# Supplementary material for: Combined association of gait speed and processing speed on cardiometabolic disease mortality risk in the US older adults: a prospective cohort study from NHANES
Source: Front Aging Neurosci. 2025 Jun 13;17:1537413. doi: 10.3389/fnagi.2025.1537413 (PMC12202421; doi:10.3389/fnagi.2025.1537413)
Supplement: Supplementary file 1 [file Data_Sheet_1.csv]

SEQN	WTINT2YR	WTINT4YR	WTMEC2YR	WTMEC4YR	SDMVPSU	SDMVSTRA	eligstat	mortstat	ucod_leading	diabetes	hyperten	permth_int	permth_exm	age	gender	edu	PIR	BMI	X20ftTM	CRP	DSSTcomp	DSSTscore	Balance	LBXTC	LBDHDL	SMQ020	ALQ100	Diagnosis of HBP	SBP	DBP	HbA1C	Diabete	CHF	CHD	Angina	AMI	Stroke	Cancer
1	9727.078709	4291.490177	10982.8989	4456.206594	1	5	2	NA	NA	NA	NA	NA	NA	2	2	NA	0.86	14.9	NA	NA	NA	NA	NA	NA	NA	NA	NA	NA	NA	NA	NA	2	NA	NA	NA	NA	NA	NA
2	26678.63638	14203.336	28325.3849	15336.19972	3	1	1	1	6	0	0	177	177	77	1	3	5	24.9	9.25	0.36	NA	NA	2	215	54	2	1	2	98	56	4.7	2	2	2	2	2	2	1
3	43621.68055	20123.76351	46192.25694	21258.46663	2	7	2	NA	NA	NA	NA	NA	NA	10	2	1	1.47	17.63	NA	0.02	NA	NA	NA	129	30	NA	NA	NA	108	63	NA	2	NA	NA	NA	NA	NA	NA
4	10346.11933	4582.132308	10251.26002	4562.389068	1	2	2	NA	NA	NA	NA	NA	NA	1	1	NA	0.57	NA	NA	NA	NA	NA	NA	NA	NA	NA	NA	NA	NA	NA	NA	2	NA	NA	NA	NA	NA	NA
5	91050.84662	44161.8682	99445.06574	45985.96783	2	8	1	0	NA	NA	NA	244	244	49	1	3	5	29.1	NA	0.08	NA	NA	2	279	42	1	1	1	122	83	5.5	2	2	2	2	2	2	2
6	36508.25038	16850.97835	39656.60044	18337.31341	2	2	1	0	NA	NA	NA	246	245	19	2	3	1.21	22.56	NA	0.06	NA	NA	NA	153	61	NA	NA	2	114	70	5.1	2	NA	NA	NA	NA	NA	NA
7	22352.08862	11912.47567	25525.42341	13396.32036	2	4	1	0	NA	NA	NA	237	236	59	2	1	NA	29.39	5.94	0.04	NA	NA	2	245	105	1	2	1	123	81	5.8	2	2	2	2	2	2	2
8	31600.08966	14939.13713	31510.58787	14734.5004	1	6	2	NA	NA	NA	NA	NA	NA	13	1	1	0.53	15.51	NA	0.01	NA	NA	NA	162	67	NA	NA	NA	98	52	5	2	NA	NA	NA	NA	NA	NA
9	7529.435502	3478.801782	7575.870247	3518.364041	2	9	2	NA	NA	NA	NA	NA	NA	11	2	1	NA	18.48	NA	0.02	NA	NA	NA	148	58	NA	NA	NA	112	50	NA	2	NA	NA	NA	NA	NA	NA
10	21071.16406	10607.48059	22445.80857	11226.35044	1	7	1	1	1	0	0	231	231	43	1	2	NA	30.94	NA	0.12	NA	NA	2	140	51	1	1	2	142	95	5.5	2	2	2	2	2	2	2
11	36723.75925	16028.64729	38983.16931	16137.97576	2	1	2	NA	NA	NA	NA	NA	NA	15	1	1	1.25	22	NA	0.01	NA	NA	NA	132	40	NA	NA	NA	107	51	5.2	2	NA	NA	NA	NA	NA	NA
12	92603.18668	43328.28112	95494.21405	45672.14506	2	6	1	0	NA	NA	NA	236	236	37	1	3	4.93	30.62	NA	0.19	NA	NA	NA	156	38	2	1	1	174	99	5.2	2	2	2	2	2	2	2
13	1647.446107	1003.367071	1843.950828	1128.772441	2	13	1	1	1	0	0	16	16	70	1	1	1.07	25.57	NA	0.27	1	29	1	314	49	1	1	1	130	66	7.6	1	2	2	2	2	2	2
14	15131.71462	8225.174642	19486.73379	9939.996011	1	12	1	1	3	0	0	137	136	81	1	1	2.67	27.33	7.37	1.99	1	29	2	174	40	1	1	2	136	61	5.8	2	2	2	2	2	2	2
15	108511.3818	49621.0054	114519.1779	51469.71487	2	11	1	0	NA	NA	NA	231	231	38	2	3	4.52	26.68	NA	0.21	NA	NA	NA	199	58	1	1	2	109	69	4.6	2	2	2	2	2	2	2
16	11835.72385	6812.51589	12565.99592	8808.742802	1	11	1	1	2	0	0	63	62	85	2	1	0.38	19.96	18.72	0.04	NA	NA	1	164	55	2	2	2	139	60	4.6	2	2	2	2	2	2	2
17	7960.759383	3813.471088	10390.42722	3855.513307	1	5	2	NA	NA	NA	NA	NA	NA	2	1	NA	0.92	14.52	NA	NA	NA	NA	NA	NA	NA	NA	NA	NA	NA	NA	NA	2	NA	NA	NA	NA	NA	NA
18	29971.58146	13822.38005	34423.94344	14960.68495	1	8	2	NA	NA	NA	NA	NA	NA	1	2	NA	2.84	NA	NA	NA	NA	NA	NA	NA	NA	NA	NA	NA	NA	NA	NA	2	NA	NA	NA	NA	NA	NA
19	1938.790353	1098.808616	2116.330044	1202.338893	2	13	2	NA	NA	NA	NA	NA	NA	0	1	NA	2.4	NA	NA	NA	NA	NA	NA	NA	NA	NA	NA	NA	NA	NA	NA	NA	NA	NA	NA	NA	NA	NA
20	15921.67739	8872.474219	16736.88228	9927.177544	2	2	1	0	NA	NA	NA	245	244	23	2	1	3.03	23.68	NA	0.67	NA	NA	NA	145	43	1	1	2	103	60	4.7	2	2	2	2	2	2	2
21	2823.152726	1831.643642	2910.629731	1925.398896	2	3	1	0	NA	NA	NA	249	249	18	1	2	1.8	39.76	NA	0.38	NA	NA	NA	161	34	NA	NA	2	119	78	5	2	NA	NA	NA	NA	NA	NA
22	7003.157775	2985.142123	6958.248246	3105.040924	2	2	2	NA	NA	NA	NA	NA	NA	13	2	1	0.75	19.35	NA	0.01	NA	NA	NA	151	62	NA	NA	NA	105	73	4.8	2	NA	NA	NA	NA	NA	NA
23	5832.648285	2528.25307	5868.618782	2669.102635	2	4	2	NA	NA	NA	NA	NA	NA	12	2	1	5	26.23	NA	0.21	NA	NA	NA	160	32	NA	NA	NA	97	56	5.3	2	NA	NA	NA	NA	NA	NA
24	67675.19247	35699.18627	81868.48665	37043.64664	2	12	1	1	2	0	0	161	160	53	2	2	2.67	25.93	12.87	0.08	NA	NA	2	219	105	1	1	2	114	71	5.3	2	2	2	2	1	2	1
25	121284.2811	59410.11073	135253.835	63701.05926	1	5	1	1	10	0	0	142	142	42	2	3	1.77	37.6	NA	1.03	NA	NA	1	159	55	1	1	1	119	85	5.1	2	2	2	2	2	2	2
26	1827.497347	1020.626027	1860.690475	1036.048469	2	13	2	NA	NA	NA	NA	NA	NA	14	2	1	2.51	32.18	NA	0.06	NA	NA	NA	145	49	NA	NA	NA	99	61	4.9	2	NA	NA	NA	NA	NA	NA
27	1915.775699	1275.473886	1935.09808	1321.206798	2	13	1	0	NA	NA	NA	244	243	18	1	1	NA	27.75	NA	NA	NA	NA	NA	NA	NA	NA	NA	2	117	77	NA	2	NA	NA	NA	NA	NA	NA
28	39041.47511	16448.79722	41107.19129	17271.78671	2	1	1	0	NA	NA	NA	237	236	18	1	1	3.43	19.44	NA	0.05	NA	NA	NA	151	64	NA	NA	2	92	43	4.8	2	NA	NA	NA	NA	NA	NA
29	42515.71017	22307.7735	47954.52161	24539.22336	2	12	1	1	3	0	0	27	26	62	1	2	1.07	36.94	9	1.11	1	67	1	216	49	1	1	1	124	71	5.5	1	2	2	1	2	1	2
30	11451.4783	5290.89108	11715.07255	5413.378153	2	5	2	NA	NA	NA	NA	NA	NA	7	2	1	NA	13.65	NA	0.08	NA	NA	NA	184	72	NA	NA	NA	NA	NA	NA	9	NA	NA	NA	NA	NA	NA
31	2359.999797	1246.115175	2373.733909	1316.488471	2	2	2	NA	NA	NA	NA	NA	NA	15	2	1	0.33	17.66	NA	2.19	NA	NA	NA	150	40	NA	NA	NA	104	50	4.9	2	NA	NA	NA	NA	NA	NA
32	14739.01837	6479.373912	15843.15105	6662.062056	1	5	2	NA	NA	NA	NA	NA	NA	10	1	1	1.54	19.05	NA	NA	NA	NA	NA	NA	NA	NA	NA	NA	110	58	NA	2	NA	NA	NA	NA	NA	NA
33	7478.023883	4381.783337	9463.23447	4530.707508	1	13	1	0	NA	NA	NA	245	244	46	1	2	1.78	36.16	NA	0.27	NA	NA	2	189	47	1	1	2	107	71	6.2	2	2	2	2	2	2	2
34	26685.14308	12494.36425	27063.49506	12448.41233	1	7	1	0	NA	NA	NA	244	244	38	2	2	0.92	25.62	NA	0.15	NA	NA	NA	195	41	1	1	2	115	77	4.8	2	2	2	2	2	2	2
35	32504.83739	14232.76848	35231.15075	15369.5801	2	12	2	NA	NA	NA	NA	NA	NA	2	1	NA	5	14.26	NA	NA	NA	NA	NA	NA	NA	NA	NA	NA	NA	NA	NA	2	NA	NA	NA	NA	NA	NA
36	13151.57018	5980.677199	14383.51244	6359.847998	2	10	2	NA	NA	NA	NA	NA	NA	6	2	1	4.61	15.88	NA	NA	NA	NA	NA	NA	NA	NA	NA	NA	NA	NA	NA	2	NA	NA	NA	NA	NA	NA
37	32504.83739	14232.76848	35231.15075	15369.5801	2	12	2	NA	NA	NA	NA	NA	NA	1	1	NA	5	NA	NA	NA	NA	NA	NA	NA	NA	NA	NA	NA	NA	NA	NA	2	NA	NA	NA	NA	NA	NA
38	4677.474392	2439.469354	6141.188665	2573.131862	1	6	2	NA	NA	NA	NA	NA	NA	1	1	NA	NA	NA	NA	NA	NA	NA	NA	NA	NA	NA	NA	NA	NA	NA	NA	2	NA	NA	NA	NA	NA	NA
39	10519.76004	4624.558912	11307.81869	4754.949919	1	13	2	NA	NA	NA	NA	NA	NA	7	1	1	0.32	15.91	NA	0.02	NA	NA	NA	161	88	NA	NA	NA	NA	NA	NA	2	NA	NA	NA	NA	NA	NA
40	2156.773621	1321.255416	2310.181382	1268.890199	1	13	1	1	1	0	0	118	117	68	2	1	NA	30.23	7.62	0.7	1	13	1	253	54	2	2	1	167	76	8	1	2	2	2	2	2	2
41	24978.07745	10937.05497	27119.5361	11454.15873	1	11	2	NA	NA	NA	NA	NA	NA	2	1	NA	1.31	18.97	NA	NA	NA	NA	NA	NA	NA	NA	NA	NA	NA	NA	NA	2	NA	NA	NA	NA	NA	NA
42	8948.540469	5163.264498	9099.638155	5216.191715	1	2	1	0	NA	NA	NA	232	231	18	2	1	NA	31.42	NA	0.21	NA	NA	NA	187	47	NA	NA	2	116	72	5.7	2	NA	NA	NA	NA	NA	NA
43	34024.57888	15696.3824	36465.3474	18053.99663	2	9	2	NA	NA	NA	NA	NA	NA	6	2	1	2.93	16.82	NA	NA	NA	NA	NA	NA	NA	NA	NA	NA	NA	NA	NA	2	NA	NA	NA	NA	NA	NA
44	32629.16305	12785.4824	35173.23155	14173.45958	2	12	2	NA	NA	NA	NA	NA	NA	15	2	1	5	23.21	NA	0.08	NA	NA	NA	108	35	NA	NA	NA	113	67	4.8	2	NA	NA	NA	NA	NA	NA
45	18362.02254	9959.723177	20355.0409	11380.32629	1	4	1	0	NA	NA	NA	247	246	33	2	2	0.75	27.47	NA	0.32	NA	NA	NA	214	55	2	2	2	120	76	4.7	2	2	2	2	2	2	2
46	10553.67786	6074.583948	11204.84684	6926.573373	2	5	1	1	1	1	0	22	21	85	2	1	1.2	23.79	45.81	0.45	1	6	1	187	36	1	2	1	128	65	5.4	3	2	1	2	2	1	2
47	31978.6592	14655.03899	0	0	1	8	2	NA	NA	NA	NA	NA	NA	16	2	1	2.13	NA	NA	NA	NA	NA	NA	NA	NA	NA	NA	2	NA	NA	NA	2	NA	NA	NA	NA	NA	NA
48	17467.84911	7600.911133	20062.74679	7975.888792	1	1	2	NA	NA	NA	NA	NA	NA	0	2	NA	2.04	NA	NA	NA	NA	NA	NA	NA	NA	NA	NA	NA	NA	NA	NA	NA	NA	NA	NA	NA	NA	NA
49	2964.310363	1950.774942	3168.200556	1985.146644	1	3	2	NA	NA	NA	NA	NA	NA	12	1	1	1.19	23.29	NA	0.07	NA	NA	NA	176	42	NA	NA	NA	94	60	5.1	2	NA	NA	NA	NA	NA	NA
50	8489.040291	3745.279966	8411.207776	3838.386246	1	10	2	NA	NA	NA	NA	NA	NA	1	2	NA	0.19	NA	NA	NA	NA	NA	NA	NA	NA	NA	NA	NA	NA	NA	NA	2	NA	NA	NA	NA	NA	NA
51	17261.02452	7297.47589	18392.69274	7789.927449	1	9	2	NA	NA	NA	NA	NA	NA	0	2	NA	1.8	NA	NA	NA	NA	NA	NA	NA	NA	NA	NA	NA	NA	NA	NA	NA	NA	NA	NA	NA	NA	NA
52	9216.801484	5352.892286	9157.696403	5612.542505	1	2	1	0	NA	NA	NA	232	231	19	2	1	2.18	20.98	NA	0.01	NA	NA	NA	147	56	NA	NA	2	122	63	5.2	2	NA	NA	NA	NA	NA	NA
53	2693.699847	1741.308047	2799.373499	1813.274193	1	4	1	0	NA	NA	NA	247	246	18	2	1	0.18	27.96	NA	0.31	NA	NA	NA	139	50	NA	NA	2	117	59	4.7	2	NA	NA	NA	NA	NA	NA
54	7239.673161	3384.935174	8174.3554	3537.282301	2	8	2	NA	NA	NA	NA	NA	NA	2	1	NA	2.29	15.82	NA	NA	NA	NA	NA	NA	NA	NA	NA	NA	NA	NA	NA	2	NA	NA	NA	NA	NA	NA
55	8123.335092	4675.704681	8238.287966	4561.977949	2	9	1	0	NA	NA	NA	244	243	61	2	3	3.33	23.2	6.6	0.18	1	58	2	285	66	1	1	2	113	67	6.7	1	2	2	2	2	2	2
56	87632.90994	42167.88965	89768.52637	42124.58022	1	12	1	0	NA	NA	NA	238	237	21	1	1	NA	24.64	NA	0.24	NA	NA	NA	196	52	1	1	2	120	68	5.5	2	2	2	2	2	2	2
57	91035.13193	42594.601	102609.7497	46859.94112	2	5	1	0	NA	NA	NA	242	241	39	1	3	5	29.74	NA	0.27	NA	NA	NA	243	46	2	1	1	118	83	4.9	2	2	2	2	2	2	2
58	1982.098509	1289.998811	1993.633409	1295.033948	1	13	1	0	NA	NA	NA	230	230	18	2	1	NA	24.05	NA	3.48	NA	NA	NA	172	68	NA	NA	2	109	77	4.9	2	NA	NA	NA	NA	NA	NA
59	1983.917404	1202.612732	2472.055891	1332.713562	1	6	1	1	2	0	1	214	214	70	1	1	0.97	29.28	6.19	0.73	1	35	2	266	58	1	1	2	113	71	5	2	2	2	2	2	2	1
60	41438.7607	17768.84719	54839.06679	17750.43874	2	4	2	NA	NA	NA	NA	NA	NA	5	1	NA	NA	16.2	NA	NA	NA	NA	NA	NA	NA	NA	NA	NA	NA	NA	NA	2	NA	NA	NA	NA	NA	NA
61	10710.79016	4898.119347	10612.58734	5254.237023	1	8	2	NA	NA	NA	NA	NA	NA	4	1	NA	1.77	16.83	NA	0.03	NA	NA	NA	184	50	NA	NA	NA	NA	NA	NA	2	NA	NA	NA	NA	NA	NA
62	46220.38746	21691.44772	49787.56308	22966.56231	1	2	2	NA	NA	NA	NA	NA	NA	17	2	2	1.8	17.36	NA	0.04	NA	NA	NA	168	70	NA	NA	2	99	66	4.9	2	NA	NA	NA	NA	NA	NA
63	1485.772538	981.264918	1613.673436	1059.714217	2	13	2	NA	NA	NA	NA	NA	NA	0	2	NA	NA	NA	NA	NA	NA	NA	NA	NA	NA	NA	NA	NA	NA	NA	NA	NA	NA	NA	NA	NA	NA	NA
64	13409.1658	7718.172229	14236.5203	8800.682765	1	9	1	1	2	0	0	106	106	63	2	3	5	20.48	4.16	0.57	1	68	2	195	41	1	1	2	156	82	4.8	2	2	2	2	2	2	2
65	65878.43146	27268.76366	70623.38493	28845.10674	2	10	2	NA	NA	NA	NA	NA	NA	9	1	1	NA	19.48	NA	NA	NA	NA	NA	NA	NA	NA	NA	NA	113	59	NA	2	NA	NA	NA	NA	NA	NA
66	25617.80044	13418.27889	27489.67342	15027.54298	1	3	1	0	NA	NA	NA	238	236	37	1	3	4.13	30.38	NA	0.22	NA	NA	NA	215	47	2	2	2	130	71	4.8	2	2	2	2	2	2	2
67	2772.703357	1872.436964	2766.714964	1842.680714	1	3	2	NA	NA	NA	NA	NA	NA	13	1	1	NA	23.31	NA	0.05	NA	NA	NA	149	47	NA	NA	NA	110	53	5.1	2	NA	NA	NA	NA	NA	NA
68	2580.559454	1679.492019	2817.513976	1756.828988	1	12	1	0	NA	NA	NA	239	237	19	2	2	4.34	23.93	NA	0.08	NA	NA	NA	148	39	NA	NA	2	119	80	4.9	2	NA	NA	NA	NA	NA	NA
69	30969.83099	13366.3367	34823.86212	14576.34075	1	7	1	0	NA	NA	NA	245	244	27	1	3	2.57	40.24	NA	0.3	NA	NA	NA	219	57	2	1	2	128	75	5.5	2	2	2	2	2	2	2
70	6573.515713	3660.905239	6754.901921	3738.811451	2	3	2	NA	NA	NA	NA	NA	NA	3	2	NA	NA	15.62	NA	1.34	NA	NA	NA	183	47	NA	NA	NA	NA	NA	NA	2	NA	NA	NA	NA	NA	NA
71	2055.810252	1246.1928	0	0	2	13	1	1	10	0	0	118	NA	69	1	2	1.26	NA	NA	NA	NA	NA	2	NA	NA	1	NA	2	NA	NA	NA	1	2	2	2	1	2	2
72	4279.979009	1941.029867	4252.532556	1933.415155	2	9	2	NA	NA	NA	NA	NA	NA	15	2	1	2.14	18.99	NA	NA	NA	NA	NA	NA	NA	NA	NA	NA	118	78	NA	2	NA	NA	NA	NA	NA	NA
73	12273.77928	5670.816257	12689.89526	5735.30694	1	9	2	NA	NA	NA	NA	NA	NA	7	2	1	0.16	15.41	NA	NA	NA	NA	NA	NA	NA	NA	NA	NA	NA	NA	NA	2	NA	NA	NA	NA	NA	NA
74	3338.035462	1750.650675	3450.491115	1805.934984	1	6	2	NA	NA	NA	NA	NA	NA	13	2	1	1.7	19.88	NA	0.04	NA	NA	NA	150	49	NA	NA	NA	98	70	5.5	2	NA	NA	NA	NA	NA	NA
75	4810.048952	3054.612457	4799.660366	3146.731284	2	7	2	NA	NA	NA	NA	NA	NA	8	1	1	NA	15.04	NA	0.01	NA	NA	NA	145	34	NA	NA	NA	98	58	NA	2	NA	NA	NA	NA	NA	NA
76	1887.712865	996.740614	1898.698485	989.87434	1	13	2	NA	NA	NA	NA	NA	NA	13	2	1	1.13	20.62	NA	0.02	NA	NA	NA	152	45	NA	NA	NA	102	58	5	2	NA	NA	NA	NA	NA	NA
77	71690.12005	33036.04151	80805.12569	37407.05484	2	8	1	0	NA	NA	NA	247	246	25	1	3	2.99	25.85	NA	0.22	NA	NA	NA	253	49	1	1	2	114	65	5.1	2	2	2	2	2	2	2
78	44983.38861	19859.01312	47371.58316	21265.90507	3	1	2	NA	NA	NA	NA	NA	NA	10	1	1	NA	17.05	NA	0.01	NA	NA	NA	140	62	NA	NA	NA	89	58	NA	2	NA	NA	NA	NA	NA	NA
79	33002.53744	15645.97648	33099.23853	15764.26505	1	5	2	NA	NA	NA	NA	NA	NA	2	2	NA	0.79	16.7	NA	NA	NA	NA	NA	NA	NA	NA	NA	NA	NA	NA	NA	2	NA	NA	NA	NA	NA	NA
80	11835.72385	6812.51589	12820.6113	7343.896878	1	11	1	1	2	0	0	172	170	75	2	1	NA	36.81	8.16	NA	1	23	1	NA	NA	1	2	1	127	72	NA	2	2	2	2	2	2	1
81	87210.81476	40805.23397	95022.65796	44891.39037	2	12	1	0	NA	NA	NA	243	243	30	1	3	3.59	28.69	NA	0.36	NA	NA	NA	344	34	2	1	2	104	66	5.7	2	2	2	2	2	2	2
82	45135.72602	20201.73707	48921.44356	21629.18307	1	8	2	NA	NA	NA	NA	NA	NA	3	2	NA	5	14.9	NA	NA	NA	NA	NA	NA	NA	NA	NA	NA	NA	NA	NA	2	NA	NA	NA	NA	NA	NA
83	10553.67786	6074.583948	10703.02238	5926.832405	1	7	1	1	1	1	0	232	232	60	2	1	2.4	32.14	9.72	0.45	1	24	2	251	55	1	2	2	118	72	8.6	1	2	2	2	2	2	2
84	37625.93334	16864.02262	40306.35368	17513.62352	2	1	2	NA	NA	NA	NA	NA	NA	14	1	1	3.53	18.43	NA	0.01	NA	NA	NA	145	47	NA	NA	NA	94	52	5.5	2	NA	NA	NA	NA	NA	NA
85	2444.265179	1570.490695	2647.533556	1693.089971	1	12	1	0	NA	NA	NA	240	239	18	1	1	NA	29.14	NA	0.02	NA	NA	NA	171	31	NA	NA	2	111	63	5	2	NA	NA	NA	NA	NA	NA
86	46701.48421	23684.41671	52691.39204	24741.041	2	1	1	0	NA	NA	NA	237	236	63	2	2	2.16	31.88	6.69	0.18	1	65	2	209	41	1	2	2	121	68	5.8	2	2	2	2	2	2	1
87	5381.674701	2841.604698	5585.593825	3104.472374	2	10	2	NA	NA	NA	NA	NA	NA	14	2	1	5	22.96	NA	NA	NA	NA	NA	NA	NA	NA	NA	NA	110	72	NA	2	NA	NA	NA	NA	NA	NA
88	2402.417595	1553.012336	2496.664266	1617.196448	1	12	1	0	NA	NA	NA	240	238	19	2	2	0.74	20.84	NA	0.13	NA	NA	NA	154	54	NA	NA	2	94	66	5	2	NA	NA	NA	NA	NA	NA
89	12441.37349	5689.527219	12327.30366	5855.619134	1	9	2	NA	NA	NA	NA	NA	NA	3	1	NA	1.15	15.24	NA	0.01	NA	NA	NA	147	47	NA	NA	NA	NA	NA	NA	2	NA	NA	NA	NA	NA	NA
90	44380.084	23286.00082	0	0	2	5	1	1	5	0	0	40	NA	61	1	2	2.22	NA	NA	NA	1	52	2	NA	NA	1	NA	2	NA	NA	NA	2	2	1	1	1	2	2
91	32388.44257	14911.41719	34987.54487	15029.85133	2	6	2	NA	NA	NA	NA	NA	NA	17	1	1	0.63	36.38	NA	0.04	NA	NA	NA	181	43	NA	NA	1	145	58	5.2	2	NA	NA	NA	NA	NA	NA
92	39680.00585	17376.15354	0	0	2	10	1	0	NA	NA	NA	235	NA	31	1	3	4.35	NA	NA	NA	NA	NA	NA	NA	NA	2	NA	2	NA	NA	NA	2	2	2	2	2	2	2
93	53079.91925	26919.20712	56627.43662	26912.49263	1	12	1	0	NA	NA	NA	243	242	63	2	3	5	22.85	7.18	0.06	1	67	2	205	60	2	2	1	118	80	4.8	2	2	2	2	2	2	2
94	10153.7805	5844.407311	10037.80639	6664.113363	2	4	1	0	NA	NA	NA	243	243	61	2	2	4.44	35.28	7.39	0.34	1	13	2	244	41	2	2	2	110	66	5.5	2	2	2	2	2	2	1
95	7418.423501	4375.679194	0	0	2	13	1	0	NA	NA	NA	239	NA	45	2	1	NA	NA	NA	NA	NA	NA	2	NA	NA	1	NA	1	NA	NA	NA	2	2	2	2	2	2	2
96	25236.38818	13449.6541	27654.98582	14012.82715	1	8	1	1	4	0	0	126	126	43	2	1	2.51	27.54	NA	NA	NA	NA	2	NA	NA	2	1	1	125	82	NA	2	2	2	2	2	2	2
97	36255.04992	15647.39583	40766.7985	17063.89556	2	5	1	0	NA	NA	NA	242	241	32	1	3	NA	28.38	NA	NA	NA	NA	NA	NA	NA	1	1	2	121	79	NA	2	2	2	2	2	2	2
98	10153.7805	5844.407311	0	0	2	4	1	1	2	0	0	23	NA	62	2	1	0.84	NA	NA	NA	1	3	2	NA	NA	1	NA	1	NA	NA	NA	2	2	2	2	2	2	2
99	2260.786962	1261.476068	0	0	2	2	2	NA	NA	NA	NA	NA	NA	0	2	NA	NA	NA	NA	NA	NA	NA	NA	NA	NA	NA	NA	NA	NA	NA	NA	NA	NA	NA	NA	NA	NA	NA
100	8440.604308	3658.712597	8492.658317	3788.675928	1	5	2	NA	NA	NA	NA	NA	NA	14	2	1	0.12	28.44	NA	NA	NA	NA	NA	NA	NA	NA	NA	NA	112	78	NA	2	NA	NA	NA	NA	NA	NA
101	10948.40736	5934.232634	11748.39906	6704.614912	1	12	1	0	NA	NA	NA	240	240	52	1	3	2.17	23.55	5.04	0.01	NA	NA	2	147	49	2	1	2	101	75	4.7	2	2	2	2	2	2	2
102	121284.2811	59410.11073	128224.3227	64527.40243	1	6	1	0	NA	NA	NA	229	228	41	2	1	NA	26.32	NA	0.67	NA	NA	1	145	45	2	1	2	102	70	5.6	2	2	2	2	2	2	2
103	12018.69757	5186.322943	12865.73789	5645.570191	2	5	2	NA	NA	NA	NA	NA	NA	3	2	NA	0.67	17.46	NA	0.01	NA	NA	NA	190	56	NA	NA	NA	NA	NA	NA	2	NA	NA	NA	NA	NA	NA
104	5736.731076	3245.501704	7531.916779	3578.952403	2	8	2	NA	NA	NA	NA	NA	NA	3	2	NA	0.78	16.73	NA	NA	NA	NA	NA	NA	NA	NA	NA	NA	NA	NA	NA	2	NA	NA	NA	NA	NA	NA
105	4912.899214	2245.955776	5480.523124	2503.192762	2	9	1	0	NA	NA	NA	239	238	37	2	1	NA	33.41	NA	0.82	NA	NA	NA	259	78	2	2	2	110	48	5.5	2	2	2	2	2	2	2
106	15880.91568	9089.589389	16998.54455	9606.290747	2	3	1	0	NA	NA	NA	248	247	39	1	1	0.31	29.07	NA	0.1	NA	NA	NA	183	44	2	1	2	99	69	5.6	2	2	2	2	2	2	2
107	17076.28493	9262.327743	16803.5037	9410.398685	2	4	1	0	NA	NA	NA	243	242	30	2	2	NA	26.97	NA	1.33	NA	NA	NA	138	52	2	1	2	106	54	4.6	2	2	2	2	2	2	2
108	78391.58009	36124.18967	85618.70784	37772.44608	2	5	1	0	NA	NA	NA	241	241	22	1	3	4.55	38.41	NA	0.36	NA	NA	NA	178	28	2	2	2	125	73	5.1	2	2	2	2	2	1	2
109	55166.70707	25449.77068	56236.47953	26884.78725	1	1	2	NA	NA	NA	NA	NA	NA	11	2	1	1.06	19.06	NA	0.03	NA	NA	NA	147	49	NA	NA	NA	104	61	NA	2	NA	NA	NA	NA	NA	NA
110	4816.946112	3169.970962	4966.201947	3221.3064	1	4	2	NA	NA	NA	NA	NA	NA	13	1	1	0.75	15.36	NA	0.06	NA	NA	NA	127	60	NA	NA	NA	89	67	5	2	NA	NA	NA	NA	NA	NA
111	3241.568905	1700.058269	3350.774679	1719.076017	1	10	2	NA	NA	NA	NA	NA	NA	14	2	1	1.34	34.91	NA	0.66	NA	NA	NA	203	47	NA	NA	NA	112	71	5.2	2	NA	NA	NA	NA	NA	NA
112	4993.20721	3298.03046	4982.423045	3342.24566	1	12	2	NA	NA	NA	NA	NA	NA	16	1	1	4.07	21.87	NA	0.03	NA	NA	NA	179	63	NA	NA	2	119	76	4.8	2	NA	NA	NA	NA	NA	NA
113	81201.71304	37419.14731	91526.06557	40717.20119	1	10	1	0	NA	NA	NA	242	241	27	1	3	4.44	23.53	NA	0.03	NA	NA	NA	143	51	2	1	2	122	80	5	2	2	2	2	2	2	2
114	41917.14997	18295.38223	44135.02045	18798.30727	1	9	2	NA	NA	NA	NA	NA	NA	14	1	1	5	26.98	NA	1.99	NA	NA	NA	133	45	NA	NA	NA	112	61	5.1	2	NA	NA	NA	NA	NA	NA
115	91938.07952	48498.04642	97028.28507	49548.64464	1	11	1	0	NA	NA	NA	230	229	59	2	3	NA	20.89	5.6	2.55	NA	NA	2	175	51	2	1	1	119	74	5.1	2	2	9	2	2	2	2
116	13281.13221	6142.904902	14217.14499	6589.524689	1	5	2	NA	NA	NA	NA	NA	NA	5	2	NA	5	22.76	NA	NA	NA	NA	NA	NA	NA	NA	NA	NA	NA	NA	NA	2	NA	NA	NA	NA	NA	NA
117	51299.13164	25063.48627	52602.88177	27797.38412	2	1	1	0	NA	NA	NA	237	236	34	1	1	0.67	34.2	NA	0.08	NA	NA	NA	272	43	1	1	1	139	97	6.1	2	2	2	2	2	2	2
118	16322.11321	8872.24185	18410.1154	12209.90675	1	5	1	1	1	0	1	42	41	85	1	3	2.71	30.67	8.19	0.29	1	46	2	276	38	1	1	1	172	78	5.4	2	2	2	2	2	2	2
119	15477.74545	6042.673812	16492.49823	6203.715516	2	8	2	NA	NA	NA	NA	NA	NA	0	1	NA	5	NA	NA	NA	NA	NA	NA	NA	NA	NA	NA	NA	NA	NA	NA	NA	NA	NA	NA	NA	NA	NA
120	86584.40281	39594.05039	98327.63201	43683.01809	2	8	1	0	NA	NA	NA	247	247	30	2	3	4.19	25.6	NA	0.07	NA	NA	NA	254	35	1	1	2	112	73	5.3	2	2	2	2	2	2	2
121	13031.46114	7458.677652	13429.03696	7451.93556	1	7	1	0	NA	NA	NA	246	246	38	1	1	0.92	28.4	NA	0.09	NA	NA	NA	167	39	2	1	2	113	80	5.3	2	2	2	2	2	2	2
122	51881.42976	27221.91819	58006.38714	28547.40284	1	12	1	0	NA	NA	NA	242	241	64	1	1	2.59	33.56	6.07	0.25	1	44	2	211	31	1	1	2	134	52	5.2	2	2	2	2	2	2	2
123	38150.36167	20310.72344	43030.737	22805.59366	1	5	1	1	2	0	0	58	57	76	1	1	1.9	36.57	NA	0.14	NA	NA	2	228	37	1	NA	2	117	77	6	2	2	2	2	2	2	2
124	3227.131096	2179.316996	3220.161244	2135.015967	2	10	2	NA	NA	NA	NA	NA	NA	15	1	1	0.28	19.45	NA	0.55	NA	NA	NA	123	42	NA	NA	NA	106	70	4.9	2	NA	NA	NA	NA	NA	NA
125	15488.55323	8542.01696	0	0	2	6	1	0	NA	NA	NA	234	NA	39	2	3	4.55	NA	NA	NA	NA	NA	NA	NA	NA	2	NA	2	NA	NA	NA	2	2	2	2	2	2	2
126	1794.274516	973.230342	1877.301219	993.93866	1	4	1	0	NA	NA	NA	249	248	33	2	1	0.76	24.01	NA	1.52	NA	NA	NA	198	84	2	2	2	95	52	4.8	2	2	2	2	2	2	2
127	4692.602643	2145.873154	0	0	3	1	1	0	NA	NA	NA	241	NA	33	2	3	5	NA	NA	NA	NA	NA	NA	NA	NA	1	NA	2	NA	NA	NA	2	2	2	2	2	2	2
128	58089.4255	23901.07711	61502.06883	24919.9139	1	9	2	NA	NA	NA	NA	NA	NA	8	2	1	2.66	17.12	NA	0.03	NA	NA	NA	176	93	NA	NA	NA	110	64	NA	2	NA	NA	NA	NA	NA	NA
129	41430.71719	21011.37441	54689.36118	26144.13449	2	8	1	0	NA	NA	NA	246	246	63	2	3	5	38.32	7.29	0.21	1	61	1	186	55	1	1	1	169	0	5.5	2	2	2	2	2	2	2
130	70420.81834	35191.90264	78672.38901	38785.1093	1	10	1	0	NA	NA	NA	248	247	59	1	1	2.58	26.17	5.54	0.17	NA	NA	2	174	34	1	2	2	111	68	6.7	1	2	1	1	2	2	2
131	88477.43843	44215.46742	99726.85955	48121.87368	1	11	1	0	NA	NA	NA	230	229	56	1	3	4.44	26.83	4.71	0.18	NA	NA	2	207	34	2	1	2	118	82	5.2	2	2	2	2	2	2	2
132	114312.1559	55994.8724	127478.6587	60039.15227	2	8	1	0	NA	NA	NA	246	245	41	2	3	2.59	41.93	NA	6.9	NA	NA	1	183	39	1	1	2	112	67	5.5	2	2	2	2	2	2	2
133	5633.586578	2870.862951	6149.467638	3495.204069	2	6	2	NA	NA	NA	NA	NA	NA	1	2	NA	1.38	NA	NA	NA	NA	NA	NA	NA	NA	NA	NA	NA	NA	NA	NA	2	NA	NA	NA	NA	NA	NA
134	32624.20358	17368.67352	0	0	2	1	1	1	10	0	1	35	NA	74	1	3	3.11	NA	NA	NA	1	10	2	NA	NA	1	NA	1	NA	NA	NA	2	2	2	2	2	2	2
135	9708.586086	4267.961259	9761.806235	4388.297873	2	4	2	NA	NA	NA	NA	NA	NA	9	1	1	0	23.88	NA	NA	NA	NA	NA	NA	NA	NA	NA	NA	103	39	NA	2	NA	NA	NA	NA	NA	NA
136	13443.46072	7355.62214	14969.06704	7507.55431	1	3	1	1	10	0	0	23	23	53	1	1	1.44	43.73	NA	2.1	NA	NA	1	240	48	1	1	2	125	69	5.9	2	2	2	2	2	2	1
137	117911.5739	57189.97221	0	0	2	2	1	0	NA	NA	NA	246	NA	48	1	3	3.64	NA	NA	NA	NA	NA	2	NA	NA	2	NA	2	NA	NA	NA	2	2	2	2	2	2	2
138	2830.847301	1494.729696	2905.107126	1633.002314	1	13	2	NA	NA	NA	NA	NA	NA	14	2	1	4.32	32.82	NA	0.58	NA	NA	NA	156	51	NA	NA	NA	117	49	5.4	2	NA	NA	NA	NA	NA	NA
139	6490.249809	2813.300786	6710.287708	2843.585399	2	8	2	NA	NA	NA	NA	NA	NA	12	2	1	5	21.81	NA	0.01	NA	NA	NA	142	51	NA	NA	NA	96	54	4.9	2	NA	NA	NA	NA	NA	NA
140	7192.954172	3283.476985	7227.672491	3270.595816	1	9	2	NA	NA	NA	NA	NA	NA	12	2	1	1.41	32.78	NA	0.37	NA	NA	NA	102	28	NA	NA	NA	115	67	5.8	2	NA	NA	NA	NA	NA	NA
141	62251.61737	28466.9478	64791.20191	30338.36992	3	1	1	0	NA	NA	NA	241	240	35	2	2	NA	26.19	NA	0.11	NA	NA	NA	192	49	1	2	2	141	72	5.4	2	2	2	2	2	2	2
142	30238.67646	12133.94975	31019.57886	12615.91011	1	8	2	NA	NA	NA	NA	NA	NA	14	2	1	3.6	18.59	NA	0.02	NA	NA	NA	191	62	NA	NA	NA	107	72	4.7	2	NA	NA	NA	NA	NA	NA
143	2585.398539	1452.003539	2544.098678	1506.412335	1	10	1	1	1	0	0	231	230	22	2	1	0.03	27.69	NA	0.56	NA	NA	NA	258	41	2	2	2	95	48	4.5	2	2	2	2	2	2	2
144	9895.391917	4289.313151	10123.16761	4518.01032	1	2	2	NA	NA	NA	NA	NA	NA	13	2	1	1.2	35.74	NA	0.51	NA	NA	NA	122	48	NA	NA	NA	117	66	5.6	2	NA	NA	NA	NA	NA	NA
145	33610.84273	14160.78504	35678.73224	14570.1955	1	8	2	NA	NA	NA	NA	NA	NA	16	1	1	5	21.58	NA	0.16	NA	NA	NA	157	37	NA	NA	2	107	65	4.8	2	NA	NA	NA	NA	NA	NA
146	2869.77346	1505.068146	3091.688039	1552.597133	1	3	2	NA	NA	NA	NA	NA	NA	14	2	1	2.69	33.85	NA	0.21	NA	NA	NA	159	34	NA	NA	NA	129	55	5.3	2	NA	NA	NA	NA	NA	NA
147	8644.170675	4729.67895	11527.69543	4963.711746	1	13	1	0	NA	NA	NA	245	244	43	1	1	1	24.14	NA	0.12	NA	NA	2	158	45	1	1	2	112	64	5.2	2	2	2	2	2	2	2
148	26009.74309	13847.22649	0	0	2	10	1	1	7	1	1	94	NA	77	1	1	3.81	NA	NA	NA	NA	NA	1	NA	NA	1	NA	1	NA	NA	NA	1	2	2	9	2	1	2
149	91171.39723	44659.56146	94890.77803	48506.31414	2	8	1	0	NA	NA	NA	244	243	40	2	2	0.88	27.06	NA	0.15	NA	NA	1	187	45	1	NA	1	92	59	5.1	2	2	2	2	2	2	2
150	37910.40707	19891.39475	42385.98973	19377.14327	1	7	1	1	6	0	0	99	98	65	1	1	NA	31.48	4.87	0.24	1	38	2	212	41	1	2	2	130	84	5.4	2	2	2	2	2	2	1
151	15778.35489	8576.670113	20672.1576	10823.21844	2	10	1	1	2	0	0	120	119	84	1	1	1.33	26.6	6.41	0.17	1	12	1	165	50	1	1	2	131	56	5.6	2	2	9	1	1	2	1
152	8154.701177	4613.44557	10706.53824	4844.963889	1	4	2	NA	NA	NA	NA	NA	NA	4	2	NA	1.15	16.99	NA	0.01	NA	NA	NA	130	50	NA	NA	NA	NA	NA	NA	2	NA	NA	NA	NA	NA	NA
153	101277.0412	49121.82053	0	0	2	6	1	0	NA	NA	NA	236	NA	44	1	2	4.55	NA	NA	NA	NA	NA	2	NA	NA	2	NA	2	NA	NA	NA	2	2	2	2	2	2	2
154	5876.256216	3725.445204	5910.45332	3820.424893	2	2	2	NA	NA	NA	NA	NA	NA	8	2	1	0.66	15.25	NA	0.02	NA	NA	NA	162	58	NA	NA	NA	90	55	NA	2	NA	NA	NA	NA	NA	NA
155	22290.45685	9718.452597	29448.87988	11301.5018	2	4	2	NA	NA	NA	NA	NA	NA	3	2	NA	0.55	20.39	NA	0.04	NA	NA	NA	153	39	NA	NA	NA	NA	NA	NA	2	NA	NA	NA	NA	NA	NA
156	40483.19771	17472.23133	45521.11684	19053.92653	2	2	1	0	NA	NA	NA	246	245	22	1	3	0.61	22.25	NA	0.09	NA	NA	NA	135	36	2	2	2	132	83	4.7	2	2	2	2	2	2	2
157	47194.31488	20055.16244	0	0	1	8	2	NA	NA	NA	NA	NA	NA	3	1	NA	NA	NA	NA	NA	NA	NA	NA	NA	NA	NA	NA	NA	NA	NA	NA	2	NA	NA	NA	NA	NA	NA
158	18442.89572	10555.96243	19740.82546	10961.85734	2	10	1	0	NA	NA	NA	235	235	29	1	1	1.43	24.26	NA	0.06	NA	NA	NA	228	55	2	1	NA	119	67	4.9	2	2	2	2	2	2	2
159	53344.54522	24609.16221	56488.07905	25996.78004	2	1	2	NA	NA	NA	NA	NA	NA	6	2	1	0.89	16.88	NA	0.03	NA	NA	NA	169	52	NA	NA	NA	NA	NA	NA	2	NA	NA	NA	NA	NA	NA
160	40586.1643	21295.35075	45449.665	21909.65593	2	8	1	0	NA	NA	NA	245	245	62	1	3	1.5	NA	NA	0.61	1	49	2	225	34	1	1	1	NA	NA	5.9	3	2	2	2	2	2	2
161	2464.386587	1598.878439	2530.486316	1632.578714	2	10	1	0	NA	NA	NA	235	233	18	1	2	1.68	24.44	NA	0.03	NA	NA	NA	183	59	NA	NA	2	111	40	4.8	2	NA	NA	NA	NA	NA	NA
162	2270.809308	1383.022652	2619.702618	1430.936592	1	3	1	1	3	1	0	193	193	63	1	1	2.18	25.41	9	0.09	1	22	2	207	54	1	1	2	154	72	5.4	2	2	2	2	2	2	2
163	5968.239698	3833.458477	6204.653506	3681.527305	1	3	1	0	NA	NA	NA	238	237	63	2	1	0.85	25.13	6.21	0.05	1	32	2	252	28	2	1	1	173	0	8.6	1	2	2	2	2	2	2
164	68976.25805	34470.00212	75154.75454	37515.4032	2	13	1	0	NA	NA	NA	243	242	51	1	3	NA	30.17	4.6	0.96	NA	NA	2	112	32	1	1	2	123	76	6.5	2	2	2	2	2	2	2
165	45561.58921	18746.45941	0	0	2	7	2	NA	NA	NA	NA	NA	NA	9	2	1	2.64	NA	NA	NA	NA	NA	NA	NA	NA	NA	NA	NA	NA	NA	NA	2	NA	NA	NA	NA	NA	NA
166	10928.73716	6403.745043	12765.09481	6621.389857	1	11	1	0	NA	NA	NA	230	229	41	1	1	0.31	28.79	NA	0.04	NA	NA	1	188	25	1	1	2	104	56	5.1	2	2	2	2	2	2	2
167	6603.888671	3019.882246	7062.458719	3173.514954	1	8	1	0	NA	NA	NA	242	241	32	2	3	3.96	32.44	NA	0.71	NA	NA	NA	351	81	1	1	1	114	67	4.7	2	2	2	2	2	2	2
168	49207.48265	24955.32089	0	0	1	9	1	0	NA	NA	NA	229	NA	65	2	3	3.28	NA	NA	NA	NA	NA	2	NA	NA	2	NA	2	NA	NA	NA	2	2	2	2	2	2	2
169	1270.188045	713.359085	1249.897715	712.041534	1	13	1	0	NA	NA	NA	236	235	23	2	1	0.69	23.25	NA	0.5	NA	NA	NA	240	72	2	2	2	108	57	4.7	2	2	2	2	2	2	2
170	22780.6637	12899.46744	22883.09832	14418.19677	1	3	1	0	NA	NA	NA	238	236	28	1	1	0.5	25.06	NA	0.11	NA	NA	NA	196	45	1	1	2	129	64	4.9	2	2	2	2	2	2	2
171	53566.83067	25063.48627	0	0	2	3	1	0	NA	NA	NA	248	NA	36	1	2	1.1	NA	NA	NA	NA	NA	NA	NA	NA	2	NA	2	NA	NA	NA	2	2	2	2	2	2	2
172	28761.21677	14478.74678	30085.01553	14368.28829	1	12	1	1	10	0	1	211	210	41	1	3	NA	34.08	NA	0.17	NA	NA	2	252	48	2	2	1	133	94	4.6	2	2	2	2	2	2	2
173	19369.56282	8732.883996	22379.61268	11033.60358	2	12	1	0	NA	NA	NA	243	242	82	2	3	NA	26.35	4.59	0.36	1	77	2	173	29	2	1	1	129	29	6.7	3	2	2	2	2	2	2
174	19784.71884	8663.058957	22723.79398	9376.481858	2	1	2	NA	NA	NA	NA	NA	NA	2	1	NA	0.06	17.36	NA	NA	NA	NA	NA	NA	NA	NA	NA	NA	NA	NA	NA	2	NA	NA	NA	NA	NA	NA
175	2426.523669	1615.516667	2421.282943	1695.254416	1	6	1	0	NA	NA	NA	229	228	19	1	2	1.2	33.99	NA	0.16	NA	NA	NA	141	37	NA	NA	2	130	74	5.4	2	NA	NA	NA	NA	NA	NA
176	3377.514713	2106.419906	3561.939977	2239.904406	1	4	2	NA	NA	NA	NA	NA	NA	0	1	NA	0.7	NA	NA	NA	NA	NA	NA	NA	NA	NA	NA	NA	NA	NA	NA	NA	NA	NA	NA	NA	NA	NA
177	99337.93506	52401.52732	111813.1058	54375.01143	1	7	1	0	NA	NA	NA	246	244	55	2	3	5	35.56	5.84	0.84	NA	NA	2	230	45	2	1	1	119	67	4.9	2	2	2	2	2	2	2
178	8123.335092	4675.704681	8799.303113	6045.795799	2	9	1	0	NA	NA	NA	239	239	60	2	3	5	31.74	7.18	0.2	NA	NA	2	303	65	1	1	1	136	40	5.8	2	2	2	2	2	2	2
179	119230.8669	58404.26264	0	0	1	5	1	1	1	0	1	220	NA	49	2	2	NA	NA	NA	NA	NA	NA	2	NA	NA	1	NA	1	NA	NA	NA	2	2	2	2	2	2	2
180	8557.027026	4914.647512	8757.424288	4897.50375	1	2	2	NA	NA	NA	NA	NA	NA	6	1	1	2.46	16.56	NA	0.01	NA	NA	NA	132	46	NA	NA	NA	NA	NA	NA	2	NA	NA	NA	NA	NA	NA
181	29708.60935	12966.77765	31280.51601	13323.22373	3	1	2	NA	NA	NA	NA	NA	NA	14	1	1	3.97	21.73	NA	0.01	NA	NA	NA	131	52	NA	NA	NA	119	70	4.7	2	NA	NA	NA	NA	NA	NA
182	6687.117003	3840.682382	6894.321154	3876.574681	1	6	2	NA	NA	NA	NA	NA	NA	10	1	1	1.7	20.66	NA	0.07	NA	NA	NA	144	50	NA	NA	NA	105	55	NA	2	NA	NA	NA	NA	NA	NA
183	69939.30481	33653.94222	71716.78866	37703.85986	1	8	1	0	NA	NA	NA	242	242	21	1	1	3.84	25.05	NA	0.11	NA	NA	NA	240	36	2	1	2	129	70	4.8	2	2	2	2	2	2	2
184	24446.53446	11175.85216	26559.05905	12459.54145	1	11	1	0	NA	NA	NA	231	230	31	2	1	0.26	24.69	NA	0.39	NA	NA	NA	208	53	2	NA	2	122	68	5.1	2	2	2	2	2	2	2
185	45921.60005	19008.12194	49229.14474	20106.93676	2	7	2	NA	NA	NA	NA	NA	NA	8	1	1	2.83	14.91	NA	0.01	NA	NA	NA	NA	NA	NA	NA	NA	96	47	NA	2	NA	NA	NA	NA	NA	NA
186	41812.17762	19080.87003	41693.75185	19232.4201	3	1	1	0	NA	NA	NA	241	240	18	1	1	1.19	22.97	NA	0.03	NA	NA	NA	162	35	NA	NA	2	104	58	5.2	2	NA	NA	NA	NA	NA	NA
187	16079.06355	9254.936777	15895.41224	11148.4704	2	12	1	1	1	1	0	68	67	71	2	1	1.33	25.86	7.68	0.4	1	10	2	286	74	2	2	1	201	66	5.7	1	2	2	2	2	2	2
188	100933.4091	46155.68575	114153.1542	48503.79817	1	1	1	0	NA	NA	NA	233	232	38	2	2	4.24	28.63	NA	0.49	NA	NA	NA	181	47	2	1	2	156	104	5.2	2	2	2	2	2	2	2
189	38454.52599	22110.80502	0	0	2	1	1	0	NA	NA	NA	237	NA	75	2	2	NA	NA	NA	NA	1	66	1	NA	NA	2	NA	2	NA	NA	NA	2	2	2	2	2	2	1
190	8986.031938	4603.521662	9328.225525	4796.09979	1	7	1	0	NA	NA	NA	245	244	65	1	3	5	22.82	5.09	0.13	1	43	2	194	72	1	1	2	180	94	4.9	2	2	2	2	2	2	2
191	2270.809308	1383.022652	2541.667788	1555.879099	1	3	1	1	2	0	0	78	76	69	1	1	NA	22.95	10	0.58	1	15	1	166	34	1	2	1	134	72	5.7	2	2	1	1	1	1	2
192	35676.49788	16714.5405	35269.00926	18168.70271	2	11	1	0	NA	NA	NA	230	230	30	2	1	0.92	26.48	NA	0.04	NA	NA	NA	237	64	2	2	2	99	60	5.2	2	2	2	2	2	2	2
193	30556.99932	13969.28089	37236.11866	15599.27822	2	4	1	0	NA	NA	NA	237	237	38	2	2	NA	19.54	NA	0.08	NA	NA	NA	119	54	2	2	2	120	89	5.5	2	2	2	2	2	2	2
194	7591.373406	4358.379377	7942.650037	4358.78391	1	3	1	0	NA	NA	NA	239	239	44	2	1	1.75	31.54	NA	1.16	NA	NA	2	189	54	2	1	2	115	71	4.9	2	2	2	2	2	2	1
195	12415.67581	7366.174169	12591.36937	7187.007396	2	2	1	0	NA	NA	NA	246	245	64	2	1	0.27	38.66	NA	NA	NA	NA	2	NA	NA	2	2	1	153	56	NA	2	2	2	2	2	2	2
196	2842.133702	1956.465727	3054.179057	1993.852347	1	3	1	0	NA	NA	NA	239	238	19	2	1	1.02	21	NA	0.14	NA	NA	NA	161	68	NA	NA	2	111	67	5	2	NA	NA	NA	NA	NA	NA
197	26677.94019	14202.96536	34356.04832	15272.08673	2	7	1	0	NA	NA	NA	248	248	74	1	1	1.44	27.39	9.41	0.17	1	9	2	209	37	1	2	1	143	91	5.1	2	1	2	2	2	2	2
198	17882.35484	9530.345045	19596.15877	9939.31054	2	9	1	0	NA	NA	NA	239	239	49	2	2	2.01	27.74	NA	0.19	NA	NA	2	213	66	2	1	2	117	74	5.5	2	2	2	2	2	2	2
199	114836.7085	52513.50446	122810.9003	55185.0629	2	10	1	0	NA	NA	NA	235	234	38	2	2	2.81	25.66	NA	0.31	NA	NA	NA	175	51	2	2	2	119	74	4.4	2	2	2	2	2	2	2
200	14486.87665	6251.394569	16357.21333	6455.268446	2	10	2	NA	NA	NA	NA	NA	NA	5	2	NA	5	17.05	NA	NA	NA	NA	NA	NA	NA	NA	NA	NA	NA	NA	NA	2	NA	NA	NA	NA	NA	NA
201	26800.46998	10754.29199	0	0	2	10	2	NA	NA	NA	NA	NA	NA	14	2	1	NA	NA	NA	NA	NA	NA	NA	NA	NA	NA	NA	NA	NA	NA	NA	2	NA	NA	NA	NA	NA	NA
202	6670.09872	3830.908092	6849.003978	3817.544738	2	10	2	NA	NA	NA	NA	NA	NA	10	1	1	1.68	24.33	NA	0.14	NA	NA	NA	193	56	NA	NA	NA	102	51	NA	2	NA	NA	NA	NA	NA	NA
203	5612.32539	3223.385988	5962.155025	3253.509472	2	6	2	NA	NA	NA	NA	NA	NA	7	1	1	0	17.26	NA	0.01	NA	NA	NA	174	74	NA	NA	NA	NA	NA	NA	2	NA	NA	NA	NA	NA	NA
204	8687.732982	4915.003305	9162.11654	5161.654812	1	3	2	NA	NA	NA	NA	NA	NA	5	2	NA	0.36	15.72	NA	0.01	NA	NA	NA	225	75	NA	NA	NA	NA	NA	NA	2	NA	NA	NA	NA	NA	NA
205	125285.3038	60766.40999	134188.7644	63276.35783	1	5	1	0	NA	NA	NA	235	234	40	1	3	NA	23.45	NA	0.03	NA	NA	2	224	68	2	1	2	112	78	4.6	2	2	2	2	2	2	2
206	32496.57143	17318.94603	34787.9645	18133.38389	1	5	1	0	NA	NA	NA	234	233	50	2	2	5	25.79	4.63	0.11	NA	NA	2	254	48	2	2	1	134	88	5	2	2	2	2	2	2	1
207	44641.5061	19980.53534	51273.12629	21441.46977	2	8	2	NA	NA	NA	NA	NA	NA	3	2	NA	1.59	15.05	NA	NA	NA	NA	NA	NA	NA	NA	NA	NA	NA	NA	NA	2	NA	NA	NA	NA	NA	NA
208	6908.333883	3047.888054	6844.994214	3060.247685	2	4	2	NA	NA	NA	NA	NA	NA	1	2	NA	0.49	NA	NA	NA	NA	NA	NA	NA	NA	NA	NA	NA	NA	NA	NA	2	NA	NA	NA	NA	NA	NA
209	43617.28889	18870.81903	44496.9997	19717.51574	1	6	1	0	NA	NA	NA	229	228	18	1	1	5	22.51	NA	0.01	NA	NA	NA	163	49	NA	NA	2	128	80	5.1	2	NA	NA	NA	NA	NA	NA
210	44158.46066	19335.49581	47862.21097	20879.87675	1	11	2	NA	NA	NA	NA	NA	NA	2	1	NA	4.11	17.18	NA	NA	NA	NA	NA	NA	NA	NA	NA	NA	NA	NA	NA	2	NA	NA	NA	NA	NA	NA
211	32945.38234	17539.66463	34978.94803	18865.49068	2	11	1	1	6	1	1	75	75	76	1	3	2.4	31.3	6.03	0.27	1	32	2	184	45	2	1	2	144	73	6.4	2	2	2	2	2	2	2
212	13007.50223	5837.49534	13078.80624	5848.803293	2	11	2	NA	NA	NA	NA	NA	NA	6	1	1	0.6	14.86	NA	0.01	NA	NA	NA	140	50	NA	NA	NA	NA	NA	NA	2	NA	NA	NA	NA	NA	NA
213	2213.206606	1430.699296	2226.086449	1522.132271	2	6	1	0	NA	NA	NA	232	231	18	2	1	0.01	28.78	NA	0.33	NA	NA	NA	160	35	NA	NA	2	108	65	4.8	2	NA	NA	NA	NA	NA	NA
214	8854.036421	4108.465266	8797.257663	4100.265517	1	1	2	NA	NA	NA	NA	NA	NA	11	2	1	NA	16.55	NA	0.01	NA	NA	NA	139	43	NA	NA	NA	112	66	NA	2	NA	NA	NA	NA	NA	NA
215	19936.43479	11288.93322	0	0	1	6	1	0	NA	NA	NA	229	NA	38	1	1	NA	NA	NA	NA	NA	NA	NA	NA	NA	2	NA	NA	NA	NA	NA	2	2	2	2	2	2	2
216	10553.67786	6074.583948	0	0	1	7	1	1	1	0	0	15	NA	85	2	1	0.91	NA	NA	NA	NA	NA	2	NA	NA	2	NA	2	NA	NA	NA	2	2	2	2	2	2	2
217	2842.133702	1809.916084	2858.673611	1825.208345	1	3	1	0	NA	NA	NA	238	237	18	2	2	NA	25.05	NA	0.25	NA	NA	NA	218	48	NA	NA	2	104	57	5.3	2	NA	NA	NA	NA	NA	NA
218	7272.895533	4114.572312	7513.704202	4537.313428	1	12	2	NA	NA	NA	NA	NA	NA	3	2	NA	0.94	13.94	NA	0.02	NA	NA	NA	141	47	NA	NA	NA	NA	NA	NA	2	NA	NA	NA	NA	NA	NA
219	44514.44486	20494.14561	48086.63254	22354.94704	1	2	2	NA	NA	NA	NA	NA	NA	16	1	1	1.63	17.52	NA	0.08	NA	NA	NA	153	47	NA	NA	2	116	70	4.9	2	NA	NA	NA	NA	NA	NA
220	36310.29537	14227.90532	36408.1851	14665.74787	2	7	2	NA	NA	NA	NA	NA	NA	15	2	1	2.41	19.83	NA	0.01	NA	NA	NA	170	56	NA	NA	NA	110	73	4.9	2	NA	NA	NA	NA	NA	NA
221	9620.275721	4928.443163	12205.37603	5134.613663	1	9	1	1	1	0	0	101	101	85	1	1	2.57	27.1	17.82	0.53	1	32	2	177	58	2	1	1	156	93	4.8	2	2	2	2	2	2	2
222	13143.47964	6158.185599	13451.88688	6191.483561	2	10	2	NA	NA	NA	NA	NA	NA	5	1	NA	3.89	14.64	NA	NA	NA	NA	NA	NA	NA	NA	NA	NA	NA	NA	NA	2	NA	NA	NA	NA	NA	NA
223	23630.85953	11896.06247	23245.87046	12639.41925	1	11	1	0	NA	NA	NA	245	245	47	1	1	NA	26.73	NA	2.03	NA	NA	2	219	43	1	1	1	155	106	5	2	2	2	2	2	2	2
224	5910.643586	3753.54299	5936.955153	3866.739666	1	10	2	NA	NA	NA	NA	NA	NA	11	1	1	2.76	15.84	NA	0.01	NA	NA	NA	200	72	NA	NA	NA	98	49	NA	2	NA	NA	NA	NA	NA	NA
225	33738.59267	17961.95882	38054.59358	21994.34045	1	1	1	1	10	0	0	52	52	79	1	3	1.24	25.91	6.34	0.09	1	33	1	124	40	2	2	1	92	62	5.6	2	2	2	1	2	2	2
226	62660.83628	25781.99848	66342.04131	26881.01375	1	12	2	NA	NA	NA	NA	NA	NA	6	2	1	3.8	15.12	NA	0.06	NA	NA	NA	132	39	NA	NA	NA	NA	NA	NA	2	NA	NA	NA	NA	NA	NA
227	4896.491777	2567.991482	5051.23501	2596.718388	1	4	2	NA	NA	NA	NA	NA	NA	13	2	1	1.47	18.88	NA	0.02	NA	NA	NA	209	72	NA	NA	NA	118	72	4.9	2	NA	NA	NA	NA	NA	NA
228	39041.47511	16448.79722	41443.48143	18651.7601	1	9	1	0	NA	NA	NA	230	229	19	1	1	1.8	NA	NA	NA	NA	NA	NA	NA	NA	NA	NA	2	127	60	NA	2	NA	NA	NA	NA	NA	NA
229	2690.837351	1420.802349	2792.796913	1552.236187	2	10	2	NA	NA	NA	NA	NA	NA	14	2	1	1.44	16.82	NA	0.05	NA	NA	NA	141	59	NA	NA	NA	110	62	5	2	NA	NA	NA	NA	NA	NA
230	8154.701177	4613.44557	8114.026943	4627.603296	1	4	2	NA	NA	NA	NA	NA	NA	3	2	NA	0.41	15.53	NA	0.03	NA	NA	NA	126	51	NA	NA	NA	NA	NA	NA	2	NA	NA	NA	NA	NA	NA
231	31239.88762	12535.70827	33650.90517	13547.85082	2	12	2	NA	NA	NA	NA	NA	NA	12	2	1	1.06	20.61	NA	0.02	NA	NA	NA	154	54	NA	NA	NA	96	36	5.1	2	NA	NA	NA	NA	NA	NA
232	7996.34245	4667.871445	8367.091684	5130.14889	2	6	1	1	1	0	1	181	180	57	2	1	5	25.34	6.06	0.06	NA	NA	1	188	84	9	1	2	108	63	5.1	2	2	2	2	2	2	2
233	2569.176177	1650.206877	0	0	2	6	1	1	5	0	0	70	NA	82	2	1	1.01	NA	NA	NA	NA	NA	2	NA	NA	2	NA	NA	NA	NA	NA	2	2	2	2	2	2	2
234	2985.672184	1829.044785	3644.473694	1928.539243	2	3	1	0	NA	NA	NA	249	248	69	2	1	2.93	30.1	5.59	0.78	1	13	2	236	55	2	2	2	137	69	5.5	2	2	2	2	2	2	2
235	42232.29401	19476.8107	42356.03931	21032.47886	1	11	2	NA	NA	NA	NA	NA	NA	2	2	NA	3.18	15.11	NA	NA	NA	NA	NA	NA	NA	NA	NA	NA	NA	NA	NA	2	NA	NA	NA	NA	NA	NA
236	10218.98891	5965.343132	10456.91082	6311.578717	1	4	1	0	NA	NA	NA	247	247	45	2	1	0.82	27.04	NA	0.81	NA	NA	2	184	50	1	1	2	112	69	5.5	2	2	2	2	2	2	2
237	20842.82691	9397.113976	23413.61269	13766.31662	2	1	1	1	2	0	0	118	117	81	2	3	NA	30.58	8.03	0.18	1	56	2	275	71	1	1	2	130	63	5.6	2	2	2	2	2	2	1
238	1487.923926	927.95823	1569.170282	1002.145813	2	3	2	NA	NA	NA	NA	NA	NA	0	1	NA	1.6	NA	NA	NA	NA	NA	NA	NA	NA	NA	NA	NA	NA	NA	NA	NA	NA	NA	NA	NA	NA	NA
239	54549.99001	27664.74592	58195.75737	27657.84547	3	1	1	1	2	0	0	138	137	69	2	3	5	28.31	5.5	1.06	1	67	2	199	76	1	1	2	149	78	5.3	2	2	1	2	2	2	2
240	16883.79871	7459.806264	16933.27011	7516.204779	1	13	2	NA	NA	NA	NA	NA	NA	1	1	NA	1.25	NA	NA	NA	NA	NA	NA	NA	NA	NA	NA	NA	NA	NA	NA	2	NA	NA	NA	NA	NA	NA
241	14178.48462	6169.586245	16284.73804	6473.951993	1	11	2	NA	NA	NA	NA	NA	NA	0	2	NA	1.11	NA	NA	NA	NA	NA	NA	NA	NA	NA	NA	NA	NA	NA	NA	NA	NA	NA	NA	NA	NA	NA
242	2957.263904	1918.654126	0	0	2	4	1	0	NA	NA	NA	237	NA	19	1	1	NA	NA	NA	NA	NA	NA	NA	NA	NA	NA	NA	2	NA	NA	NA	2	NA	NA	NA	NA	NA	NA
243	29924.91731	13812.33361	32505.54263	14580.25618	2	8	1	0	NA	NA	NA	247	246	19	2	3	0.24	21.41	NA	0.22	NA	NA	NA	201	51	NA	NA	2	108	67	4.9	2	NA	NA	NA	NA	NA	NA
244	4507.448988	2913.783139	4684.27589	3034.206255	2	6	1	0	NA	NA	NA	235	234	18	2	1	0.72	25.24	NA	0.17	NA	NA	NA	231	59	NA	NA	2	107	75	4.7	2	NA	NA	NA	NA	NA	NA
245	2649.939506	1719.264	2711.998516	1809.801647	1	4	1	0	NA	NA	NA	247	247	19	1	3	0.9	28.47	NA	0.43	NA	NA	NA	122	42	NA	NA	2	118	86	5.1	2	NA	NA	NA	NA	NA	NA
246	74145.64539	36965.15169	95434.79529	37211.53025	2	8	2	NA	NA	NA	NA	NA	NA	6	1	1	2.08	14.67	NA	0.01	NA	NA	NA	179	80	NA	NA	NA	NA	NA	NA	2	NA	NA	NA	NA	NA	NA
247	10519.76004	4624.558912	10833.58043	4780.022152	1	13	2	NA	NA	NA	NA	NA	NA	6	1	1	0.56	16.64	NA	NA	NA	NA	NA	NA	NA	NA	NA	NA	NA	NA	NA	2	NA	NA	NA	NA	NA	NA
248	41887.69003	19196.10597	44348.51221	21334.56052	1	6	1	0	NA	NA	NA	229	227	19	2	3	0.55	24.58	NA	NA	NA	NA	NA	NA	NA	NA	NA	2	NA	NA	5.1	2	NA	NA	NA	NA	NA	NA
249	5057.498371	3249.546817	5080.012114	3503.220455	2	11	1	0	NA	NA	NA	230	229	19	1	1	1.8	26.33	NA	0.05	NA	NA	NA	216	41	NA	NA	2	138	69	5.4	2	NA	NA	NA	NA	NA	NA
250	75310.12133	39726.67016	85524.24752	42257.81652	2	7	1	0	NA	NA	NA	246	244	58	2	2	5	26.9	5.13	0.87	NA	NA	2	307	71	1	1	2	117	72	5	2	2	2	2	2	2	2
251	5045.634944	2897.912692	5180.968866	2887.803905	2	8	2	NA	NA	NA	NA	NA	NA	10	1	1	2.61	23.13	NA	0.06	NA	NA	NA	210	41	NA	NA	NA	104	69	NA	2	NA	NA	NA	NA	NA	NA
252	6820.971417	4241.610858	6860.666329	4400.894256	1	5	2	NA	NA	NA	NA	NA	NA	9	2	1	0.63	14.24	NA	0.01	NA	NA	NA	129	61	NA	NA	NA	95	50	NA	2	NA	NA	NA	NA	NA	NA
253	9955.681947	4424.939389	10657.32736	4381.393111	2	13	2	NA	NA	NA	NA	NA	NA	5	2	NA	NA	15.08	NA	NA	NA	NA	NA	NA	NA	NA	NA	NA	NA	NA	NA	2	NA	NA	NA	NA	NA	NA
254	1988.109265	1110.325037	1999.679145	1102.676311	2	6	2	NA	NA	NA	NA	NA	NA	15	2	1	0.23	34	NA	0.12	NA	NA	NA	165	43	NA	NA	NA	133	78	4.7	2	NA	NA	NA	NA	NA	NA
255	2732.608896	1766.460307	2828.340498	1836.265447	2	13	1	0	NA	NA	NA	243	242	18	2	3	0.06	19.27	NA	0.04	NA	NA	NA	183	58	NA	NA	2	97	67	4.9	2	NA	NA	NA	NA	NA	NA
256	2649.939506	1719.264	2815.11656	1846.45387	1	4	1	0	NA	NA	NA	247	246	19	1	1	0.83	27.38	NA	0.04	NA	NA	NA	183	33	NA	NA	NA	115	65	5	2	NA	NA	NA	NA	NA	NA
257	32624.20358	17368.67352	39065.10675	21054.83582	2	1	1	1	1	0	1	129	127	75	1	1	2.49	35.1	10.17	0.23	1	37	2	188	59	2	1	2	181	64	5.2	2	2	1	2	2	2	2
258	7766.454308	4188.386985	9194.92044	4236.531068	2	6	2	NA	NA	NA	NA	NA	NA	3	2	NA	2.87	15.47	NA	2.72	NA	NA	NA	227	72	NA	NA	NA	NA	NA	NA	2	NA	NA	NA	NA	NA	NA
259	65127.83067	32546.7998	65030.9612	33052.08012	2	12	1	1	10	0	0	165	162	54	1	1	5	31.66	5.84	0.18	NA	NA	1	209	26	1	1	2	120	71	5.3	2	2	2	2	2	2	2
260	16932.26703	8952.921849	17917.6628	9239.496241	1	13	1	0	NA	NA	NA	236	234	27	1	3	NA	36.54	NA	0.2	NA	NA	NA	238	45	1	1	1	149	71	5.1	2	2	2	2	2	2	2
261	8454.741757	4854.058698	0	0	1	12	1	1	10	0	0	72	NA	59	2	3	NA	NA	NA	NA	NA	NA	2	NA	NA	2	NA	1	NA	NA	NA	2	2	2	2	2	2	2
262	18676.6526	8126.906514	18731.37727	8129.472227	2	11	2	NA	NA	NA	NA	NA	NA	0	2	NA	0.23	NA	NA	NA	NA	NA	NA	NA	NA	NA	NA	NA	NA	NA	NA	NA	NA	NA	NA	NA	NA	NA
263	2693.699847	1741.308047	2788.068346	1810.119246	1	4	2	NA	NA	NA	NA	NA	NA	17	2	1	0.48	21.26	NA	0.01	NA	NA	NA	157	61	NA	NA	2	101	79	5.2	2	NA	NA	NA	NA	NA	NA
264	2480.955461	1385.571212	2544.58546	1471.219937	2	10	2	NA	NA	NA	NA	NA	NA	15	2	1	NA	21.84	NA	0.05	NA	NA	NA	163	45	NA	NA	NA	98	53	5	2	NA	NA	NA	NA	NA	NA
265	99324.69327	47100.47778	99923.3775	50095.34422	2	10	1	0	NA	NA	NA	235	234	34	2	2	2.56	41.84	NA	0.43	NA	NA	NA	252	47	2	1	2	114	77	5.5	2	2	2	2	2	2	2
266	6916.692889	3543.404448	6804.007562	3718.169648	2	9	1	1	10	0	0	124	123	82	1	2	1.08	29.51	8.94	1.14	1	12	2	214	52	2	1	2	117	58	8.2	1	2	2	2	2	2	2
267	55872.68725	27921.66033	55789.58364	29903.46507	2	4	1	0	NA	NA	NA	238	237	54	1	3	5	27.96	5.48	0.4	NA	NA	2	301	73	1	1	1	133	80	5.2	2	2	2	2	2	2	2
268	16932.26703	8952.921849	17917.6628	9635.741614	1	13	1	0	NA	NA	NA	236	234	30	1	3	1.68	25.86	NA	0.24	NA	NA	NA	223	39	1	1	2	125	61	5.4	2	2	2	2	2	2	2
269	83252.81272	38953.31687	93837.95133	42854.02591	2	8	1	0	NA	NA	NA	245	245	31	1	3	5	26.76	NA	0.01	NA	NA	NA	188	40	1	2	2	122	83	5.2	2	2	2	2	2	2	2
270	50793.86896	21922.23635	51828.26175	22786.22724	1	2	1	0	NA	NA	NA	235	234	35	1	2	5	22.32	NA	0.14	NA	NA	NA	152	70	1	1	2	119	82	5	2	2	2	2	2	2	2
271	49428.5939	20337.55067	53282.49996	23392.27358	2	8	2	NA	NA	NA	NA	NA	NA	8	2	1	3.88	14.42	NA	NA	NA	NA	NA	NA	NA	NA	NA	NA	96	58	NA	2	NA	NA	NA	NA	NA	NA
272	95894.53217	47922.06509	107066.1483	50417.1071	1	7	1	1	10	0	0	20	19	56	1	3	3.16	22.36	6	0.14	NA	NA	1	291	54	1	1	2	141	78	8.8	1	2	2	2	2	2	2
273	38189.41969	19367.56711	42899.76046	19427.54657	2	7	1	0	NA	NA	NA	247	246	64	2	3	0.62	26.51	7.38	0.32	1	44	2	232	47	1	1	2	119	67	5.8	2	2	2	2	2	2	2
274	47161.25098	23917.58505	50313.20296	23911.61926	2	11	1	1	1	0	0	155	154	69	2	3	3.73	29.74	5.5	0.09	1	62	2	172	52	2	2	1	147	87	5.2	1	2	1	1	1	2	2
275	32945.38234	17539.66463	34978.94803	18859.95443	2	3	1	0	NA	NA	NA	248	248	72	1	2	2.13	34.02	6.75	0.21	1	44	2	281	33	1	2	1	100	68	5.4	2	2	2	2	2	2	2
276	2464.478396	1606.160528	2459.155697	1639.567765	2	2	2	NA	NA	NA	NA	NA	NA	15	1	1	NA	20.04	NA	0.14	NA	NA	NA	149	54	NA	NA	NA	113	71	5.2	2	NA	NA	NA	NA	NA	NA
277	2457.797907	1594.603745	2523.720914	1628.21392	2	13	1	0	NA	NA	NA	244	243	18	1	3	5	22.11	NA	NA	NA	NA	NA	NA	NA	NA	NA	2	137	89	NA	2	NA	NA	NA	NA	NA	NA
278	6487.923756	3945.508421	6706.496539	4211.033599	1	12	2	NA	NA	NA	NA	NA	NA	9	2	1	1.34	34.51	NA	0.35	NA	NA	NA	168	32	NA	NA	NA	127	77	NA	2	NA	NA	NA	NA	NA	NA
279	5606.854069	2604.561784	5637.589503	2585.428589	2	4	1	0	NA	NA	NA	238	237	19	1	1	2.84	21.17	NA	0.01	NA	NA	NA	185	65	NA	NA	2	103	61	5.3	2	NA	NA	NA	NA	NA	NA
280	10571.44826	5168.226922	0	0	2	2	1	1	2	0	0	30	NA	69	1	1	0.27	NA	NA	NA	NA	NA	2	NA	NA	1	NA	2	NA	NA	NA	2	2	2	2	2	2	2
281	3266.530954	1724.777178	3352.219792	1884.330746	1	12	2	NA	NA	NA	NA	NA	NA	15	2	1	3.59	18.43	NA	0.84	NA	NA	NA	130	52	NA	NA	NA	98	64	5	2	NA	NA	NA	NA	NA	NA
282	110249.6073	50804.91708	113051.5639	50752.73681	1	2	1	0	NA	NA	NA	232	231	29	1	1	1.54	28.26	NA	0.19	NA	NA	NA	215	33	2	2	2	111	72	5.5	2	2	2	2	2	2	2
283	2317.041842	1507.98823	2373.499179	1577.42782	2	3	2	NA	NA	NA	NA	NA	NA	16	2	1	3.53	18.78	NA	0.05	NA	NA	NA	163	75	NA	NA	2	106	73	4.9	2	NA	NA	NA	NA	NA	NA
284	6105.348111	3545.836466	0	0	1	8	1	0	NA	NA	NA	242	NA	19	2	3	3.07	NA	NA	NA	NA	NA	NA	NA	NA	NA	NA	2	NA	NA	NA	2	NA	NA	NA	NA	NA	NA
285	5694.012553	3087.956046	6227.385725	3185.483155	1	7	1	0	NA	NA	NA	246	245	18	2	2	5	23.08	NA	0.06	NA	NA	NA	168	59	NA	NA	2	112	60	5.2	2	NA	NA	NA	NA	NA	NA
286	9180.388922	4341.335166	9827.394101	4348.611221	2	10	2	NA	NA	NA	NA	NA	NA	2	2	NA	0	NA	NA	NA	NA	NA	NA	NA	NA	NA	NA	NA	NA	NA	NA	2	NA	NA	NA	NA	NA	NA
287	63110.68201	36287.74373	70894.84896	38700.72615	2	6	1	1	1	0	0	160	158	71	2	3	1.38	17.8	5.81	0.35	1	41	2	216	89	2	1	2	94	55	5.3	2	2	2	2	2	2	1
288	6254.875332	3679.929051	6668.214951	3758.829779	1	6	2	NA	NA	NA	NA	NA	NA	9	1	1	0.62	16.19	NA	NA	NA	NA	NA	NA	NA	NA	NA	NA	92	61	NA	2	NA	NA	NA	NA	NA	NA
289	56634.44309	29715.79973	60130.22466	31434.27262	2	11	1	1	2	0	0	180	180	62	1	3	4.07	24.22	7	0.32	NA	NA	2	162	52	1	1	2	147	83	5.3	2	2	2	2	2	2	2
290	5495.453567	3099.853298	0	0	2	13	2	NA	NA	NA	NA	NA	NA	4	1	NA	NA	NA	NA	NA	NA	NA	NA	NA	NA	NA	NA	NA	NA	NA	NA	2	NA	NA	NA	NA	NA	NA
291	6765.61639	3129.732697	7057.463449	3229.768485	2	5	1	0	NA	NA	NA	240	240	19	1	2	NA	29.87	NA	0.04	NA	NA	NA	176	40	NA	NA	2	119	54	5.1	2	NA	NA	NA	NA	NA	NA
292	50320.74591	22522.4355	57796.033	24169.22829	2	1	2	NA	NA	NA	NA	NA	NA	4	2	NA	1.77	18.51	NA	0.18	NA	NA	NA	167	34	NA	NA	NA	NA	NA	NA	2	NA	NA	NA	NA	NA	NA
293	20842.82691	9397.113976	23413.61269	12241.9024	1	7	1	1	1	0	1	145	144	85	2	1	NA	23.8	16.72	0.23	NA	NA	1	321	74	2	1	1	167	58	5.7	2	1	1	2	1	2	2
294	2594.208009	1707.215291	2755.911185	1772.479416	1	6	2	NA	NA	NA	NA	NA	NA	15	1	1	0.9	21.06	NA	0.1	NA	NA	NA	137	54	NA	NA	NA	115	64	5.1	2	NA	NA	NA	NA	NA	NA
295	2481.558727	1633.082231	2558.451245	1659.528843	1	12	2	NA	NA	NA	NA	NA	NA	14	1	1	1.46	19.56	NA	0.51	NA	NA	NA	121	48	NA	NA	NA	107	75	5	2	NA	NA	NA	NA	NA	NA
296	81796.43698	40876.72246	92196.4054	44488.15289	1	5	1	0	NA	NA	NA	235	235	57	1	3	5	24.77	4.47	0.09	NA	NA	2	179	45	2	1	2	120	83	5.3	2	2	2	2	2	2	2
297	37593.88204	15838.90313	45400.63569	16407.15961	1	6	2	NA	NA	NA	NA	NA	NA	17	1	1	1.88	21.37	NA	0.04	NA	NA	NA	159	47	NA	NA	2	118	75	4.9	2	NA	NA	NA	NA	NA	NA
298	4387.735854	2318.532982	4365.85059	2289.927518	2	2	2	NA	NA	NA	NA	NA	NA	2	1	NA	NA	16.81	NA	NA	NA	NA	NA	NA	NA	NA	NA	NA	NA	NA	NA	2	NA	NA	NA	NA	NA	NA
299	13151.57018	5980.677199	13067.23239	6157.463527	2	10	2	NA	NA	NA	NA	NA	NA	8	2	1	1.33	15.01	NA	0.11	NA	NA	NA	182	69	NA	NA	NA	91	22	NA	2	NA	NA	NA	NA	NA	NA
300	103916.7249	43237.84046	117527.2095	46200.9676	1	11	1	0	NA	NA	NA	231	229	21	2	2	2.05	30.26	NA	0.18	NA	NA	NA	170	47	1	2	2	114	89	5.1	2	2	2	2	2	2	2
301	15488.55323	8542.01696	15849.1629	8908.051124	2	6	1	0	NA	NA	NA	234	234	24	2	1	2.87	24.8	NA	0.32	NA	NA	NA	194	47	2	1	2	102	72	5.2	2	2	2	2	2	2	2
302	2970.880207	1819.983111	3626.417804	1747.851857	1	10	1	0	NA	NA	NA	247	246	65	2	1	0.88	28.5	21.6	0.35	NA	NA	2	272	51	2	2	1	127	0	6.7	1	2	2	2	2	2	2
303	5597.03377	3596.209418	5621.949285	3680.964218	2	10	2	NA	NA	NA	NA	NA	NA	17	1	1	2.93	23.3	NA	0.02	NA	NA	NA	173	80	NA	NA	2	108	58	5	2	NA	NA	NA	NA	NA	NA
304	2081.313593	1261.652437	0	0	2	6	1	1	10	0	0	81	NA	60	1	2	1.41	NA	NA	NA	1	34	2	NA	NA	1	NA	1	NA	NA	NA	2	2	2	2	2	2	2
305	9188.003798	4249.715513	9835.54565	4626.026471	2	4	2	NA	NA	NA	NA	NA	NA	3	2	NA	1.63	16.04	NA	NA	NA	NA	NA	NA	NA	NA	NA	NA	NA	NA	NA	2	NA	NA	NA	NA	NA	NA
306	2470.674294	1625.919325	2547.229552	1649.375161	1	6	2	NA	NA	NA	NA	NA	NA	12	1	1	NA	19.66	NA	0.03	NA	NA	NA	165	54	NA	NA	NA	99	36	5.3	2	NA	NA	NA	NA	NA	NA
307	8663.028422	3960.345587	9038.339789	4034.627972	1	12	1	0	NA	NA	NA	242	241	29	2	2	1.63	29.36	NA	0.49	NA	NA	NA	224	74	1	1	2	103	68	5.2	2	2	2	2	2	2	2
308	46621.25682	19991.08985	0	0	1	8	2	NA	NA	NA	NA	NA	NA	4	1	NA	5	NA	NA	NA	NA	NA	NA	NA	NA	NA	NA	NA	NA	NA	NA	2	NA	NA	NA	NA	NA	NA
309	14243.92074	6091.924292	16359.89487	6392.458723	3	1	2	NA	NA	NA	NA	NA	NA	0	1	NA	2.99	NA	NA	NA	NA	NA	NA	NA	NA	NA	NA	NA	NA	NA	NA	NA	NA	NA	NA	NA	NA	NA
310	3352.140732	2041.601005	0	0	1	10	1	1	2	0	0	146	NA	65	1	1	4.44	NA	NA	NA	NA	NA	2	NA	NA	1	NA	2	NA	NA	NA	2	2	2	2	2	2	2
311	6615.6382	4201.248482	7165.803563	4327.946741	1	12	2	NA	NA	NA	NA	NA	NA	6	1	1	1.5	16.81	NA	0.01	NA	NA	NA	126	39	NA	NA	NA	NA	NA	NA	2	NA	NA	NA	NA	NA	NA
312	32276.91402	14466.58089	34401.59225	14978.60518	2	8	2	NA	NA	NA	NA	NA	NA	15	1	1	5	23.29	NA	NA	NA	NA	NA	NA	NA	NA	NA	NA	118	69	NA	2	NA	NA	NA	NA	NA	NA
313	5586.228744	3160.356424	5558.365605	3170.054915	2	13	2	NA	NA	NA	NA	NA	NA	5	2	NA	NA	13.33	NA	0.06	NA	NA	NA	148	62	NA	NA	NA	NA	NA	NA	2	NA	NA	NA	NA	NA	NA
314	27197.17812	14494.65096	28589.83042	14875.08766	2	5	1	0	NA	NA	NA	241	240	52	2	2	4.55	24.18	5.53	0.91	NA	NA	2	134	53	1	2	2	118	70	5.5	2	2	2	2	2	2	2
315	5608.250853	2800.259158	5638.993944	2809.964679	1	7	2	NA	NA	NA	NA	NA	NA	14	1	1	3.26	23.98	NA	0.03	NA	NA	NA	163	43	NA	NA	NA	112	20	5.3	2	NA	NA	NA	NA	NA	NA
316	2073.573419	1345.321326	2137.824279	1373.677265	2	6	1	0	NA	NA	NA	233	232	18	1	1	1	20.04	NA	1.43	NA	NA	NA	133	40	NA	NA	2	114	57	4.9	2	NA	NA	NA	NA	NA	NA
317	14042.50988	6173.183987	15094.46556	6590.429247	1	5	2	NA	NA	NA	NA	NA	NA	6	1	1	NA	17.74	NA	NA	NA	NA	NA	NA	NA	NA	NA	NA	NA	NA	NA	2	NA	NA	NA	NA	NA	NA
318	1718.353651	973.876208	2034.406497	985.558909	2	13	2	NA	NA	NA	NA	NA	NA	0	1	NA	0.28	NA	NA	NA	NA	NA	NA	NA	NA	NA	NA	NA	NA	NA	NA	NA	NA	NA	NA	NA	NA	NA
319	1708.621222	1106.598548	1700.098916	1167.055279	2	3	2	NA	NA	NA	NA	NA	NA	0	1	NA	0.45	NA	NA	NA	NA	NA	NA	NA	NA	NA	NA	NA	NA	NA	NA	NA	NA	NA	NA	NA	NA	NA
320	110249.6073	50804.91708	110085.6249	53123.01836	1	2	1	0	NA	NA	NA	232	232	26	1	1	2.03	20.32	NA	0.06	NA	NA	NA	135	42	1	1	2	120	65	5.4	2	2	2	2	2	2	2
321	58701.94067	33752.78022	66126.06077	44652.48339	1	2	1	1	10	0	1	65	65	71	2	2	1.02	25.43	9.12	0.16	1	35	1	208	80	2	1	1	108	52	5.1	2	1	2	2	2	2	1
322	12879.5912	5557.816805	16838.92924	5739.071347	1	9	2	NA	NA	NA	NA	NA	NA	5	2	NA	NA	16.27	NA	NA	NA	NA	NA	NA	NA	NA	NA	NA	NA	NA	NA	2	NA	NA	NA	NA	NA	NA
323	42705.08755	19140.51024	44972.32575	19569.922	2	10	2	NA	NA	NA	NA	NA	NA	15	1	1	2.81	20.29	NA	0.07	NA	NA	NA	139	40	NA	NA	NA	98	0	4.7	2	NA	NA	NA	NA	NA	NA
324	36255.04992	15647.39583	0	0	2	5	1	1	7	1	0	65	NA	24	1	2	NA	NA	NA	NA	NA	NA	NA	NA	NA	2	NA	1	NA	NA	NA	2	2	2	2	2	2	2
325	1669.590434	1081.320029	1724.871285	1094.291636	2	6	2	NA	NA	NA	NA	NA	NA	0	1	NA	0.11	NA	NA	NA	NA	NA	NA	NA	NA	NA	NA	NA	NA	NA	NA	NA	NA	NA	NA	NA	NA	NA
326	5287.610053	2757.676814	5932.093153	2967.316707	1	13	2	NA	NA	NA	NA	NA	NA	2	1	NA	2.59	16.57	NA	NA	NA	NA	NA	NA	NA	NA	NA	NA	NA	NA	NA	2	NA	NA	NA	NA	NA	NA
327	30502.43266	14043.11114	39260.47715	14859.17403	2	12	2	NA	NA	NA	NA	NA	NA	16	1	1	5	17.12	NA	0.03	NA	NA	NA	129	51	NA	NA	2	105	45	5.3	2	NA	NA	NA	NA	NA	NA
328	42515.71017	22307.7735	47610.43123	22951.28395	2	12	1	1	2	0	0	20	19	66	1	3	2.4	44.2	7.41	0.49	1	63	2	245	45	1	1	1	132	81	6.4	2	2	2	2	2	2	1
329	9969.41203	4148.089226	10661.68199	4432.36142	1	7	1	0	NA	NA	NA	247	247	27	2	3	2.07	24.85	NA	0.44	NA	NA	NA	155	44	2	2	2	95	53	4.6	2	2	2	2	2	2	2
330	57308.0712	28638.97509	62441.39862	31169.20892	2	7	1	0	NA	NA	NA	246	245	56	1	2	5	28.55	5.69	0.37	NA	NA	2	213	32	1	1	2	112	66	5.4	2	2	2	2	2	2	2
331	25673.99622	12020.93088	26038.01178	11976.72016	2	4	1	0	NA	NA	NA	242	242	37	2	1	NA	34.07	NA	0.53	NA	NA	NA	222	48	2	NA	2	130	86	6	2	2	2	2	2	2	2
332	1855.313	1127.43901	1951.056338	1123.206318	1	12	1	1	2	0	1	30	30	71	1	1	0.53	33.48	8.03	0.06	1	16	1	220	54	1	1	1	172	100	5.5	2	2	2	2	2	2	2
333	8698.382636	5096.8583	9231.007824	5270.085804	2	6	1	0	NA	NA	NA	235	235	42	1	3	2.51	33.09	NA	0.09	NA	NA	2	158	23	1	1	2	102	65	5.2	2	2	2	2	2	2	2
334	82450.1116	43493.07013	88175.39765	45018.595	1	12	1	0	NA	NA	NA	244	243	58	2	3	2.94	22.82	5.09	0.71	NA	NA	1	224	98	1	1	2	154	60	5	2	2	2	2	2	2	1
335	32882.46725	14226.44792	33545.66899	14864.76079	2	8	1	0	NA	NA	NA	247	246	18	1	2	3.71	19.78	NA	0.01	NA	NA	NA	153	47	NA	NA	2	121	77	4.9	2	NA	NA	NA	NA	NA	NA
336	5775.219107	2461.725179	5738.184047	2851.551325	1	7	2	NA	NA	NA	NA	NA	NA	13	2	1	0.3	23.67	NA	0.09	NA	NA	NA	150	41	NA	NA	NA	116	48	4.9	2	NA	NA	NA	NA	NA	NA
337	7978.609501	4400.110185	8249.107019	4490.428323	2	11	1	0	NA	NA	NA	231	231	18	2	1	0.36	21.76	NA	NA	NA	NA	NA	NA	NA	NA	NA	2	127	63	NA	2	NA	NA	NA	NA	NA	NA
338	2363.389263	1555.316411	2423.629154	1582.720326	1	12	2	NA	NA	NA	NA	NA	NA	12	1	1	0.74	19.92	NA	0.06	NA	NA	NA	153	48	NA	NA	NA	105	64	5	2	NA	NA	NA	NA	NA	NA
339	9488.129717	5142.736031	9945.825295	5363.693543	2	13	1	0	NA	NA	NA	243	243	50	1	1	4.07	26.3	8	0.63	NA	NA	2	246	31	1	1	2	110	67	5.1	2	2	2	2	2	2	2
340	33738.59267	17961.95882	37616.85293	19609.04715	1	1	1	1	3	0	1	174	173	72	1	1	1.84	29.09	8.43	0.25	1	30	1	196	28	1	1	1	131	69	5.4	2	2	2	2	2	1	2
341	29985.26004	12972.98457	32121.3692	13768.30879	3	1	2	NA	NA	NA	NA	NA	NA	16	1	1	5	22.99	NA	0.23	NA	NA	NA	146	43	NA	NA	2	119	67	4.8	2	NA	NA	NA	NA	NA	NA
342	3473.689248	1856.999522	3456.363089	1849.494837	2	3	2	NA	NA	NA	NA	NA	NA	2	2	NA	0.35	15.87	NA	NA	NA	NA	NA	NA	NA	NA	NA	NA	NA	NA	NA	2	NA	NA	NA	NA	NA	NA
343	2304.39873	1501.832715	2314.656893	1486.056077	2	3	2	NA	NA	NA	NA	NA	NA	13	1	1	0.99	33.36	NA	0.05	NA	NA	NA	160	38	NA	NA	NA	121	65	5	2	NA	NA	NA	NA	NA	NA
344	110249.6073	50804.91708	120125.1331	55282.76775	2	10	1	0	NA	NA	NA	235	234	26	1	3	5	24.43	NA	0.04	NA	NA	NA	186	56	2	1	2	120	55	4.7	2	2	2	2	2	2	2
345	4621.362883	2470.534367	4598.312328	2460.550206	1	3	2	NA	NA	NA	NA	NA	NA	1	2	NA	NA	NA	NA	NA	NA	NA	NA	NA	NA	NA	NA	NA	NA	NA	NA	2	NA	NA	NA	NA	NA	NA
346	36901.56487	16106.25328	44564.55179	16325.89361	1	6	2	NA	NA	NA	NA	NA	NA	15	1	1	1.88	23.36	NA	0.04	NA	NA	NA	187	28	NA	NA	NA	113	57	5	2	NA	NA	NA	NA	NA	NA
347	57092.75947	26576.26362	73892.98127	28074.79888	2	2	2	NA	NA	NA	NA	NA	NA	10	2	1	1.54	20.89	NA	0.05	NA	NA	NA	140	47	NA	NA	NA	118	68	NA	2	NA	NA	NA	NA	NA	NA
348	37978.18242	16576.1595	40713.59528	16802.20792	1	1	2	NA	NA	NA	NA	NA	NA	13	1	1	4.38	19.24	NA	0.07	NA	NA	NA	176	49	NA	NA	NA	100	66	5.2	2	NA	NA	NA	NA	NA	NA
349	7413.915727	3639.553294	7757.031629	3706.021423	1	9	2	NA	NA	NA	NA	NA	NA	12	1	1	NA	20.29	NA	0.01	NA	NA	NA	170	76	NA	NA	NA	123	66	5.1	2	NA	NA	NA	NA	NA	NA
350	17882.35484	9530.345045	21791.06266	10717.4662	2	9	1	1	10	0	0	227	226	56	2	1	4.19	28.38	4.34	0.19	NA	NA	2	288	54	1	1	2	119	79	5.8	2	2	2	2	2	2	2
351	26009.74309	13847.22649	34076.90549	14402.44	1	5	1	1	5	0	1	214	213	70	1	1	1.24	26.98	7.63	0.26	1	22	2	162	39	1	1	1	111	63	5.7	2	2	2	1	2	2	2
352	12838.39568	6978.590946	14722.69082	8468.702283	2	2	1	1	1	0	1	146	145	82	1	3	5	25.94	5.84	0.23	1	46	2	203	44	9	1	1	180	78	5.3	2	2	2	2	2	2	2
353	7154.712335	4035.801296	7391.607908	4072.518533	1	12	2	NA	NA	NA	NA	NA	NA	3	1	NA	1.47	17.04	NA	0.01	NA	NA	NA	181	51	NA	NA	NA	NA	NA	NA	2	NA	NA	NA	NA	NA	NA
354	9486.594451	5012.831869	9622.734813	5763.426974	1	4	2	NA	NA	NA	NA	NA	NA	1	1	NA	1.63	NA	NA	NA	NA	NA	NA	NA	NA	NA	NA	NA	NA	NA	NA	2	NA	NA	NA	NA	NA	NA
355	31029.628	13586.8242	35639.16574	14705.73054	2	8	2	NA	NA	NA	NA	NA	NA	1	1	NA	5	NA	NA	NA	NA	NA	NA	NA	NA	NA	NA	NA	NA	NA	NA	2	NA	NA	NA	NA	NA	NA
356	43621.68055	20123.76351	46988.29436	21258.46663	2	7	2	NA	NA	NA	NA	NA	NA	8	2	1	1.27	16.75	NA	0.05	NA	NA	NA	191	67	NA	NA	NA	108	52	NA	2	NA	NA	NA	NA	NA	NA
357	9893.471871	4838.588739	0	0	2	8	2	NA	NA	NA	NA	NA	NA	9	2	1	2.93	NA	NA	NA	NA	NA	NA	NA	NA	NA	NA	NA	NA	NA	NA	2	NA	NA	NA	NA	NA	NA
358	30364.10723	16182.45591	33274.13372	16860.0587	2	2	1	0	NA	NA	NA	246	245	48	2	3	1.21	36.98	NA	0.67	NA	NA	1	287	43	1	1	1	173	90	5.5	2	2	2	2	2	2	2
359	27197.17812	14494.65096	30733.123	16300.1372	2	5	1	0	NA	NA	NA	242	242	42	2	3	5	26.67	NA	0.34	NA	NA	2	179	71	2	1	2	114	73	4.8	2	2	2	2	2	2	2
360	14909.2665	8104.258101	16623.09068	9943.465854	2	11	1	1	5	0	0	40	39	85	1	1	NA	NA	NA	NA	NA	NA	1	NA	NA	2	NA	2	132	59	NA	1	2	2	2	2	1	2
361	5560.343666	2572.180918	0	0	2	4	2	NA	NA	NA	NA	NA	NA	16	1	1	NA	NA	NA	NA	NA	NA	NA	NA	NA	NA	NA	2	NA	NA	NA	2	NA	NA	NA	NA	NA	NA
362	5560.464905	2521.747988	5524.807011	2511.855103	1	7	2	NA	NA	NA	NA	NA	NA	13	2	1	0.47	21.06	NA	0.01	NA	NA	NA	186	70	NA	NA	NA	94	70	4.8	2	NA	NA	NA	NA	NA	NA
363	6992.896951	3910.447452	7241.913915	4106.686944	2	3	2	NA	NA	NA	NA	NA	NA	4	1	NA	NA	NA	NA	NA	NA	NA	NA	NA	NA	NA	NA	NA	NA	NA	NA	2	NA	NA	NA	NA	NA	NA
364	10773.45815	4687.932526	12373.88539	4919.203479	2	9	2	NA	NA	NA	NA	NA	NA	0	2	NA	2.64	NA	NA	NA	NA	NA	NA	NA	NA	NA	NA	NA	NA	NA	NA	NA	NA	NA	NA	NA	NA	NA
365	9883.710868	5791.406964	13180.72177	5988.240173	1	10	1	0	NA	NA	NA	242	241	48	1	1	1.34	24.95	NA	0.06	NA	NA	2	186	93	1	1	2	121	78	4.7	2	2	2	2	2	2	2
366	8154.701177	4613.44557	8599.979153	4844.963889	1	4	2	NA	NA	NA	NA	NA	NA	4	2	NA	NA	17.51	NA	0.01	NA	NA	NA	125	41	NA	NA	NA	NA	NA	NA	2	NA	NA	NA	NA	NA	NA
367	2649.939506	1743.891481	2717.483211	1774.617997	1	4	2	NA	NA	NA	NA	NA	NA	14	1	1	5	23.15	NA	0.01	NA	NA	NA	135	51	NA	NA	NA	115	57	4.9	2	NA	NA	NA	NA	NA	NA
368	28182.91496	15004.19305	29922.51562	16133.62645	2	13	1	1	2	0	0	97	96	72	1	2	0.62	23.96	8.59	0.09	1	43	2	185	43	1	1	2	NA	NA	5.2	2	2	2	2	2	2	2
369	10904.17974	5108.994306	10804.20381	5700.467086	2	5	2	NA	NA	NA	NA	NA	NA	5	1	NA	1.76	17.72	NA	0.33	NA	NA	NA	151	39	NA	NA	NA	NA	NA	NA	2	NA	NA	NA	NA	NA	NA
370	3154.042042	2083.058293	3138.310228	2215.06236	1	4	2	NA	NA	NA	NA	NA	NA	0	2	NA	0.65	NA	NA	NA	NA	NA	NA	NA	NA	NA	NA	NA	NA	NA	NA	NA	NA	NA	NA	NA	NA	NA
371	7902.386556	3410.047424	7829.932827	3475.401689	2	9	2	NA	NA	NA	NA	NA	NA	5	2	NA	0.71	17.42	NA	0.01	NA	NA	NA	163	50	NA	NA	NA	NA	NA	NA	2	NA	NA	NA	NA	NA	NA
372	29627.04353	15773.02708	33417.07556	17710.5088	2	6	1	1	10	0	0	24	22	70	1	3	NA	17.81	15.4	6.75	1	56	2	210	80	1	1	2	151	77	5.5	2	2	2	2	2	2	1
373	10970.41034	5068.62474	11342.33841	5126.267071	1	11	2	NA	NA	NA	NA	NA	NA	8	2	1	NA	25.37	NA	NA	NA	NA	NA	NA	NA	NA	NA	NA	NA	NA	NA	2	NA	NA	NA	NA	NA	NA
374	98489.59753	51954.02273	111847.499	55264.22304	1	3	1	0	NA	NA	NA	237	236	53	2	2	5	22.09	5.24	0.21	NA	NA	2	208	65	1	2	2	130	80	5.1	2	2	2	2	2	2	2
375	8954.20805	4289.366362	0	0	2	10	2	NA	NA	NA	NA	NA	NA	1	1	NA	4.35	NA	NA	NA	NA	NA	NA	NA	NA	NA	NA	NA	NA	NA	NA	2	NA	NA	NA	NA	NA	NA
376	11144.98993	4887.043626	11206.0841	5370.280321	1	13	2	NA	NA	NA	NA	NA	NA	8	1	1	3.09	19.17	NA	NA	NA	NA	NA	NA	NA	NA	NA	NA	88	50	NA	2	NA	NA	NA	NA	NA	NA
377	26082.1488	11183.96662	27792.14804	11685.16255	2	8	2	NA	NA	NA	NA	NA	NA	3	1	NA	1.18	15.74	NA	0.29	NA	NA	NA	196	62	NA	NA	NA	NA	NA	NA	2	NA	NA	NA	NA	NA	NA
378	55166.70707	25449.77068	56236.47953	29272.35476	1	1	2	NA	NA	NA	NA	NA	NA	9	2	1	1.38	19.16	NA	0.09	NA	NA	NA	205	57	NA	NA	NA	101	68	NA	2	NA	NA	NA	NA	NA	NA
379	12662.52294	5875.685755	12581.32129	5863.958956	2	10	2	NA	NA	NA	NA	NA	NA	7	2	1	NA	13.82	NA	0.01	NA	NA	NA	153	47	NA	NA	NA	NA	NA	NA	2	NA	NA	NA	NA	NA	NA
380	13443.46072	7355.62214	14359.39778	8176.525519	1	3	1	0	NA	NA	NA	238	237	42	1	2	2.16	30.63	NA	0.14	NA	NA	2	312	44	1	1	2	117	84	4.7	2	2	2	2	2	2	2
381	4666.297101	2022.679818	4824.497823	2135.36378	2	9	2	NA	NA	NA	NA	NA	NA	14	2	1	4.59	16.89	NA	0.01	NA	NA	NA	181	54	NA	NA	NA	102	68	5.2	2	NA	NA	NA	NA	NA	NA
382	13294.11293	5993.730839	17249.1058	8780.525243	2	9	1	1	1	0	0	15	15	80	2	1	NA	NA	NA	NA	NA	NA	1	NA	NA	2	2	2	178	62	7	1	2	2	2	2	2	2
383	10103.80808	5994.551663	0	0	2	7	1	1	10	0	0	18	NA	72	2	1	NA	NA	NA	NA	NA	NA	1	NA	NA	2	NA	1	NA	NA	NA	1	2	2	1	2	2	2
384	4913.263421	2821.88636	5038.496474	2990.326987	2	13	2	NA	NA	NA	NA	NA	NA	8	1	1	0.4	17.61	NA	0.03	NA	NA	NA	135	39	NA	NA	NA	93	62	NA	2	NA	NA	NA	NA	NA	NA
385	1669.590434	1081.320029	1683.928268	1140.39572	2	6	2	NA	NA	NA	NA	NA	NA	0	1	NA	0.3	NA	NA	NA	NA	NA	NA	NA	NA	NA	NA	NA	NA	NA	NA	NA	NA	NA	NA	NA	NA	NA
386	20842.82691	9397.113976	23516.11694	13551.44189	2	1	1	1	1	0	1	45	44	85	2	2	NA	26.76	11.19	0.19	1	56	2	276	70	2	2	2	187	83	5.8	2	2	2	2	2	2	2
387	4017.45654	2095.246556	4051.27274	2130.018067	2	3	2	NA	NA	NA	NA	NA	NA	1	1	NA	0.38	NA	NA	NA	NA	NA	NA	NA	NA	NA	NA	NA	NA	NA	NA	2	NA	NA	NA	NA	NA	NA
388	26895.12134	12511.32759	26456.9516	12585.53588	2	4	1	1	8	0	0	146	145	24	1	1	0.7	NA	NA	0.21	NA	NA	NA	121	69	2	NA	2	132	85	3.9	2	2	2	2	2	2	2
389	25165.90844	11346.20131	28393.67463	14978.68836	1	12	1	1	6	0	0	194	193	81	2	2	5	22.19	5.31	0.36	1	66	2	183	54	1	1	1	162	68	5.8	2	2	1	1	1	2	1
390	2048.164922	1347.871282	2043.741363	1399.398256	2	13	2	NA	NA	NA	NA	NA	NA	12	1	1	NA	25.05	NA	0.04	NA	NA	NA	118	30	NA	NA	NA	106	35	4.8	2	NA	NA	NA	NA	NA	NA
391	6782.440242	4124.613065	7306.914524	4219.995932	1	6	2	NA	NA	NA	NA	NA	NA	6	2	1	NA	25.78	NA	NA	NA	NA	NA	NA	NA	NA	NA	NA	NA	NA	NA	2	NA	NA	NA	NA	NA	NA
392	2063.161538	1409.298763	2169.630889	1404.007897	1	12	1	0	NA	NA	NA	242	241	77	1	1	NA	25.58	6.03	0.33	1	11	2	194	35	2	2	2	194	78	5.5	2	2	2	2	2	2	2
393	2709.613472	1603.730755	2863.550477	1747.754328	1	3	1	1	2	0	0	163	163	76	2	1	1	30.11	NA	0.17	1	19	2	207	36	2	NA	1	177	67	5.9	2	2	2	2	2	2	2
394	11813.04126	5193.094236	11877.79753	5544.095269	2	4	2	NA	NA	NA	NA	NA	NA	11	1	1	1.28	23.62	NA	0.01	NA	NA	NA	152	66	NA	NA	NA	108	56	NA	2	NA	NA	NA	NA	NA	NA
395	9008.498137	4211.955641	10171.54556	4401.524808	2	8	2	NA	NA	NA	NA	NA	NA	1	1	NA	3.46	NA	NA	NA	NA	NA	NA	NA	NA	NA	NA	NA	NA	NA	NA	2	NA	NA	NA	NA	NA	NA
396	2732.608896	1766.460307	2818.967202	1805.631362	2	13	2	NA	NA	NA	NA	NA	NA	16	2	1	3.8	20.26	NA	0.01	NA	NA	NA	175	45	NA	NA	2	112	62	5	2	NA	NA	NA	NA	NA	NA
397	26685.14308	12502.06526	28543.30003	12456.08502	1	7	1	0	NA	NA	NA	244	243	23	2	3	5	18.98	NA	0.01	NA	NA	NA	184	44	2	2	2	NA	NA	5.2	2	2	2	2	2	2	2
398	2037.546861	1356.545975	2033.146234	1395.555552	2	13	2	NA	NA	NA	NA	NA	NA	16	1	1	2.33	39.97	NA	1.02	NA	NA	NA	161	47	NA	NA	2	141	61	4.9	2	NA	NA	NA	NA	NA	NA
399	106574.5528	50538.41287	112672.885	50249.37419	2	9	1	0	NA	NA	NA	239	238	38	2	1	0.42	24.71	NA	0.24	NA	NA	NA	221	40	1	1	2	104	79	5.3	2	2	2	2	2	2	1
400	7499.955002	3744.807112	7723.69003	3973.732714	2	11	2	NA	NA	NA	NA	NA	NA	15	1	1	0.54	25.44	NA	0.14	NA	NA	NA	112	72	NA	NA	NA	116	68	5.4	2	NA	NA	NA	NA	NA	NA
401	26985.59596	10650.02362	34926.42772	11559.77408	3	1	2	NA	NA	NA	NA	NA	NA	15	2	1	NA	24.21	NA	NA	NA	NA	NA	NA	NA	NA	NA	NA	109	73	NA	2	NA	NA	NA	NA	NA	NA
402	17043.9008	7684.345274	22498.28413	9741.319432	2	7	1	1	1	0	0	29	29	85	2	1	0.72	23.21	9.81	0.32	NA	NA	2	235	49	1	1	2	170	49	5	2	2	2	2	2	2	1
403	31445.59658	18080.77038	33547.21621	19218.73726	2	7	1	1	2	0	0	116	115	71	2	3	3.59	28.03	5.59	3.22	1	61	2	177	57	1	1	2	121	71	5.5	2	2	2	2	2	2	1
404	11889.92917	5257.308002	12719.46302	5443.160841	2	12	2	NA	NA	NA	NA	NA	NA	6	1	1	1.91	14.25	NA	0.01	NA	NA	NA	184	44	NA	NA	NA	NA	NA	NA	2	NA	NA	NA	NA	NA	NA
405	2129.875588	1124.606152	2181.772408	1188.11733	1	13	2	NA	NA	NA	NA	NA	NA	14	2	1	0.54	23.84	NA	0.25	NA	NA	NA	163	65	NA	NA	NA	96	51	5	2	NA	NA	NA	NA	NA	NA
406	43625.25318	20425.96519	44243.78839	20350.84233	1	2	1	0	NA	NA	NA	232	231	26	2	1	0.9	19.03	NA	0.09	NA	NA	NA	171	58	1	2	2	114	67	5.1	2	2	2	2	2	2	2
407	80810.45265	37238.84779	86553.28648	38937.96326	2	1	1	0	NA	NA	NA	237	236	21	1	2	1.77	28.86	NA	0.29	NA	NA	NA	101	29	2	2	2	125	80	5.1	2	2	2	2	2	2	2
408	35110.96268	13757.95618	42637.18803	14181.33675	2	1	2	NA	NA	NA	NA	NA	NA	15	2	1	1.15	24.37	NA	0.01	NA	NA	NA	133	45	NA	NA	NA	104	71	5.4	2	NA	NA	NA	NA	NA	NA
409	2321.155807	1567.501955	2316.142651	1535.637866	1	12	2	NA	NA	NA	NA	NA	NA	14	1	1	NA	17.6	NA	0.04	NA	NA	NA	168	56	NA	NA	NA	100	56	5.4	2	NA	NA	NA	NA	NA	NA
410	2702.15334	1599.315349	2658.988406	1595.129636	1	10	1	0	NA	NA	NA	248	248	70	2	3	4.27	32.77	4.65	2.04	1	56	1	223	39	2	2	2	168	92	5.1	2	2	2	2	2	2	2
411	6703.209554	3696.741973	6660.223519	3717.801065	2	12	2	NA	NA	NA	NA	NA	NA	16	2	1	NA	21.38	NA	0.23	NA	NA	NA	158	68	NA	NA	2	87	54	4.5	2	NA	NA	NA	NA	NA	NA
412	10874.70619	5911.184545	0	0	1	6	1	1	10	0	0	17	NA	85	1	3	5	NA	NA	NA	1	59	2	NA	NA	1	NA	2	NA	NA	NA	2	2	2	2	2	2	1
413	1657.145798	1033.495097	1799.799152	1074.122389	1	12	2	NA	NA	NA	NA	NA	NA	0	1	NA	0.9	NA	NA	NA	NA	NA	NA	NA	NA	NA	NA	NA	NA	NA	NA	NA	NA	NA	NA	NA	NA	NA
414	41494.77936	17482.4135	44483.47829	18357.11834	2	11	1	0	NA	NA	NA	231	231	18	1	1	NA	27.35	NA	0.01	NA	NA	NA	190	48	NA	NA	2	115	46	5.1	2	NA	NA	NA	NA	NA	NA
415	44335.8667	19330.06676	0	0	1	8	2	NA	NA	NA	NA	NA	NA	3	2	NA	5	NA	NA	NA	NA	NA	NA	NA	NA	NA	NA	NA	NA	NA	NA	2	NA	NA	NA	NA	NA	NA
416	10553.67786	6074.583948	11204.84684	6926.573373	2	5	1	1	1	0	0	79	79	72	2	3	0.84	26.91	8.03	0.72	1	27	2	208	47	1	1	1	118	42	5.7	2	2	2	2	2	2	2
417	2107.815815	1362.570757	2181.659015	1378.243287	2	6	1	0	NA	NA	NA	236	235	19	2	2	1.31	22.67	NA	0.12	NA	NA	NA	180	54	NA	NA	2	106	73	5.1	2	NA	NA	NA	NA	NA	NA
418	61672.4091	27226.78792	66065.8677	29155.64251	2	11	2	NA	NA	NA	NA	NA	NA	9	1	1	0.97	18.09	NA	0.31	NA	NA	NA	107	43	NA	NA	NA	121	77	NA	2	NA	NA	NA	NA	NA	NA
419	54098.53619	28385.22248	62038.59437	30026.74772	2	10	1	1	10	0	0	96	95	66	1	3	4.52	26.48	4.91	0.19	1	57	2	226	57	1	1	2	118	70	5.2	2	2	2	2	2	2	2
420	24978.07745	10937.05497	27119.5361	12005.59052	1	8	2	NA	NA	NA	NA	NA	NA	2	1	NA	1.17	16.28	NA	NA	NA	NA	NA	NA	NA	NA	NA	NA	NA	NA	NA	2	NA	NA	NA	NA	NA	NA
421	8387.508641	4100.530685	9323.337722	4117.447925	2	4	1	1	1	0	0	228	227	70	1	2	1.25	27.94	5.03	0.85	1	56	1	197	47	2	1	1	136	78	5.8	2	1	1	1	1	2	2
422	5388.447858	2377.329489	6084.126572	2468.576394	2	9	2	NA	NA	NA	NA	NA	NA	1	2	NA	1.82	NA	NA	NA	NA	NA	NA	NA	NA	NA	NA	NA	NA	NA	NA	2	NA	NA	NA	NA	NA	NA
423	2107.815815	1105.455356	2190.505279	1138.767725	2	6	2	NA	NA	NA	NA	NA	NA	13	2	1	1.5	18.98	NA	0.04	NA	NA	NA	158	58	NA	NA	NA	108	73	5	2	NA	NA	NA	NA	NA	NA
424	38189.41969	19367.56711	42899.76046	19964.63904	2	7	1	1	1	0	0	216	216	69	2	1	NA	33.53	NA	0.31	1	27	2	228	56	2	NA	2	NA	NA	5.8	2	2	2	2	2	2	2
425	13381.2001	5657.195202	14258.49906	5807.963617	3	1	2	NA	NA	NA	NA	NA	NA	0	2	NA	1.9	NA	NA	NA	NA	NA	NA	NA	NA	NA	NA	NA	NA	NA	NA	NA	NA	NA	NA	NA	NA	NA
426	119230.8669	58404.26264	134155.7735	64280.6983	1	5	1	0	NA	NA	NA	235	234	45	2	3	NA	39.84	NA	0.36	NA	NA	2	208	56	1	1	2	115	62	4.8	2	2	2	2	2	2	2
427	2464.478396	1606.160528	0	0	2	2	2	NA	NA	NA	NA	NA	NA	12	1	1	NA	NA	NA	NA	NA	NA	NA	NA	NA	NA	NA	NA	NA	NA	NA	2	NA	NA	NA	NA	NA	NA
428	50422.42749	20871.12926	0	0	1	8	2	NA	NA	NA	NA	NA	NA	6	1	1	5	NA	NA	NA	NA	NA	NA	NA	NA	NA	NA	NA	NA	NA	NA	2	NA	NA	NA	NA	NA	NA
429	14639.61983	7477.593855	14401.11418	7555.909854	2	9	1	0	NA	NA	NA	239	239	43	1	1	1.88	41.23	NA	1.9	NA	NA	2	173	29	1	1	2	118	67	5.6	2	2	2	2	2	2	2
430	81307.49365	39724.82937	83812.30227	44057.9706	1	8	1	0	NA	NA	NA	242	242	32	1	3	2.56	26.26	NA	0.04	NA	NA	NA	146	36	2	1	2	114	65	4.8	2	2	2	2	2	2	2
431	36382.79804	14599.41687	36480.88324	14784.67194	1	8	2	NA	NA	NA	NA	NA	NA	14	2	1	5	23.79	NA	0.2	NA	NA	NA	140	87	NA	NA	NA	110	72	5	2	NA	NA	NA	NA	NA	NA
432	15850.6363	8741.707642	16431.26315	9013.005911	2	3	1	0	NA	NA	NA	237	236	26	2	2	4.95	24.17	NA	2.37	NA	NA	NA	145	32	2	2	2	97	65	5.4	2	2	2	2	2	2	2
433	32685.87507	14649.8781	33345.11177	14978.54383	1	8	2	NA	NA	NA	NA	NA	NA	12	1	1	5	23.45	NA	0.04	NA	NA	NA	118	42	NA	NA	NA	104	71	5.1	2	NA	NA	NA	NA	NA	NA
434	70081.50435	35022.33482	71862.60216	36040.03697	2	1	1	1	1	0	0	206	205	58	1	1	NA	32.09	6.34	0.03	NA	NA	2	164	29	1	2	2	104	50	5.6	2	2	2	2	2	2	2
435	5745.473358	3380.23273	5846.081039	3426.288875	2	2	2	NA	NA	NA	NA	NA	NA	10	1	1	1.83	15.93	NA	0.01	NA	NA	NA	144	79	NA	NA	NA	108	63	NA	2	NA	NA	NA	NA	NA	NA
436	18231.06427	9909.893977	0	0	1	2	1	1	1	0	0	69	NA	84	1	3	0.63	NA	NA	NA	1	15	1	NA	NA	2	NA	1	NA	NA	NA	2	2	2	2	2	2	1
437	43283.5714	22832.41792	45679.99164	23327.02955	2	3	1	1	3	0	0	81	80	56	2	3	0.81	32	5.81	4.4	NA	NA	1	189	47	1	1	1	NA	NA	5.5	2	2	2	2	2	2	2
438	42124.79339	19404.41753	42238.35855	19600.41635	2	10	1	0	NA	NA	NA	235	234	19	2	3	NA	18.45	NA	0.01	NA	NA	NA	174	68	NA	NA	2	106	74	4.9	2	NA	NA	NA	NA	NA	NA
439	30969.83099	13366.3367	32990.24658	13960.32834	1	7	1	0	NA	NA	NA	245	244	30	1	3	0.78	30.53	NA	0.45	NA	NA	NA	162	56	1	1	2	137	104	5.3	2	2	2	2	2	2	2
440	48896.69666	20778.58735	0	0	2	12	2	NA	NA	NA	NA	NA	NA	3	1	NA	1.47	NA	NA	NA	NA	NA	NA	NA	NA	NA	NA	NA	NA	NA	NA	2	NA	NA	NA	NA	NA	NA
441	32504.83739	14232.76848	0	0	2	12	2	NA	NA	NA	NA	NA	NA	1	1	NA	1.47	NA	NA	NA	NA	NA	NA	NA	NA	NA	NA	NA	NA	NA	NA	2	NA	NA	NA	NA	NA	NA
442	11254.13104	6157.725095	15008.28707	6462.420114	1	12	1	0	NA	NA	NA	239	239	49	1	1	1.95	27.59	NA	0.06	NA	NA	2	166	56	2	1	2	115	73	5.3	2	2	2	2	2	2	2
443	13443.46072	7355.62214	14042.63345	7986.525268	1	3	1	0	NA	NA	NA	238	237	53	1	1	NA	26.5	7.04	0.36	NA	NA	1	251	38	1	1	NA	116	72	5.5	2	2	2	2	2	2	2
444	34594.14426	15954.22685	39733.20083	17268.09425	1	1	2	NA	NA	NA	NA	NA	NA	1	2	NA	2.64	NA	NA	NA	NA	NA	NA	NA	NA	NA	NA	NA	NA	NA	NA	2	NA	NA	NA	NA	NA	NA
445	5751.90194	3576.811606	6280.058413	3711.130082	1	13	2	NA	NA	NA	NA	NA	NA	7	2	1	0.43	21.39	NA	0.06	NA	NA	NA	173	31	NA	NA	NA	NA	NA	NA	2	NA	NA	NA	NA	NA	NA
446	73490.90323	35905.83671	77526.34382	36264.51921	1	11	1	0	NA	NA	NA	230	229	32	1	1	1.25	28.51	NA	0.21	NA	NA	NA	220	49	1	1	2	123	65	5.1	2	2	2	2	2	2	2
447	29279.37108	15362.73476	32645.04262	16430.84599	2	6	1	1	10	0	0	136	135	65	1	3	1.13	31.62	5.03	NA	1	46	2	NA	NA	1	1	1	132	66	NA	2	2	2	2	2	2	2
448	33681.17833	14622.09569	33771.98016	15034.54176	3	1	2	NA	NA	NA	NA	NA	NA	10	2	1	NA	18.29	NA	NA	NA	NA	NA	NA	NA	NA	NA	NA	94	48	NA	2	NA	NA	NA	NA	NA	NA
449	13037.52677	7487.980151	13369.83732	7606.536114	1	12	2	NA	NA	NA	NA	NA	NA	6	1	1	0.03	15.77	NA	0.09	NA	NA	NA	172	66	NA	NA	NA	NA	NA	NA	2	NA	NA	NA	NA	NA	NA
450	12273.77928	5670.816257	12651.77291	5735.30694	1	9	2	NA	NA	NA	NA	NA	NA	10	2	1	NA	19.33	NA	0.02	NA	NA	NA	186	56	NA	NA	NA	102	59	NA	2	NA	NA	NA	NA	NA	NA
451	8123.335092	4675.704681	0	0	2	9	1	1	1	1	0	100	NA	84	2	9	0	NA	NA	NA	NA	NA	1	NA	NA	1	NA	1	NA	NA	NA	1	2	2	2	2	2	2
452	12838.39568	6978.590946	13630.85032	8468.702283	2	5	1	1	10	0	0	191	190	81	1	2	5	23.07	6.06	0.16	1	59	2	234	59	2	1	2	114	77	5.6	2	2	2	2	2	2	2
453	72822.62049	38414.49427	81938.30368	40862.03662	1	1	1	0	NA	NA	NA	232	231	53	2	2	1.44	26.8	5.31	0.28	NA	NA	2	230	58	2	1	2	108	75	5.3	2	2	2	2	2	2	2
454	6026.18481	3142.869834	6076.909109	3323.210353	2	3	2	NA	NA	NA	NA	NA	NA	1	1	NA	1.76	NA	NA	NA	NA	NA	NA	NA	NA	NA	NA	NA	NA	NA	NA	2	NA	NA	NA	NA	NA	NA
455	3634.836558	1920.691839	3686.999426	1979.656016	2	6	2	NA	NA	NA	NA	NA	NA	1	1	NA	4.77	NA	NA	NA	NA	NA	NA	NA	NA	NA	NA	NA	NA	NA	NA	2	NA	NA	NA	NA	NA	NA
456	3416.846465	1798.124358	3446.189096	1859.356236	2	6	2	NA	NA	NA	NA	NA	NA	2	2	NA	1.47	NA	NA	NA	NA	NA	NA	NA	NA	NA	NA	NA	NA	NA	NA	2	NA	NA	NA	NA	NA	NA
457	7513.168496	3202.537552	7980.460317	3189.973911	2	2	2	NA	NA	NA	NA	NA	NA	13	2	1	5	26.87	NA	NA	NA	NA	NA	NA	NA	NA	NA	NA	100	33	NA	2	NA	NA	NA	NA	NA	NA
458	38640.71147	22217.85902	43406.71525	27382.53806	1	10	1	1	10	0	0	52	51	76	2	1	2.4	24.05	10.15	1.3	NA	NA	2	198	41	2	2	1	140	58	4.9	2	1	2	2	2	2	1
459	66141.05729	38030.16638	0	0	1	1	1	1	1	0	0	188	NA	78	2	1	1.07	NA	NA	NA	1	60	2	NA	NA	2	NA	2	NA	NA	NA	1	2	2	1	2	2	2
460	85122.30402	35417.82717	96271.1909	37845.04194	1	1	1	0	NA	NA	NA	232	231	25	2	3	4.24	23.65	NA	1.6	NA	NA	NA	185	46	2	1	2	122	71	5	2	2	2	2	2	2	2
461	90161.53709	41547.98849	98473.7684	46550.64465	2	11	1	0	NA	NA	NA	231	231	24	1	3	1.58	NA	NA	0.09	NA	NA	NA	192	50	1	NA	2	113	69	5.1	2	2	2	2	2	2	2
462	5214.683976	2157.247998	5337.044745	2267.497879	1	7	2	NA	NA	NA	NA	NA	NA	0	1	NA	0.85	NA	NA	NA	NA	NA	NA	NA	NA	NA	NA	NA	NA	NA	NA	NA	NA	NA	NA	NA	NA	NA
463	18407.73154	10151.95885	22819.75746	10586.98067	2	10	1	0	NA	NA	NA	235	233	34	2	1	NA	24.72	NA	NA	NA	NA	NA	NA	NA	2	NA	2	100	56	NA	2	2	2	2	2	2	2
464	7272.895533	4114.572312	0	0	1	12	2	NA	NA	NA	NA	NA	NA	5	2	NA	0.72	NA	NA	NA	NA	NA	NA	NA	NA	NA	NA	NA	NA	NA	NA	2	NA	NA	NA	NA	NA	NA
465	1667.88349	1015.814335	1675.383228	1051.006576	2	6	1	0	NA	NA	NA	232	231	61	1	3	NA	28.84	6.03	0.11	1	41	1	281	40	1	1	1	135	84	5.5	2	2	2	2	2	2	2
466	91341.78177	46261.41005	91205.92235	50538.11731	2	12	1	0	NA	NA	NA	242	240	48	1	3	5	22.7	NA	0.01	NA	NA	2	167	57	1	1	2	118	64	5	2	2	2	2	2	2	2
467	5310.554612	2794.693206	5486.389338	2776.803641	1	12	2	NA	NA	NA	NA	NA	NA	2	2	NA	1.47	17.67	NA	NA	NA	NA	NA	NA	NA	NA	NA	NA	NA	NA	NA	2	NA	NA	NA	NA	NA	NA
468	104816.7211	49042.89496	112265.572	51846.11841	2	11	1	0	NA	NA	NA	231	230	33	1	3	5	25.51	NA	0.1	NA	NA	NA	218	45	2	2	2	113	70	4.7	2	2	2	2	2	2	2
469	54098.53619	28385.22248	61019.07771	31224.60046	2	10	1	0	NA	NA	NA	235	233	66	1	3	NA	25.3	5.41	9.53	1	63	2	197	67	1	1	2	121	65	5.7	2	2	2	2	2	2	2
470	34445.76425	14902.80116	36274.51013	15571.46067	2	12	1	0	NA	NA	NA	243	242	18	1	2	5	23.06	NA	0.19	NA	NA	NA	166	44	NA	NA	2	102	63	4.8	2	NA	NA	NA	NA	NA	NA
471	10780.21526	4208.708861	10811.80248	4210.037576	2	12	2	NA	NA	NA	NA	NA	NA	0	1	NA	0.02	NA	NA	NA	NA	NA	NA	NA	NA	NA	NA	NA	NA	NA	NA	NA	NA	NA	NA	NA	NA	NA
472	27197.17812	14494.65096	29803.69338	15101.58083	2	5	1	0	NA	NA	NA	241	241	44	2	3	NA	21.15	NA	0.14	NA	NA	1	190	54	1	2	2	148	90	5.1	2	2	2	2	2	2	2
473	3066.183224	1608.076305	3163.083439	1626.065094	2	2	2	NA	NA	NA	NA	NA	NA	15	2	1	3.59	24.5	NA	0.01	NA	NA	NA	159	43	NA	NA	NA	113	69	4.9	2	NA	NA	NA	NA	NA	NA
474	175476.3333	75288.85614	186846.802	76574.60456	1	1	1	0	NA	NA	NA	232	231	21	2	1	0.75	15.22	NA	0.01	NA	NA	NA	130	42	1	2	2	97	63	5.2	2	2	2	2	2	2	1
475	20218.94546	9115.833271	26689.4055	13145.81106	2	5	1	1	8	0	0	94	93	85	2	3	5	23.23	10.53	0.31	1	40	2	168	46	2	1	1	115	49	5.8	2	2	2	2	2	2	1
476	6119.463209	3879.634248	6576.022922	3978.544964	2	11	2	NA	NA	NA	NA	NA	NA	8	2	1	1.02	15.41	NA	NA	NA	NA	NA	NA	NA	NA	NA	NA	102	53	NA	2	NA	NA	NA	NA	NA	NA
477	65127.83067	32546.7998	66783.03253	32519.68192	2	12	1	0	NA	NA	NA	242	241	51	1	1	1.51	24.41	4.5	0.6	NA	NA	2	194	62	2	1	2	NA	NA	5.7	2	2	2	2	2	2	2
478	10395.13793	5983.330067	0	0	3	1	1	0	NA	NA	NA	242	NA	65	2	3	4.25	NA	NA	NA	NA	NA	2	NA	NA	2	NA	1	NA	NA	NA	2	2	1	1	1	2	2
479	8948.540469	4668.134902	8891.15568	4694.727692	1	2	2	NA	NA	NA	NA	NA	NA	17	2	1	0.57	17.88	NA	0.68	NA	NA	NA	282	61	NA	NA	2	101	68	4.8	2	NA	NA	NA	NA	NA	NA
480	6561.321344	2714.334637	6501.16329	2853.055391	1	9	2	NA	NA	NA	NA	NA	NA	0	1	NA	0.06	NA	NA	NA	NA	NA	NA	NA	NA	NA	NA	NA	NA	NA	NA	NA	NA	NA	NA	NA	NA	NA
481	2608.640409	1543.968133	2909.376406	1498.668426	2	5	1	0	NA	NA	NA	242	241	63	2	1	1.63	30.1	7.34	1.09	NA	NA	1	142	42	1	1	2	116	63	7.6	2	2	2	2	2	2	1
482	55636.23608	24561.97225	56758.3553	26302.04063	2	1	2	NA	NA	NA	NA	NA	NA	11	1	1	1.73	20.02	NA	0.01	NA	NA	NA	186	49	NA	NA	NA	119	56	NA	2	NA	NA	NA	NA	NA	NA
483	43228.48367	18536.27637	46062.63184	19366.95717	3	1	2	NA	NA	NA	NA	NA	NA	5	1	NA	5	13.04	NA	NA	NA	NA	NA	NA	NA	NA	NA	NA	NA	NA	NA	2	NA	NA	NA	NA	NA	NA
484	82310.70581	34247.97279	93091.34383	39634.91194	2	1	1	0	NA	NA	NA	237	235	27	2	2	2.83	20.7	NA	NA	NA	NA	NA	NA	NA	1	NA	2	101	63	NA	2	2	2	2	2	2	2
485	5733.257026	3640.893993	6210.042385	3750.69348	2	13	2	NA	NA	NA	NA	NA	NA	10	1	1	4.32	16.27	NA	0.26	NA	NA	NA	130	76	NA	NA	NA	96	62	NA	2	NA	NA	NA	NA	NA	NA
486	36686.48185	14375.31105	0	0	2	1	2	NA	NA	NA	NA	NA	NA	12	2	1	3.84	NA	NA	NA	NA	NA	NA	NA	NA	NA	NA	NA	NA	NA	NA	2	NA	NA	NA	NA	NA	NA
487	45933.48132	20587.48314	49205.72009	21380.51146	1	11	2	NA	NA	NA	NA	NA	NA	12	1	1	0.91	18.89	NA	0.25	NA	NA	NA	153	57	NA	NA	NA	108	50	5.4	2	NA	NA	NA	NA	NA	NA
488	106574.5528	50538.41287	107216.9359	50249.37419	1	11	1	0	NA	NA	NA	248	247	33	2	3	1.14	22.78	NA	0.6	NA	NA	NA	272	65	1	1	2	105	67	5.5	2	2	2	2	2	2	2
489	92593.04315	45355.94306	104720.4095	48575.49392	1	8	1	0	NA	NA	NA	242	241	40	2	3	5	31.6	NA	1.21	NA	NA	2	230	42	2	NA	2	NA	NA	5	2	2	2	2	2	2	2
490	37625.93334	16864.02262	38144.09257	18074.84176	1	1	2	NA	NA	NA	NA	NA	NA	13	1	1	2.49	20.9	NA	0.06	NA	NA	NA	176	45	NA	NA	NA	106	50	5	2	NA	NA	NA	NA	NA	NA
491	7169.582468	3105.706871	7674.87228	3075.143295	2	9	2	NA	NA	NA	NA	NA	NA	4	1	NA	0.59	13.9	NA	0.03	NA	NA	NA	157	52	NA	NA	NA	NA	NA	NA	2	NA	NA	NA	NA	NA	NA
492	6997.154742	3347.972811	7212.645003	3500.380001	2	5	1	0	NA	NA	NA	241	241	18	2	2	0.4	25.35	NA	0.26	NA	NA	NA	230	68	NA	NA	2	102	45	4.1	2	NA	NA	NA	NA	NA	NA
493	37285.61631	19563.57027	41571.60789	20923.74927	3	1	1	0	NA	NA	NA	241	241	66	1	2	NA	34.15	7	0.29	1	43	2	227	42	2	2	2	114	62	7.8	3	2	2	2	2	2	2
494	3058.462395	1965.12505	3149.169205	2190.786839	2	10	2	NA	NA	NA	NA	NA	NA	16	1	1	1.5	20.06	NA	0.02	NA	NA	NA	139	56	NA	NA	2	109	66	5	2	NA	NA	NA	NA	NA	NA
495	49668.32246	21654.97283	52924.67969	24376.8515	1	10	2	NA	NA	NA	NA	NA	NA	5	2	NA	NA	15.1	NA	0.21	NA	NA	NA	147	64	NA	NA	NA	NA	NA	NA	2	NA	NA	NA	NA	NA	NA
496	3414.81371	1803.07269	3623.141192	1865.824743	1	6	2	NA	NA	NA	NA	NA	NA	12	2	1	NA	23.24	NA	NA	NA	NA	NA	NA	NA	NA	NA	NA	122	59	NA	2	NA	NA	NA	NA	NA	NA
497	34127.95995	14895.67092	0	0	2	12	2	NA	NA	NA	NA	NA	NA	12	1	1	5	NA	NA	NA	NA	NA	NA	NA	NA	NA	NA	NA	NA	NA	NA	2	NA	NA	NA	NA	NA	NA
498	39923.6753	17406.38824	42541.15345	18186.43447	3	1	2	NA	NA	NA	NA	NA	NA	5	2	NA	3.97	15.31	NA	0.01	NA	NA	NA	162	53	NA	NA	NA	NA	NA	NA	2	NA	NA	NA	NA	NA	NA
499	24717.49443	13069.35424	26155.96186	13487.69167	1	4	1	0	NA	NA	NA	249	249	36	1	3	4.06	18.93	NA	0.04	NA	NA	NA	183	41	2	2	2	109	74	5.2	2	2	2	2	2	2	2
500	5372.277368	3160.670438	5466.350099	3149.645073	2	3	2	NA	NA	NA	NA	NA	NA	11	1	1	0.85	23.72	NA	0.45	NA	NA	NA	149	53	NA	NA	NA	101	59	NA	2	NA	NA	NA	NA	NA	NA
501	5715.072043	3282.397556	5892.156824	3313.07252	1	10	2	NA	NA	NA	NA	NA	NA	6	1	1	0.85	15.27	NA	0.08	NA	NA	NA	152	55	NA	NA	NA	NA	NA	NA	2	NA	NA	NA	NA	NA	NA
502	6319.979019	2739.494236	6534.244255	2768.984336	1	13	2	NA	NA	NA	NA	NA	NA	12	2	1	1.76	24.55	NA	0.04	NA	NA	NA	175	45	NA	NA	NA	101	34	5.4	2	NA	NA	NA	NA	NA	NA
503	5803.128885	3832.62353	5886.408514	3983.286185	1	12	2	NA	NA	NA	NA	NA	NA	0	2	NA	0.95	NA	NA	NA	NA	NA	NA	NA	NA	NA	NA	NA	NA	NA	NA	NA	NA	NA	NA	NA	NA	NA
504	7357.174199	3364.351044	8355.009607	3633.330143	2	1	1	0	NA	NA	NA	230	229	32	2	2	5	24.74	NA	0.15	NA	NA	NA	196	39	2	2	1	125	80	5.2	2	2	2	2	2	2	2
505	8986.031938	4603.521662	9328.225525	5444.237385	1	7	1	0	NA	NA	NA	245	245	60	1	3	1.81	41.43	6.15	0.84	1	48	1	180	40	1	1	1	110	72	5.2	2	2	2	2	2	2	2
506	5779.332717	2673.483911	5983.142057	2806.351214	1	7	1	1	10	0	0	204	203	19	1	1	2.93	26.63	NA	0.07	NA	NA	NA	125	45	NA	NA	2	146	68	4.9	2	NA	NA	NA	NA	NA	NA
507	32822.47152	15111.24114	33099.74397	16412.19685	2	1	1	0	NA	NA	NA	230	229	19	1	1	2.49	29.23	NA	0.29	NA	NA	NA	184	42	NA	NA	2	109	74	5.3	2	NA	NA	NA	NA	NA	NA
508	11002.15144	6332.720538	14027.68523	7220.914853	2	13	1	1	1	0	0	157	157	78	2	1	NA	30.74	8.66	0.24	NA	NA	2	221	54	2	2	1	146	79	5.1	2	2	2	2	2	2	2
509	13364.83222	7264.747048	15326.39261	8815.960183	2	11	1	1	10	0	0	100	100	81	1	2	2.22	26.47	5.78	0.78	1	57	2	195	43	1	1	2	139	65	5.7	2	2	2	2	2	2	2
510	2533.841996	1643.940669	2601.804657	1728.088083	1	10	1	0	NA	NA	NA	242	241	19	1	2	2.51	31.02	NA	0.43	NA	NA	NA	183	32	NA	NA	2	122	73	4.8	2	NA	NA	NA	NA	NA	NA
511	2906.241028	1723.729603	2923.154012	1730.457684	1	3	1	1	10	0	0	236	235	19	2	1	1.45	28.46	NA	0.14	NA	NA	NA	249	78	NA	NA	2	114	59	5.4	2	NA	NA	NA	NA	NA	NA
512	43680.44273	21186.07379	52446.6777	22497.305	2	5	1	0	NA	NA	NA	241	241	44	1	1	0.72	26.07	NA	0.23	NA	NA	2	211	41	1	1	2	113	72	5.2	2	2	2	2	2	2	2
513	26869.69234	12071.06904	0	0	2	7	2	NA	NA	NA	NA	NA	NA	2	2	NA	NA	NA	NA	NA	NA	NA	NA	NA	NA	NA	NA	NA	NA	NA	NA	2	NA	NA	NA	NA	NA	NA
514	102022.6651	47013.80047	111161.2687	51157.50919	1	11	1	0	NA	NA	NA	230	230	20	1	3	1.07	23.08	NA	1.75	NA	NA	NA	139	40	1	1	2	127	77	5.1	2	2	2	2	2	2	2
515	5100.573086	3356.622266	5237.380558	3410.98039	1	6	2	NA	NA	NA	NA	NA	NA	15	1	1	NA	28.27	NA	0.06	NA	NA	NA	144	54	NA	NA	NA	116	76	4.9	2	NA	NA	NA	NA	NA	NA
516	31086.99508	14336.78971	33694.38822	15481.90981	2	12	2	NA	NA	NA	NA	NA	NA	2	2	NA	5	15.87	NA	NA	NA	NA	NA	NA	NA	NA	NA	NA	NA	NA	NA	2	NA	NA	NA	NA	NA	NA
517	7825.163541	4634.691078	8375.864072	4941.403976	1	13	1	0	NA	NA	NA	236	236	52	1	1	1.08	20.91	5.12	0.03	NA	NA	1	167	40	2	1	2	128	77	5.4	2	2	2	2	2	2	2
518	6142.67368	3015.489931	6426.95652	3070.560968	1	13	2	NA	NA	NA	NA	NA	NA	12	1	1	4.27	31.58	NA	0.29	NA	NA	NA	170	76	NA	NA	NA	99	70	5.6	2	NA	NA	NA	NA	NA	NA
519	17572.42909	7646.417774	19046.30043	8197.157284	1	9	2	NA	NA	NA	NA	NA	NA	0	2	NA	NA	NA	NA	NA	NA	NA	NA	NA	NA	NA	NA	NA	NA	NA	NA	NA	NA	NA	NA	NA	NA	NA
520	5706.095016	3623.644809	5798.76022	3732.924108	2	5	2	NA	NA	NA	NA	NA	NA	6	1	1	0.7	20.92	NA	0.45	NA	NA	NA	158	34	NA	NA	NA	NA	NA	NA	2	NA	NA	NA	NA	NA	NA
521	1845.269763	967.761665	1907.435375	1027.583601	1	13	2	NA	NA	NA	NA	NA	NA	15	2	1	NA	23.19	NA	0.05	NA	NA	NA	142	64	NA	NA	NA	111	56	5.1	2	NA	NA	NA	NA	NA	NA
522	70081.50435	35022.33482	69977.26692	35566.04716	1	9	1	1	2	0	0	3	2	51	1	2	3.11	24.92	6.75	NA	NA	NA	1	NA	NA	2	2	2	88	75	NA	2	2	2	2	2	2	1
523	3473.928747	2264.043881	3762.82533	2311.134721	1	10	2	NA	NA	NA	NA	NA	NA	15	1	1	3.29	29.4	NA	0.24	NA	NA	NA	117	41	NA	NA	NA	133	24	4.9	2	NA	NA	NA	NA	NA	NA
524	45749.48831	24004.52018	48573.39209	25392.70821	2	1	1	1	2	0	0	154	154	69	1	2	2.22	33.33	6.16	NA	1	33	1	NA	NA	1	2	1	145	98	NA	2	2	1	2	2	2	2
525	8679.005381	5277.97337	9425.886521	5400.028027	2	8	2	NA	NA	NA	NA	NA	NA	7	2	1	1.66	24.12	NA	0.34	NA	NA	NA	126	32	NA	NA	NA	NA	NA	NA	2	NA	NA	NA	NA	NA	NA
526	13559.32466	7478.037455	0	0	1	13	1	0	NA	NA	NA	236	NA	28	2	3	0.67	NA	NA	NA	NA	NA	NA	NA	NA	2	NA	2	NA	NA	NA	2	2	2	2	2	2	2
527	30364.10723	16182.45591	37001.06441	16858.23867	2	2	1	0	NA	NA	NA	246	246	56	2	1	NA	24.3	6.71	0.28	NA	NA	1	295	105	1	NA	2	NA	NA	8.4	2	2	2	2	2	2	2
528	43326.32328	18699.30208	44208.64308	19551.87909	1	5	1	0	NA	NA	NA	235	235	26	1	1	1.51	28.24	NA	0.01	NA	NA	NA	198	45	2	1	2	116	44	5.2	2	2	2	2	2	2	2
529	5487.206109	2488.524108	5452.018005	2524.785986	2	7	2	NA	NA	NA	NA	NA	NA	14	2	1	0.53	22.48	NA	0.02	NA	NA	NA	148	72	NA	NA	NA	103	68	5.2	2	NA	NA	NA	NA	NA	NA
530	11742.75351	5022.210295	11777.16108	5023.795836	2	3	2	NA	NA	NA	NA	NA	NA	0	1	NA	0.34	NA	NA	NA	NA	NA	NA	NA	NA	NA	NA	NA	NA	NA	NA	NA	NA	NA	NA	NA	NA	NA
531	53318.30785	27975.8407	56609.39977	29593.69128	1	5	1	0	NA	NA	NA	235	235	69	1	3	4.07	25.62	4.94	0.03	1	49	2	161	52	1	1	1	150	73	5.1	2	2	2	2	1	2	1
532	20272.74071	10205.54456	21916.09119	10843.26487	2	4	1	0	NA	NA	NA	238	237	40	1	1	2.15	28.5	NA	0.2	NA	NA	1	153	24	1	1	2	107	79	5.6	2	2	2	2	2	2	2
533	48615.5472	24237.17626	0	0	2	6	2	NA	NA	NA	NA	NA	NA	8	1	1	4.44	NA	NA	NA	NA	NA	NA	NA	NA	NA	NA	NA	NA	NA	NA	2	NA	NA	NA	NA	NA	NA
534	7239.673161	3384.935174	8174.3554	3537.282301	2	8	2	NA	NA	NA	NA	NA	NA	1	1	NA	1.82	NA	NA	NA	NA	NA	NA	NA	NA	NA	NA	NA	NA	NA	NA	2	NA	NA	NA	NA	NA	NA
535	8838.541093	5074.406587	8697.351828	5073.007261	1	6	1	0	NA	NA	NA	235	234	45	2	3	3.97	27.92	NA	0.95	NA	NA	2	231	52	2	1	2	122	78	7.3	1	2	2	2	2	2	2
536	2122.767304	1413.28354	2144.177388	1463.957703	2	2	2	NA	NA	NA	NA	NA	NA	17	1	1	5	18.49	NA	0.04	NA	NA	NA	169	51	NA	NA	2	109	62	5.1	2	NA	NA	NA	NA	NA	NA
537	98289.30906	49780.08904	98143.11606	49523.38097	2	1	1	0	NA	NA	NA	237	236	41	1	2	2.17	26.4	NA	0.24	NA	NA	2	258	43	1	1	2	NA	NA	5.7	2	2	1	2	2	2	2
538	75413.07642	33292.94037	79416.80099	35651.54546	1	7	2	NA	NA	NA	NA	NA	NA	7	1	1	NA	17.36	NA	0.06	NA	NA	NA	190	56	NA	NA	NA	NA	NA	NA	2	NA	NA	NA	NA	NA	NA
539	10103.80808	5994.551663	10246.78652	5848.746738	1	1	1	1	1	0	0	139	138	67	2	1	NA	20.01	NA	NA	NA	NA	2	NA	NA	2	1	1	144	64	NA	2	9	9	9	9	2	2
540	5618.994274	3047.272408	5807.812208	3092.006389	2	7	2	NA	NA	NA	NA	NA	NA	16	2	1	4.11	26.09	NA	0.03	NA	NA	NA	189	57	NA	NA	2	136	76	5.1	2	NA	NA	NA	NA	NA	NA
541	14704.14653	7975.658926	15384.55345	8106.148191	2	3	1	0	NA	NA	NA	249	248	34	2	1	NA	24.75	NA	0.05	NA	NA	NA	213	74	2	2	2	86	66	5.3	2	2	2	2	2	2	2
542	7996.34245	4667.871445	8126.34777	4642.608613	2	6	1	0	NA	NA	NA	234	233	40	2	1	2.4	36.07	NA	0.34	NA	NA	1	232	70	1	1	1	155	91	5.7	2	2	2	2	2	2	2
543	32724.96893	14330.49398	34831.25643	14497.72608	2	5	1	0	NA	NA	NA	241	241	36	1	3	NA	36.5	NA	0.73	NA	NA	NA	195	34	2	2	2	143	86	5.3	2	2	2	2	2	2	2
544	6076.645172	3133.373362	6253.223961	3198.202063	2	12	2	NA	NA	NA	NA	NA	NA	14	1	1	0.55	20.51	NA	0.05	NA	NA	NA	153	84	NA	NA	NA	109	40	5.2	2	NA	NA	NA	NA	NA	NA
545	18955.31059	8248.160972	21771.17482	8655.069569	1	12	2	NA	NA	NA	NA	NA	NA	0	2	NA	2.52	NA	NA	NA	NA	NA	NA	NA	NA	NA	NA	NA	NA	NA	NA	NA	NA	NA	NA	NA	NA	NA
546	2670.394408	1838.243969	2685.934873	1853.775577	2	3	1	0	NA	NA	NA	249	248	19	2	2	0.85	23.85	NA	0.45	NA	NA	NA	114	43	NA	NA	2	101	64	5.3	2	NA	NA	NA	NA	NA	NA
547	2265.980094	1559.853567	0	0	1	4	1	0	NA	NA	NA	247	NA	18	2	2	NA	NA	NA	NA	NA	NA	NA	NA	NA	NA	NA	2	NA	NA	NA	2	NA	NA	NA	NA	NA	NA
548	5560.464905	2521.747988	5524.807011	2511.855103	2	1	2	NA	NA	NA	NA	NA	NA	13	2	1	0.85	18.16	NA	NA	NA	NA	NA	NA	NA	NA	NA	NA	104	72	NA	2	NA	NA	NA	NA	NA	NA
549	2649.939506	1719.264	2855.151461	1809.801647	1	4	1	0	NA	NA	NA	247	246	18	1	3	1.6	20.07	NA	0.02	NA	NA	NA	154	61	NA	NA	2	95	57	5.4	2	NA	NA	NA	NA	NA	NA
550	80744.54904	46426.96625	0	0	1	11	1	1	10	0	0	21	NA	71	2	1	0.95	NA	NA	NA	1	8	1	NA	NA	1	NA	1	NA	NA	NA	3	2	2	2	2	2	2
551	73539.54461	38792.67727	77611.1045	39633.03107	2	11	1	0	NA	NA	NA	231	231	53	2	2	4.44	29.2	4.81	0.32	NA	NA	2	260	86	2	1	2	129	84	5.3	2	2	1	2	2	2	2
552	6105.348111	3545.836466	0	0	1	11	2	NA	NA	NA	NA	NA	NA	17	2	1	1.08	NA	NA	NA	NA	NA	NA	NA	NA	NA	NA	2	NA	NA	NA	2	NA	NA	NA	NA	NA	NA
553	5292.311592	2490.093418	5321.32278	2493.880375	2	4	2	NA	NA	NA	NA	NA	NA	16	1	1	0.85	33.78	NA	0.31	NA	NA	NA	154	47	NA	NA	2	116	48	5.7	2	NA	NA	NA	NA	NA	NA
554	19695.48905	10413.97315	20841.6942	10833.61102	1	10	1	0	NA	NA	NA	248	246	27	1	1	1.98	28.54	NA	0.12	NA	NA	NA	158	31	1	2	2	107	71	4.9	2	2	2	2	2	2	2
555	15128.12077	6582.80827	0	0	2	6	2	NA	NA	NA	NA	NA	NA	0	2	NA	NA	NA	NA	NA	NA	NA	NA	NA	NA	NA	NA	NA	NA	NA	NA	NA	NA	NA	NA	NA	NA	NA
556	7172.3155	4119.351548	7619.383042	4157.848092	1	4	2	NA	NA	NA	NA	NA	NA	11	1	1	NA	26.85	NA	0.17	NA	NA	NA	174	47	NA	NA	NA	117	76	NA	2	NA	NA	NA	NA	NA	NA
557	5560.343666	2572.180918	6019.834628	2796.354837	2	4	2	NA	NA	NA	NA	NA	NA	16	1	1	2.05	27.91	NA	0.04	NA	NA	NA	201	43	NA	NA	2	104	71	5.6	2	NA	NA	NA	NA	NA	NA
558	36559.30146	16385.95597	38965.87452	16753.5701	2	6	2	NA	NA	NA	NA	NA	NA	15	1	1	4.59	30.68	NA	0.09	NA	NA	NA	187	27	NA	NA	NA	119	60	4.9	2	NA	NA	NA	NA	NA	NA
559	30309.93494	13113.45367	30224.08729	13345.60668	2	7	2	NA	NA	NA	NA	NA	NA	16	1	1	0.68	25.24	NA	NA	NA	NA	NA	NA	NA	NA	NA	2	107	45	NA	2	NA	NA	NA	NA	NA	NA
560	67096.61753	34027.70332	80947.98377	38828.94807	1	11	1	1	1	1	0	42	42	66	2	2	1.19	41.48	9.25	NA	1	59	1	NA	NA	1	2	1	151	73	5.1	2	2	2	2	2	1	2
561	38454.52599	22110.80502	47733.90238	29250.99347	1	7	1	1	4	0	0	62	61	77	2	2	0.99	36.65	NA	1.57	1	23	1	198	41	2	2	2	NA	NA	5.7	1	2	2	2	2	2	2
562	43803.45105	20495.28002	52594.37258	21548.83392	2	7	1	0	NA	NA	NA	246	246	35	1	1	1.62	NA	NA	0.19	NA	NA	NA	142	55	1	1	2	115	66	5.5	2	2	2	2	2	2	2
563	12859.77241	7360.410015	13764.78653	7643.430438	2	7	1	0	NA	NA	NA	246	245	23	1	1	0.84	25.65	NA	0.04	NA	NA	NA	181	41	1	1	1	122	78	5.4	2	2	2	2	2	2	2
564	6885.400724	3972.84286	6841.246342	4069.660816	1	9	2	NA	NA	NA	NA	NA	NA	17	2	1	0.4	37.58	NA	1.51	NA	NA	NA	227	45	NA	NA	2	124	55	5.5	2	NA	NA	NA	NA	NA	NA
565	6119.463209	3879.634248	6276.411388	3960.725369	1	12	2	NA	NA	NA	NA	NA	NA	10	2	1	0.52	23.23	NA	0.21	NA	NA	NA	160	43	NA	NA	NA	105	56	NA	2	NA	NA	NA	NA	NA	NA
566	46795.24796	20245.74838	47739.05457	21422.25434	2	12	2	NA	NA	NA	NA	NA	NA	17	1	1	1.17	18.08	NA	0.11	NA	NA	NA	159	49	NA	NA	2	118	81	5.2	2	NA	NA	NA	NA	NA	NA
567	6670.09872	3830.908092	6840.111347	3891.562233	2	10	2	NA	NA	NA	NA	NA	NA	10	1	1	NA	24.43	NA	NA	NA	NA	NA	NA	NA	NA	NA	NA	122	38	NA	2	NA	NA	NA	NA	NA	NA
568	47161.25098	23917.58505	54490.15756	23911.61926	2	3	1	0	NA	NA	NA	249	249	63	2	3	5	27.05	7.65	0.32	1	82	2	239	92	2	1	2	136	78	5	2	2	2	2	2	2	2
569	15772.10717	8698.398422	17204.07669	8792.049802	1	10	1	0	NA	NA	NA	242	240	29	2	2	3.89	28.93	NA	0.88	NA	NA	NA	178	25	2	2	2	114	76	5.3	2	2	2	2	2	2	2
570	67983.77786	33974.02285	81627.453	35742.86596	1	12	1	1	5	0	0	229	228	51	1	2	3.2	37.5	4.97	NA	NA	NA	2	NA	NA	1	1	1	126	76	5.3	2	2	2	2	2	2	2
571	5692.327731	3461.681709	6182.187115	3474.370332	2	6	2	NA	NA	NA	NA	NA	NA	6	2	1	3.98	14.26	NA	NA	NA	NA	NA	NA	NA	NA	NA	NA	NA	NA	NA	2	NA	NA	NA	NA	NA	NA
572	7136.954336	2969.555607	8030.333539	3260.855511	2	5	1	0	NA	NA	NA	241	239	27	2	3	2.22	26.24	NA	0.09	NA	NA	NA	383	101	1	1	2	104	43	4.9	2	2	2	2	2	2	2
573	59133.77545	25128.82061	67918.26265	26966.18675	2	5	2	NA	NA	NA	NA	NA	NA	3	1	NA	5	17.35	NA	NA	NA	NA	NA	NA	NA	NA	NA	NA	NA	NA	NA	2	NA	NA	NA	NA	NA	NA
574	9424.046019	4188.646509	9337.640822	4147.425614	1	1	2	NA	NA	NA	NA	NA	NA	4	2	NA	NA	16.73	NA	0.04	NA	NA	NA	170	56	NA	NA	NA	NA	NA	NA	2	NA	NA	NA	NA	NA	NA
575	4131.296823	2105.299496	4166.071252	2140.237841	2	6	2	NA	NA	NA	NA	NA	NA	2	2	NA	1.73	18.5	NA	NA	NA	NA	NA	NA	NA	NA	NA	NA	NA	NA	NA	2	NA	NA	NA	NA	NA	NA
576	14999.26515	8423.840947	0	0	1	12	1	0	NA	NA	NA	240	NA	31	2	1	NA	NA	NA	NA	NA	NA	NA	NA	NA	2	NA	2	NA	NA	NA	2	2	2	2	2	2	2
577	90161.53709	41547.98849	98237.68903	45209.95072	2	11	1	0	NA	NA	NA	230	230	22	1	3	0.79	29.74	NA	0.04	NA	NA	NA	193	45	2	1	2	120	77	5	2	2	2	2	2	2	2
578	116017.7076	56830.32287	130540.402	62548.39414	1	12	1	0	NA	NA	NA	241	240	46	2	3	5	22.45	NA	0.12	NA	NA	2	192	52	1	1	2	121	68	5	2	2	2	2	2	2	2
579	10549.84466	4626.074263	10607.67638	5083.505997	2	9	2	NA	NA	NA	NA	NA	NA	6	1	1	1.07	16.1	NA	NA	NA	NA	NA	NA	NA	NA	NA	NA	NA	NA	NA	2	NA	NA	NA	NA	NA	NA
580	28219.81905	12356.50393	0	0	3	1	2	NA	NA	NA	NA	NA	NA	1	1	NA	0	NA	NA	NA	NA	NA	NA	NA	NA	NA	NA	NA	NA	NA	NA	2	NA	NA	NA	NA	NA	NA
581	86850.83893	42543.1714	98226.12052	45563.06019	1	9	1	0	NA	NA	NA	230	230	48	2	3	0	19.13	NA	0.24	NA	NA	2	150	47	2	2	2	108	76	5.1	2	2	2	2	2	2	2
582	8274.574401	3442.89842	8748.056127	3513.385854	1	12	1	0	NA	NA	NA	242	242	26	2	1	0.73	27.13	NA	0.77	NA	NA	NA	164	51	2	1	2	116	78	4.8	2	2	2	2	2	2	2
583	14639.61983	7477.593855	14401.11418	7420.547223	2	9	1	0	NA	NA	NA	238	238	42	1	1	1.78	21.3	NA	0.03	NA	NA	2	153	65	1	1	2	152	56	5.8	2	2	2	2	2	2	2
584	102022.6651	47013.80047	114994.2875	53234.2173	1	11	1	0	NA	NA	NA	230	230	20	1	3	0.24	25.5	NA	0.06	NA	NA	NA	225	48	2	1	2	136	88	4.8	2	2	2	2	2	2	2
585	79636.50133	37261.27406	86978.40167	39391.07649	1	8	1	0	NA	NA	NA	242	241	32	1	3	5	25.91	NA	0.08	NA	NA	NA	200	27	2	1	2	135	75	4.7	2	2	2	2	2	2	2
586	113180.4926	51756.13601	119446.7968	53684.39317	1	5	1	0	NA	NA	NA	235	234	32	2	3	5	32.95	NA	0.35	NA	NA	NA	248	37	2	1	2	106	55	4.6	2	2	2	2	2	2	2
587	4611.124949	2434.742909	0	0	1	10	2	NA	NA	NA	NA	NA	NA	14	2	1	3.18	NA	NA	NA	NA	NA	NA	NA	NA	NA	NA	NA	NA	NA	NA	2	NA	NA	NA	NA	NA	NA
588	50793.86896	21922.23635	54911.3255	23610.38101	1	2	1	0	NA	NA	NA	232	231	39	1	1	0.65	27.74	NA	0.06	NA	NA	NA	152	40	2	2	2	122	80	5.4	2	2	2	2	2	2	2
589	29822.0871	11966.78389	31961.38797	12442.10443	2	8	2	NA	NA	NA	NA	NA	NA	13	2	1	4.69	18.83	NA	0.01	NA	NA	NA	158	51	NA	NA	NA	93	54	5.7	2	NA	NA	NA	NA	NA	NA
590	7233.78784	3280.623158	7355.931625	3323.841945	2	2	2	NA	NA	NA	NA	NA	NA	15	2	1	0	21.7	NA	0.03	NA	NA	NA	150	59	NA	NA	NA	113	78	4.8	2	NA	NA	NA	NA	NA	NA
591	5250.688222	3452.012519	5281.244809	3465.486452	1	5	1	0	NA	NA	NA	234	234	18	2	2	3.84	22.55	NA	0.1	NA	NA	NA	260	54	NA	NA	2	103	66	5	2	NA	NA	NA	NA	NA	NA
592	106380.5996	49774.62106	109362.7707	51775.81818	1	12	1	0	NA	NA	NA	240	239	32	1	3	4.79	25.14	NA	0.09	NA	NA	NA	266	43	2	1	2	114	84	5.3	2	2	2	2	2	2	2
593	92941.19529	45408.7681	95804.39887	46327.85283	1	1	1	0	NA	NA	NA	232	231	35	1	2	1.4	36.96	NA	0.14	NA	NA	NA	176	38	1	1	2	131	93	5.9	2	2	2	2	2	2	2
594	36901.56487	16106.25328	44564.55179	16325.89361	1	6	2	NA	NA	NA	NA	NA	NA	14	1	1	1.88	22.45	NA	0.04	NA	NA	NA	171	37	NA	NA	NA	98	47	4.8	2	NA	NA	NA	NA	NA	NA
595	97049.69872	45408.7681	108421.5127	50587.22635	1	1	1	0	NA	NA	NA	248	248	34	1	3	1.44	21.67	NA	0.06	NA	NA	NA	196	38	1	1	2	111	79	5.3	2	2	2	2	2	2	2
596	90700.79517	41476.42922	102054.4063	45759.79446	2	12	1	0	NA	NA	NA	243	242	30	2	3	3.59	27.76	NA	1.26	NA	NA	NA	152	55	1	1	2	104	72	5.3	2	2	2	2	2	2	2
597	64712.46745	29853.46678	68525.90012	31536.79116	1	5	2	NA	NA	NA	NA	NA	NA	6	2	1	0.86	19.33	NA	NA	NA	NA	NA	NA	NA	NA	NA	NA	NA	NA	NA	2	NA	NA	NA	NA	NA	NA
598	8503.74223	3538.250944	8850.656467	3665.079275	3	1	1	0	NA	NA	NA	243	242	29	2	3	4.32	28.17	NA	NA	NA	NA	NA	NA	NA	2	1	2	115	62	4.3	2	2	2	2	2	2	2
599	36901.56487	16106.25328	39559.43338	17557.8957	1	10	2	NA	NA	NA	NA	NA	NA	13	1	1	NA	20.52	NA	0.01	NA	NA	NA	195	55	NA	NA	NA	98	71	5.1	2	NA	NA	NA	NA	NA	NA
600	6608.070228	3243.956993	6913.891614	3450.083077	2	7	2	NA	NA	NA	NA	NA	NA	15	1	1	1.41	35.16	NA	0.31	NA	NA	NA	208	54	NA	NA	NA	119	81	6.1	2	NA	NA	NA	NA	NA	NA
601	23206.14379	10401.04256	24438.17161	10634.38691	2	9	2	NA	NA	NA	NA	NA	NA	13	1	1	0.71	15.86	NA	0.01	NA	NA	NA	188	46	NA	NA	NA	99	63	5.2	2	NA	NA	NA	NA	NA	NA
602	17038.45783	9647.964378	18272.25426	10516.53371	1	6	1	0	NA	NA	NA	229	229	28	1	1	0.7	27.42	NA	0.51	NA	NA	NA	151	41	1	1	2	117	75	5.3	2	2	2	2	2	2	2
603	42497.65808	18059.32427	0	0	3	1	2	NA	NA	NA	NA	NA	NA	4	1	NA	4.64	NA	NA	NA	NA	NA	NA	NA	NA	NA	NA	NA	NA	NA	NA	2	NA	NA	NA	NA	NA	NA
604	6509.397251	2952.101974	6619.309573	2953.836268	2	5	2	NA	NA	NA	NA	NA	NA	12	2	1	0.45	19.55	NA	0.01	NA	NA	NA	152	34	NA	NA	NA	92	46	5.4	2	NA	NA	NA	NA	NA	NA
605	34394.21405	15723.48227	0	0	1	8	1	0	NA	NA	NA	242	NA	36	2	3	0	NA	NA	NA	NA	NA	NA	NA	NA	2	NA	2	NA	NA	NA	2	2	2	2	2	2	2
606	72280.90738	33344.97589	0	0	2	10	2	NA	NA	NA	NA	NA	NA	6	2	1	2.57	NA	NA	NA	NA	NA	NA	NA	NA	NA	NA	NA	NA	NA	NA	2	NA	NA	NA	NA	NA	NA
607	51881.42976	27221.91819	0	0	1	12	1	1	1	0	0	92	NA	67	1	2	3.64	NA	NA	NA	NA	NA	2	NA	NA	2	NA	2	NA	NA	NA	2	2	2	2	2	2	2
608	2830.847301	1494.729696	3090.783986	1579.143287	1	13	2	NA	NA	NA	NA	NA	NA	14	2	1	4.32	31.72	NA	0.25	NA	NA	NA	189	49	NA	NA	NA	129	60	5.2	2	NA	NA	NA	NA	NA	NA
609	6708.711583	3946.934405	6694.222328	4031.55995	1	4	2	NA	NA	NA	NA	NA	NA	8	1	1	0.48	14.52	NA	0.02	NA	NA	NA	182	78	NA	NA	NA	101	40	NA	2	NA	NA	NA	NA	NA	NA
610	92593.04315	45355.94306	97719.51114	47946.05595	1	8	1	0	NA	NA	NA	239	239	40	2	3	5	18.43	NA	0.03	NA	NA	2	161	65	1	1	2	109	65	4.9	2	2	2	2	2	2	2
611	8064.286087	4373.394113	8012.571803	4398.307864	1	6	2	NA	NA	NA	NA	NA	NA	17	2	1	2.7	22.75	NA	NA	NA	NA	NA	NA	NA	NA	NA	2	109	57	NA	2	NA	NA	NA	NA	NA	NA
612	5478.349829	2857.154395	7192.680719	2954.449628	2	3	2	NA	NA	NA	NA	NA	NA	2	1	NA	0.42	17.24	NA	NA	NA	NA	NA	NA	NA	NA	NA	NA	NA	NA	NA	2	NA	NA	NA	NA	NA	NA
613	22572.04166	11843.43366	27028.37526	12653.97717	2	4	1	0	NA	NA	NA	237	235	69	1	1	0.93	28.54	5.94	0.48	1	35	2	229	37	1	1	2	135	79	5.7	2	2	2	2	2	2	2
614	54549.99001	27664.74592	58195.75737	27657.84547	1	5	1	1	9	0	0	190	188	66	2	2	2.14	36.72	7.84	0.86	1	55	2	214	51	2	1	1	145	50	6.1	1	2	2	2	2	2	1
615	34394.21405	15723.48227	35884.28644	16772.52163	1	8	1	0	NA	NA	NA	242	242	38	2	2	NA	38.36	NA	0.41	NA	NA	NA	185	48	2	NA	2	NA	NA	5.4	2	2	2	2	2	2	2
616	43326.32328	18699.30208	48718.0543	20392.07936	1	6	1	0	NA	NA	NA	229	228	39	1	2	NA	28.97	NA	0.04	NA	NA	NA	120	64	2	1	2	123	91	5.4	2	2	2	2	2	2	2
617	4611.124949	2434.742909	4723.480207	2442.215242	1	10	2	NA	NA	NA	NA	NA	NA	13	2	1	2.76	18.54	NA	0.04	NA	NA	NA	221	51	NA	NA	NA	131	62	5.2	2	NA	NA	NA	NA	NA	NA
618	7986.244542	3645.602283	9055.665268	3631.300487	2	6	2	NA	NA	NA	NA	NA	NA	15	2	1	3.11	22.71	NA	0.07	NA	NA	NA	194	57	NA	NA	NA	108	76	5.3	2	NA	NA	NA	NA	NA	NA
619	7274.555123	4423.883445	7504.452002	4440.09897	1	4	2	NA	NA	NA	NA	NA	NA	11	2	1	0.48	21.8	NA	0.01	NA	NA	NA	201	59	NA	NA	NA	115	72	NA	2	NA	NA	NA	NA	NA	NA
620	14251.77647	8203.169906	15920.33444	8843.022876	2	11	1	1	10	1	0	25	24	62	2	1	0.59	25.11	10	0.23	NA	NA	1	204	56	2	2	1	177	122	6	2	2	2	9	2	2	2
621	4017.45654	2095.246556	4385.344689	2215.473568	2	3	2	NA	NA	NA	NA	NA	NA	1	1	NA	4.95	NA	NA	NA	NA	NA	NA	NA	NA	NA	NA	NA	NA	NA	NA	2	NA	NA	NA	NA	NA	NA
622	21554.78356	9718.103921	22995.36543	12278.38435	1	1	1	0	NA	NA	NA	232	232	82	2	3	3.38	21.63	7.43	0.05	1	43	2	175	66	2	2	1	155	77	5	2	2	2	2	2	2	2
623	5185.23072	3050.625336	5174.031829	3116.033271	2	13	2	NA	NA	NA	NA	NA	NA	11	1	1	NA	20.4	NA	NA	NA	NA	NA	NA	NA	NA	NA	NA	104	58	NA	2	NA	NA	NA	NA	NA	NA
624	4700.290427	2979.903154	4727.643953	3055.875355	1	13	2	NA	NA	NA	NA	NA	NA	9	2	1	0.66	19.55	NA	0.01	NA	NA	NA	167	61	NA	NA	NA	NA	NA	NA	2	NA	NA	NA	NA	NA	NA
625	5825.39991	3542.607044	6053.929932	3624.530854	2	3	2	NA	NA	NA	NA	NA	NA	7	2	1	1.6	16.74	NA	0.04	NA	NA	NA	141	36	NA	NA	NA	NA	NA	NA	2	NA	NA	NA	NA	NA	NA
626	10077.6425	5162.751019	10862.45796	5405.141212	2	12	1	0	NA	NA	NA	242	242	66	1	2	1.72	22.8	9.1	0.55	NA	NA	2	188	99	1	1	1	132	75	5.4	2	2	2	2	2	2	2
627	2928.260623	1880.850313	3044.254832	1929.811415	1	12	1	0	NA	NA	NA	242	241	61	2	1	1.81	22.27	4.65	0.47	NA	NA	2	368	57	2	1	1	155	89	5.4	2	2	2	2	2	2	2
628	37232.89683	18882.47148	49148.15579	21832.30967	2	5	1	0	NA	NA	NA	241	241	64	2	2	1.78	36.6	6.87	0.32	1	39	2	273	37	1	2	2	103	61	8.5	1	2	2	2	2	2	2
629	57608.57214	26576.26362	59096.29177	28074.79888	2	2	2	NA	NA	NA	NA	NA	NA	10	2	1	2.4	16.12	NA	0.01	NA	NA	NA	159	66	NA	NA	NA	106	72	NA	2	NA	NA	NA	NA	NA	NA
630	13045.04407	6027.161338	13125.4941	6215.734507	2	8	2	NA	NA	NA	NA	NA	NA	11	2	1	1.84	18.66	NA	0.08	NA	NA	NA	158	48	NA	NA	NA	119	70	NA	2	NA	NA	NA	NA	NA	NA
631	2251.758334	1467.525689	2318.540197	1581.585444	2	6	2	NA	NA	NA	NA	NA	NA	14	1	1	1.13	26.39	NA	0.17	NA	NA	NA	209	59	NA	NA	NA	112	49	5.2	2	NA	NA	NA	NA	NA	NA
632	6799.677354	3257.273804	6959.229449	3293.184138	2	8	2	NA	NA	NA	NA	NA	NA	1	1	NA	3.39	NA	NA	NA	NA	NA	NA	NA	NA	NA	NA	NA	NA	NA	NA	2	NA	NA	NA	NA	NA	NA
633	24739.83482	11154.10345	0	0	1	5	1	1	5	1	1	37	NA	85	2	1	NA	NA	NA	NA	1	3	2	NA	NA	2	NA	1	NA	NA	NA	1	2	2	2	2	2	2
634	11088.05221	4784.729727	10986.39042	5132.603413	1	8	2	NA	NA	NA	NA	NA	NA	3	2	NA	1.48	15.6	NA	0.02	NA	NA	NA	169	38	NA	NA	NA	NA	NA	NA	2	NA	NA	NA	NA	NA	NA
635	36310.29537	14227.90532	44093.60418	14567.1289	1	1	2	NA	NA	NA	NA	NA	NA	12	2	1	1.2	17.92	NA	0.01	NA	NA	NA	157	44	NA	NA	NA	106	65	5.2	2	NA	NA	NA	NA	NA	NA
636	92697.06095	44960.32206	95295.6409	47943.12184	1	8	1	1	10	0	0	234	233	46	1	3	1.82	22.34	NA	0.19	NA	NA	2	145	73	1	1	2	102	58	4.4	2	2	2	2	2	2	2
637	7417.754368	4710.630832	7637.747537	4852.690681	1	4	2	NA	NA	NA	NA	NA	NA	7	1	1	0.15	13.31	NA	0.01	NA	NA	NA	144	48	NA	NA	NA	NA	NA	NA	2	NA	NA	NA	NA	NA	NA
638	2310.974922	1560.626692	2463.690595	1552.060542	1	6	2	NA	NA	NA	NA	NA	NA	15	1	1	0.62	20.4	NA	0.01	NA	NA	NA	136	54	NA	NA	NA	109	66	4.8	2	NA	NA	NA	NA	NA	NA
639	103458.5746	47310.41485	117009.053	49717.27266	2	1	1	0	NA	NA	NA	237	236	32	2	3	1.26	27.66	NA	0.01	NA	NA	NA	184	49	2	1	2	101	79	4.9	2	2	2	2	2	2	2
640	1555.812271	866.988064	1635.471326	970.050093	2	2	1	0	NA	NA	NA	246	245	21	2	1	0.95	28.99	NA	2.12	NA	NA	NA	192	67	2	1	2	118	62	5.1	2	2	2	2	2	2	2
641	2649.939506	1719.264	2644.216254	2026.16589	1	4	1	0	NA	NA	NA	247	246	18	1	1	1.34	18.26	NA	0.06	NA	NA	NA	173	39	NA	NA	2	112	53	4.9	2	NA	NA	NA	NA	NA	NA
642	88477.43843	44215.46742	88345.83935	44901.90068	1	11	1	1	1	0	0	85	85	59	1	1	1.78	26.65	5.59	0.72	NA	NA	1	256	49	1	1	2	118	68	5.7	2	1	1	1	1	2	2
643	22954.15624	11555.40179	23421.60663	11848.90897	1	8	1	0	NA	NA	NA	242	242	46	1	3	2.51	24.05	NA	0.91	NA	NA	2	186	72	1	1	2	116	80	5	2	2	2	2	2	2	2
644	37347.45197	17073.56936	38965.46851	17398.95043	2	13	1	0	NA	NA	NA	244	243	32	2	3	2.02	36.21	NA	1.02	NA	NA	NA	180	52	2	2	2	113	68	5.1	2	2	2	2	2	2	2
645	31647.67408	16848.78276	35696.19476	20631.26121	2	5	1	1	10	0	0	29	29	76	1	3	3.02	23.58	5.12	0.32	1	52	1	125	25	1	1	2	173	76	5.1	2	2	2	2	2	2	2
646	121284.2811	59410.11073	136515.5431	63786.22932	1	6	1	0	NA	NA	NA	229	228	45	2	2	4.52	33.2	NA	0.06	NA	NA	2	165	32	1	1	2	114	77	5.6	2	2	2	2	2	2	2
647	34652.22579	17444.35246	35975.37349	17853.71049	1	7	1	0	NA	NA	NA	245	244	44	1	3	1.95	29.63	NA	0.2	NA	NA	2	150	34	1	1	2	106	73	5.3	2	2	2	2	2	2	2
648	34036.68595	15973.57864	36663.5535	16912.57282	1	9	2	NA	NA	NA	NA	NA	NA	17	2	1	2.22	24.03	NA	1.03	NA	NA	NA	144	62	NA	NA	2	107	66	5	2	NA	NA	NA	NA	NA	NA
649	2649.939506	1743.891481	2732.0494	1772.13257	1	4	2	NA	NA	NA	NA	NA	NA	12	1	1	0.31	18.01	NA	0.01	NA	NA	NA	125	41	NA	NA	NA	129	47	5.2	2	NA	NA	NA	NA	NA	NA
650	1857.498009	1226.767614	2017.398436	1324.844145	2	2	2	NA	NA	NA	NA	NA	NA	0	2	NA	NA	NA	NA	NA	NA	NA	NA	NA	NA	NA	NA	NA	NA	NA	NA	NA	NA	NA	NA	NA	NA	NA
651	88477.43843	44215.46742	0	0	1	11	1	0	NA	NA	NA	231	NA	53	1	2	4	NA	NA	NA	NA	NA	2	NA	NA	1	NA	2	NA	NA	NA	2	2	2	2	2	2	2
652	56914.35551	31133.53639	60171.0677	33481.46247	1	11	1	0	NA	NA	NA	230	229	54	2	1	0.61	27.31	NA	NA	NA	NA	2	NA	NA	2	NA	1	164	90	5.1	2	2	2	2	2	2	2
653	35199.32312	16519.20979	35294.21775	16771.70686	1	1	2	NA	NA	NA	NA	NA	NA	16	2	1	5	16.02	NA	0.01	NA	NA	NA	136	55	NA	NA	2	100	70	5.1	2	NA	NA	NA	NA	NA	NA
654	2623.433776	1685.057061	2810.034307	2144.628966	1	3	1	1	1	0	0	139	138	67	2	1	0.73	28.78	NA	3.76	1	19	2	232	54	1	2	1	135	68	5.9	1	1	1	1	2	2	2
655	54098.53619	28385.22248	70877.69759	32806.35748	2	10	1	1	5	0	0	175	174	69	1	2	2.56	35.92	8.37	0.27	NA	NA	1	252	NA	2	2	2	143	47	8.8	1	2	1	2	2	1	2
656	2008.72827	1138.445901	2378.189055	1152.102794	2	3	2	NA	NA	NA	NA	NA	NA	0	1	NA	0.47	NA	NA	NA	NA	NA	NA	NA	NA	NA	NA	NA	NA	NA	NA	NA	NA	NA	NA	NA	NA	NA
657	6765.61639	3129.732697	7324.707657	3402.499064	2	5	2	NA	NA	NA	NA	NA	NA	17	1	1	2.65	31.7	NA	0.29	NA	NA	NA	130	36	NA	NA	1	118	66	4.9	2	NA	NA	NA	NA	NA	NA
658	132687.8137	60676.60931	150066.5893	63763.45543	1	2	1	0	NA	NA	NA	232	231	37	2	3	2.69	25.05	NA	0.33	NA	NA	NA	190	51	2	2	2	104	70	5.2	2	2	2	2	2	2	2
659	8160.538394	3608.302723	8448.321437	3706.385757	1	11	2	NA	NA	NA	NA	NA	NA	8	1	1	0.26	14.55	NA	0.02	NA	NA	NA	177	48	NA	NA	NA	91	69	NA	2	NA	NA	NA	NA	NA	NA
660	18075.37253	9825.264324	0	0	1	3	1	1	2	0	0	47	NA	85	1	3	1.76	NA	NA	NA	NA	NA	1	NA	NA	2	NA	2	NA	NA	NA	2	2	2	2	2	2	2
661	2640.669864	1758.089663	2634.966632	1781.659574	1	4	2	NA	NA	NA	NA	NA	NA	17	1	1	1.79	20.34	NA	0.03	NA	NA	NA	131	55	NA	NA	2	105	79	4.8	2	NA	NA	NA	NA	NA	NA
662	17271.45115	7786.937719	0	0	1	7	1	1	2	0	0	3	NA	84	2	2	1.2	NA	NA	NA	1	30	2	NA	NA	1	NA	1	NA	NA	NA	2	1	2	2	2	2	1
663	8961.635316	3881.985109	0	0	2	4	2	NA	NA	NA	NA	NA	NA	4	1	NA	3.11	NA	NA	NA	NA	NA	NA	NA	NA	NA	NA	NA	NA	NA	NA	2	NA	NA	NA	NA	NA	NA
664	5910.643586	3753.54299	5897.877972	3866.739666	1	10	2	NA	NA	NA	NA	NA	NA	11	1	1	0.47	26.56	NA	1	NA	NA	NA	216	41	NA	NA	NA	107	72	NA	2	NA	NA	NA	NA	NA	NA
665	81201.71304	37419.14731	86972.35198	39126.4894	1	10	1	0	NA	NA	NA	247	247	28	1	2	2.33	33.46	NA	0.24	NA	NA	NA	227	30	2	1	2	112	80	5.5	2	2	2	2	2	2	2
666	3581.590107	2119.824936	3785.065349	2035.810074	1	12	1	0	NA	NA	NA	241	239	67	2	3	2.06	37.1	5.81	0.79	1	80	2	234	31	2	2	2	116	67	5.4	2	2	2	2	2	2	1
667	12289.81786	6661.301121	12882.66339	6947.50374	1	11	1	0	NA	NA	NA	230	229	48	1	1	1.28	24.3	NA	NA	NA	NA	2	NA	NA	1	2	NA	144	89	NA	2	2	2	2	2	2	2
668	27954.3611	13004.07478	28211.04462	13436.10065	1	7	1	0	NA	NA	NA	244	243	24	1	2	1.27	24.47	NA	0.07	NA	NA	NA	182	59	2	1	2	132	85	5.2	2	2	2	2	2	2	2
669	15640.24532	8783.826245	15788.95242	8767.602809	2	4	1	0	NA	NA	NA	238	237	21	2	1	NA	24.25	NA	0.33	NA	NA	NA	154	45	2	2	2	113	63	4.9	2	2	2	2	2	2	2
670	17661.25823	7553.471408	19175.42017	7555.856084	2	1	2	NA	NA	NA	NA	NA	NA	0	1	NA	0.3	NA	NA	NA	NA	NA	NA	NA	NA	NA	NA	NA	NA	NA	NA	NA	NA	NA	NA	NA	NA	NA
671	21554.78356	9718.103921	24319.38878	12829.3555	1	1	1	1	6	1	1	66	65	82	2	2	2.4	27.33	7.13	0.1	1	30	1	232	55	2	2	1	143	68	6.5	2	2	2	2	2	2	2
672	38807.39365	20660.51816	0	0	1	12	1	1	10	0	0	123	NA	77	1	3	4.85	NA	NA	NA	1	60	2	NA	NA	2	NA	2	NA	NA	NA	2	2	2	2	2	2	2
673	42060.00444	16599.22729	42173.39494	18091.80964	1	11	2	NA	NA	NA	NA	NA	NA	13	2	1	1.6	21.8	NA	0.02	NA	NA	NA	128	57	NA	NA	NA	99	54	4.9	2	NA	NA	NA	NA	NA	NA
674	111802.5497	51126.01858	116363.5882	52083.50213	2	2	1	0	NA	NA	NA	246	245	34	2	3	5	24.22	NA	0.62	NA	NA	NA	188	55	2	1	2	108	77	4.7	2	2	2	2	2	2	2
675	19519.87094	10654.72241	19796.631	10690.42536	1	7	1	1	4	0	0	181	180	45	2	3	0.47	23.43	NA	1.37	NA	NA	1	214	69	1	1	2	127	78	12.5	1	2	2	2	2	2	2
676	66681.58145	27744.98123	75415.19618	29646.36913	3	1	1	0	NA	NA	NA	242	242	29	2	3	5	22.46	NA	0.08	NA	NA	NA	182	74	2	1	2	91	49	4.4	2	2	2	2	2	2	2
677	136282.6959	66584.35275	136079.9925	73847.30162	1	2	1	0	NA	NA	NA	232	231	32	1	1	1.05	26.51	NA	0.32	NA	NA	NA	320	27	1	1	2	118	76	5.3	2	2	2	2	2	2	2
678	8986.031938	4262.026336	9988.640743	4279.609846	1	7	1	0	NA	NA	NA	245	243	61	1	2	NA	31.94	4.88	0.12	1	113	2	240	34	1	1	1	135	82	6.9	2	2	2	2	2	2	2
679	6382.647039	3133.294862	6966.380109	3268.663127	1	8	2	NA	NA	NA	NA	NA	NA	13	1	1	4.31	21.64	NA	0.01	NA	NA	NA	187	61	NA	NA	NA	122	80	5.2	2	NA	NA	NA	NA	NA	NA
680	7296.899003	3411.691322	0	0	1	8	2	NA	NA	NA	NA	NA	NA	1	1	NA	4.7	NA	NA	NA	NA	NA	NA	NA	NA	NA	NA	NA	NA	NA	NA	2	NA	NA	NA	NA	NA	NA
681	25770.4246	14100.35032	27270.1687	14680.18433	1	4	1	0	NA	NA	NA	249	248	48	1	3	2.93	37.07	NA	0.05	NA	NA	2	191	43	1	1	2	126	67	8.5	1	2	2	2	2	2	2
682	41109.91371	17786.01471	41939.05363	18584.03838	2	11	2	NA	NA	NA	NA	NA	NA	16	1	1	NA	19.95	NA	0.1	NA	NA	NA	159	43	NA	NA	2	120	67	4.5	2	NA	NA	NA	NA	NA	NA
683	15778.35489	8576.670113	18094.14871	10408.01307	2	10	1	1	10	0	0	85	84	81	1	3	2.71	26.92	7.31	NA	1	46	2	NA	NA	2	1	2	140	44	4.9	2	2	2	2	2	2	1
684	100933.4091	46155.68575	107942.1642	48503.79817	1	1	1	0	NA	NA	NA	242	241	31	2	2	2.64	23.72	NA	0.04	NA	NA	NA	177	45	2	1	2	103	66	4.9	2	2	2	2	2	2	2
685	38150.36167	20310.72344	49983.04922	25007.33299	1	5	1	1	3	0	0	88	86	75	1	1	2.17	23.64	10.28	0.74	1	36	2	185	40	1	2	1	106	65	5.3	2	1	2	2	1	2	2
686	91035.13193	42594.601	99189.53547	46859.94112	2	2	1	0	NA	NA	NA	246	246	39	1	3	5	23.9	NA	0.3	NA	NA	NA	228	37	1	1	1	110	70	5.1	2	2	2	2	2	2	2
687	4888.766327	2341.883249	4843.943242	2563.499832	2	9	2	NA	NA	NA	NA	NA	NA	2	1	NA	NA	14.92	NA	NA	NA	NA	NA	NA	NA	NA	NA	NA	NA	NA	NA	2	NA	NA	NA	NA	NA	NA
688	10551.27693	5735.377492	0	0	2	5	1	1	1	0	0	43	NA	84	1	3	NA	NA	NA	NA	NA	NA	1	NA	NA	2	NA	2	NA	NA	NA	2	2	2	2	2	2	2
689	84830.89826	39091.53834	94713.61226	41118.84262	1	9	1	0	NA	NA	NA	230	229	21	1	3	1.46	18.9	NA	0.82	NA	NA	NA	120	39	2	1	2	115	71	4.4	2	2	2	2	2	2	2
690	3103.884467	1837.086739	3788.770029	1764.277619	1	13	1	1	2	0	0	215	214	68	2	3	3.16	25.49	8	0.65	1	57	2	227	60	2	1	2	140	89	5.3	2	2	2	2	2	2	2
691	52039.61976	23291.76482	52192.10161	24994.80934	1	1	2	NA	NA	NA	NA	NA	NA	4	2	NA	2.46	16.08	NA	0.01	NA	NA	NA	190	38	NA	NA	NA	NA	NA	NA	2	NA	NA	NA	NA	NA	NA
692	69154.77946	34559.21592	74069.29725	36143.07956	2	6	1	0	NA	NA	NA	232	231	53	1	3	5	42.21	4.78	0.65	NA	NA	2	173	39	2	1	2	124	81	5.1	2	2	2	2	2	2	2
693	9917.312172	4535.256305	9826.384421	4490.624387	1	7	2	NA	NA	NA	NA	NA	NA	3	1	NA	0.71	14.66	NA	0.42	NA	NA	NA	129	55	NA	NA	NA	NA	NA	NA	2	NA	NA	NA	NA	NA	NA
694	4497.633098	2397.314987	4536.25713	2478.951219	1	13	2	NA	NA	NA	NA	NA	NA	2	1	NA	0.61	NA	NA	NA	NA	NA	NA	NA	NA	NA	NA	NA	NA	NA	NA	2	NA	NA	NA	NA	NA	NA
695	10948.40736	5934.232634	10997.63753	6189.196774	1	12	1	0	NA	NA	NA	237	237	59	1	2	1.21	26.1	5.84	1.13	NA	NA	2	202	58	1	1	2	124	72	7.1	1	2	2	2	2	2	2
696	2264.945761	1187.863002	2440.090069	1225.374875	2	3	2	NA	NA	NA	NA	NA	NA	12	2	1	0.96	19.62	NA	0.01	NA	NA	NA	181	66	NA	NA	NA	114	60	5.1	2	NA	NA	NA	NA	NA	NA
697	102152.6952	47796.41881	0	0	1	8	1	0	NA	NA	NA	240	NA	39	1	3	4.64	NA	NA	NA	NA	NA	NA	NA	NA	2	NA	2	NA	NA	NA	2	2	2	2	2	2	2
698	8118.723343	4661.142917	7989.032643	5121.696127	2	2	1	0	NA	NA	NA	245	245	52	2	3	3.42	26.55	7.43	1.12	NA	NA	1	233	42	2	1	2	130	70	5.2	2	1	1	2	2	1	2
699	6062.361804	2627.826005	6267.893084	2656.114019	1	7	2	NA	NA	NA	NA	NA	NA	15	2	1	4.99	19.59	NA	0.01	NA	NA	NA	209	52	NA	NA	NA	101	69	5.4	2	NA	NA	NA	NA	NA	NA
700	180932.2105	79876.93353	196501.9177	86679.55275	1	11	2	NA	NA	NA	NA	NA	NA	7	1	1	1.24	21.09	NA	0.21	NA	NA	NA	179	51	NA	NA	NA	NA	NA	NA	2	NA	NA	NA	NA	NA	NA
701	34002.14607	15544.24649	34866.34531	16097.71616	2	8	1	0	NA	NA	NA	248	247	32	2	3	NA	38.56	NA	1.3	NA	NA	NA	199	32	1	1	2	117	85	9.1	1	2	2	2	2	2	2
702	7478.672519	4182.094502	7726.294552	4220.142697	2	2	2	NA	NA	NA	NA	NA	NA	5	1	NA	NA	15.66	NA	0.01	NA	NA	NA	NA	61	NA	NA	NA	NA	NA	NA	2	NA	NA	NA	NA	NA	NA
703	79810.54449	36496.44299	84377.40588	36628.20549	2	7	1	0	NA	NA	NA	246	246	33	2	1	2.11	31.69	NA	1.78	NA	NA	NA	145	60	2	2	2	117	71	4.9	2	2	2	2	2	2	2
704	7504.262897	3367.756463	7545.399473	3374.280226	2	9	2	NA	NA	NA	NA	NA	NA	7	1	1	1.9	21.17	NA	0.13	NA	NA	NA	181	40	NA	NA	NA	NA	NA	NA	2	NA	NA	NA	NA	NA	NA
705	13234.54082	7193.924303	15847.39834	8817.559698	2	1	1	1	1	0	1	53	52	85	1	1	2.04	28	19.25	0.38	NA	NA	1	195	37	1	1	1	196	99	5.7	3	2	2	2	2	2	2
706	2740.621261	1786.129551	2752.821293	1861.463999	1	4	2	NA	NA	NA	NA	NA	NA	14	1	1	0.64	23.51	NA	0.1	NA	NA	NA	165	49	NA	NA	NA	122	60	5.3	2	NA	NA	NA	NA	NA	NA
707	6476.784628	2760.772103	6879.617132	2820.724379	2	12	2	NA	NA	NA	NA	NA	NA	13	2	1	2.51	21.97	NA	1.2	NA	NA	NA	180	65	NA	NA	NA	95	64	5.5	2	NA	NA	NA	NA	NA	NA
708	12578.56737	6822.726019	13160.61709	6967.899435	2	13	1	0	NA	NA	NA	244	243	26	2	1	0.4	34.67	NA	0.56	NA	NA	NA	157	33	2	2	2	114	74	5.2	2	2	2	2	2	2	2
709	17952.7777	8209.930959	17788.17607	8449.599933	1	2	2	NA	NA	NA	NA	NA	NA	4	1	NA	1.32	17.08	NA	NA	NA	NA	NA	NA	NA	NA	NA	NA	NA	NA	NA	2	NA	NA	NA	NA	NA	NA
710	2304.39873	1501.832715	2314.656893	1486.056077	2	3	2	NA	NA	NA	NA	NA	NA	15	1	1	1.23	47.74	NA	0.81	NA	NA	NA	246	56	NA	NA	NA	138	63	5.4	2	NA	NA	NA	NA	NA	NA
711	2935.7812	1550.136363	2972.430704	1554.8938	1	3	2	NA	NA	NA	NA	NA	NA	14	2	1	1.92	20.33	NA	0.27	NA	NA	NA	152	47	NA	NA	NA	101	67	4.8	2	NA	NA	NA	NA	NA	NA
712	8928.172226	3663.381206	9568.638688	4003.022789	1	11	2	NA	NA	NA	NA	NA	NA	17	2	1	0.58	20.59	NA	0.04	NA	NA	NA	233	59	NA	NA	2	99	67	5	2	NA	NA	NA	NA	NA	NA
713	7608.483158	3479.271737	8605.003624	3656.275308	1	1	1	0	NA	NA	NA	232	231	31	2	3	3.23	31.44	NA	1.16	NA	NA	NA	170	36	2	2	2	124	38	4.7	2	2	2	2	2	2	2
714	106140.0443	51480.49494	115925.3766	53606.8894	2	1	1	0	NA	NA	NA	236	235	47	1	3	3.53	19.63	NA	0.06	NA	NA	2	193	40	1	2	2	110	83	5.4	2	2	2	2	2	2	1
715	2869.77346	1505.068146	3091.688039	1598.103543	1	3	2	NA	NA	NA	NA	NA	NA	13	2	1	NA	24.16	NA	0.05	NA	NA	NA	201	37	NA	NA	NA	109	51	5.3	2	NA	NA	NA	NA	NA	NA
716	6493.991448	3728.347545	6794.488777	3728.6936	1	13	1	0	NA	NA	NA	245	243	41	2	1	NA	44.15	NA	0.85	NA	NA	1	152	52	2	NA	1	121	75	5.3	2	2	2	2	2	2	2
717	2649.939506	1719.264	2717.483211	1809.801647	1	4	2	NA	NA	NA	NA	NA	NA	17	1	1	0.46	23.06	NA	0.05	NA	NA	NA	133	44	NA	NA	2	115	70	5	2	NA	NA	NA	NA	NA	NA
718	7289.491573	4023.256378	7253.132854	4225.157005	1	13	2	NA	NA	NA	NA	NA	NA	3	1	NA	0.36	16.21	NA	0.04	NA	NA	NA	128	50	NA	NA	NA	NA	NA	NA	2	NA	NA	NA	NA	NA	NA
719	1404.104602	782.447827	1475.996081	875.46025	1	13	1	0	NA	NA	NA	245	244	23	2	1	1.27	35.26	NA	1.6	NA	NA	NA	343	76	2	1	2	109	61	5	2	2	2	2	2	2	2
720	4448.445073	2057.82344	4654.319041	2072.827684	2	9	2	NA	NA	NA	NA	NA	NA	16	1	1	NA	25.52	NA	0.68	NA	NA	NA	164	43	NA	NA	2	95	61	5.3	2	NA	NA	NA	NA	NA	NA
721	7274.555123	4423.883445	7519.628865	4526.187026	1	4	2	NA	NA	NA	NA	NA	NA	6	2	1	1.4	16.83	NA	0.01	NA	NA	NA	163	52	NA	NA	NA	NA	NA	NA	2	NA	NA	NA	NA	NA	NA
722	8848.231618	3663.381206	11451.92874	3986.508553	1	11	1	0	NA	NA	NA	231	230	19	2	1	2.4	22.91	NA	0.22	NA	NA	NA	209	69	NA	NA	1	111	59	4.9	2	NA	NA	NA	NA	NA	NA
723	25673.99622	12020.93088	26038.01178	11976.72016	2	4	1	0	NA	NA	NA	237	237	32	2	2	NA	43.71	NA	1.49	NA	NA	NA	264	66	2	NA	1	134	86	5.5	2	2	2	2	2	2	2
724	5612.32539	3223.385988	5600.204074	3274.42133	2	6	2	NA	NA	NA	NA	NA	NA	6	1	1	2.2	16.07	NA	0.01	NA	NA	NA	142	56	NA	NA	NA	NA	NA	NA	2	NA	NA	NA	NA	NA	NA
725	8564.119082	3712.252017	9162.150779	4049.703587	2	10	2	NA	NA	NA	NA	NA	NA	13	2	1	0.45	37.73	NA	NA	NA	NA	NA	NA	NA	NA	NA	NA	124	54	NA	2	NA	NA	NA	NA	NA	NA
726	6396.739775	3673.906969	6568.313005	3661.091281	1	12	2	NA	NA	NA	NA	NA	NA	6	1	1	1.72	13.34	NA	0.15	NA	NA	NA	157	60	NA	NA	NA	NA	NA	NA	2	NA	NA	NA	NA	NA	NA
727	14648.00985	8294.381964	14713.87551	8501.216004	1	13	1	0	NA	NA	NA	236	235	32	1	3	1.76	26.03	NA	0.03	NA	NA	NA	226	56	1	1	2	123	80	5.3	2	2	2	2	2	2	2
728	71859.64836	37906.51904	81605.79541	40321.69624	2	6	1	1	2	0	0	33	33	51	2	2	4	27.69	4.03	0.39	NA	NA	1	206	70	1	1	2	97	69	5.1	2	2	2	2	2	2	2
729	45749.48831	24004.52018	59939.11527	25173.34388	2	3	1	1	5	1	0	197	197	68	1	1	1.1	27.29	4.66	0.36	1	24	1	156	39	2	2	1	128	71	5.6	2	2	2	2	1	2	2
730	51117.41514	22286.76511	51267.19484	22263.67612	1	1	2	NA	NA	NA	NA	NA	NA	4	2	NA	NA	14.52	NA	0.88	NA	NA	NA	188	57	NA	NA	NA	NA	NA	NA	2	NA	NA	NA	NA	NA	NA
731	4292.309115	2629.500199	4597.614004	3028.418454	1	4	1	0	NA	NA	NA	247	245	62	2	1	4.59	28.86	8.81	0.12	1	26	2	155	41	2	2	2	131	68	7.3	2	2	2	2	2	2	2
732	2869.77346	1855.128597	2982.354468	1876.466614	1	3	1	0	NA	NA	NA	239	238	18	2	1	1.31	19.94	NA	0.02	NA	NA	NA	167	59	NA	NA	2	101	62	4.5	2	NA	NA	NA	NA	NA	NA
733	2140.384563	1408.559854	2206.705605	1431.370485	2	5	2	NA	NA	NA	NA	NA	NA	15	1	1	0	23.16	NA	NA	NA	NA	NA	NA	NA	NA	NA	NA	111	67	NA	2	NA	NA	NA	NA	NA	NA
734	8219.953341	4848.453153	8440.87686	4915.467467	2	2	1	0	NA	NA	NA	246	245	51	2	1	2.89	26.97	6.4	0.1	NA	NA	2	256	79	2	1	2	112	69	5.3	2	2	2	2	2	2	2
735	64137.82407	26548.28185	68757.40873	28058.79147	1	10	2	NA	NA	NA	NA	NA	NA	8	1	1	3.97	19.43	NA	0.76	NA	NA	NA	145	38	NA	NA	NA	100	58	NA	2	NA	NA	NA	NA	NA	NA
736	21554.78356	9718.103921	0	0	1	1	1	1	1	0	0	43	NA	85	2	2	NA	NA	NA	NA	NA	NA	2	NA	NA	2	NA	1	NA	NA	NA	2	2	1	2	2	2	2
737	30556.99932	13969.28089	30207.98441	14235.50171	2	4	1	0	NA	NA	NA	237	237	22	2	3	0.94	22.4	NA	0.12	NA	NA	NA	248	68	2	1	2	104	76	5.3	2	2	2	2	2	2	2
738	5779.332717	2673.483911	5884.587121	2812.725096	1	7	2	NA	NA	NA	NA	NA	NA	16	1	1	2.35	26.31	NA	0.01	NA	NA	NA	162	47	NA	NA	2	126	48	5.4	2	NA	NA	NA	NA	NA	NA
739	15186.60366	7115.461545	15542.95211	7939.224809	1	2	2	NA	NA	NA	NA	NA	NA	4	1	NA	0.58	15.54	NA	0.01	NA	NA	NA	158	53	NA	NA	NA	NA	NA	NA	2	NA	NA	NA	NA	NA	NA
740	5347.03537	2757.155917	5376.346541	2766.712045	1	1	2	NA	NA	NA	NA	NA	NA	14	1	1	1.3	20.31	NA	NA	NA	NA	NA	NA	NA	NA	NA	NA	98	64	NA	2	NA	NA	NA	NA	NA	NA
741	20567.21116	9272.850955	26685.94761	13426.15365	2	6	1	1	1	0	0	218	216	80	2	1	2.1	39.16	8.06	1.26	1	16	1	168	59	1	2	1	165	72	4.9	2	2	2	2	2	2	2
742	5941.570817	2928.985689	6817.846569	2939.137369	1	7	2	NA	NA	NA	NA	NA	NA	15	1	1	1.07	27.02	NA	0.02	NA	NA	NA	107	40	NA	NA	NA	122	70	5.3	2	NA	NA	NA	NA	NA	NA
743	61654.40878	28442.70844	65287.63349	30046.48548	1	5	2	NA	NA	NA	NA	NA	NA	11	2	1	4.32	13.79	NA	NA	NA	NA	NA	NA	NA	NA	NA	NA	99	54	NA	2	NA	NA	NA	NA	NA	NA
744	28038.11438	11250.92467	29690.36882	11697.81129	3	1	2	NA	NA	NA	NA	NA	NA	14	2	1	5	21.01	NA	0.01	NA	NA	NA	168	67	NA	NA	NA	87	59	4.6	2	NA	NA	NA	NA	NA	NA
745	67590.30881	27810.24548	72860.26856	28995.7193	1	5	2	NA	NA	NA	NA	NA	NA	7	2	1	5	15.48	NA	0.01	NA	NA	NA	168	66	NA	NA	NA	NA	NA	NA	2	NA	NA	NA	NA	NA	NA
746	21709.5094	10188.37604	22270.14929	10754.8179	2	9	2	NA	NA	NA	NA	NA	NA	16	2	1	0.71	18	NA	0.02	NA	NA	NA	175	46	NA	NA	2	106	69	5.1	2	NA	NA	NA	NA	NA	NA
747	24446.53446	11175.85216	25067.86808	11304.57107	2	9	1	0	NA	NA	NA	239	239	24	2	3	2.01	22.12	NA	0.04	NA	NA	NA	190	70	2	1	2	110	70	4.8	2	2	2	2	2	2	2
748	5982.028622	3345.167067	6067.875609	3781.104341	2	13	2	NA	NA	NA	NA	NA	NA	5	1	NA	2.12	16.69	NA	0.05	NA	NA	NA	181	68	NA	NA	NA	NA	NA	NA	2	NA	NA	NA	NA	NA	NA
749	41887.69003	19196.10597	45153.63813	21334.56052	1	6	1	0	NA	NA	NA	229	227	18	2	3	0.12	25.4	NA	0.71	NA	NA	NA	150	48	NA	NA	2	118	85	5.2	2	NA	NA	NA	NA	NA	NA
750	5065.90366	2708.181419	5342.521439	2690.845638	2	2	2	NA	NA	NA	NA	NA	NA	1	2	NA	1.84	NA	NA	NA	NA	NA	NA	NA	NA	NA	NA	NA	NA	NA	NA	2	NA	NA	NA	NA	NA	NA
751	30502.43266	14043.11114	32950.18674	15318.17973	2	12	1	0	NA	NA	NA	237	236	18	1	2	4	21.68	NA	0.01	NA	NA	NA	202	44	NA	NA	2	122	69	4.7	2	NA	NA	NA	NA	NA	NA
752	6076.645172	3133.373362	6109.955889	3202.614015	2	12	2	NA	NA	NA	NA	NA	NA	13	1	1	2.12	18.94	NA	0.01	NA	NA	NA	185	71	NA	NA	NA	96	55	4.7	2	NA	NA	NA	NA	NA	NA
753	17687.05526	10123.35013	18931.79228	10698.81603	1	12	1	1	10	0	1	119	118	20	1	1	0.83	22.41	NA	0.04	NA	NA	NA	199	75	1	1	NA	102	66	4.8	2	2	2	2	2	2	2
754	31342.01662	14328.15537	33551.99991	14821.93838	2	7	1	1	10	0	0	104	104	30	2	1	NA	18.28	NA	0.09	NA	NA	NA	182	36	1	1	2	102	74	5.1	2	2	2	2	2	2	2
755	9707.078301	3917.200601	10391.2029	3962.465436	1	2	2	NA	NA	NA	NA	NA	NA	0	2	NA	0.58	NA	NA	NA	NA	NA	NA	NA	NA	NA	NA	NA	NA	NA	NA	NA	NA	NA	NA	NA	NA	NA
756	4569.33584	2414.492623	4634.909534	2687.227712	1	12	2	NA	NA	NA	NA	NA	NA	1	1	NA	1.45	NA	NA	NA	NA	NA	NA	NA	NA	NA	NA	NA	NA	NA	NA	2	NA	NA	NA	NA	NA	NA
757	83570.80469	38510.86553	91056.59673	41905.14142	2	1	1	0	NA	NA	NA	237	235	29	1	2	1.02	25.56	NA	0.03	NA	NA	NA	214	53	1	1	2	139	84	4.8	2	2	2	2	2	2	2
758	6460.690523	3565.819933	6690.755623	3744.76485	1	13	2	NA	NA	NA	NA	NA	NA	4	1	NA	NA	16.49	NA	NA	NA	NA	NA	NA	NA	NA	NA	NA	NA	NA	NA	2	NA	NA	NA	NA	NA	NA
759	9620.94373	4317.678615	9900.514865	4326.042494	1	1	2	NA	NA	NA	NA	NA	NA	6	1	1	NA	13.93	NA	0.04	NA	NA	NA	140	52	NA	NA	NA	NA	NA	NA	2	NA	NA	NA	NA	NA	NA
760	11457.51998	5066.111882	11951.76075	5245.205684	1	8	2	NA	NA	NA	NA	NA	NA	10	1	1	NA	27.62	NA	0.3	NA	NA	NA	167	46	NA	NA	NA	105	79	NA	2	NA	NA	NA	NA	NA	NA
761	52299.60266	26523.47359	59007.52222	27706.75569	2	11	1	1	2	0	0	142	141	67	2	2	NA	23.15	4.46	0.06	1	59	2	297	66	2	2	2	142	66	5.2	2	2	2	2	2	2	1
762	51117.41514	22286.76511	54468.77786	23285.51953	1	1	2	NA	NA	NA	NA	NA	NA	4	2	NA	2.51	14.17	NA	0.01	NA	NA	NA	178	52	NA	NA	NA	NA	NA	NA	2	NA	NA	NA	NA	NA	NA
763	3224.181642	1718.543688	3313.14805	1728.15778	2	13	2	NA	NA	NA	NA	NA	NA	1	1	NA	0.78	NA	NA	NA	NA	NA	NA	NA	NA	NA	NA	NA	NA	NA	NA	2	NA	NA	NA	NA	NA	NA
764	73215.98106	35771.51654	73107.08148	39417.03016	3	1	1	0	NA	NA	NA	243	243	39	1	2	NA	37.18	NA	0.55	NA	NA	NA	209	35	2	1	2	127	85	5.4	2	2	2	2	2	2	2
765	16580.64514	9239.688938	17429.58979	10338.04442	1	12	1	0	NA	NA	NA	239	239	36	2	3	0.69	29.07	NA	0.05	NA	NA	NA	155	49	2	2	2	120	65	5.1	2	2	2	2	2	2	2
766	6422.88463	2931.951651	7282.959213	2920.449526	1	11	2	NA	NA	NA	NA	NA	NA	12	2	1	1.33	25.4	NA	0.23	NA	NA	NA	189	56	NA	NA	NA	113	56	5.1	2	NA	NA	NA	NA	NA	NA
767	7172.805118	3261.833488	7618.927572	3340.637181	3	1	2	NA	NA	NA	NA	NA	NA	10	2	1	NA	16.5	NA	0.23	NA	NA	NA	220	64	NA	NA	NA	104	57	NA	2	NA	NA	NA	NA	NA	NA
768	8152.931645	3392.285103	8619.452817	3624.761378	2	11	1	0	NA	NA	NA	230	229	27	2	2	NA	22.13	NA	0.29	NA	NA	NA	190	56	1	1	2	100	29	4.7	2	2	2	2	2	2	2
769	5747.677598	2329.379757	0	0	1	7	2	NA	NA	NA	NA	NA	NA	0	2	NA	0.8	NA	NA	NA	NA	NA	NA	NA	NA	NA	NA	NA	NA	NA	NA	NA	NA	NA	NA	NA	NA	NA
770	18312.79583	10369.55361	19638.8702	10628.13546	2	2	1	0	NA	NA	NA	246	246	27	1	1	0.87	29.61	NA	0.07	NA	NA	NA	174	37	1	1	2	135	59	5.3	2	2	2	2	2	2	2
771	11813.04126	5193.094236	13074.26419	5339.515289	2	5	2	NA	NA	NA	NA	NA	NA	11	1	1	NA	16.07	NA	0.01	NA	NA	NA	212	57	NA	NA	NA	94	44	NA	2	NA	NA	NA	NA	NA	NA
772	30672.62245	14112.81304	30585.74755	14709.49083	3	1	2	NA	NA	NA	NA	NA	NA	8	1	1	0.84	17.44	NA	0.07	NA	NA	NA	140	35	NA	NA	NA	90	46	NA	2	NA	NA	NA	NA	NA	NA
773	7927.752984	4299.34998	8194.153315	4362.464469	1	5	1	0	NA	NA	NA	235	235	19	2	3	NA	34.62	NA	0.16	NA	NA	NA	166	52	NA	NA	2	97	69	5.1	2	NA	NA	NA	NA	NA	NA
774	42440.00154	17030.00615	43262.98242	18561.32361	1	11	2	NA	NA	NA	NA	NA	NA	14	2	1	4.18	19.41	NA	0.05	NA	NA	NA	149	51	NA	NA	NA	100	75	5.3	2	NA	NA	NA	NA	NA	NA
775	1495.62486	950.244766	1536.894363	1002.15943	1	13	2	NA	NA	NA	NA	NA	NA	0	2	NA	1.2	NA	NA	NA	NA	NA	NA	NA	NA	NA	NA	NA	NA	NA	NA	NA	NA	NA	NA	NA	NA	NA
776	87196.29868	44161.8682	87066.60514	47932.68192	2	8	1	0	NA	NA	NA	244	243	45	1	3	3.88	28.5	NA	1.15	NA	NA	2	216	32	2	1	2	124	85	5.2	2	2	2	2	2	2	2
777	2073.573419	1364.59229	2126.42626	1361.184507	2	6	2	NA	NA	NA	NA	NA	NA	12	1	1	NA	15.67	NA	0.1	NA	NA	NA	150	41	NA	NA	NA	91	61	5.1	2	NA	NA	NA	NA	NA	NA
778	88888.0418	45152.00049	89423.81863	46627.84391	2	1	1	0	NA	NA	NA	237	236	40	2	3	2.17	26.23	NA	0.09	NA	NA	2	197	58	2	2	1	110	73	5.4	2	2	2	2	2	2	2
779	5946.68666	2719.351334	6359.620996	2857.69491	1	6	1	0	NA	NA	NA	229	228	32	2	3	3.71	21.74	NA	0.18	NA	NA	NA	293	70	2	1	2	106	56	4.7	2	2	2	2	2	2	2
780	2533.841996	1643.940669	2598.426518	1730.511737	1	10	2	NA	NA	NA	NA	NA	NA	17	1	1	1.79	27.81	NA	0.11	NA	NA	NA	149	39	NA	NA	2	100	70	5.2	2	NA	NA	NA	NA	NA	NA
781	31155.96856	16604.47593	31808.98908	17299.74982	2	11	1	0	NA	NA	NA	231	230	43	2	2	2.09	32.48	NA	0.29	NA	NA	1	NA	45	2	2	1	146	65	5.3	2	2	2	2	2	2	2
782	3612.817963	2138.307673	4585.111301	2132.711315	1	3	1	0	NA	NA	NA	238	237	61	2	1	5	32.4	4.96	0.23	NA	NA	1	179	48	1	2	1	142	70	5.5	2	2	2	2	2	2	2
783	119364.8093	57894.82659	122710.9672	59319.36732	1	5	1	0	NA	NA	NA	231	230	44	1	2	NA	29.11	NA	0.25	NA	NA	2	251	36	1	NA	1	NA	NA	5.1	2	2	2	2	2	2	2
784	16527.11023	9358.415674	19304.16351	10485.9005	1	13	1	0	NA	NA	NA	236	235	33	1	1	2.25	32.31	NA	0.33	NA	NA	NA	234	45	1	1	NA	140	76	5.5	2	2	2	2	2	2	2
785	79810.54449	36496.44299	85352.54059	38353.15358	2	7	1	0	NA	NA	NA	246	245	31	2	3	2.58	28.54	NA	0.23	NA	NA	NA	261	52	2	1	2	108	62	4.9	2	2	2	2	2	2	2
786	13223.16962	6047.048068	0	0	2	8	2	NA	NA	NA	NA	NA	NA	5	1	NA	NA	NA	NA	NA	NA	NA	NA	NA	NA	NA	NA	NA	NA	NA	NA	2	NA	NA	NA	NA	NA	NA
787	10553.67786	6074.583948	11431.88227	6396.625709	2	5	1	1	1	1	1	51	50	79	2	1	0.9	28.33	7.84	0.27	1	15	1	180	75	2	2	1	176	60	8.2	1	2	2	2	2	2	2
788	10966.82932	5961.260089	12576.43411	7234.144732	1	7	1	1	1	0	0	15	14	80	1	3	2.87	30.73	6.35	0.89	1	59	2	204	52	1	1	2	123	71	5.3	2	2	2	2	2	2	2
789	38699.28042	19626.14035	43662.8298	22395.35173	1	7	1	1	10	0	0	175	174	65	2	2	5	20.59	4.81	0.67	1	67	1	154	58	2	2	2	190	75	4.9	2	2	2	2	2	2	2
790	5274.544927	3043.386869	5240.720567	3117.554035	2	4	2	NA	NA	NA	NA	NA	NA	16	2	1	0.7	30.47	NA	0.16	NA	NA	NA	135	43	NA	NA	2	93	53	5.1	2	NA	NA	NA	NA	NA	NA
791	7613.949884	3300.386245	7848.435486	3417.62125	1	9	2	NA	NA	NA	NA	NA	NA	12	2	1	3.59	16.54	NA	0.01	NA	NA	NA	185	82	NA	NA	NA	97	68	5.6	2	NA	NA	NA	NA	NA	NA
792	19212.61375	8662.12256	23848.76696	11728.54076	2	6	1	1	10	0	0	133	133	82	2	1	NA	18.47	10	0.23	1	28	2	238	93	1	2	2	164	64	5.2	2	2	2	2	2	2	2
793	35676.49788	16714.5405	35269.00926	17251.63842	2	8	1	0	NA	NA	NA	245	245	28	2	2	1.83	38.13	NA	1.45	NA	NA	NA	275	62	2	1	2	101	80	5.4	2	2	2	2	2	2	2
794	2566.478438	1649.01523	2779.910234	1777.74447	1	12	1	0	NA	NA	NA	242	241	19	1	3	1.2	25.56	NA	0.02	NA	NA	NA	165	43	NA	NA	2	110	73	4.6	2	NA	NA	NA	NA	NA	NA
795	4408.285018	2012.316783	4380.01577	2004.42241	2	7	2	NA	NA	NA	NA	NA	NA	12	2	1	0.62	17.06	NA	0.01	NA	NA	NA	145	64	NA	NA	NA	106	50	5.3	2	NA	NA	NA	NA	NA	NA
796	11052.53916	4887.043626	11442.3092	5019.886157	2	13	2	NA	NA	NA	NA	NA	NA	11	1	1	3.67	14.87	NA	0.01	NA	NA	NA	178	57	NA	NA	NA	97	54	NA	2	NA	NA	NA	NA	NA	NA
797	10047.70064	5545.582335	9997.584456	5781.88734	1	3	2	NA	NA	NA	NA	NA	NA	5	1	NA	NA	18.63	NA	0.12	NA	NA	NA	177	71	NA	NA	NA	NA	NA	NA	2	NA	NA	NA	NA	NA	NA
798	2477.999787	1308.420934	2508.934471	1382.312895	2	2	2	NA	NA	NA	NA	NA	NA	15	2	1	0.63	22.05	NA	0.17	NA	NA	NA	162	59	NA	NA	NA	NA	NA	4.7	2	NA	NA	NA	NA	NA	NA
799	17043.9008	7684.345274	0	0	2	7	1	1	1	0	0	81	NA	85	2	9	NA	NA	NA	NA	NA	NA	1	NA	NA	9	NA	2	NA	NA	NA	2	1	2	1	9	2	9
800	48548.58621	27914.74595	60263.73789	34315.53577	1	11	1	1	1	1	1	137	136	70	2	3	3.55	31.97	6.65	0.3	1	42	2	228	59	2	1	1	181	70	7.3	1	2	2	2	2	2	2
801	19528.47338	8352.05303	21202.71826	8953.616499	2	11	2	NA	NA	NA	NA	NA	NA	0	1	NA	2.99	NA	NA	NA	NA	NA	NA	NA	NA	NA	NA	NA	NA	NA	NA	NA	NA	NA	NA	NA	NA	NA
802	5995.879324	2419.580987	5940.905576	2447.540222	2	7	2	NA	NA	NA	NA	NA	NA	0	2	NA	0.01	NA	NA	NA	NA	NA	NA	NA	NA	NA	NA	NA	NA	NA	NA	NA	NA	NA	NA	NA	NA	NA
803	9443.178533	5118.371686	9898.705722	5325.119131	1	12	1	0	NA	NA	NA	245	243	41	1	1	0.48	25.8	NA	0.06	NA	NA	2	177	47	1	1	1	160	91	5.5	2	2	2	2	2	2	2
804	57200.43805	28585.1868	61265.4148	29895.25814	3	1	1	0	NA	NA	NA	241	240	50	1	3	4.04	26.46	4.72	0.43	NA	NA	2	237	52	1	1	1	135	87	5.6	2	2	2	2	2	2	2
805	1826.298068	1206.276128	1842.968168	1222.448125	1	13	2	NA	NA	NA	NA	NA	NA	16	1	1	0.67	24.37	NA	3.42	NA	NA	NA	138	52	NA	NA	2	97	55	5.1	2	NA	NA	NA	NA	NA	NA
806	29400.28903	12606.77767	29486.43514	12699.5054	1	9	2	NA	NA	NA	NA	NA	NA	3	1	NA	1	17.61	NA	0.01	NA	NA	NA	193	39	NA	NA	NA	NA	NA	NA	2	NA	NA	NA	NA	NA	NA
807	8123.335092	4675.704681	8238.287966	4561.977949	2	9	1	1	3	0	1	212	212	77	2	2	2.87	23.47	6.34	0.72	1	30	1	187	35	1	2	1	134	61	6.1	2	2	2	2	2	2	2
808	7000.565925	3088.579912	6936.380619	3165.36087	2	1	2	NA	NA	NA	NA	NA	NA	2	2	NA	0.82	13.32	NA	NA	NA	NA	NA	NA	NA	NA	NA	NA	NA	NA	NA	2	NA	NA	NA	NA	NA	NA
809	6603.888671	3019.882246	7062.458719	3173.514954	1	8	1	0	NA	NA	NA	242	242	30	2	3	5	20.55	NA	0.34	NA	NA	NA	257	92	2	2	2	116	39	4.7	2	2	2	2	2	2	2
810	41698.38903	18663.26225	45195.8031	19982.00029	1	7	2	NA	NA	NA	NA	NA	NA	3	2	NA	4.42	14.81	NA	0.02	NA	NA	NA	210	57	NA	NA	NA	NA	NA	NA	2	NA	NA	NA	NA	NA	NA
811	17119.85386	9285.959914	16846.37665	9434.408649	1	5	1	0	NA	NA	NA	234	233	35	2	2	0.74	23.05	NA	0.15	NA	NA	NA	166	46	2	1	2	104	79	5.1	2	2	2	2	2	2	2
812	23232.40519	12381.63763	25240.01192	12706.61471	1	7	1	0	NA	NA	NA	244	243	56	2	3	3.18	37.67	5.75	1.96	NA	NA	2	217	64	2	2	1	157	44	5.4	2	2	2	2	2	2	2
813	2082.318742	1265.386154	2519.543315	1511.802195	2	3	1	0	NA	NA	NA	249	248	62	1	1	0.76	24.74	6.34	0.77	NA	NA	2	207	53	1	1	2	102	67	5.4	2	2	2	2	2	2	2
814	5775.219107	2461.725179	5877.145669	2592.979195	1	7	2	NA	NA	NA	NA	NA	NA	13	2	1	1.09	20.69	NA	0.01	NA	NA	NA	156	45	NA	NA	NA	100	49	5.2	2	NA	NA	NA	NA	NA	NA
815	10916.31814	6396.46806	12750.58902	6564.723357	1	4	1	0	NA	NA	NA	248	247	48	1	1	0.83	25.43	NA	0.5	NA	NA	1	235	41	1	2	2	136	92	5.9	2	2	2	2	2	2	2
816	8542.001457	5005.226011	9977.315484	5136.885511	2	6	1	1	1	1	0	223	222	44	1	1	1.85	19.83	NA	0.37	NA	NA	2	240	57	1	1	2	122	78	5.1	2	2	2	2	2	2	2
817	10553.67786	6074.583948	0	0	1	7	1	1	1	1	1	40	NA	80	2	3	NA	NA	NA	NA	NA	NA	2	NA	NA	2	NA	1	NA	NA	NA	1	1	2	2	2	2	1
818	22044.67717	11656.10438	29398.34645	12125.79475	1	12	1	1	2	0	0	207	207	27	1	1	0.78	27.29	NA	NA	NA	NA	NA	NA	NA	1	1	2	120	79	5.4	2	2	2	2	2	2	2
819	82310.70581	34247.97279	86867.88617	36120.82067	2	1	1	0	NA	NA	NA	237	236	21	2	3	NA	18.5	NA	0.24	NA	NA	NA	219	47	2	2	2	108	63	5	2	2	2	2	2	2	1
820	9500.456647	5031.153654	10727.01866	6008.582508	1	2	2	NA	NA	NA	NA	NA	NA	2	2	NA	0.74	18.82	NA	NA	NA	NA	NA	NA	NA	NA	NA	NA	NA	NA	NA	2	NA	NA	NA	NA	NA	NA
821	28338.40425	14265.89781	34362.46759	14388.83647	2	3	1	0	NA	NA	NA	236	235	47	1	1	2.26	29.2	NA	0.09	NA	NA	2	224	41	2	1	1	120	83	5.3	2	2	2	2	2	2	1
822	21071.16406	10607.48059	23389.87705	10526.55603	1	7	1	0	NA	NA	NA	245	243	41	1	2	3.52	22.99	NA	0.03	NA	NA	2	203	68	1	NA	2	113	72	5.3	2	2	2	2	2	2	2
823	21071.16406	10607.48059	20727.87702	10865.71864	1	7	1	1	5	0	0	229	228	52	1	1	NA	34.68	NA	0.13	NA	NA	1	235	53	1	NA	1	151	75	5.5	2	2	2	2	2	1	2
824	59435.68678	34174.67379	0	0	2	12	1	0	NA	NA	NA	237	NA	71	2	3	0.89	NA	NA	NA	1	43	1	NA	NA	2	NA	1	NA	NA	NA	1	2	2	1	2	1	2
825	2118.253763	1361.021649	2181.076194	1517.312252	1	13	1	0	NA	NA	NA	245	245	19	1	1	1.2	20.13	NA	0.23	NA	NA	NA	129	36	NA	NA	2	111	57	5.3	2	NA	NA	NA	NA	NA	NA
826	2533.841996	1643.940669	2598.426518	1730.511737	1	10	2	NA	NA	NA	NA	NA	NA	16	1	1	1.78	23.76	NA	0.12	NA	NA	NA	170	40	NA	NA	2	108	42	5.5	2	NA	NA	NA	NA	NA	NA
827	20212.08978	8930.352496	20271.31345	8997.86881	1	1	2	NA	NA	NA	NA	NA	NA	2	1	NA	1.25	NA	NA	NA	NA	NA	NA	NA	NA	NA	NA	NA	NA	NA	NA	2	NA	NA	NA	NA	NA	NA
828	10553.67786	6074.583948	13455.88377	6926.573373	2	5	1	1	10	0	0	184	183	65	2	1	1.01	25.78	7.49	0.91	1	17	2	250	56	1	1	2	122	62	6	2	2	2	2	2	2	2
829	2932.891593	1937.001496	3185.365952	2013.146148	2	2	2	NA	NA	NA	NA	NA	NA	0	2	NA	1.13	NA	NA	NA	NA	NA	NA	NA	NA	NA	NA	NA	NA	NA	NA	NA	NA	NA	NA	NA	NA	NA
830	18264.53774	7811.485557	20977.78574	8196.851537	1	1	2	NA	NA	NA	NA	NA	NA	0	1	NA	5	NA	NA	NA	NA	NA	NA	NA	NA	NA	NA	NA	NA	NA	NA	NA	NA	NA	NA	NA	NA	NA
831	99562.11164	48290.0381	108741.0069	50284.65119	2	5	1	0	NA	NA	NA	242	242	49	1	3	4.55	35.8	NA	0.1	NA	NA	2	244	26	2	1	2	125	91	5.7	2	2	2	2	2	2	2
832	9439.391427	5590.766633	10103.6942	5857.007511	1	10	1	0	NA	NA	NA	248	247	41	1	1	1.47	23.97	NA	0.01	NA	NA	2	219	52	2	NA	2	101	71	6.4	3	2	2	2	2	2	2
833	5088.457165	3360.943381	5077.467282	3406.002026	1	4	2	NA	NA	NA	NA	NA	NA	17	1	1	2.4	18.47	NA	0.01	NA	NA	NA	115	44	NA	NA	2	110	68	4.8	2	NA	NA	NA	NA	NA	NA
834	8732.484487	4883.229647	11465.12632	5128.286643	1	4	2	NA	NA	NA	NA	NA	NA	4	1	NA	0	16.39	NA	0.01	NA	NA	NA	119	57	NA	NA	NA	NA	NA	NA	2	NA	NA	NA	NA	NA	NA
835	8183.276647	4776.994435	8483.039382	4846.413392	2	3	1	0	NA	NA	NA	249	247	51	2	2	NA	20.02	4.66	0.15	NA	NA	2	212	44	2	2	2	112	71	5.7	2	2	2	2	2	2	2
836	52499.97148	21844.27381	59620.41325	23987.09775	2	9	1	0	NA	NA	NA	239	239	29	2	3	3.59	22.95	NA	0.02	NA	NA	NA	152	57	1	1	2	109	67	5.2	2	2	2	2	2	2	2
837	6687.117003	3840.682382	7147.068023	4069.935748	1	6	2	NA	NA	NA	NA	NA	NA	11	1	1	NA	22.36	NA	0.7	NA	NA	NA	188	39	NA	NA	NA	118	69	NA	2	NA	NA	NA	NA	NA	NA
838	7356.185896	3461.169995	8141.571312	3587.816546	2	11	2	NA	NA	NA	NA	NA	NA	17	1	1	0.51	21.9	NA	0.01	NA	NA	NA	179	62	NA	NA	2	119	55	4.6	2	NA	NA	NA	NA	NA	NA
839	4251.46307	2374.369444	4360.501945	2401.190976	1	10	2	NA	NA	NA	NA	NA	NA	14	2	1	1.5	21.2	NA	0.04	NA	NA	NA	161	63	NA	NA	NA	106	62	4.9	2	NA	NA	NA	NA	NA	NA
840	72822.62049	38414.49427	82360.55731	39761.88745	1	9	1	0	NA	NA	NA	229	227	54	2	2	2.97	35.27	5.97	NA	NA	NA	2	NA	NA	2	2	1	117	74	NA	2	2	2	2	2	2	2
841	78856.066	40056.10945	79331.37462	41365.38798	2	8	1	0	NA	NA	NA	247	247	47	2	3	4.01	23.11	NA	NA	NA	NA	2	NA	NA	1	2	2	143	93	NA	2	2	2	2	2	2	2
842	2684.457103	1738.604375	2758.53063	1779.484085	1	10	2	NA	NA	NA	NA	NA	NA	0	1	NA	0.82	NA	NA	NA	NA	NA	NA	NA	NA	NA	NA	NA	NA	NA	NA	NA	NA	NA	NA	NA	NA	NA
843	2693.699847	1412.725391	2925.509084	1500.052645	1	4	2	NA	NA	NA	NA	NA	NA	14	2	1	0.74	22.62	NA	0.02	NA	NA	NA	170	43	NA	NA	NA	106	68	5.1	2	NA	NA	NA	NA	NA	NA
844	7945.716412	3306.066651	0	0	2	2	1	0	NA	NA	NA	247	NA	24	2	1	NA	NA	NA	NA	NA	NA	NA	NA	NA	2	NA	2	NA	NA	NA	2	2	2	2	2	2	2
845	38589.31286	15229.49851	38693.34664	15422.74882	1	5	2	NA	NA	NA	NA	NA	NA	13	2	1	2.53	26.71	NA	0.16	NA	NA	NA	163	40	NA	NA	NA	86	48	4.8	2	NA	NA	NA	NA	NA	NA
846	5551.624936	2921.557093	5735.441603	3127.918652	1	6	2	NA	NA	NA	NA	NA	NA	2	2	NA	2.68	NA	NA	NA	NA	NA	NA	NA	NA	NA	NA	NA	NA	NA	NA	2	NA	NA	NA	NA	NA	NA
847	1794.274516	973.230342	1884.988628	988.788757	1	4	1	1	10	0	1	137	136	27	2	1	0.6	27.69	NA	1.16	NA	NA	NA	229	67	2	2	2	104	30	4.7	2	2	2	2	2	2	2
848	41430.71719	21011.37441	51428.27167	23976.03971	2	8	1	1	2	0	0	33	33	69	2	3	1.26	22.7	NA	NA	1	38	2	NA	NA	2	1	2	119	71	NA	2	2	2	2	2	2	1
849	42089.17957	18864.45899	45711.06758	19591.11655	1	5	2	NA	NA	NA	NA	NA	NA	14	1	1	4.19	15.78	NA	0.01	NA	NA	NA	191	62	NA	NA	NA	101	66	5.1	2	NA	NA	NA	NA	NA	NA
850	83472.08792	40485.98648	90949.03747	43872.22443	3	1	1	0	NA	NA	NA	242	242	41	1	3	3.16	23.77	NA	0.11	NA	NA	2	250	58	1	1	2	130	87	5.2	2	2	2	2	2	2	2
851	15667.99444	6700.980557	17995.51869	7031.561714	2	8	2	NA	NA	NA	NA	NA	NA	0	1	NA	4.99	NA	NA	NA	NA	NA	NA	NA	NA	NA	NA	NA	NA	NA	NA	NA	NA	NA	NA	NA	NA	NA
852	37946.02141	21818.42212	42812.95818	26470.5269	2	6	1	0	NA	NA	NA	232	230	76	2	2	1.6	30.15	8.84	0.91	1	43	2	292	40	2	1	1	159	97	5.8	2	2	2	2	2	2	2
853	3464.187648	2254.579138	0	0	1	2	1	0	NA	NA	NA	232	NA	18	2	3	5	NA	NA	NA	NA	NA	NA	NA	NA	NA	NA	2	NA	NA	NA	2	NA	NA	NA	NA	NA	NA
854	2217.111747	1438.448086	2276.579075	1512.077073	1	10	2	NA	NA	NA	NA	NA	NA	16	1	1	2.01	42.61	NA	0.25	NA	NA	NA	127	41	NA	NA	2	138	62	5.1	2	NA	NA	NA	NA	NA	NA
855	6151.92946	3628.650985	6317.271749	3687.899147	1	5	1	0	NA	NA	NA	235	235	56	2	3	3.16	23.33	4.87	0.37	NA	NA	1	206	52	2	1	1	104	59	5.1	2	2	2	2	2	2	2
856	4573.322341	2254.487256	5247.80584	2262.301167	2	9	2	NA	NA	NA	NA	NA	NA	14	1	1	1.78	26.54	NA	0.03	NA	NA	NA	154	45	NA	NA	NA	126	50	5.5	2	NA	NA	NA	NA	NA	NA
857	2697.702831	1755.731831	2799.922535	1938.993048	1	6	2	NA	NA	NA	NA	NA	NA	16	2	1	0.32	26.41	NA	0.09	NA	NA	NA	168	33	NA	NA	2	102	68	4.8	2	NA	NA	NA	NA	NA	NA
858	18768.92648	9586.752316	18463.14702	9855.56827	1	11	1	1	5	0	0	17	17	50	1	1	2.5	29.93	5.66	0.17	NA	NA	2	200	40	1	1	1	99	66	4.9	2	2	2	2	2	2	2
859	6853.425258	3283.020855	6790.589024	3541.389839	1	8	2	NA	NA	NA	NA	NA	NA	1	1	NA	2.82	NA	NA	NA	NA	NA	NA	NA	NA	NA	NA	NA	NA	NA	NA	2	NA	NA	NA	NA	NA	NA
860	14356.10232	6347.762929	14617.55863	6445.2519	1	12	2	NA	NA	NA	NA	NA	NA	8	1	1	1.44	18.91	NA	0.03	NA	NA	NA	175	62	NA	NA	NA	106	48	NA	2	NA	NA	NA	NA	NA	NA
861	47334.35712	27216.5815	58756.50586	33457.28375	1	5	1	1	7	1	0	147	146	72	2	2	5	22.64	6.47	0.73	1	33	2	177	47	1	2	1	150	56	5.9	9	2	1	2	2	2	2
862	10806.85597	5912.997453	11211.0266	6156.151485	2	2	1	1	7	1	1	175	174	53	1	1	NA	26.48	5.35	0.41	NA	NA	2	265	28	1	1	1	141	81	8.8	3	2	2	2	2	2	2
863	80085.67757	40680.7089	0	0	1	8	1	0	NA	NA	NA	240	NA	46	2	1	2.13	NA	NA	NA	NA	NA	2	NA	NA	2	NA	2	NA	NA	NA	2	2	2	2	2	2	2
864	79147.38092	36193.18592	89054.7757	39086.82289	3	1	1	0	NA	NA	NA	242	241	38	2	3	5	24.39	NA	0.05	NA	NA	NA	192	50	2	1	2	107	62	4.7	2	2	2	2	2	2	2
865	3368.831	2051.766112	3453.43254	2319.562071	2	3	1	0	NA	NA	NA	248	248	73	1	1	0.75	28.22	10.5	0.37	NA	NA	2	206	58	1	2	2	109	72	5.3	2	2	2	2	2	2	2
866	46363.50458	20236.06181	46232.18797	20792.33454	2	9	2	NA	NA	NA	NA	NA	NA	15	1	1	0.42	22.62	NA	0.08	NA	NA	NA	121	40	NA	NA	NA	100	64	5.3	2	NA	NA	NA	NA	NA	NA
867	79147.38092	36193.18592	84643.32734	41193.93746	3	1	1	0	NA	NA	NA	241	241	30	2	2	NA	23.04	NA	0.08	NA	NA	NA	161	70	2	2	2	NA	NA	4.9	2	2	2	2	2	2	2
868	37065.73599	16036.31986	39033.57771	17564.82796	2	3	1	0	NA	NA	NA	248	247	18	1	2	NA	26.23	NA	0.35	NA	NA	NA	154	35	NA	NA	2	119	81	5.4	2	NA	NA	NA	NA	NA	NA
869	3419.153709	2132.388471	3468.221352	2216.213899	1	6	2	NA	NA	NA	NA	NA	NA	0	1	NA	1.95	NA	NA	NA	NA	NA	NA	NA	NA	NA	NA	NA	NA	NA	NA	NA	NA	NA	NA	NA	NA	NA
870	44327.35952	17369.32922	44446.86263	18148.5158	2	9	2	NA	NA	NA	NA	NA	NA	14	2	1	0.42	30.36	NA	0.08	NA	NA	NA	172	48	NA	NA	NA	116	62	4.9	2	NA	NA	NA	NA	NA	NA
871	29787.45675	15106.55497	39320.02851	14183.55019	2	9	1	1	10	0	0	116	114	68	2	1	0.66	25.72	11.72	0.52	1	2	7	214	42	2	2	1	136	76	5.9	2	2	2	2	2	2	2
872	9170.951613	4579.15345	9221.224578	4713.299375	1	2	2	NA	NA	NA	NA	NA	NA	12	1	1	NA	17.97	NA	0.08	NA	NA	NA	194	66	NA	NA	NA	106	75	14.4	1	NA	NA	NA	NA	NA	NA
873	2812.362895	1569.244934	3069.897722	1717.099947	1	3	2	NA	NA	NA	NA	NA	NA	0	2	NA	2.1	NA	NA	NA	NA	NA	NA	NA	NA	NA	NA	NA	NA	NA	NA	NA	NA	NA	NA	NA	NA	NA
874	5940.072608	3772.231835	5927.243435	3885.992116	2	1	2	NA	NA	NA	NA	NA	NA	7	1	1	2.97	14.6	NA	NA	NA	NA	NA	NA	NA	NA	NA	NA	NA	NA	NA	2	NA	NA	NA	NA	NA	NA
875	2942.404081	1956.103038	3591.658296	2062.509078	2	2	1	1	4	0	0	24	23	74	2	1	0.08	35.41	11.47	0.49	NA	NA	2	261	61	2	2	2	177	93	6	2	2	2	2	2	2	2
876	2249.163842	1444.659838	2409.143167	1838.66731	1	13	1	1	10	0	0	207	205	62	2	1	0.92	28.25	6.72	0.81	1	3	2	265	76	1	2	2	114	61	11.4	1	2	2	2	2	2	2
877	5065.90366	2708.181419	5233.637888	2690.845638	2	2	2	NA	NA	NA	NA	NA	NA	1	2	NA	1.51	NA	NA	NA	NA	NA	NA	NA	NA	NA	NA	NA	NA	NA	NA	2	NA	NA	NA	NA	NA	NA
878	39768.0693	22866.07372	47977.75427	30250.15926	1	1	1	1	10	0	0	146	145	75	2	1	2.22	26.89	6.66	0.68	1	53	1	247	67	2	2	1	146	74	5.3	2	2	2	2	2	2	2
879	67983.77786	33974.02285	75903.81934	35742.86596	2	5	1	0	NA	NA	NA	241	240	57	1	3	5	24.58	5.56	1.04	NA	NA	2	184	36	2	1	2	121	68	6.3	2	1	1	2	1	2	2
880	103916.7249	43237.84046	115885.8793	46254.53717	1	11	1	0	NA	NA	NA	230	229	24	2	2	4.06	28.41	NA	1.91	NA	NA	NA	299	45	1	2	2	110	77	5.1	2	2	2	2	2	2	2
881	93025.42672	47253.64659	93586.14183	48798.18464	1	9	1	0	NA	NA	NA	230	230	42	2	2	1.79	21.59	NA	0.18	NA	NA	2	287	93	1	1	2	113	71	4.9	2	2	2	2	2	2	2
882	36292.87738	15290.76908	38213.16302	15839.36002	2	5	1	0	NA	NA	NA	242	241	19	1	2	3.88	19.56	NA	0.01	NA	NA	NA	160	39	NA	NA	2	110	73	5	2	NA	NA	NA	NA	NA	NA
883	23232.40519	12381.63763	26530.71887	13376.24961	1	7	1	1	10	0	0	48	47	52	2	1	1.2	23.07	NA	0.64	NA	NA	2	155	78	2	1	2	113	56	4.8	2	2	2	2	2	2	2
884	90161.53709	41547.98849	98237.68903	45209.95072	2	11	1	0	NA	NA	NA	231	231	25	1	3	5	26.32	NA	0.05	NA	NA	NA	208	43	1	1	2	104	70	5.1	2	2	2	2	2	2	2
885	31865.42163	18322.16381	38443.69101	24238.89557	2	8	1	1	4	0	1	230	229	72	2	2	2.62	32.32	8.4	1.94	NA	NA	2	183	44	2	1	1	117	59	5.7	2	2	1	2	2	2	2
886	89763.12678	45596.5129	90304.17822	47086.88569	2	3	1	0	NA	NA	NA	238	237	45	2	3	0.15	24.13	NA	0.14	NA	NA	2	260	42	2	2	2	111	69	5.1	2	2	2	2	2	2	2
887	9874.06829	5402.620413	10448.70281	5624.786742	2	6	1	1	2	0	0	24	23	56	1	1	5	30.08	6.41	0.04	NA	NA	2	158	47	1	1	2	128	75	6	2	2	2	2	2	2	2
888	5736.731076	3245.501704	5926.676686	3275.02889	2	8	2	NA	NA	NA	NA	NA	NA	5	2	NA	2.61	20.07	NA	NA	NA	NA	NA	NA	NA	NA	NA	NA	NA	NA	NA	2	NA	NA	NA	NA	NA	NA
889	6916.692889	3280.55002	6980.014803	3539.881913	2	9	1	1	1	0	0	35	35	80	1	1	1.78	37.4	5.56	0.31	1	40	2	126	47	2	1	1	146	86	6	2	2	1	2	2	2	2
890	13386.42431	6007.547656	13459.80548	6019.185021	1	9	2	NA	NA	NA	NA	NA	NA	11	1	1	NA	16.31	NA	0.12	NA	NA	NA	206	48	NA	NA	NA	110	48	NA	2	NA	NA	NA	NA	NA	NA
891	6110.724182	2927.242098	6541.388965	2932.14814	2	4	2	NA	NA	NA	NA	NA	NA	2	1	NA	0.08	15.45	NA	NA	NA	NA	NA	NA	NA	NA	NA	NA	NA	NA	NA	2	NA	NA	NA	NA	NA	NA
892	1990.180134	1177.921915	2103.245106	1374.856075	2	6	1	1	7	1	0	78	77	82	2	3	1.07	NA	NA	NA	2	NA	1	NA	NA	2	2	1	NA	NA	NA	1	2	2	2	2	2	2
893	6396.739775	3673.906969	0	0	1	12	2	NA	NA	NA	NA	NA	NA	9	1	1	0.72	NA	NA	NA	NA	NA	NA	NA	NA	NA	NA	NA	NA	NA	NA	2	NA	NA	NA	NA	NA	NA
894	1487.923926	927.95823	1480.502419	986.763239	1	3	2	NA	NA	NA	NA	NA	NA	0	1	NA	2.12	NA	NA	NA	NA	NA	NA	NA	NA	NA	NA	NA	NA	NA	NA	NA	NA	NA	NA	NA	NA	NA
895	46220.38746	21691.44772	47414.01152	22610.84246	1	7	2	NA	NA	NA	NA	NA	NA	17	2	2	NA	22.61	NA	0.16	NA	NA	NA	155	49	NA	NA	2	106	74	4.4	2	NA	NA	NA	NA	NA	NA
896	9046.477731	4903.352755	9482.868567	5321.351238	2	12	1	0	NA	NA	NA	237	235	41	1	1	0.36	22.6	NA	0.03	NA	NA	2	181	46	1	1	2	108	68	5.3	2	2	2	2	2	2	2
897	10225.41803	6031.35544	10062.07442	6129.834663	1	3	1	0	NA	NA	NA	238	236	54	2	1	2.17	33.68	7.25	0.44	NA	NA	2	285	56	2	2	2	149	79	5.7	2	2	2	2	2	2	2
898	9969.41203	4148.089226	10661.68199	4432.36142	1	2	1	0	NA	NA	NA	232	231	27	2	3	2.49	27.09	NA	0.2	NA	NA	NA	314	40	2	2	1	120	79	4.9	2	2	2	2	2	2	2
899	65620.53087	28137.93574	65812.8063	28108.78495	2	12	2	NA	NA	NA	NA	NA	NA	5	1	NA	2.26	15.23	NA	0.01	NA	NA	NA	160	80	NA	NA	NA	NA	NA	NA	2	NA	NA	NA	NA	NA	NA
900	7529.435502	3478.801782	7761.318329	3518.364041	3	1	2	NA	NA	NA	NA	NA	NA	11	2	1	0.32	27.24	NA	0.07	NA	NA	NA	149	48	NA	NA	NA	106	51	NA	2	NA	NA	NA	NA	NA	NA
901	5832.648285	2528.25307	6030.391625	2555.469202	2	4	2	NA	NA	NA	NA	NA	NA	14	2	1	0.88	23.68	NA	0.01	NA	NA	NA	120	41	NA	NA	NA	96	69	4.4	2	NA	NA	NA	NA	NA	NA
902	3408.322293	2251.208545	3400.96111	2281.389478	1	3	1	0	NA	NA	NA	238	238	18	1	2	1.21	25.18	NA	0.06	NA	NA	NA	153	41	NA	NA	2	116	52	5	2	NA	NA	NA	NA	NA	NA
903	4434.223494	2876.896172	4424.646604	3390.444337	1	10	2	NA	NA	NA	NA	NA	NA	17	1	1	NA	58.61	NA	NA	NA	NA	NA	NA	NA	NA	NA	2	128	68	NA	2	NA	NA	NA	NA	NA	NA
904	37506.21323	14772.38109	37607.32706	14816.3495	1	12	2	NA	NA	NA	NA	NA	NA	12	2	1	0.48	21.14	NA	0.06	NA	NA	NA	180	76	NA	NA	NA	105	69	5.4	2	NA	NA	NA	NA	NA	NA
905	29926.81686	14020.79862	32010.7001	14048.92087	2	12	1	0	NA	NA	NA	243	242	31	2	3	1.97	43.41	NA	1.38	NA	NA	NA	169	52	2	2	2	123	77	4.9	2	2	2	2	2	2	2
906	80810.45265	37238.84779	88260.58268	41722.65455	2	1	1	0	NA	NA	NA	237	236	28	1	3	1.6	27.33	NA	0.17	NA	NA	NA	212	59	2	1	2	108	81	5.1	2	2	2	2	2	2	2
907	31647.67408	16848.78276	35440.06214	17694.19024	2	5	1	1	10	0	0	170	170	77	1	2	3.56	28.92	5.84	0.23	1	52	2	215	32	2	1	2	116	71	5.3	2	2	2	2	2	2	2
908	46701.48421	23684.41671	49822.70837	27135.19844	2	1	1	1	2	0	0	150	150	68	2	2	3.41	24.29	9.65	0.01	1	50	2	256	52	2	2	2	136	73	5.6	2	2	2	2	2	2	2
909	83472.08792	40485.98648	91167.60116	40655.13311	3	1	1	0	NA	NA	NA	242	241	40	1	1	NA	22.72	NA	0.64	NA	NA	2	243	41	1	1	2	116	78	5.2	2	2	2	2	2	2	2
910	2740.621261	1760.905578	2968.535008	1859.428468	1	4	1	0	NA	NA	NA	247	247	18	1	2	NA	28.46	NA	0.22	NA	NA	NA	140	31	NA	NA	2	116	75	4.9	2	NA	NA	NA	NA	NA	NA
911	46795.24796	20245.74838	50822.10592	21988.74365	1	11	2	NA	NA	NA	NA	NA	NA	17	1	1	1.44	26.01	NA	0.09	NA	NA	NA	169	56	NA	NA	2	115	60	4.9	2	NA	NA	NA	NA	NA	NA
912	5743.527317	3298.740573	5731.122635	3495.645004	2	3	2	NA	NA	NA	NA	NA	NA	8	1	1	0.61	16.73	NA	0.06	NA	NA	NA	149	36	NA	NA	NA	103	70	NA	2	NA	NA	NA	NA	NA	NA
913	5418.42277	2793.966257	5448.125269	2855.706761	2	1	2	NA	NA	NA	NA	NA	NA	13	1	1	0	17.89	NA	0.01	NA	NA	NA	183	57	NA	NA	NA	109	50	5.4	2	NA	NA	NA	NA	NA	NA
914	20793.55272	10467.72766	21217.00345	10733.60792	2	7	1	0	NA	NA	NA	231	230	41	1	1	5	45.19	NA	0.68	NA	NA	2	169	37	2	2	2	124	83	5.5	2	2	2	2	2	2	2
915	3082.57026	2006.213088	3270.628572	2034.238263	1	3	2	NA	NA	NA	NA	NA	NA	16	2	1	2.16	22.26	NA	0.05	NA	NA	NA	133	36	NA	NA	2	104	55	4.6	2	NA	NA	NA	NA	NA	NA
916	47879.96162	22088.21422	50701.47372	23645.71257	1	8	2	NA	NA	NA	NA	NA	NA	10	2	1	3.24	16.52	NA	0.01	NA	NA	NA	138	48	NA	NA	NA	104	67	NA	2	NA	NA	NA	NA	NA	NA
917	6777.330182	4151.84242	7045.793668	5284.189905	1	4	1	1	1	0	0	60	58	82	2	3	2.18	17.01	21.66	0.22	NA	NA	1	134	42	1	1	2	110	73	5.5	2	2	2	2	2	2	2
918	3154.042042	2083.058293	3326.264841	2215.06236	1	4	2	NA	NA	NA	NA	NA	NA	0	2	NA	0.72	NA	NA	NA	NA	NA	NA	NA	NA	NA	NA	NA	NA	NA	NA	NA	NA	NA	NA	NA	NA	NA
919	6608.070228	3243.956993	6841.105166	3442.264886	2	7	2	NA	NA	NA	NA	NA	NA	14	1	1	1.41	24.99	NA	0.22	NA	NA	NA	160	60	NA	NA	NA	104	70	5.4	2	NA	NA	NA	NA	NA	NA
920	51505.68593	27070.56592	53157.96539	26511.09858	2	7	1	0	NA	NA	NA	231	231	56	2	2	1.42	30.61	7.81	0.63	NA	NA	2	165	38	2	2	2	141	74	5.7	2	2	2	2	2	2	2
921	66963.74689	30858.0474	73137.31238	32266.0229	1	7	1	0	NA	NA	NA	245	243	26	1	3	2.63	24.06	NA	0.08	NA	NA	NA	153	27	2	NA	2	124	75	5.2	2	2	2	2	2	2	2
922	11457.51998	5066.111882	12404.33679	5203.821953	1	8	2	NA	NA	NA	NA	NA	NA	7	1	1	2.4	18.5	NA	0.01	NA	NA	NA	236	114	NA	NA	NA	NA	NA	NA	2	NA	NA	NA	NA	NA	NA
923	2923.258022	1558.146277	3020.048341	1611.206135	1	13	2	NA	NA	NA	NA	NA	NA	1	1	NA	0.35	NA	NA	NA	NA	NA	NA	NA	NA	NA	NA	NA	NA	NA	NA	2	NA	NA	NA	NA	NA	NA
924	17232.04724	9893.308533	16956.77782	9890.580338	1	4	1	0	NA	NA	NA	247	247	42	2	3	1.5	37.86	NA	1.21	NA	NA	1	212	25	1	1	2	125	70	8.1	2	2	2	2	2	2	2
925	33738.59267	17961.95882	35821.11956	19394.61178	2	7	1	1	5	0	0	61	60	73	1	3	1.82	30.68	8.78	0.42	1	42	2	180	27	2	1	1	137	68	6.1	1	2	2	2	1	2	1
926	58120.69199	26013.51616	66754.68282	27915.56936	1	5	2	NA	NA	NA	NA	NA	NA	4	2	NA	2.22	15.59	NA	0.01	NA	NA	NA	194	61	NA	NA	NA	NA	NA	NA	2	NA	NA	NA	NA	NA	NA
927	9749.391386	4375.32324	9802.83522	4383.798784	1	7	2	NA	NA	NA	NA	NA	NA	9	1	1	0.47	19.77	NA	0.29	NA	NA	NA	184	51	NA	NA	NA	100	44	NA	2	NA	NA	NA	NA	NA	NA
928	31155.96856	16604.47593	30800.11236	17100.96021	2	11	1	0	NA	NA	NA	231	231	52	2	2	1.16	28.83	8.63	0.1	NA	NA	2	267	33	1	2	2	110	68	6.1	2	2	2	2	2	2	2
929	32945.38234	17539.66463	34978.94803	18938.63525	2	11	1	1	1	0	0	230	229	71	1	2	2.16	29.26	7.72	0.53	1	55	1	208	37	1	1	1	103	71	5.8	2	2	2	2	2	2	2
930	5637.287427	2607.77463	5880.461982	2691.127049	3	1	1	0	NA	NA	NA	243	242	19	1	2	5	23.21	NA	0.01	NA	NA	NA	156	56	NA	NA	2	120	40	5.1	2	NA	NA	NA	NA	NA	NA
931	8107.687939	4678.096661	8055.69533	4704.7462	1	12	2	NA	NA	NA	NA	NA	NA	16	2	1	NA	21.64	NA	0.01	NA	NA	NA	153	47	NA	NA	2	106	71	4.7	2	NA	NA	NA	NA	NA	NA
932	9635.419575	4730.10813	9810.901833	5030.666574	1	2	2	NA	NA	NA	NA	NA	NA	15	1	1	2.07	15.68	NA	0.04	NA	NA	NA	133	48	NA	NA	NA	116	61	4.4	2	NA	NA	NA	NA	NA	NA
933	79810.54449	36496.44299	89800.95179	39414.32529	2	7	1	0	NA	NA	NA	231	230	30	2	3	5	20.55	NA	0.04	NA	NA	NA	181	74	2	1	2	102	64	5	2	2	2	2	2	2	2
934	12625.10084	5582.375026	13505.92598	5779.719418	2	6	2	NA	NA	NA	NA	NA	NA	9	1	1	4.95	22.13	NA	0.11	NA	NA	NA	130	62	NA	NA	NA	113	73	NA	2	NA	NA	NA	NA	NA	NA
935	17296.58738	7647.94188	17611.59642	7918.306811	1	2	2	NA	NA	NA	NA	NA	NA	9	1	1	3.1	20.65	NA	NA	NA	NA	NA	NA	NA	NA	NA	NA	95	52	NA	2	NA	NA	NA	NA	NA	NA
936	32285.8794	13934.3329	36303.68577	15195.7555	1	13	1	0	NA	NA	NA	236	234	29	1	3	5	26.54	NA	0.04	NA	NA	NA	177	53	2	2	2	123	74	5.2	2	2	2	2	2	2	2
937	1877.412419	1206.276128	1907.901011	1234.705421	2	13	1	0	NA	NA	NA	244	242	19	1	1	1	26.96	NA	0.18	NA	NA	NA	125	41	NA	NA	2	135	53	4.9	2	NA	NA	NA	NA	NA	NA
938	9318.767931	4237.710184	9898.361485	4340.0904	1	7	2	NA	NA	NA	NA	NA	NA	7	2	1	1.2	17.92	NA	2.28	NA	NA	NA	172	59	NA	NA	NA	NA	NA	NA	2	NA	NA	NA	NA	NA	NA
939	8061.302352	3729.109085	8798.55897	3848.302768	1	6	1	0	NA	NA	NA	237	237	19	1	1	1.08	19.29	NA	0.01	NA	NA	NA	152	73	NA	NA	NA	109	52	4.7	2	NA	NA	NA	NA	NA	NA
940	11685.24099	5474.949154	11959.43115	6108.78885	1	9	2	NA	NA	NA	NA	NA	NA	3	1	NA	1.81	15.83	NA	NA	NA	NA	NA	NA	NA	NA	NA	NA	NA	NA	NA	2	NA	NA	NA	NA	NA	NA
941	68206.93474	28379.65271	82511.74946	34528.35876	2	8	1	0	NA	NA	NA	246	245	21	2	1	0.58	26.9	NA	0.15	NA	NA	NA	139	51	2	2	2	NA	NA	4.8	2	1	2	2	2	2	2
942	3661.77311	2437.913781	3653.864533	2470.597786	2	8	2	NA	NA	NA	NA	NA	NA	17	1	1	1.01	24.5	NA	0.79	NA	NA	NA	132	41	NA	NA	2	104	48	5.5	2	NA	NA	NA	NA	NA	NA
943	21546.98523	11471.3161	22876.98072	12386.27283	1	11	1	1	7	1	1	121	121	78	1	3	1.07	25.61	8.31	0.03	1	30	1	171	43	1	2	1	118	62	6.3	1	2	2	2	2	1	2
944	7647.948986	4511.062391	7853.499034	4770.586071	1	3	1	0	NA	NA	NA	239	238	54	2	1	2.67	22.89	5.44	0.84	NA	NA	2	215	74	2	2	1	141	75	5.8	2	2	2	2	2	2	2
945	56428.99137	23357.39931	60493.34039	27233.39273	1	10	2	NA	NA	NA	NA	NA	NA	10	1	1	2.54	22.61	NA	NA	NA	NA	NA	NA	NA	NA	NA	NA	98	68	NA	2	NA	NA	NA	NA	NA	NA
946	5715.072043	3282.397556	5702.728818	3270.94757	1	10	2	NA	NA	NA	NA	NA	NA	8	1	1	NA	15.69	NA	NA	NA	NA	NA	NA	NA	NA	NA	NA	105	49	NA	2	NA	NA	NA	NA	NA	NA
947	13308.75529	5884.66295	13882.85244	6092.693623	1	9	2	NA	NA	NA	NA	NA	NA	8	1	1	NA	17.2	NA	0.01	NA	NA	NA	177	60	NA	NA	NA	100	74	NA	2	NA	NA	NA	NA	NA	NA
948	5775.219107	2461.725179	5738.184047	2452.067765	1	7	2	NA	NA	NA	NA	NA	NA	14	2	1	3.06	21.65	NA	0.01	NA	NA	NA	192	55	NA	NA	NA	121	60	5	2	NA	NA	NA	NA	NA	NA
949	53079.91925	26919.20712	56627.43662	31204.51943	1	12	1	0	NA	NA	NA	239	239	67	2	3	1.76	23.61	6.63	0.34	1	74	1	209	58	1	1	1	186	76	5.2	2	2	2	2	2	2	2
950	109326.8552	51153.15019	123227.1653	56275.52671	1	5	1	0	NA	NA	NA	234	234	38	1	3	5	29.75	NA	0.1	NA	NA	NA	147	49	2	1	2	104	73	4.8	2	2	2	2	2	2	2
951	58075.3292	24038.86054	70135.26459	25428.49052	1	1	2	NA	NA	NA	NA	NA	NA	6	1	1	0.75	12.15	NA	0.01	NA	NA	NA	148	57	NA	NA	NA	NA	NA	NA	2	NA	NA	NA	NA	NA	NA
952	12273.77928	5670.816257	12974.76886	5735.30694	1	9	2	NA	NA	NA	NA	NA	NA	9	2	1	0.72	17.22	NA	0.06	NA	NA	NA	181	60	NA	NA	NA	103	67	NA	2	NA	NA	NA	NA	NA	NA
953	5765.285538	2937.976442	5813.813765	2986.733416	2	3	2	NA	NA	NA	NA	NA	NA	1	2	NA	0.57	NA	NA	NA	NA	NA	NA	NA	NA	NA	NA	NA	NA	NA	NA	2	NA	NA	NA	NA	NA	NA
954	57308.0712	28638.97509	62441.39862	34436.4784	2	7	1	0	NA	NA	NA	246	245	55	1	3	4	29.75	6.03	0.35	NA	NA	2	225	34	1	1	2	111	69	5.4	2	2	2	2	2	2	2
955	33646.62377	14521.61952	0	0	1	8	1	0	NA	NA	NA	240	NA	34	1	3	3.76	NA	NA	NA	NA	NA	NA	NA	NA	2	NA	2	NA	NA	NA	2	2	2	2	2	2	2
956	46448.21668	24501.79273	56189.64747	28876.96296	3	1	1	0	NA	NA	NA	242	241	56	2	1	0.75	33.59	6.9	1.18	NA	NA	1	153	56	1	2	1	131	72	6	2	2	2	2	2	2	2
957	35199.32312	16519.20979	36108.33235	17219.37858	1	1	1	0	NA	NA	NA	241	240	18	2	1	0.09	20.32	NA	0.04	NA	NA	NA	176	46	NA	NA	2	114	78	5.1	2	NA	NA	NA	NA	NA	NA
958	86948.40601	42172.08504	93127.43646	43913.99696	1	9	1	0	NA	NA	NA	230	230	42	1	3	0	25.58	NA	0.06	NA	NA	2	256	47	2	1	1	120	79	4.8	2	2	2	2	2	2	2
959	73659.92837	35444.26099	75929.14139	38881.69785	2	12	1	0	NA	NA	NA	243	243	28	1	2	NA	29.87	NA	0.14	NA	NA	NA	300	34	1	1	2	109	71	5.6	2	2	2	2	2	2	2
960	2462.47422	1581.671171	2637.625962	1622.844231	1	4	1	1	6	0	0	140	139	63	2	1	1.22	29.54	7.86	0.07	NA	NA	2	283	57	1	2	2	134	63	5.6	2	2	2	2	2	2	2
961	72475.37318	36218.64013	78967.30028	39418.53217	1	1	1	0	NA	NA	NA	233	232	51	1	3	5	35.11	5.25	0.04	NA	NA	2	214	51	2	1	2	112	84	5.2	2	2	2	2	2	2	2
962	60344.61343	31832.24925	68248.24429	32948.76937	1	7	1	0	NA	NA	NA	245	244	51	2	2	5	31.33	4.72	0.1	NA	NA	2	230	48	2	2	1	150	83	5.6	2	2	2	2	2	2	2
963	1781.576942	1082.630987	2155.654744	1116.445201	2	2	1	1	10	1	1	17	16	80	1	1	NA	23.31	11.78	0.14	NA	NA	2	205	38	2	1	1	155	30	6	1	1	2	2	2	2	2
964	63952.00041	32432.92698	84417.89779	36518.34373	1	2	1	0	NA	NA	NA	232	231	62	2	1	0.94	25.73	7.12	0.07	NA	NA	2	168	48	2	1	2	115	67	12	1	2	2	2	2	2	2
965	2216.237518	1346.766089	2681.581023	1609.029721	1	3	1	0	NA	NA	NA	238	238	77	1	1	2.69	26.06	11.3	0.1	1	12	2	157	26	1	1	2	137	71	5.2	2	2	2	2	2	2	2
966	8784.328187	4015.798364	9164.894666	4091.120852	1	9	1	0	NA	NA	NA	230	230	26	2	3	2.88	54.91	NA	NA	NA	NA	NA	NA	NA	2	2	1	117	38	NA	2	2	2	2	2	2	2
967	51747.80058	23872.54429	55459.9524	27458.2272	2	5	2	NA	NA	NA	NA	NA	NA	11	2	1	2.87	19.25	NA	0.01	NA	NA	NA	101	59	NA	NA	NA	93	55	NA	2	NA	NA	NA	NA	NA	NA
968	12082.86159	5730.835885	13430.9965	5559.241524	2	11	1	1	10	1	0	56	55	72	1	1	NA	23.92	5.97	1.17	1	19	2	194	66	1	1	1	153	88	8.8	1	2	2	2	2	2	2
969	9288.384049	4247.471071	9933.363838	4463.555815	1	11	1	0	NA	NA	NA	230	228	30	2	2	2.35	25.85	NA	0.25	NA	NA	NA	271	39	1	2	2	111	82	5.2	2	2	2	2	2	2	2
970	64798.27777	27785.35546	69046.58594	29030.52255	2	10	2	NA	NA	NA	NA	NA	NA	3	1	NA	0	15.42	NA	0.01	NA	NA	NA	151	62	NA	NA	NA	NA	NA	NA	2	NA	NA	NA	NA	NA	NA
971	31342.01662	14328.15537	34345.7637	14838.3248	2	9	1	0	NA	NA	NA	239	238	26	2	2	2.26	38.45	NA	0.86	NA	NA	NA	152	39	2	NA	1	131	78	11.4	1	2	2	2	2	2	2
972	8645.535432	4100.530685	8504.684161	3977.751399	2	4	1	1	10	0	0	124	123	79	1	1	1.59	19.9	9.21	0.35	NA	NA	2	238	58	2	2	1	158	53	5.9	1	2	2	2	2	2	2
973	53344.54522	24609.16221	57171.24023	28305.48595	2	1	2	NA	NA	NA	NA	NA	NA	9	2	1	2.64	23.67	NA	0.32	NA	NA	NA	175	45	NA	NA	NA	103	57	NA	2	NA	NA	NA	NA	NA	NA
974	37180.6039	16997.29395	40393.53128	18131.31948	2	5	1	0	NA	NA	NA	242	240	37	2	2	2.4	25.48	NA	0.21	NA	NA	NA	198	45	1	NA	2	105	74	5.4	2	2	2	2	2	2	2
975	7321.122908	4077.260689	7284.606418	4433.347919	1	12	2	NA	NA	NA	NA	NA	NA	3	2	NA	0.62	16.15	NA	0.4	NA	NA	NA	124	36	NA	NA	NA	NA	NA	NA	2	NA	NA	NA	NA	NA	NA
976	18298.82489	9346.634823	18000.70423	9608.717797	2	4	1	0	NA	NA	NA	236	236	41	1	3	3.26	34.74	NA	0.08	NA	NA	2	219	46	2	NA	2	139	98	5.5	2	2	2	2	2	2	2
977	20361.92462	10400.42051	21672.4856	11013.47311	2	8	1	0	NA	NA	NA	245	244	40	1	3	1.66	23.92	NA	0.17	NA	NA	2	96	44	2	1	2	127	76	4.4	2	2	2	2	2	2	2
978	70866.25502	34586.66351	73139.61291	36465.66301	2	4	1	0	NA	NA	NA	237	236	44	2	1	0.52	22.52	NA	0.14	NA	NA	2	149	47	2	NA	2	NA	NA	5.1	2	2	2	2	2	2	2
979	1939.541842	1291.296769	2067.712179	1328.430004	2	6	1	0	NA	NA	NA	232	231	18	1	1	0.7	21.05	NA	0.04	NA	NA	NA	180	76	NA	NA	2	117	70	4.8	2	NA	NA	NA	NA	NA	NA
980	16984.11525	9721.015894	18179.38244	10273.61095	2	2	1	0	NA	NA	NA	245	244	26	1	1	1.59	39.51	NA	0.21	NA	NA	NA	176	36	2	1	NA	126	77	5.2	2	2	2	2	2	2	2
981	38833.1031	22328.48147	48203.8331	29538.96364	2	3	1	1	1	1	0	79	79	79	2	2	1.18	27.07	10.38	0.08	1	43	2	242	88	2	2	1	165	40	5.5	2	2	2	1	1	2	2
982	59254.40452	31257.15564	0	0	3	1	1	0	NA	NA	NA	241	NA	53	2	3	5	NA	NA	NA	NA	NA	2	NA	NA	1	NA	2	NA	NA	NA	2	2	2	2	2	2	2
983	35550.33836	16291.85238	38322.16846	16836.2562	2	1	2	NA	NA	NA	NA	NA	NA	16	2	1	1.66	20.45	NA	0.01	NA	NA	NA	168	56	NA	NA	2	120	55	5.4	2	NA	NA	NA	NA	NA	NA
984	6526.837608	2715.697243	6980.057277	2901.806358	2	8	1	0	NA	NA	NA	247	247	29	2	2	2.83	21.73	NA	0.61	NA	NA	NA	300	61	1	1	2	91	68	4.7	2	2	2	2	2	2	2
985	5876.256216	3725.445204	6026.966773	3803.313505	2	2	2	NA	NA	NA	NA	NA	NA	11	2	1	1.83	16.8	NA	0.01	NA	NA	NA	147	61	NA	NA	NA	106	54	NA	2	NA	NA	NA	NA	NA	NA
986	10153.7805	5844.407311	11342.5566	5702.254333	2	4	1	1	2	0	0	199	198	60	2	2	0.94	32.09	6.59	0.91	1	50	2	223	48	1	2	1	176	24	5.7	2	2	2	2	1	2	2
987	1665.050875	1009.32195	2014.661692	1040.846475	2	6	1	1	2	0	0	54	54	66	1	1	0.82	29.31	6.12	0.36	1	33	2	150	36	1	1	1	129	75	5.7	2	2	2	2	2	2	2
988	73173.75858	34699.51808	73614.81683	37885.9409	2	7	1	0	NA	NA	NA	246	245	38	2	3	NA	30.83	NA	0.29	NA	NA	NA	214	34	1	2	2	115	85	5.5	2	2	2	2	2	2	2
989	10059.83498	4357.70127	9967.600498	4314.81669	1	8	2	NA	NA	NA	NA	NA	NA	3	1	NA	5	14.96	NA	0.2	NA	NA	NA	NA	NA	NA	NA	NA	NA	NA	NA	2	NA	NA	NA	NA	NA	NA
990	3236.133806	1970.94769	3733.342194	2039.229918	1	12	1	1	1	0	0	117	116	60	1	2	3.05	28.42	7.03	0.59	1	33	2	282	51	1	1	2	142	78	5.9	2	2	2	2	2	2	2
991	19793.71877	10916.33795	20711.45161	11573.04145	1	4	1	0	NA	NA	NA	247	246	32	2	3	3.81	22.52	NA	0.16	NA	NA	NA	160	48	2	2	2	107	70	4.7	2	2	2	2	2	2	2
992	4535.38537	2226.458645	4617.984748	2322.648712	2	9	2	NA	NA	NA	NA	NA	NA	15	1	1	NA	24.22	NA	0.2	NA	NA	NA	92	49	NA	NA	NA	NA	NA	5.6	2	NA	NA	NA	NA	NA	NA
993	31536.80039	18133.21128	36437.65139	19274.47868	3	1	1	1	1	0	0	244	244	75	2	3	0.79	25.24	6	NA	1	66	2	NA	NA	2	1	1	168	47	NA	2	2	2	2	2	2	2
994	24073.11961	10853.51089	0	0	1	12	1	1	1	0	0	66	NA	80	2	2	2.37	NA	NA	NA	1	38	2	NA	NA	2	NA	1	NA	NA	NA	2	2	2	2	2	2	2
995	38679.36395	16734.44856	39459.48246	17485.29051	1	8	1	0	NA	NA	NA	242	242	18	1	1	0.79	26.78	NA	0.08	NA	NA	NA	123	36	NA	NA	2	104	34	4.3	2	NA	NA	NA	NA	NA	NA
996	2195.978274	1345.272475	2352.174597	1291.955392	2	10	1	0	NA	NA	NA	236	235	62	2	1	NA	21.68	5.53	0.1	1	36	2	216	36	1	2	1	146	36	8.7	2	2	2	2	1	2	2
997	7750.056211	4713.05046	8011.149192	5030.229751	1	3	2	NA	NA	NA	NA	NA	NA	8	2	1	NA	15.32	NA	0.02	NA	NA	NA	147	51	NA	NA	NA	99	67	NA	2	NA	NA	NA	NA	NA	NA
998	78422.03367	39190.4076	87558.12142	41230.83956	2	11	1	1	3	0	0	115	113	59	1	3	4.25	22.6	5.5	0.59	NA	NA	2	199	50	1	1	2	135	80	5.1	2	2	2	2	2	2	2
999	23151.92332	12147.69457	26113.62724	13362.83024	2	7	1	1	10	0	0	83	82	64	1	1	NA	28.96	NA	0.48	NA	NA	1	295	39	2	1	1	151	92	6.1	1	1	1	1	1	1	2
1000	9488.129717	5142.736031	9945.825295	5363.693543	2	13	1	1	10	0	1	229	228	53	1	3	5	30.34	5.81	0.24	NA	NA	2	275	51	1	1	1	138	97	5.5	2	2	2	2	2	2	2
1001	22742.17368	11365.11022	27306.30412	13665.79535	1	13	1	1	10	0	0	238	237	53	1	1	0.84	25.64	4.72	0.24	NA	NA	2	263	36	2	2	2	105	78	4.8	2	2	2	2	2	2	2
1002	11254.13104	6157.725095	11909.08015	6462.420114	1	12	1	0	NA	NA	NA	239	238	40	1	2	NA	27.27	NA	0.17	NA	NA	2	160	50	1	1	2	131	64	5.3	2	2	2	2	2	2	2
1003	29627.04353	15773.02708	31455.78355	17031.08998	1	8	1	1	2	0	1	44	43	78	1	3	5	27.4	7.94	0.06	1	41	2	136	39	2	2	1	142	57	4.9	2	2	2	2	1	2	1
1004	29487.03868	13575.6307	37953.53705	14364.52771	1	8	1	0	NA	NA	NA	242	241	18	1	1	5	22.45	NA	0.01	NA	NA	NA	160	65	NA	NA	2	114	46	4.8	2	NA	NA	NA	NA	NA	NA
1005	2867.01995	1503.624053	2963.607479	1551.107436	2	3	2	NA	NA	NA	NA	NA	NA	14	2	1	1.5	26.71	NA	0.03	NA	NA	NA	139	49	NA	NA	NA	120	66	4.7	2	NA	NA	NA	NA	NA	NA
1006	7147.226322	4204.925659	7131.789977	4262.21836	1	3	2	NA	NA	NA	NA	NA	NA	6	1	1	1.07	16.12	NA	0.01	NA	NA	NA	163	62	NA	NA	NA	NA	NA	NA	2	NA	NA	NA	NA	NA	NA
1007	39407.41833	17181.30452	39522.88643	17163.50476	1	5	2	NA	NA	NA	NA	NA	NA	4	2	NA	0.21	15.99	NA	NA	NA	NA	NA	NA	NA	NA	NA	NA	NA	NA	NA	2	NA	NA	NA	NA	NA	NA
1008	13045.04407	6027.161338	13125.4941	6215.734507	2	11	2	NA	NA	NA	NA	NA	NA	11	2	1	2.57	15.12	NA	0.01	NA	NA	NA	355	53	NA	NA	NA	87	60	NA	2	NA	NA	NA	NA	NA	NA
1009	105753.4522	48359.83596	110067.715	49265.51469	1	8	1	0	NA	NA	NA	242	242	39	2	3	4.64	33.32	NA	0.18	NA	NA	NA	230	39	2	1	2	117	75	5.3	2	2	2	2	2	2	2
1010	21554.78356	9718.103921	26756.12059	15281.61913	1	1	1	1	7	1	0	23	22	85	2	2	1.48	27.06	9.68	0.27	1	23	2	236	36	1	1	1	191	75	8.3	1	2	2	2	2	2	2
1011	31760.45879	14519.44824	33386.77736	14796.15393	1	7	1	0	NA	NA	NA	246	245	25	2	2	1.13	27.91	NA	0.12	NA	NA	NA	248	42	2	2	2	114	58	5	2	2	2	2	2	2	2
1012	2478.652795	1673.861397	2473.299482	1669.862497	1	4	2	NA	NA	NA	NA	NA	NA	13	1	1	1.02	19.22	NA	0.08	NA	NA	NA	146	35	NA	NA	NA	100	60	4.8	2	NA	NA	NA	NA	NA	NA
1013	17587.22587	9539.46662	18401.04191	9742.446625	1	6	1	0	NA	NA	NA	229	229	28	2	1	NA	24.48	NA	0.76	NA	NA	NA	152	48	2	2	2	92	58	5.1	2	2	2	2	2	2	2
1014	1915.775699	1275.473886	1935.09808	1321.206798	1	13	1	0	NA	NA	NA	236	235	18	1	2	0.64	24.1	NA	0.14	NA	NA	NA	180	43	NA	NA	2	114	64	5	2	NA	NA	NA	NA	NA	NA
1015	7902.615667	5018.54108	8045.582856	5169.886667	1	3	2	NA	NA	NA	NA	NA	NA	10	1	1	1.44	23.03	NA	0.14	NA	NA	NA	160	43	NA	NA	NA	108	62	NA	2	NA	NA	NA	NA	NA	NA
1016	5723.760521	2309.76999	5671.281718	2275.054961	1	7	2	NA	NA	NA	NA	NA	NA	0	2	NA	0.11	NA	NA	NA	NA	NA	NA	NA	NA	NA	NA	NA	NA	NA	NA	NA	NA	NA	NA	NA	NA	NA
1017	7750.056211	4713.05046	8054.090363	4791.24549	1	3	2	NA	NA	NA	NA	NA	NA	10	2	1	0.36	38.86	NA	0.23	NA	NA	NA	174	57	NA	NA	NA	103	79	NA	2	NA	NA	NA	NA	NA	NA
1018	42461.90239	19411.66524	47982.43637	21676.704	2	11	1	0	NA	NA	NA	231	231	22	2	2	NA	27.05	NA	NA	NA	NA	NA	NA	NA	2	2	2	109	57	NA	2	2	2	2	2	2	2
1019	3097.499734	2015.92956	3136.168089	2044.090465	2	2	2	NA	NA	NA	NA	NA	NA	16	2	1	1.56	25.37	NA	0.01	NA	NA	NA	224	27	NA	NA	2	106	77	5.1	2	NA	NA	NA	NA	NA	NA
1020	1982.098509	1046.577645	1993.633409	1039.368057	2	13	2	NA	NA	NA	NA	NA	NA	13	2	1	0.68	17.01	NA	NA	NA	NA	NA	NA	NA	NA	NA	NA	NA	NA	NA	2	NA	NA	NA	NA	NA	NA
1021	16708.52076	9082.28213	21517.35638	10975.79712	1	11	1	1	8	0	0	43	41	85	1	1	1.07	21.89	8.53	0.2	1	10	2	220	77	1	1	2	152	75	5.3	2	2	2	2	2	2	2
1022	21168.55137	11192.85361	21263.73703	12046.50807	2	2	1	0	NA	NA	NA	246	245	33	1	1	0.9	21.14	NA	0.04	NA	NA	NA	314	79	2	1	2	103	48	4.8	2	2	2	2	2	2	2
1023	3352.745767	1792.344347	3336.022853	1785.100953	1	13	2	NA	NA	NA	NA	NA	NA	1	2	NA	0.33	NA	NA	NA	NA	NA	NA	NA	NA	NA	NA	NA	NA	NA	NA	2	NA	NA	NA	NA	NA	NA
1024	1668.636601	905.083228	1641.981345	919.552217	2	10	1	0	NA	NA	NA	235	234	20	2	2	1.68	26.07	NA	0.63	NA	NA	NA	318	60	2	2	2	114	39	5	2	2	2	2	2	2	2
1025	72475.37318	36218.64013	74507.07785	37271.10531	1	1	1	0	NA	NA	NA	233	233	53	1	2	5	41.49	6.68	NA	NA	NA	2	NA	NA	1	1	2	132	78	NA	2	2	2	2	2	2	2
1026	57942.72979	29385.35639	69904.37555	30696.31463	2	11	1	0	NA	NA	NA	231	230	62	2	2	NA	34.5	8.2	0.18	1	50	1	156	35	1	2	1	106	64	6.4	1	2	2	2	2	2	2
1027	35422.38074	15913.31967	37744.74477	18664.70115	2	2	2	NA	NA	NA	NA	NA	NA	2	2	NA	2.22	18.64	NA	NA	NA	NA	NA	NA	NA	NA	NA	NA	NA	NA	NA	2	NA	NA	NA	NA	NA	NA
1028	9605.834648	5206.53421	10069.20817	5650.378149	2	6	1	0	NA	NA	NA	233	232	46	1	1	0.71	23.62	NA	0.02	NA	NA	2	220	41	1	2	NA	119	69	5.4	2	2	2	2	2	2	2
1029	54098.53619	28385.22248	60581.24459	33710.57094	2	10	1	1	10	0	0	242	242	68	1	3	NA	30.49	5.25	0.14	1	50	2	228	45	2	2	2	140	45	4.9	2	2	2	2	2	2	2
1030	12354.73702	7111.254316	13382.81318	7665.937109	1	7	1	1	1	1	0	153	152	69	2	1	0.96	38.51	8.43	1.64	1	28	2	247	62	1	2	1	172	61	7.9	1	2	2	2	2	2	2
1031	10519.56133	5389.14493	10920.15265	5733.797288	1	7	1	1	1	0	1	126	125	65	1	1	0.86	24.11	6.13	0.37	NA	NA	2	174	56	1	1	1	133	65	5.2	1	2	2	2	2	2	2
1032	42807.5349	22338.18264	43850.75571	23223.07569	3	1	1	0	NA	NA	NA	241	240	51	1	2	NA	25.22	4.69	0.03	NA	NA	2	212	40	1	1	2	96	65	5.5	2	2	2	2	2	2	2
1033	19519.87094	10661.28954	19296.91954	10892.14513	1	7	1	0	NA	NA	NA	245	244	45	2	1	0.88	23.23	NA	0.83	NA	NA	2	197	63	1	1	2	134	87	5.5	2	2	2	2	2	2	2
1034	24739.83482	11154.10345	26393.28484	14092.70475	1	5	1	1	8	1	1	44	44	81	2	3	0.98	NA	NA	NA	1	39	1	NA	NA	2	2	2	160	0	NA	1	2	2	2	2	2	2
1035	8560.161471	5049.121345	8998.449805	5558.904255	1	12	1	0	NA	NA	NA	238	238	52	2	3	5	24.08	4	0.36	NA	NA	2	340	99	2	1	1	142	95	5.6	2	2	2	2	2	2	2
1036	10803.17995	4749.152253	11956.58473	5070.147265	2	8	2	NA	NA	NA	NA	NA	NA	7	1	1	2.51	21.29	NA	0.11	NA	NA	NA	197	54	NA	NA	NA	NA	NA	NA	2	NA	NA	NA	NA	NA	NA
1037	6509.397251	2952.101974	6467.654087	2940.520799	1	7	2	NA	NA	NA	NA	NA	NA	12	2	1	1.73	19.85	NA	0.03	NA	NA	NA	118	40	NA	NA	NA	108	62	5.2	2	NA	NA	NA	NA	NA	NA
1038	9787.13869	5013.926645	12417.07737	5223.673157	1	8	1	1	2	0	0	114	114	70	1	1	5	25.57	6.19	0.08	1	20	2	199	74	1	1	2	134	85	4.8	2	2	2	2	2	2	2
1039	70342.14588	28942.49751	85420.36649	30176.23611	2	9	2	NA	NA	NA	NA	NA	NA	9	2	1	0.42	14.99	NA	0.01	NA	NA	NA	153	65	NA	NA	NA	85	60	NA	2	NA	NA	NA	NA	NA	NA
1040	7945.706235	3916.954046	9117.556225	3930.529962	2	11	2	NA	NA	NA	NA	NA	NA	15	1	1	0.59	22.69	NA	0.04	NA	NA	NA	120	56	NA	NA	NA	118	82	4.6	2	NA	NA	NA	NA	NA	NA
1041	10886.95283	6355.267616	11140.4265	6447.62193	1	3	1	0	NA	NA	NA	238	238	41	2	2	3.89	35.93	NA	0.36	NA	NA	1	237	47	1	2	2	122	79	5	2	2	2	2	2	2	2
1042	2036.518934	1355.861607	2032.120527	1394.851505	2	6	2	NA	NA	NA	NA	NA	NA	16	1	1	0.61	21.58	NA	0.01	NA	NA	NA	123	41	NA	NA	2	117	54	5	2	NA	NA	NA	NA	NA	NA
1043	46701.48421	23684.41671	52461.71589	23757.76503	2	1	1	0	NA	NA	NA	237	236	62	2	2	2.47	25.91	5.42	0.63	1	76	2	229	43	2	2	2	124	81	5.6	2	2	2	2	2	2	2
1044	29313.92792	15622.76614	33475.63776	17568.77293	1	9	1	0	NA	NA	NA	230	230	57	2	1	1.52	23.79	5.28	0.23	NA	NA	2	197	59	1	1	2	134	74	5.7	2	2	2	2	2	2	2
1045	48296.73004	24493.4374	55802.09123	24487.32797	1	1	1	0	NA	NA	NA	233	232	61	2	2	4.8	28.31	6.32	0.24	1	71	1	208	46	2	1	2	132	81	5.2	2	2	2	2	2	2	2
1046	29990.30161	15097.48306	29501.70584	15978.31211	2	10	1	0	NA	NA	NA	235	235	50	1	2	NA	21.17	6.5	0.01	NA	NA	2	187	48	1	1	2	136	90	5.6	2	2	2	2	2	2	2
1047	39951.41873	18263.98543	41997.16167	18612.05296	1	9	1	0	NA	NA	NA	230	229	33	2	3	2.22	20.45	NA	0.1	NA	NA	NA	116	42	2	2	2	101	63	4.7	2	2	2	2	2	2	2
1048	31445.59658	18080.77038	0	0	2	7	1	1	2	0	0	156	NA	78	2	2	0.13	NA	NA	NA	1	31	2	NA	NA	2	NA	2	NA	NA	NA	2	2	2	2	2	2	2
1049	5717.818323	3776.280948	5689.298838	4078.183715	2	11	2	NA	NA	NA	NA	NA	NA	0	2	NA	3.62	NA	NA	NA	NA	NA	NA	NA	NA	NA	NA	NA	NA	NA	NA	NA	NA	NA	NA	NA	NA	NA
1050	18142.24868	10005.54369	18564.64258	10434.29147	1	5	1	0	NA	NA	NA	235	235	36	2	1	0.69	22.86	NA	0.09	NA	NA	NA	190	51	2	NA	2	137	62	5.3	2	2	2	2	2	2	2
1051	6765.61639	3129.732697	7237.638363	3292.736367	2	5	2	NA	NA	NA	NA	NA	NA	17	1	1	2.05	21.07	NA	0.08	NA	NA	NA	99	41	NA	NA	2	121	60	5.1	2	NA	NA	NA	NA	NA	NA
1052	2268.340401	1342.555793	0	0	1	4	1	0	NA	NA	NA	248	NA	74	2	1	NA	NA	NA	NA	NA	NA	2	NA	NA	2	NA	1	NA	NA	NA	2	2	2	2	2	2	2
1053	3065.749986	1998.023851	3156.672929	2153.315247	1	3	2	NA	NA	NA	NA	NA	NA	14	1	1	0.25	19.94	NA	0.04	NA	NA	NA	140	41	NA	NA	NA	102	56	4.6	2	NA	NA	NA	NA	NA	NA
1054	7898.359406	4610.673763	7772.18886	4595.201119	1	13	1	0	NA	NA	NA	236	235	42	2	1	0.54	26.33	NA	0.83	NA	NA	2	241	54	1	1	2	119	62	4.9	2	2	2	2	2	2	2
1055	4738.827786	2471.467332	5316.422274	2537.202198	2	2	2	NA	NA	NA	NA	NA	NA	2	1	NA	2.67	16.72	NA	NA	NA	NA	NA	NA	NA	NA	NA	NA	NA	NA	NA	2	NA	NA	NA	NA	NA	NA
1056	39107.72668	17125.54847	41624.82963	18382.8203	1	5	1	0	NA	NA	NA	235	235	35	1	2	2.31	26.44	NA	0.17	NA	NA	NA	211	52	1	2	2	134	83	5.2	2	2	2	2	2	2	2
1057	4941.597793	2502.825429	4965.449463	2517.083181	2	4	2	NA	NA	NA	NA	NA	NA	17	2	1	NA	22.14	NA	0.03	NA	NA	NA	151	49	NA	NA	2	109	59	4.8	2	NA	NA	NA	NA	NA	NA
1058	2266.952726	1374.183324	2383.938711	1501.537057	1	3	1	0	NA	NA	NA	238	236	61	1	1	0.72	26.34	10.13	0.08	1	21	1	215	34	1	1	2	102	60	5.6	2	2	2	2	2	2	2
1059	21554.78356	9718.103921	0	0	1	1	1	1	4	0	0	13	NA	85	2	1	0.84	NA	NA	NA	1	12	1	NA	NA	2	NA	1	NA	NA	NA	2	2	2	2	2	2	2
1060	2541.904516	1633.225979	3149.574718	1724.605179	1	13	2	NA	NA	NA	NA	NA	NA	16	1	1	5	24.55	NA	0.18	NA	NA	NA	142	45	NA	NA	2	114	58	5.1	2	NA	NA	NA	NA	NA	NA
1061	1448.129427	989.184304	0	0	2	6	1	1	10	0	0	100	NA	75	1	2	1.55	NA	NA	NA	1	6	2	NA	NA	1	NA	2	NA	NA	NA	1	1	1	2	1	2	2
1062	3013.262133	1947.885028	3131.472192	2028.388749	1	10	2	NA	NA	NA	NA	NA	NA	17	2	1	0.72	24.79	NA	0.33	NA	NA	NA	172	61	NA	NA	2	98	67	4.5	2	NA	NA	NA	NA	NA	NA
1063	1421.523213	792.154479	1459.728772	816.167246	2	6	1	0	NA	NA	NA	234	233	24	2	1	3.82	32.71	NA	2.87	NA	NA	NA	249	47	2	1	2	110	62	5.7	2	2	2	2	2	2	2
1064	6554.856633	2841.30563	6929.222675	2999.595425	1	8	2	NA	NA	NA	NA	NA	NA	14	2	1	0.72	27.77	NA	0.66	NA	NA	NA	135	46	NA	NA	NA	104	68	4.5	2	NA	NA	NA	NA	NA	NA
1065	14743.5946	7849.285285	16629.6652	8906.316975	2	13	1	1	10	0	1	202	201	73	1	1	0.86	31.18	5.12	1.02	1	25	2	241	39	1	1	2	133	77	5.7	2	2	2	2	2	2	2
1066	3656.723591	2372.45915	3749.928986	2497.394511	1	7	1	0	NA	NA	NA	247	246	19	1	1	1.42	22.97	NA	0.28	NA	NA	NA	90	36	NA	NA	2	120	59	4.9	2	NA	NA	NA	NA	NA	NA
1067	15226.28472	8397.374526	19891.66361	8757.210614	2	5	1	0	NA	NA	NA	242	241	33	2	1	1.34	37.62	NA	9.75	NA	NA	NA	244	81	2	2	2	116	62	5.3	2	2	2	2	2	2	2
1068	21127.81802	12092.70261	21772.40496	12780.11715	1	3	1	0	NA	NA	NA	239	237	33	1	1	0.87	31.17	NA	0.03	NA	NA	NA	187	39	1	1	2	122	80	5.4	2	2	2	2	2	2	2
1069	70342.14588	28942.49751	70531.78284	30202.24526	1	11	2	NA	NA	NA	NA	NA	NA	6	2	1	0	15.18	NA	0.02	NA	NA	NA	182	46	NA	NA	NA	NA	NA	NA	2	NA	NA	NA	NA	NA	NA
1070	2156.297746	1403.37199	2354.295317	1467.994229	2	6	1	0	NA	NA	NA	232	231	19	2	2	4.4	17.26	NA	0.03	NA	NA	NA	169	72	NA	NA	2	103	80	4.8	2	NA	NA	NA	NA	NA	NA
1071	23837.97557	10288.28371	26804.48513	11219.64323	1	11	1	1	10	0	0	130	130	34	1	2	2.63	26.49	NA	0.19	NA	NA	NA	324	73	2	2	2	116	73	5.7	2	2	2	2	2	2	2
1072	9756.250757	5380.458627	9816.418484	5625.389105	1	2	2	NA	NA	NA	NA	NA	NA	17	2	1	2.59	21.8	NA	0.04	NA	NA	NA	133	44	NA	NA	2	106	69	4.9	2	NA	NA	NA	NA	NA	NA
1073	9782.095141	4519.591144	10113.73594	4660.99662	1	7	2	NA	NA	NA	NA	NA	NA	10	2	1	4.25	33.91	NA	1.67	NA	NA	NA	155	51	NA	NA	NA	112	56	NA	2	NA	NA	NA	NA	NA	NA
1074	6351.389466	3042.528851	6293.156191	3029.419369	1	7	2	NA	NA	NA	NA	NA	NA	1	1	NA	NA	NA	NA	NA	NA	NA	NA	NA	NA	NA	NA	NA	NA	NA	NA	2	NA	NA	NA	NA	NA	NA
1075	1687.648677	1123.592818	1684.003749	1138.656318	2	7	1	0	NA	NA	NA	246	245	19	1	1	0.49	22.41	NA	0.24	NA	NA	NA	143	41	NA	NA	2	122	64	5.3	2	NA	NA	NA	NA	NA	NA
1076	41438.15447	19077.84258	44763.47652	20810.04833	1	11	1	0	NA	NA	NA	231	231	19	1	2	0.36	30.04	NA	0.04	NA	NA	NA	173	30	NA	NA	2	131	62	5	2	NA	NA	NA	NA	NA	NA
1077	13364.83222	7264.747048	17510.05856	10052.73443	2	11	1	1	2	0	1	73	72	84	1	1	1.81	16.91	7.34	NA	1	31	1	NA	NA	1	NA	1	NA	NA	5.1	2	2	1	1	1	2	1
1078	6062.361804	2627.826005	6408.6001	2656.114019	1	7	2	NA	NA	NA	NA	NA	NA	13	2	1	0.84	22.58	NA	0.01	NA	NA	NA	181	70	NA	NA	NA	114	56	5	2	NA	NA	NA	NA	NA	NA
1079	2073.802144	1380.683804	2210.844777	1420.387501	1	10	2	NA	NA	NA	NA	NA	NA	16	1	1	0.94	21.75	NA	0.03	NA	NA	NA	135	42	NA	NA	2	107	48	5.2	2	NA	NA	NA	NA	NA	NA
1080	44204.06651	20392.4326	45061.25549	23455.39883	1	7	2	NA	NA	NA	NA	NA	NA	7	2	1	3.64	14.75	NA	0.01	NA	NA	NA	180	68	NA	NA	NA	NA	NA	NA	2	NA	NA	NA	NA	NA	NA
1081	2693.699847	1412.725391	2799.373499	1455.297196	1	4	2	NA	NA	NA	NA	NA	NA	13	2	1	0.18	26.76	NA	0.1	NA	NA	NA	172	40	NA	NA	NA	118	56	4.9	2	NA	NA	NA	NA	NA	NA
1082	6530.213147	3694.40673	6886.787843	3879.804568	2	3	2	NA	NA	NA	NA	NA	NA	4	2	NA	0.35	15.79	NA	0.01	NA	NA	NA	183	61	NA	NA	NA	NA	NA	NA	2	NA	NA	NA	NA	NA	NA
1083	1808.354662	1009.027461	1799.334903	1021.13184	2	13	2	NA	NA	NA	NA	NA	NA	0	2	NA	0.38	NA	NA	NA	NA	NA	NA	NA	NA	NA	NA	NA	NA	NA	NA	NA	NA	NA	NA	NA	NA	NA
1084	6148.257508	3547.514795	6108.830244	3628.961342	2	12	2	NA	NA	NA	NA	NA	NA	16	2	1	0.58	20.15	NA	0.01	NA	NA	NA	163	52	NA	NA	2	105	68	4.9	2	NA	NA	NA	NA	NA	NA
1085	10077.6425	4779.77132	11202.04682	5157.618676	2	7	1	1	2	0	0	58	57	61	1	1	2.9	24.43	10.07	0.04	NA	NA	2	243	110	1	1	2	139	74	5.1	2	2	2	2	1	2	2
1086	57620.03697	23707.94572	69971.2045	27268.90574	1	1	2	NA	NA	NA	NA	NA	NA	6	2	1	NA	13.65	NA	0.05	NA	NA	NA	171	45	NA	NA	NA	NA	NA	NA	2	NA	NA	NA	NA	NA	NA
1087	29708.60935	12966.77765	31848.39874	13143.60508	3	1	2	NA	NA	NA	NA	NA	NA	14	1	1	1.95	21.44	NA	0.06	NA	NA	NA	161	49	NA	NA	NA	120	72	4.8	2	NA	NA	NA	NA	NA	NA
1088	20567.21116	9272.850955	0	0	2	6	1	1	3	0	0	70	NA	85	2	3	0.78	NA	NA	NA	1	46	2	NA	NA	1	NA	1	NA	NA	NA	2	2	2	2	2	2	2
1089	3193.086677	1674.631504	3211.668971	1778.148416	1	12	2	NA	NA	NA	NA	NA	NA	14	2	1	2.38	30.2	NA	0.24	NA	NA	NA	143	43	NA	NA	NA	113	56	5	2	NA	NA	NA	NA	NA	NA
1090	102770.115	50341.09825	115676.3096	61388.56649	1	7	1	0	NA	NA	NA	246	245	45	2	1	1.36	15.77	NA	0.08	NA	NA	1	168	58	1	2	2	131	83	5.3	2	2	2	2	2	2	2
1091	61032.14808	26496.04181	61196.68601	27243.41679	1	5	2	NA	NA	NA	NA	NA	NA	8	2	1	0.79	15.15	NA	0.04	NA	NA	NA	162	58	NA	NA	NA	90	38	NA	2	NA	NA	NA	NA	NA	NA
1092	2323.303833	1544.526707	2488.556614	1965.771243	2	3	1	0	NA	NA	NA	247	246	66	2	1	0.06	35.68	6.61	NA	1	8	1	NA	NA	1	2	1	130	80	5.9	2	2	2	2	2	2	2
1093	22352.08862	11912.47567	24283.62361	12796.89764	2	4	1	0	NA	NA	NA	237	236	42	2	1	2.15	36.01	NA	0.42	NA	NA	2	208	43	2	2	2	115	70	5.5	2	2	2	2	2	2	2
1094	2253.724494	1456.891569	2332.679319	1473.648993	1	10	1	0	NA	NA	NA	248	248	18	2	2	2.01	25.58	NA	0.02	NA	NA	NA	118	41	NA	NA	2	105	74	4.8	2	NA	NA	NA	NA	NA	NA
1095	1647.446107	1003.367071	0	0	1	13	1	1	10	0	0	216	NA	76	1	1	1.45	NA	NA	NA	1	3	2	NA	NA	1	NA	1	NA	NA	NA	2	2	2	2	2	2	2
1096	15518.14092	8881.951891	16610.2393	9084.585854	2	6	1	0	NA	NA	NA	232	230	39	1	1	1.2	32.67	NA	NA	NA	NA	NA	NA	NA	1	1	2	NA	NA	NA	2	2	2	2	2	2	2
1097	5669.01488	2782.966861	5868.93384	2953.093746	2	4	2	NA	NA	NA	NA	NA	NA	14	1	1	0.53	17.82	NA	0.01	NA	NA	NA	141	62	NA	NA	NA	106	68	4.6	2	NA	NA	NA	NA	NA	NA
1098	30298.19833	13076.4653	34429.19744	14260.22838	2	9	1	0	NA	NA	NA	239	238	25	1	3	5	26.43	NA	NA	NA	NA	NA	NA	NA	2	1	2	128	62	NA	2	2	2	2	2	2	2
1099	39864.2454	17613.30804	42477.8272	18560.98596	1	5	2	NA	NA	NA	NA	NA	NA	1	1	NA	1.48	NA	NA	NA	NA	NA	NA	NA	NA	NA	NA	NA	NA	NA	NA	2	NA	NA	NA	NA	NA	NA
1100	4888.766327	2341.883249	5233.311331	2345.808232	2	9	2	NA	NA	NA	NA	NA	NA	2	1	NA	3.94	18.83	NA	NA	NA	NA	NA	NA	NA	NA	NA	NA	NA	NA	NA	2	NA	NA	NA	NA	NA	NA
1101	15140.81166	8060.75814	0	0	1	9	1	1	2	0	1	58	NA	77	1	1	1.07	NA	NA	NA	1	12	2	NA	NA	1	NA	2	NA	NA	NA	2	2	2	2	2	2	1
1102	18071.48588	10149.25206	18243.30917	10130.50673	1	2	1	0	NA	NA	NA	232	231	20	2	1	NA	24.49	NA	NA	NA	NA	NA	NA	NA	2	2	2	115	57	NA	2	2	2	2	2	2	2
1103	44983.38861	19859.01312	45890.65208	21265.90507	3	1	2	NA	NA	NA	NA	NA	NA	7	1	1	4.64	15.01	NA	0.13	NA	NA	NA	124	47	NA	NA	NA	NA	NA	NA	2	NA	NA	NA	NA	NA	NA
1104	7860.939953	4588.830126	7735.367155	4787.015788	2	5	1	0	NA	NA	NA	242	241	44	2	3	4.11	40.89	NA	1.07	NA	NA	2	165	44	2	2	2	116	70	5.8	2	2	2	2	2	2	2
1105	37331.61997	14980.15303	39531.5302	15575.16456	2	11	2	NA	NA	NA	NA	NA	NA	15	2	1	NA	24.93	NA	0.05	NA	NA	NA	134	39	NA	NA	NA	113	60	5	2	NA	NA	NA	NA	NA	NA
1106	14743.5946	7849.285285	17654.38029	9356.566501	2	13	1	1	3	0	0	103	102	72	1	1	0.9	22.96	4.81	1.26	1	49	2	186	45	1	1	2	113	70	5.4	2	2	2	2	2	2	2
1107	1657.145798	1033.495097	1799.799152	1098.98801	1	12	2	NA	NA	NA	NA	NA	NA	0	1	NA	1.54	NA	NA	NA	NA	NA	NA	NA	NA	NA	NA	NA	NA	NA	NA	NA	NA	NA	NA	NA	NA	NA
1108	46795.24796	20245.74838	47739.05457	21154.13547	1	11	1	0	NA	NA	NA	247	246	19	1	2	3.53	24.16	NA	0.02	NA	NA	NA	86	41	NA	NA	2	123	60	5.2	2	NA	NA	NA	NA	NA	NA
1109	38331.84052	16584.09415	39104.94988	17547.81676	1	1	1	0	NA	NA	NA	233	231	19	1	3	4.4	23.16	NA	0.07	NA	NA	NA	149	41	NA	NA	2	115	62	4.9	2	NA	NA	NA	NA	NA	NA
1110	27197.17812	14494.65096	33871.87115	14875.08766	2	5	1	0	NA	NA	NA	242	240	55	2	3	NA	26.86	3.75	0.22	NA	NA	2	226	58	1	NA	2	121	89	5.5	2	2	2	2	2	2	2
1111	23439.46765	10050.7909	23508.14789	10883.85361	2	4	2	NA	NA	NA	NA	NA	NA	3	1	NA	1.07	15.34	NA	0.03	NA	NA	NA	165	58	NA	NA	NA	NA	NA	NA	2	NA	NA	NA	NA	NA	NA
1112	56758.24602	24489.80486	57100.359	27012.23964	1	5	1	0	NA	NA	NA	235	234	20	2	1	0.21	26.33	NA	0.22	NA	NA	NA	145	49	2	2	2	109	78	5	2	2	2	2	2	2	2
1113	9710.399874	4549.666167	9938.251073	4574.266695	1	13	2	NA	NA	NA	NA	NA	NA	4	1	NA	0.32	16.11	NA	0.03	NA	NA	NA	165	78	NA	NA	NA	NA	NA	NA	2	NA	NA	NA	NA	NA	NA
1114	3743.755403	2001.374187	3725.082201	1976.681747	2	6	2	NA	NA	NA	NA	NA	NA	1	2	NA	1.8	NA	NA	NA	NA	NA	NA	NA	NA	NA	NA	NA	NA	NA	NA	2	NA	NA	NA	NA	NA	NA
1115	9782.095141	4519.591144	10113.73594	4570.989656	1	7	2	NA	NA	NA	NA	NA	NA	9	2	1	1.06	14.06	NA	0.01	NA	NA	NA	148	43	NA	NA	NA	106	64	NA	2	NA	NA	NA	NA	NA	NA
1116	22558.38944	11356.16796	23017.78023	11644.61461	2	8	1	0	NA	NA	NA	246	246	40	1	3	4.95	23.22	NA	0.29	NA	NA	2	170	43	2	1	2	119	91	4.5	2	2	2	2	2	2	2
1117	26662.94703	13422.45224	26228.55983	14205.55535	1	9	1	1	8	0	0	245	244	47	1	1	0.73	18.6	NA	0.14	NA	NA	1	233	58	1	1	2	124	63	5.2	2	2	2	2	2	2	2
1118	63521.98231	31744.29764	0	0	1	8	1	0	NA	NA	NA	242	NA	52	1	3	5	NA	NA	NA	NA	NA	2	NA	NA	1	NA	2	NA	NA	NA	2	2	2	2	2	2	2
1119	20567.21116	9272.850955	26685.94761	13426.15365	2	6	1	1	10	0	0	70	68	84	2	1	1.2	25.12	7.22	0.25	1	50	1	289	91	2	1	2	142	65	5.6	2	2	2	2	2	2	2
1120	10225.41803	6031.35544	10062.07442	5923.854686	1	3	1	0	NA	NA	NA	238	237	55	2	1	0.05	34.29	7.44	0.42	NA	NA	2	201	41	2	1	1	136	87	5.5	2	2	2	2	2	2	2
1121	7003.157775	2985.142123	6958.248246	3049.966766	2	2	2	NA	NA	NA	NA	NA	NA	15	2	1	0.75	19.26	NA	0.04	NA	NA	NA	125	43	NA	NA	NA	111	74	4.6	2	NA	NA	NA	NA	NA	NA
1122	17882.35484	9530.345045	19596.15877	9929.406125	2	9	1	0	NA	NA	NA	239	239	45	2	2	1.33	36.9	NA	0.92	NA	NA	1	171	49	1	2	1	134	92	5.3	2	2	2	2	2	2	2
1123	2422.284748	1565.855204	2609.595805	1680.715797	2	2	1	0	NA	NA	NA	246	245	19	2	1	NA	26.18	NA	0.11	NA	NA	NA	188	42	NA	NA	2	116	74	4.9	2	NA	NA	NA	NA	NA	NA
1124	34764.28572	13949.95236	36812.90584	14504.04433	1	1	2	NA	NA	NA	NA	NA	NA	15	2	1	5	19.91	NA	0.23	NA	NA	NA	277	69	NA	NA	NA	81	40	5.2	2	NA	NA	NA	NA	NA	NA
1125	111789.3372	46513.48985	119551.9214	49701.10012	1	2	1	0	NA	NA	NA	232	232	27	2	3	3.03	19.42	NA	0.12	NA	NA	NA	194	49	2	1	2	104	74	4.9	2	2	2	2	2	2	2
1126	13037.52677	7487.980151	13342.85299	7461.859834	1	4	2	NA	NA	NA	NA	NA	NA	9	1	1	1.47	16.94	NA	0.03	NA	NA	NA	197	67	NA	NA	NA	108	71	NA	2	NA	NA	NA	NA	NA	NA
1127	86015.63416	35789.52543	90777.94006	38621.30397	2	1	1	0	NA	NA	NA	237	236	28	2	3	3.64	32.55	NA	0.24	NA	NA	NA	188	53	2	1	2	100	10	4.7	2	2	2	2	2	2	2
1128	24219.65533	12907.7895	25268.9318	13246.57633	1	13	1	0	NA	NA	NA	236	235	59	2	3	3.83	47.77	5.32	0.1	NA	NA	2	218	48	2	2	1	150	86	5.6	2	2	2	2	2	2	2
1129	5213.109231	2688.097977	5241.68625	2697.414755	2	4	2	NA	NA	NA	NA	NA	NA	15	1	1	NA	37.06	NA	0.38	NA	NA	NA	203	55	NA	NA	NA	121	56	5.6	2	NA	NA	NA	NA	NA	NA
1130	55489.45916	28141.19285	62507.29204	32241.31976	1	6	1	1	8	0	0	220	219	65	2	3	2.49	20.11	9	0.75	1	56	2	223	62	1	1	1	128	67	5.4	2	2	2	2	1	2	2
1131	89879.7689	38780.93767	90421.52341	39956.79959	1	11	1	0	NA	NA	NA	231	231	28	2	3	5	33.17	NA	0.29	NA	NA	NA	185	45	2	1	2	111	77	5.3	2	2	2	2	2	2	2
1132	28338.40425	14265.89781	28789.84006	14628.25158	2	11	1	0	NA	NA	NA	232	231	44	1	1	2.09	28.08	NA	0.15	NA	NA	2	250	58	2	1	1	118	80	4.6	2	2	2	2	2	2	2
1133	5560.343666	2572.180918	5756.430314	2700.013646	2	4	2	NA	NA	NA	NA	NA	NA	17	1	1	2.54	17.04	NA	0.01	NA	NA	NA	169	58	NA	NA	2	101	65	5.4	2	NA	NA	NA	NA	NA	NA
1134	10223.90465	4728.849392	10944.45356	4682.312305	2	8	2	NA	NA	NA	NA	NA	NA	5	2	NA	2.51	17.1	NA	NA	NA	NA	NA	NA	NA	NA	NA	NA	NA	NA	NA	2	NA	NA	NA	NA	NA	NA
1135	14774.93384	7569.16161	18745.16162	7885.800715	1	2	1	0	NA	NA	NA	232	230	72	1	1	1.15	21.19	4.94	NA	NA	NA	2	NA	NA	1	NA	2	147	74	NA	2	2	2	2	2	2	2
1136	37625.93334	16864.02262	39623.51626	17242.36205	1	1	2	NA	NA	NA	NA	NA	NA	12	1	1	4.24	17.14	NA	0.01	NA	NA	NA	161	54	NA	NA	NA	103	65	4.8	2	NA	NA	NA	NA	NA	NA
1137	35022.11075	20137.21512	43473.21863	24754.63423	1	8	1	1	3	0	0	173	173	73	2	2	4	29	5.56	1.15	1	44	2	243	61	1	1	2	175	83	5.3	2	2	2	2	2	2	2
1138	4896.491777	3165.274908	5068.030779	3201.682458	1	4	1	0	NA	NA	NA	247	247	19	2	3	1.5	30.22	NA	0.8	NA	NA	NA	173	51	NA	NA	2	115	69	5.1	2	NA	NA	NA	NA	NA	NA
1139	38146.9345	19346.02097	43039.64028	20209.09798	1	5	1	0	NA	NA	NA	232	231	65	2	2	5	32.17	5.03	NA	1	61	2	NA	NA	2	1	1	100	64	5.7	2	2	2	2	2	2	2
1140	2327.45021	1549.556122	2368.205663	1678.965818	2	6	2	NA	NA	NA	NA	NA	NA	17	1	1	0.02	21.21	NA	0.01	NA	NA	NA	145	51	NA	NA	2	113	82	5.1	2	NA	NA	NA	NA	NA	NA
1141	8751.744327	5108.837908	9717.93949	5329.482036	2	2	1	0	NA	NA	NA	241	240	51	2	1	NA	19.51	5.12	0.34	NA	NA	2	236	61	1	1	2	118	61	5.3	2	2	2	2	2	2	2
1142	2823.152726	1857.880897	2910.629731	1887.967964	2	3	2	NA	NA	NA	NA	NA	NA	13	1	1	1.8	20.84	NA	0.04	NA	NA	NA	139	45	NA	NA	NA	109	80	5.1	2	NA	NA	NA	NA	NA	NA
1143	5428.272461	2554.06457	5458.028954	2647.51952	2	7	2	NA	NA	NA	NA	NA	NA	16	1	1	2.01	34.12	NA	0.03	NA	NA	NA	129	34	NA	NA	2	NA	NA	4.9	2	NA	NA	NA	NA	NA	NA
1144	53079.91925	26919.20712	70066.53692	25274.45377	1	12	1	1	1	0	1	60	60	68	2	1	1.07	26.25	7.56	3.49	1	59	2	206	31	1	1	1	124	76	5.4	2	2	9	2	1	2	2
1145	5627.741964	2971.531891	5697.997184	2980.651653	2	10	2	NA	NA	NA	NA	NA	NA	13	2	1	2.93	25.37	NA	0.16	NA	NA	NA	171	72	NA	NA	NA	101	62	4.9	2	NA	NA	NA	NA	NA	NA
1146	3416.846465	1798.124358	3399.803828	1859.356236	2	6	2	NA	NA	NA	NA	NA	NA	1	2	NA	0.5	NA	NA	NA	NA	NA	NA	NA	NA	NA	NA	NA	NA	NA	NA	2	NA	NA	NA	NA	NA	NA
1147	19013.33418	8768.624088	25161.79262	8909.131743	1	10	2	NA	NA	NA	NA	NA	NA	1	2	NA	1.11	NA	NA	NA	NA	NA	NA	NA	NA	NA	NA	NA	NA	NA	NA	2	NA	NA	NA	NA	NA	NA
1148	38640.71147	22217.85902	0	0	1	6	1	1	1	0	0	54	NA	71	2	1	1.08	NA	NA	NA	1	25	1	NA	NA	1	NA	1	NA	NA	NA	2	2	2	2	2	1	2
1149	7927.752984	4299.34998	7876.914253	4435.136619	1	6	2	NA	NA	NA	NA	NA	NA	16	2	1	0.61	19.2	NA	NA	NA	NA	NA	NA	NA	NA	NA	2	120	70	NA	2	NA	NA	NA	NA	NA	NA
1150	38097.54592	20303.96786	46424.87065	20911.06927	1	2	1	1	9	0	0	102	102	48	2	1	0.9	23.69	NA	NA	NA	NA	1	NA	NA	1	1	1	150	84	NA	1	2	1	2	2	2	2
1151	5894.984203	3074.444048	6434.802072	3250.858238	1	3	2	NA	NA	NA	NA	NA	NA	2	1	NA	1.8	17.53	NA	NA	NA	NA	NA	NA	NA	NA	NA	NA	NA	NA	NA	2	NA	NA	NA	NA	NA	NA
1152	1644.037472	965.288578	1687.164466	1037.712961	1	3	2	NA	NA	NA	NA	NA	NA	17	2	1	2.1	18.68	NA	0.43	NA	NA	NA	214	76	NA	NA	2	91	50	4.6	2	NA	NA	NA	NA	NA	NA
1153	22290.45685	9718.452597	23751.86498	10939.99414	2	4	2	NA	NA	NA	NA	NA	NA	3	2	NA	NA	16.42	NA	0.02	NA	NA	NA	141	64	NA	NA	NA	NA	NA	NA	2	NA	NA	NA	NA	NA	NA
1154	37373.7459	16130.21626	0	0	2	1	1	0	NA	NA	NA	237	NA	32	1	3	4.89	NA	NA	NA	NA	NA	NA	NA	NA	1	NA	2	NA	NA	NA	2	2	2	2	2	2	2
1155	22954.15624	11555.40179	23830.6292	12277.47149	1	8	1	0	NA	NA	NA	240	240	40	1	1	NA	25.23	NA	0.06	NA	NA	2	213	40	1	1	2	117	80	5.3	2	2	2	2	2	2	2
1156	5560.343666	2572.180918	5948.276448	2590.935505	2	4	2	NA	NA	NA	NA	NA	NA	16	1	1	4.11	17.83	NA	0.24	NA	NA	NA	145	82	NA	NA	2	119	45	5.4	2	NA	NA	NA	NA	NA	NA
1157	7147.226322	4204.925659	7131.789977	4295.082749	1	3	2	NA	NA	NA	NA	NA	NA	11	1	1	0.7	24.35	NA	0.13	NA	NA	NA	150	39	NA	NA	NA	96	54	NA	2	NA	NA	NA	NA	NA	NA
1158	22558.38944	11356.16796	24030.05784	12018.71831	2	8	1	0	NA	NA	NA	247	247	49	1	3	5	38.31	NA	0.19	NA	NA	2	150	51	2	1	2	106	73	5.6	2	2	2	2	2	2	2
1159	32882.46725	14226.44792	35047.00696	14864.76079	2	8	1	0	NA	NA	NA	244	243	19	1	1	1.8	21.43	NA	0.04	NA	NA	NA	207	31	NA	NA	2	96	58	5.4	2	NA	NA	NA	NA	NA	NA
1160	1887.712865	1228.570296	2061.048186	1285.143296	2	13	1	0	NA	NA	NA	243	242	18	2	2	1.27	25.38	NA	0.13	NA	NA	NA	139	43	NA	NA	2	97	61	5	2	NA	NA	NA	NA	NA	NA
1161	58073.18194	29021.32939	64278.2997	30263.44581	1	7	1	0	NA	NA	NA	244	243	57	1	2	3.52	29.76	5.72	0.12	NA	NA	2	181	37	1	1	2	140	69	5.3	2	2	2	2	1	2	2
1162	9195.993714	4181.878603	9505.011386	4305.493193	2	7	2	NA	NA	NA	NA	NA	NA	8	2	1	1.6	19.06	NA	0.01	NA	NA	NA	164	38	NA	NA	NA	108	54	NA	2	NA	NA	NA	NA	NA	NA
1163	6223.858446	3671.077542	6124.436835	3664.675623	2	7	1	1	1	0	0	76	75	46	2	1	0.37	31.43	NA	NA	NA	NA	1	NA	NA	2	2	1	103	67	NA	1	2	2	2	2	2	1
1164	114440.5727	55506.45245	0	0	2	11	1	0	NA	NA	NA	231	NA	46	1	1	3.44	NA	NA	NA	NA	NA	2	NA	NA	1	NA	1	NA	NA	NA	2	2	2	2	2	2	2
1165	5995.879324	2419.580987	5940.905576	2410.337344	2	12	2	NA	NA	NA	NA	NA	NA	0	2	NA	2.06	NA	NA	NA	NA	NA	NA	NA	NA	NA	NA	NA	NA	NA	NA	NA	NA	NA	NA	NA	NA	NA
1166	9348.950878	5478.061827	0	0	2	2	1	0	NA	NA	NA	246	NA	46	1	1	0	NA	NA	NA	NA	NA	2	NA	NA	2	NA	2	NA	NA	NA	2	2	2	2	2	2	2
1167	116148.0403	56334.61564	139457.8089	58342.2264	2	5	1	1	2	0	0	125	124	40	1	1	3.03	20.94	NA	0.07	NA	NA	2	148	47	1	1	2	131	75	5.2	2	2	2	2	2	2	2
1168	30342.94311	14005.28023	30768.91027	15174.87574	1	8	1	0	NA	NA	NA	242	242	19	2	1	1.9	23.96	NA	0.06	NA	NA	NA	161	54	NA	NA	2	105	65	4.8	2	NA	NA	NA	NA	NA	NA
1169	5117.55925	3112.147102	5147.341087	3184.116401	2	8	2	NA	NA	NA	NA	NA	NA	9	2	1	0.78	14.75	NA	NA	NA	NA	NA	NA	NA	NA	NA	NA	98	56	NA	2	NA	NA	NA	NA	NA	NA
1170	2623.433776	1685.057061	2810.034307	1940.695005	1	3	1	1	10	0	0	185	184	65	2	1	2.67	56.34	12.62	1.06	1	32	2	180	36	1	2	1	166	75	7	2	2	2	2	2	2	2
1171	2376.246902	1447.23878	2435.921652	1441.805478	1	12	1	0	NA	NA	NA	239	238	62	1	3	3.25	32.41	6.1	0.13	1	57	2	274	33	1	1	2	123	66	10.8	1	2	2	2	2	2	2
1172	5249.556067	3088.46985	5238.218249	3144.635262	2	6	2	NA	NA	NA	NA	NA	NA	7	1	1	0.97	15.77	NA	0.03	NA	NA	NA	208	62	NA	NA	NA	NA	NA	NA	2	NA	NA	NA	NA	NA	NA
1173	8986.031938	4603.521662	9328.225525	4897.931001	2	5	1	1	10	0	0	123	122	68	1	1	0.62	39.03	8.59	0.54	1	2	2	226	45	1	1	2	160	76	7.4	1	2	2	2	2	2	2
1174	2541.409561	1672.469304	2606.186971	1701.937396	2	13	2	NA	NA	NA	NA	NA	NA	12	1	1	1.5	28.33	NA	0.57	NA	NA	NA	123	45	NA	NA	NA	112	67	5.2	2	NA	NA	NA	NA	NA	NA
1175	4013.825882	1660.468379	3977.024766	1745.32948	2	9	2	NA	NA	NA	NA	NA	NA	0	1	NA	0.77	NA	NA	NA	NA	NA	NA	NA	NA	NA	NA	NA	NA	NA	NA	NA	NA	NA	NA	NA	NA	NA
1176	1955.64585	1266.585496	1945.891428	1281.779562	1	5	2	NA	NA	NA	NA	NA	NA	0	1	NA	0.48	NA	NA	NA	NA	NA	NA	NA	NA	NA	NA	NA	NA	NA	NA	NA	NA	NA	NA	NA	NA	NA
1177	14909.2665	8104.258101	15829.5464	9834.728761	2	11	1	1	3	1	1	1	1	82	1	2	1.94	29.89	6.59	0.25	1	26	2	211	33	1	2	2	125	65	6.4	3	2	9	2	1	2	2
1178	85122.30402	35417.82717	96271.1909	37845.04194	2	7	1	1	4	0	0	157	157	21	2	2	4.99	21.72	NA	0.08	NA	NA	NA	216	51	1	1	2	113	55	4.5	2	2	2	2	2	2	2
1179	43400.41476	22010.29637	48966.92915	22992.23373	1	1	1	0	NA	NA	NA	233	232	60	2	2	1.51	33.26	7.32	NA	1	38	2	NA	NA	2	2	1	125	78	6.2	1	2	2	2	2	2	2
1180	8793.217406	4853.201031	8749.358364	5303.603863	1	6	2	NA	NA	NA	NA	NA	NA	4	1	NA	0.93	14.44	NA	0.03	NA	NA	NA	151	80	NA	NA	NA	NA	NA	NA	2	NA	NA	NA	NA	NA	NA
1181	2036.518934	1375.283555	2072.179955	1377.172982	2	6	2	NA	NA	NA	NA	NA	NA	14	1	1	1.09	30.29	NA	0.09	NA	NA	NA	217	34	NA	NA	NA	133	72	5.3	2	NA	NA	NA	NA	NA	NA
1182	99324.69327	47100.47778	99923.3775	47726.67356	2	10	1	0	NA	NA	NA	236	235	30	2	3	2.56	47.47	NA	0.43	NA	NA	NA	178	39	2	1	2	107	74	4.8	2	2	2	2	2	2	2
1183	97049.69872	45408.7681	103946.5824	48004.26992	1	1	1	0	NA	NA	NA	233	232	32	1	2	2.64	30.27	NA	0.42	NA	NA	NA	226	34	1	1	2	114	58	5.2	2	2	2	2	2	2	2
1184	19695.48905	10413.97315	0	0	1	10	1	0	NA	NA	NA	231	NA	22	1	2	NA	NA	NA	NA	NA	NA	NA	NA	NA	2	NA	2	NA	NA	NA	2	2	2	2	2	2	2
1185	29751.75666	13334.80004	29667.48995	13279.5048	2	7	2	NA	NA	NA	NA	NA	NA	14	1	1	1.76	23.52	NA	0.04	NA	NA	NA	163	54	NA	NA	NA	111	73	5.1	2	NA	NA	NA	NA	NA	NA
1186	8321.919219	4589.441495	8373.241286	4891.912464	1	6	2	NA	NA	NA	NA	NA	NA	17	2	1	1.08	20.89	NA	0.01	NA	NA	NA	192	88	NA	NA	2	105	61	5	2	NA	NA	NA	NA	NA	NA
1187	35624.51911	15548.86709	43022.31443	15976.29269	2	2	2	NA	NA	NA	NA	NA	NA	12	1	1	3.88	19.88	NA	NA	NA	NA	NA	NA	NA	NA	NA	NA	112	26	NA	2	NA	NA	NA	NA	NA	NA
1188	2823.152726	1857.880897	2910.629731	1887.967964	2	3	2	NA	NA	NA	NA	NA	NA	14	1	1	0.54	16.68	NA	0.03	NA	NA	NA	138	46	NA	NA	NA	99	66	4.9	2	NA	NA	NA	NA	NA	NA
1189	8741.691777	5122.235495	11657.74765	5296.325497	2	3	1	0	NA	NA	NA	249	249	51	1	1	3.01	27.39	5.22	0.5	NA	NA	2	213	55	2	NA	2	118	83	5	2	2	2	2	2	2	2
1190	35618.6748	16283.25046	37161.79493	16593.56996	2	12	1	0	NA	NA	NA	243	242	26	2	3	3.18	26.91	NA	0.69	NA	NA	NA	262	88	2	1	2	88	55	4.9	2	2	2	2	2	2	2
1191	12441.37349	5689.527219	16265.99824	5912.562531	1	9	2	NA	NA	NA	NA	NA	NA	4	1	NA	2.88	16.63	NA	NA	NA	NA	NA	NA	NA	NA	NA	NA	NA	NA	NA	2	NA	NA	NA	NA	NA	NA
1192	17649.98878	9396.609236	18739.44075	10146.08652	1	1	1	1	5	0	0	124	123	74	1	2	1.2	30.71	5.69	0.09	1	63	2	170	38	1	2	2	128	66	5.8	2	1	1	2	1	2	2
1193	2157.091201	1394.424204	2309.872382	1483.538915	2	3	2	NA	NA	NA	NA	NA	NA	17	2	1	0.55	25.18	NA	0.01	NA	NA	NA	182	55	NA	NA	NA	96	65	5	2	NA	NA	NA	NA	NA	NA
1194	41538.95339	17927.88722	0	0	2	11	1	0	NA	NA	NA	231	NA	22	1	3	5	NA	NA	NA	NA	NA	NA	NA	NA	1	NA	2	NA	NA	NA	2	2	2	2	2	2	2
1195	45749.48831	24004.52018	52464.15425	25392.70821	2	1	1	0	NA	NA	NA	237	236	61	1	3	5	37.31	5.78	0.55	1	56	2	207	36	1	1	2	135	89	5.6	2	2	2	2	2	2	2
1196	22352.08862	11912.47567	23928.17554	12409.94315	2	4	1	1	2	0	0	132	131	52	2	3	5	47.33	5.6	1.26	NA	NA	2	168	28	2	2	2	NA	NA	6.2	2	1	2	9	2	2	2
1197	7591.373406	4358.379377	7942.650037	4358.78391	2	3	1	1	2	0	0	124	123	40	2	1	0.95	35.29	NA	0.8	NA	NA	2	161	53	2	1	2	118	81	6.5	2	2	2	2	2	2	1
1198	28254.74995	12483.85889	30107.18938	13155.54859	2	7	2	NA	NA	NA	NA	NA	NA	1	1	NA	1.4	NA	NA	NA	NA	NA	NA	NA	NA	NA	NA	NA	NA	NA	NA	2	NA	NA	NA	NA	NA	NA
1199	1487.923926	927.95823	1569.170282	986.763239	2	3	2	NA	NA	NA	NA	NA	NA	0	1	NA	0.81	NA	NA	NA	NA	NA	NA	NA	NA	NA	NA	NA	NA	NA	NA	NA	NA	NA	NA	NA	NA	NA
1200	6915.952227	4391.962335	7279.661234	4524.412007	1	6	2	NA	NA	NA	NA	NA	NA	6	1	1	NA	16.41	NA	0.08	NA	NA	NA	153	50	NA	NA	NA	NA	NA	NA	2	NA	NA	NA	NA	NA	NA
1201	18780.22881	10257.31459	18565.72542	10291.68586	2	4	1	0	NA	NA	NA	237	236	48	2	1	0.85	30.24	NA	0.52	NA	NA	2	134	52	2	2	2	109	57	5.4	2	2	2	2	2	2	2
1202	52299.60266	26523.47359	0	0	2	11	1	0	NA	NA	NA	232	NA	61	2	2	2.85	NA	NA	NA	1	102	2	NA	NA	1	NA	2	NA	NA	NA	2	2	2	2	2	2	2
1203	34413.99824	18321.53537	38537.87905	19240.83995	1	9	1	1	2	0	0	110	110	75	1	3	NA	31.79	6.43	0.43	1	51	2	167	33	1	1	1	164	59	5.7	2	2	1	2	2	2	2
1204	1485.998407	981.414091	1613.918749	1043.606615	2	6	2	NA	NA	NA	NA	NA	NA	0	2	NA	1.03	NA	NA	NA	NA	NA	NA	NA	NA	NA	NA	NA	NA	NA	NA	NA	NA	NA	NA	NA	NA	NA
1205	3287.921122	2125.434842	3416.906033	2213.276481	2	10	2	NA	NA	NA	NA	NA	NA	16	2	1	NA	18.78	NA	0.04	NA	NA	NA	144	43	NA	NA	2	104	70	5	2	NA	NA	NA	NA	NA	NA
1206	2649.939506	1743.891481	2711.998516	1826.631808	1	4	2	NA	NA	NA	NA	NA	NA	13	1	1	0.48	18.92	NA	0.01	NA	NA	NA	187	57	NA	NA	NA	106	54	5.2	2	NA	NA	NA	NA	NA	NA
1207	67114.67287	35022.33482	70799.98987	34993.15433	2	1	1	0	NA	NA	NA	237	237	50	1	2	1.25	25.9	6.25	0.03	NA	NA	2	227	30	1	1	1	115	80	5.7	2	2	2	2	2	2	2
1208	6481.397953	2998.254988	7074.162413	3154.410997	2	12	1	0	NA	NA	NA	243	242	19	1	1	5	23.8	NA	0.05	NA	NA	NA	144	45	NA	NA	2	105	57	5.4	2	NA	NA	NA	NA	NA	NA
1209	27611.4958	12358.28528	27692.40054	12449.18524	2	5	2	NA	NA	NA	NA	NA	NA	3	2	NA	0.11	15.34	NA	NA	NA	NA	NA	NA	NA	NA	NA	NA	NA	NA	NA	2	NA	NA	NA	NA	NA	NA
1210	59549.57671	31412.86125	67003.7863	33414.30132	2	7	1	1	10	0	0	81	80	56	2	3	1.8	38.97	5.59	0.29	NA	NA	1	289	52	1	1	2	108	70	5.8	2	1	2	2	2	2	2
1211	7744.651938	4468.626648	7694.98739	4494.082906	2	10	2	NA	NA	NA	NA	NA	NA	16	2	1	0	27.25	NA	0.06	NA	NA	NA	180	60	NA	NA	2	109	55	4.8	2	NA	NA	NA	NA	NA	NA
1212	56985.75233	28946.75892	57329.23662	31376.49879	2	1	1	0	NA	NA	NA	237	237	47	2	2	1.25	21.86	NA	0.47	NA	NA	2	189	54	2	2	2	104	74	5.3	2	2	2	2	2	2	2
1213	6148.257508	3547.514795	6252.071921	3628.961342	2	12	2	NA	NA	NA	NA	NA	NA	17	2	1	0.55	22.66	NA	0.12	NA	NA	NA	183	49	NA	NA	2	98	68	5.3	2	NA	NA	NA	NA	NA	NA
1214	35732.72497	15787.86919	47287.83531	17243.57019	1	1	2	NA	NA	NA	NA	NA	NA	2	1	NA	3.88	15.41	NA	NA	NA	NA	NA	NA	NA	NA	NA	NA	NA	NA	NA	2	NA	NA	NA	NA	NA	NA
1215	19221.28616	8635.062482	25394.06667	10128.0477	1	1	2	NA	NA	NA	NA	NA	NA	1	2	NA	0.65	NA	NA	NA	NA	NA	NA	NA	NA	NA	NA	NA	NA	NA	NA	2	NA	NA	NA	NA	NA	NA
1216	2637.048015	1704.68619	2823.823295	1813.629091	1	5	2	NA	NA	NA	NA	NA	NA	16	2	1	0.82	23.73	NA	0.01	NA	NA	NA	174	65	NA	NA	2	NA	NA	5.3	2	NA	NA	NA	NA	NA	NA
1217	3065.749986	1998.023851	3320.701874	2039.581624	1	3	2	NA	NA	NA	NA	NA	NA	14	1	1	0.65	20.83	NA	0.04	NA	NA	NA	145	54	NA	NA	NA	111	68	5	2	NA	NA	NA	NA	NA	NA
1218	14145.05632	6254.445818	15313.96348	6424.45789	2	11	2	NA	NA	NA	NA	NA	NA	9	1	1	0.18	16	NA	0.04	NA	NA	NA	NA	NA	NA	NA	NA	106	70	NA	2	NA	NA	NA	NA	NA	NA
1219	106280.5729	52060.6673	128570.4458	63485.49887	1	1	1	0	NA	NA	NA	233	233	44	2	1	NA	20.48	NA	0.2	NA	NA	2	NA	NA	1	1	2	149	97	5.5	2	2	2	2	2	2	2
1220	17882.35484	9530.345045	17678.10676	10699.98281	2	9	1	0	NA	NA	NA	239	238	42	2	1	2.35	25.57	NA	0.11	NA	NA	2	151	42	2	1	2	101	62	5.4	2	2	2	2	2	2	2
1221	65549.5303	32108.90001	74439.85158	35339.58689	2	9	1	0	NA	NA	NA	239	239	47	2	3	3.56	40.32	NA	0.54	NA	NA	2	183	46	1	1	2	140	70	4.9	2	2	2	2	2	2	2
1222	2848.877445	1896.708883	2898.763492	1964.716563	1	6	2	NA	NA	NA	NA	NA	NA	17	1	1	1.14	22.12	NA	0.03	NA	NA	NA	125	62	NA	NA	2	110	61	5.4	2	NA	NA	NA	NA	NA	NA
1223	5556.385928	2368.446095	6076.867251	2359.154618	2	4	2	NA	NA	NA	NA	NA	NA	13	2	1	1.25	17.13	NA	0.01	NA	NA	NA	157	49	NA	NA	NA	97	34	5.6	2	NA	NA	NA	NA	NA	NA
1224	3066.183224	1608.076305	3169.4804	1626.065094	2	2	2	NA	NA	NA	NA	NA	NA	13	2	1	1.21	40.29	NA	0.63	NA	NA	NA	218	55	NA	NA	NA	106	72	5	2	NA	NA	NA	NA	NA	NA
1225	6670.09872	3830.908092	6826.305954	3817.544738	2	10	2	NA	NA	NA	NA	NA	NA	9	1	1	1.03	14.39	NA	0.01	NA	NA	NA	201	43	NA	NA	NA	114	52	NA	2	NA	NA	NA	NA	NA	NA
1226	46199.88286	24240.83988	51510.57176	25421.17041	2	3	1	0	NA	NA	NA	248	247	60	1	3	4.1	26.94	4.72	0.1	1	53	2	178	44	1	1	2	138	74	7.7	1	2	2	2	2	2	2
1227	75310.12133	39726.67016	84737.18125	42257.81652	1	1	1	0	NA	NA	NA	232	230	53	2	3	5	24.81	4.4	0.31	NA	NA	2	172	62	1	1	1	110	74	5.1	2	2	2	2	2	2	1
1228	5832.648285	2528.25307	6290.771905	2669.102635	2	4	2	NA	NA	NA	NA	NA	NA	13	2	1	1.67	16.2	NA	0.01	NA	NA	NA	167	60	NA	NA	NA	104	53	5.3	2	NA	NA	NA	NA	NA	NA
1229	17271.45115	7786.937719	22409.70043	11274.70104	1	7	1	1	4	0	0	107	106	85	2	1	1.08	24.65	12.41	0.65	1	31	1	240	53	2	2	1	172	78	7.8	2	2	2	2	2	2	2
1230	2134.913588	1410.117736	2130.302672	1429.022545	2	3	1	0	NA	NA	NA	249	248	19	1	2	NA	19.23	NA	0.26	NA	NA	NA	136	55	NA	NA	2	111	67	5.1	2	NA	NA	NA	NA	NA	NA
1231	80810.45265	37238.84779	101654.2169	38825.14004	2	1	1	0	NA	NA	NA	237	236	28	1	3	2.46	44.77	NA	0.43	NA	NA	NA	244	41	2	1	2	124	79	5.4	2	2	2	2	2	2	2
1232	25673.99622	12020.93088	26038.01178	12301.65026	2	4	1	0	NA	NA	NA	237	237	20	2	1	3.53	26.62	NA	NA	NA	NA	NA	NA	NA	2	NA	2	NA	NA	NA	2	2	2	2	2	2	2
1233	3321.260374	1853.200035	3625.396167	2027.809435	1	6	2	NA	NA	NA	NA	NA	NA	0	2	NA	2.93	NA	NA	NA	NA	NA	NA	NA	NA	NA	NA	NA	NA	NA	NA	NA	NA	NA	NA	NA	NA	NA
1234	7392.795467	3380.64024	8395.4621	3650.921657	2	6	1	0	NA	NA	NA	234	234	32	2	3	5	28.97	NA	0.09	NA	NA	NA	311	59	2	2	2	115	63	4.6	2	2	2	2	2	2	2
1235	59110.93808	27269.3423	62594.27893	28806.95765	2	11	2	NA	NA	NA	NA	NA	NA	11	2	1	1.8	15.82	NA	0.01	NA	NA	NA	185	66	NA	NA	NA	107	65	NA	2	NA	NA	NA	NA	NA	NA
1236	37554.69856	16208.31402	40598.96045	17456.45212	1	10	1	0	NA	NA	NA	248	247	22	1	1	2.4	42.5	NA	NA	NA	NA	NA	NA	NA	2	NA	2	134	82	NA	2	2	2	2	2	2	2
1237	236864.136	95264.06342	261361.3383	103831.171	1	8	1	0	NA	NA	NA	242	240	21	2	3	0.96	22.46	NA	0.05	NA	NA	NA	164	43	2	NA	2	97	70	5.1	2	2	2	2	2	2	2
1238	5745.473358	3380.23273	5733.064473	3368.441467	2	2	2	NA	NA	NA	NA	NA	NA	10	1	1	0.52	24.23	NA	NA	NA	NA	NA	NA	NA	NA	NA	NA	117	78	NA	2	NA	NA	NA	NA	NA	NA
1239	87894.4061	40193.09981	0	0	1	8	1	0	NA	NA	NA	239	NA	39	2	3	NA	NA	NA	NA	NA	NA	NA	NA	NA	2	NA	2	NA	NA	NA	2	2	2	2	2	2	2
1240	6822.208493	3169.132513	6859.60621	3145.851964	2	5	1	0	NA	NA	NA	242	241	19	1	3	5	25.24	NA	0.01	NA	NA	NA	211	45	NA	NA	2	124	60	5.6	2	NA	NA	NA	NA	NA	NA
1241	6765.61639	3129.732697	7004.207225	3402.499064	2	5	2	NA	NA	NA	NA	NA	NA	16	1	1	0.47	26.98	NA	0.23	NA	NA	NA	214	34	NA	NA	2	102	60	5.2	2	NA	NA	NA	NA	NA	NA
1242	30969.83099	13366.3367	32395.28611	13866.92888	1	7	1	0	NA	NA	NA	247	246	20	1	2	0.85	25.95	NA	0.14	NA	NA	NA	197	61	2	1	2	130	62	5.1	2	2	2	2	2	2	2
1243	10230.61461	5972.129643	11360.07749	6230.058228	1	11	1	1	10	1	0	211	210	45	2	3	4.69	33.61	NA	0.36	NA	NA	2	190	34	1	2	2	110	68	7.5	1	2	2	2	2	2	2
1244	1457.654891	883.602477	1816.307652	952.213444	1	13	1	1	2	0	0	209	207	66	1	1	2.44	38.04	NA	0.58	1	50	1	210	37	1	1	1	144	89	5.9	2	2	2	2	2	1	2
1245	8437.332188	4943.894559	8475.271158	5111.923268	2	13	1	1	2	0	0	139	139	43	1	3	5	30.87	NA	0.69	NA	NA	2	203	37	2	1	1	110	73	5.3	2	2	2	2	2	2	2
1246	19881.24686	10413.5449	0	0	2	8	1	0	NA	NA	NA	245	NA	39	1	2	5	NA	NA	NA	NA	NA	NA	NA	NA	2	NA	2	NA	NA	NA	2	2	2	2	2	2	2
1247	4569.33584	2414.492623	4732.049826	2496.713809	1	12	2	NA	NA	NA	NA	NA	NA	1	1	NA	0.75	NA	NA	NA	NA	NA	NA	NA	NA	NA	NA	NA	NA	NA	NA	2	NA	NA	NA	NA	NA	NA
1248	8208.775903	4571.610082	8279.269876	4801.028954	1	4	2	NA	NA	NA	NA	NA	NA	4	2	NA	0.48	14.68	NA	0.05	NA	NA	NA	155	64	NA	NA	NA	NA	NA	NA	2	NA	NA	NA	NA	NA	NA
1249	2649.939506	1719.264	2717.483211	1809.801647	1	4	2	NA	NA	NA	NA	NA	NA	17	1	1	0.46	25.01	NA	0.07	NA	NA	NA	133	40	NA	NA	2	118	63	5.1	2	NA	NA	NA	NA	NA	NA
1250	5349.76914	2426.194535	5315.462386	2416.676509	2	4	2	NA	NA	NA	NA	NA	NA	14	2	1	2.35	26.52	NA	0.31	NA	NA	NA	166	47	NA	NA	NA	99	55	4.7	2	NA	NA	NA	NA	NA	NA
1251	8867.641499	4542.870536	9205.326704	4732.911459	2	7	1	1	9	0	0	48	47	71	1	1	3.47	23.17	5.69	0.63	1	24	2	162	43	1	1	1	158	76	4.8	2	2	2	2	2	2	2
1252	9029.501138	5347.996644	9304.981479	5518.308166	1	12	1	0	NA	NA	NA	240	239	42	1	2	2.69	37.83	NA	0.14	NA	NA	2	229	41	2	1	2	132	83	5.7	2	2	2	2	2	2	2
1253	86948.40601	42172.08504	93127.43646	43913.99696	1	8	1	0	NA	NA	NA	239	239	47	1	3	0	24.69	NA	0.03	NA	NA	2	253	52	2	1	1	130	82	5.3	2	2	2	2	2	2	2
1254	7149.776213	2885.225277	7084.222859	3032.679692	2	8	2	NA	NA	NA	NA	NA	NA	0	2	NA	1.83	NA	NA	NA	NA	NA	NA	NA	NA	NA	NA	NA	NA	NA	NA	NA	NA	NA	NA	NA	NA	NA
1255	48296.73004	24493.4374	59951.10686	30476.81265	1	1	1	1	1	0	0	120	119	68	2	3	4	29.91	6.47	0.47	1	52	2	252	65	1	1	2	114	57	5.3	2	2	2	2	2	2	2
1256	29395.07499	12871.10875	0	0	1	8	2	NA	NA	NA	NA	NA	NA	1	1	NA	5	NA	NA	NA	NA	NA	NA	NA	NA	NA	NA	NA	NA	NA	NA	2	NA	NA	NA	NA	NA	NA
1257	106280.5729	52060.6673	120200.6623	55756.14698	1	1	1	0	NA	NA	NA	233	232	49	2	3	5	27.23	NA	0.13	NA	NA	2	225	53	2	2	2	121	77	5.2	2	2	2	2	2	2	2
1258	2481.558727	1633.082231	2636.240204	1599.88503	1	12	2	NA	NA	NA	NA	NA	NA	12	1	1	0.75	21.03	NA	0.22	NA	NA	NA	158	56	NA	NA	NA	104	63	5.4	2	NA	NA	NA	NA	NA	NA
1259	18355.34318	8465.169905	18409.12637	9141.307059	2	5	2	NA	NA	NA	NA	NA	NA	2	2	NA	0.11	14.92	NA	NA	NA	NA	NA	NA	NA	NA	NA	NA	NA	NA	NA	2	NA	NA	NA	NA	NA	NA
1260	18231.06427	9909.893977	20415.71994	11696.41848	1	2	1	1	1	0	0	108	107	80	1	3	3.62	26.06	8.15	0.8	1	31	1	144	49	2	2	1	125	66	5	2	2	2	2	2	2	1
1261	5185.23072	3050.625336	5174.031829	3116.033271	1	13	2	NA	NA	NA	NA	NA	NA	10	1	1	0.61	22.12	NA	0.43	NA	NA	NA	175	52	NA	NA	NA	118	55	NA	2	NA	NA	NA	NA	NA	NA
1262	20842.82691	9397.113976	22235.82621	11872.82809	1	7	1	1	1	0	0	61	60	85	2	2	1.19	35.04	6.63	0.16	1	43	1	151	49	2	2	2	NA	NA	6.1	2	2	2	2	2	2	2
1263	16218.81289	8164.747922	17533.54356	8413.537694	2	9	1	0	NA	NA	NA	244	244	48	1	1	NA	30.92	NA	0.53	NA	NA	1	219	28	1	1	2	134	82	5.8	2	2	2	2	2	2	2
1264	20897.60439	11413.77481	22352.75974	11517.34983	2	8	1	0	NA	NA	NA	245	244	40	2	3	1.66	31.77	NA	0.25	NA	NA	1	208	40	2	2	2	107	77	7.1	1	2	2	2	2	2	2
1265	5372.277368	3160.670438	5360.6745	3228.437831	2	3	2	NA	NA	NA	NA	NA	NA	9	1	1	1.22	21.75	NA	0.2	NA	NA	NA	233	36	NA	NA	NA	104	61	NA	2	NA	NA	NA	NA	NA	NA
1266	75653.76997	33860.92801	86892.3484	41696.56845	2	11	2	NA	NA	NA	NA	NA	NA	5	2	NA	2.09	14.82	NA	NA	NA	NA	NA	NA	NA	NA	NA	NA	NA	NA	NA	2	NA	NA	NA	NA	NA	NA
1267	15680.15029	8806.237553	15429.6713	8789.972725	1	6	1	0	NA	NA	NA	229	228	22	2	2	1.44	22.53	NA	0.14	NA	NA	NA	175	50	2	1	2	102	70	5.1	2	2	2	2	2	2	2
1268	1971.927748	1266.588395	2112.187726	1299.55942	2	3	1	0	NA	NA	NA	249	248	67	2	1	0.69	25.43	6.65	0.15	1	40	2	238	82	2	1	1	152	48	5.9	2	2	2	2	2	2	1
1269	34764.28572	13949.95236	37965.16334	15076.28204	1	1	2	NA	NA	NA	NA	NA	NA	13	2	1	1.98	17.85	NA	0.17	NA	NA	NA	152	60	NA	NA	NA	118	66	4.9	2	NA	NA	NA	NA	NA	NA
1270	6837.136272	2844.806817	7215.67832	3000.374869	2	12	1	0	NA	NA	NA	242	242	25	2	3	3.95	37.82	NA	4.2	NA	NA	NA	300	65	2	1	2	115	69	4.9	2	2	2	2	2	2	2
1271	10970.41034	5068.62474	11596.9609	5227.207955	2	12	2	NA	NA	NA	NA	NA	NA	6	2	1	5	15.1	NA	0.07	NA	NA	NA	177	48	NA	NA	NA	NA	NA	NA	2	NA	NA	NA	NA	NA	NA
1272	6076.645172	3133.373362	6253.223961	3198.202063	2	12	2	NA	NA	NA	NA	NA	NA	12	1	1	0.55	15.07	NA	0.08	NA	NA	NA	166	58	NA	NA	NA	90	58	5.2	2	NA	NA	NA	NA	NA	NA
1273	2515.66945	1541.117646	2694.604881	1774.918717	2	3	1	1	10	0	0	48	48	73	2	1	0.87	33.85	9.43	1.16	NA	NA	1	192	49	1	1	2	159	69	5	2	2	2	2	2	2	2
1274	83378.4217	40842.23629	94298.90374	43741.38573	3	1	1	0	NA	NA	NA	241	240	44	2	3	2.99	23.61	NA	0.03	NA	NA	2	220	75	2	1	2	101	73	4.8	2	2	2	2	2	2	2
1275	33299.10089	14406.70254	33970.70566	15243.89419	1	8	2	NA	NA	NA	NA	NA	NA	17	1	1	NA	19.69	NA	0.02	NA	NA	NA	179	63	NA	NA	2	113	64	4.9	2	NA	NA	NA	NA	NA	NA
1276	12354.73702	7111.254316	13382.81318	9195.018592	2	5	1	0	NA	NA	NA	242	242	70	2	3	NA	27.55	8.25	2.16	NA	NA	1	127	43	1	2	1	144	69	6.3	2	1	1	2	1	2	2
1277	3661.77311	2437.913781	3653.864533	2558.242936	2	8	1	0	NA	NA	NA	245	243	19	1	1	1.01	19.71	NA	0.03	NA	NA	NA	167	65	NA	NA	2	102	54	5.3	2	NA	NA	NA	NA	NA	NA
1278	9830.394689	5328.249769	9874.597648	5458.363341	2	3	1	1	3	0	0	127	127	55	1	1	2.22	23.55	10.15	NA	NA	NA	2	NA	NA	1	1	2	133	80	5.5	2	2	2	2	2	2	2
1279	10885.79448	5795.446006	12278.35698	6507.330331	2	9	1	1	1	1	0	29	28	72	1	3	0.85	27.3	6.03	0.29	1	26	1	223	44	1	1	2	125	60	9.6	1	9	2	9	9	2	2
1280	31536.80039	18133.21128	0	0	3	1	1	1	10	0	0	196	NA	78	2	3	2.18	NA	NA	NA	1	43	2	NA	NA	2	NA	1	NA	NA	NA	2	2	2	2	2	2	2
1281	16376.45192	8882.73214	16114.85002	10149.71885	1	12	1	0	NA	NA	NA	237	236	27	2	1	0.94	18.96	NA	0.05	NA	NA	NA	170	70	2	1	2	123	91	4.6	2	2	2	2	2	2	2
1282	36821.1653	17859.15792	41502.77455	19352.8935	2	7	1	0	NA	NA	NA	246	245	45	1	3	1.44	23.23	NA	0.27	NA	NA	2	266	60	2	1	2	127	72	5.1	2	2	2	2	2	2	2
1283	10077.6425	4779.77132	9913.459638	5157.618676	2	12	1	1	1	0	1	165	164	67	1	2	4.24	23.86	5.25	0.67	1	24	2	174	41	1	1	2	113	60	5.6	2	2	2	2	2	2	2
1284	62251.61737	28466.9478	70044.05904	30742.87379	2	9	1	0	NA	NA	NA	239	239	36	2	3	3.77	23.11	NA	0.14	NA	NA	NA	184	77	2	1	2	105	73	5.2	2	2	2	2	2	2	1
1285	19212.61375	8662.12256	21642.46105	10980.83178	1	8	1	1	1	0	1	90	90	85	2	3	5	25.15	7.78	0.44	1	31	1	227	57	2	1	1	160	59	4.9	2	2	2	2	2	2	2
1286	7350.684181	3399.902447	7868.737477	3366.443662	2	9	2	NA	NA	NA	NA	NA	NA	3	2	NA	0.48	14.76	NA	NA	NA	NA	NA	NA	NA	NA	NA	NA	NA	NA	NA	2	NA	NA	NA	NA	NA	NA
1287	2136.315526	1470.595175	2175.117769	1509.039135	2	3	2	NA	NA	NA	NA	NA	NA	17	2	1	0.46	19.76	NA	0.15	NA	NA	NA	173	56	NA	NA	2	106	67	5.2	2	NA	NA	NA	NA	NA	NA
1288	69939.30481	33653.94222	71716.78866	36917.75132	1	11	1	0	NA	NA	NA	231	230	20	1	1	0.97	28.2	NA	0.07	NA	NA	NA	182	50	2	NA	1	114	71	5.1	2	1	2	2	2	2	2
1289	2742.386248	1811.183979	2840.042584	1925.959285	2	3	2	NA	NA	NA	NA	NA	NA	0	2	NA	NA	NA	NA	NA	NA	NA	NA	NA	NA	NA	NA	NA	NA	NA	NA	NA	NA	NA	NA	NA	NA	NA
1290	81238.03008	42853.68777	0	0	2	11	1	1	1	0	0	88	NA	54	2	1	0.9	NA	NA	NA	NA	NA	2	NA	NA	1	NA	2	NA	NA	NA	2	2	2	2	2	2	2
1291	4273.553876	1762.359534	4234.37142	1735.87189	2	9	2	NA	NA	NA	NA	NA	NA	0	1	NA	0.88	NA	NA	NA	NA	NA	NA	NA	NA	NA	NA	NA	NA	NA	NA	NA	NA	NA	NA	NA	NA	NA
1292	76021.7272	36050.04511	76479.95171	39360.4855	1	8	1	0	NA	NA	NA	239	239	32	2	2	2.56	23.36	NA	0.06	NA	NA	NA	142	44	2	2	2	107	69	4.8	2	2	2	2	2	2	2
1293	5669.01488	2782.966861	5913.558056	2903.199846	2	4	2	NA	NA	NA	NA	NA	NA	15	1	1	3.67	16.43	NA	0.01	NA	NA	NA	139	46	NA	NA	NA	NA	NA	4.8	2	NA	NA	NA	NA	NA	NA
1294	5395.744394	2694.152428	0	0	2	4	2	NA	NA	NA	NA	NA	NA	14	1	1	3.26	NA	NA	NA	NA	NA	NA	NA	NA	NA	NA	NA	NA	NA	NA	2	NA	NA	NA	NA	NA	NA
1295	37410.93969	19629.3268	41893.94848	20195.57233	2	7	1	1	1	1	0	217	216	60	1	2	5	34.35	6.03	0.25	1	66	1	190	66	1	1	2	146	93	6.3	2	2	2	2	2	2	2
1296	11298.56777	6503.334605	12621.37236	8408.96415	2	8	1	1	6	0	0	11	10	79	2	3	5	17.43	22	0.11	NA	NA	1	273	82	2	2	9	80	61	4.5	1	1	1	1	1	2	2
1297	26009.74309	13847.22649	0	0	2	4	1	1	5	0	0	4	NA	79	1	1	NA	NA	NA	NA	NA	NA	2	NA	NA	1	NA	1	NA	NA	NA	2	1	1	1	1	1	2
1298	1366.896978	885.278838	1794.637773	906.094352	2	3	2	NA	NA	NA	NA	NA	NA	0	1	NA	NA	NA	NA	NA	NA	NA	NA	NA	NA	NA	NA	NA	NA	NA	NA	NA	NA	NA	NA	NA	NA	NA
1299	12838.39568	6978.590946	14722.69082	8435.994565	2	5	1	1	10	0	0	92	91	85	1	2	1.33	27.41	10.16	0.14	NA	NA	2	242	39	1	1	1	158	78	6.1	2	2	2	2	2	2	2
1300	5823.257121	3621.183718	6178.516469	3757.168481	2	6	2	NA	NA	NA	NA	NA	NA	11	2	1	1.76	23.39	NA	0.44	NA	NA	NA	116	44	NA	NA	NA	97	64	NA	2	NA	NA	NA	NA	NA	NA
1301	91050.84662	44161.8682	99206.65779	47855.55599	2	8	1	0	NA	NA	NA	247	246	43	1	3	5	21.47	NA	0.17	NA	NA	2	178	47	2	1	2	109	72	4.8	2	2	2	2	2	2	2
1302	6608.070228	3243.956993	6913.891614	3384.106212	2	12	2	NA	NA	NA	NA	NA	NA	12	1	1	5	25.36	NA	NA	NA	NA	NA	NA	NA	NA	NA	NA	99	76	NA	2	NA	NA	NA	NA	NA	NA
1303	6853.425258	3035.27345	7336.433296	3274.145071	1	8	2	NA	NA	NA	NA	NA	NA	1	1	NA	5	NA	NA	NA	NA	NA	NA	NA	NA	NA	NA	NA	NA	NA	NA	2	NA	NA	NA	NA	NA	NA
1304	1349.991278	857.716517	1343.257756	904.576091	2	13	2	NA	NA	NA	NA	NA	NA	0	2	NA	1.01	NA	NA	NA	NA	NA	NA	NA	NA	NA	NA	NA	NA	NA	NA	NA	NA	NA	NA	NA	NA	NA
1305	2127.864899	1289.870947	2574.6528	1541.055054	1	4	1	0	NA	NA	NA	248	246	64	1	1	NA	19.76	6.25	0.84	1	30	1	178	49	1	1	2	150	71	4.8	2	2	2	2	2	2	2
1306	14251.77647	8203.169906	15131.12061	9353.703683	2	11	1	1	5	0	1	163	162	62	2	1	1.63	28.49	6.56	0.12	1	42	1	220	25	1	2	2	136	71	5.6	2	2	2	2	2	2	2
1307	7996.34245	4667.871445	8289.257573	4735.704634	2	6	1	0	NA	NA	NA	232	232	42	2	1	2.4	27.52	NA	0.26	NA	NA	2	184	40	1	2	2	127	78	4.8	2	2	2	2	2	2	2
1308	15873.53489	8876.524918	16101.33305	9291.744997	1	4	2	NA	NA	NA	NA	NA	NA	4	1	NA	1.5	15.75	NA	NA	NA	NA	NA	NA	NA	NA	NA	NA	NA	NA	NA	2	NA	NA	NA	NA	NA	NA
1309	6172.902459	2663.457511	6210.109917	2744.215183	2	5	1	0	NA	NA	NA	241	241	22	2	2	NA	24.81	NA	0.32	NA	NA	NA	303	73	2	1	2	108	60	4.9	2	2	2	2	2	2	2
1310	6687.117003	3840.682382	7204.968957	3827.284932	1	6	2	NA	NA	NA	NA	NA	NA	6	1	1	1.54	15.41	NA	0.46	NA	NA	NA	156	56	NA	NA	NA	NA	NA	NA	2	NA	NA	NA	NA	NA	NA
1311	46363.50458	20236.06181	49702.87784	22059.92024	1	11	2	NA	NA	NA	NA	NA	NA	13	1	1	1.14	16.06	NA	0.01	NA	NA	NA	187	54	NA	NA	NA	88	62	5.3	2	NA	NA	NA	NA	NA	NA
1312	8152.931645	3392.285103	8604.323474	3577.791965	2	11	1	0	NA	NA	NA	231	230	22	2	3	2.17	28.17	NA	0.05	NA	NA	NA	190	62	1	1	2	102	54	4.4	2	2	2	2	2	2	2
1313	2672.392838	1514.577515	2694.887212	1657.281738	1	3	2	NA	NA	NA	NA	NA	NA	0	1	NA	1.33	NA	NA	NA	NA	NA	NA	NA	NA	NA	NA	NA	NA	NA	NA	NA	NA	NA	NA	NA	NA	NA
1314	7824.124154	3335.084449	8557.030497	3407.508357	1	12	2	NA	NA	NA	NA	NA	NA	14	2	1	NA	23.67	NA	NA	NA	NA	NA	NA	NA	NA	NA	NA	98	56	NA	2	NA	NA	NA	NA	NA	NA
1315	65127.83067	32546.7998	69756.1714	34038.43355	2	12	1	1	1	0	0	132	132	54	1	3	NA	29	NA	0.51	NA	NA	2	204	31	1	1	2	NA	NA	11.3	2	2	2	2	2	2	2
1316	3612.817963	2138.307673	4029.32014	2075.570166	1	3	1	1	9	1	1	155	154	65	2	1	NA	32.81	5.06	0.64	1	46	2	235	55	2	1	1	147	64	6.5	1	2	2	9	2	2	1
1317	1436.11886	895.649497	1483.669367	967.25409	1	13	2	NA	NA	NA	NA	NA	NA	0	1	NA	0	NA	NA	NA	NA	NA	NA	NA	NA	NA	NA	NA	NA	NA	NA	NA	NA	NA	NA	NA	NA	NA
1318	8687.732982	4915.003305	8812.409031	5739.099223	1	3	2	NA	NA	NA	NA	NA	NA	4	2	NA	0.37	14.27	NA	0.01	NA	NA	NA	182	75	NA	NA	NA	NA	NA	NA	2	NA	NA	NA	NA	NA	NA
1319	7902.615667	5018.54108	8318.213172	5169.886667	1	3	2	NA	NA	NA	NA	NA	NA	10	1	1	1.59	22.13	NA	0.05	NA	NA	NA	159	60	NA	NA	NA	97	70	NA	2	NA	NA	NA	NA	NA	NA
1320	7296.899003	3411.691322	7229.996741	3680.186485	1	8	2	NA	NA	NA	NA	NA	NA	2	1	NA	5	14.43	NA	NA	NA	NA	NA	NA	NA	NA	NA	NA	NA	NA	NA	2	NA	NA	NA	NA	NA	NA
1321	8160.538394	3608.302723	8729.880965	3735.861029	2	9	2	NA	NA	NA	NA	NA	NA	7	1	1	0.35	14.87	NA	0.55	NA	NA	NA	168	84	NA	NA	NA	NA	NA	NA	2	NA	NA	NA	NA	NA	NA
1322	76739.59857	35905.83671	92140.48076	39501.37705	2	7	1	0	NA	NA	NA	246	244	33	1	1	0.89	29.45	NA	0.68	NA	NA	NA	233	45	1	1	2	123	79	5.4	2	2	2	2	2	2	2
1323	21490.4014	9899.365391	21548.33785	10228.39442	3	1	1	0	NA	NA	NA	241	240	18	2	1	0.84	23.58	NA	0.02	NA	NA	NA	117	41	NA	NA	2	94	65	5.2	2	NA	NA	NA	NA	NA	NA
1324	11350.31302	5018.708743	12288.27056	5155.130274	2	8	2	NA	NA	NA	NA	NA	NA	9	1	1	0.62	21.14	NA	2.21	NA	NA	NA	158	59	NA	NA	NA	109	78	NA	2	NA	NA	NA	NA	NA	NA
1325	16932.26703	8952.921849	17686.93526	9635.741614	1	13	1	0	NA	NA	NA	232	231	38	1	1	1.06	33.99	NA	0.77	NA	NA	NA	193	43	2	2	2	107	80	5.4	2	2	2	2	2	2	2
1326	38079.77686	17561.7409	0	0	1	9	2	NA	NA	NA	NA	NA	NA	1	2	NA	3.29	NA	NA	NA	NA	NA	NA	NA	NA	NA	NA	NA	NA	NA	NA	2	NA	NA	NA	NA	NA	NA
1327	8793.217406	4853.201031	9864.98328	5303.603863	1	6	2	NA	NA	NA	NA	NA	NA	3	1	NA	3.74	15.01	NA	0.03	NA	NA	NA	151	46	NA	NA	NA	NA	NA	NA	2	NA	NA	NA	NA	NA	NA
1328	70771.44273	35367.1227	79769.64359	38491.78376	2	11	1	0	NA	NA	NA	231	231	54	1	3	4.44	30.27	3.97	0.53	NA	NA	2	247	35	1	1	2	114	71	6	1	2	2	2	2	2	2
1329	34379.16771	17411.84312	35216.98897	17322.05299	2	4	1	1	2	0	0	113	113	46	1	2	NA	22.17	NA	NA	NA	NA	2	162	37	2	NA	2	120	61	5.3	2	2	2	2	2	2	2
1330	2635.269261	1754.494081	2629.577693	1778.015788	1	10	2	NA	NA	NA	NA	NA	NA	17	1	1	1.17	23.45	NA	0.09	NA	NA	NA	115	48	NA	NA	NA	117	63	5	2	NA	NA	NA	NA	NA	NA
1331	14614.50477	8364.747357	15643.00922	8357.186245	2	12	1	0	NA	NA	NA	242	241	25	1	1	0.98	32.71	NA	0.12	NA	NA	NA	186	37	1	1	9	107	59	5.4	2	2	2	2	2	2	2
1332	48296.73004	24493.4374	63752.63313	30476.81265	2	1	1	1	1	0	0	136	135	63	2	1	0.72	27.1	5.79	0.41	1	47	2	180	36	1	1	1	118	62	6.1	2	1	2	2	2	2	2
1333	8948.746289	5278.324019	8805.796576	5184.245031	1	6	1	0	NA	NA	NA	235	234	50	2	1	NA	20.44	NA	0.29	NA	NA	2	176	54	1	NA	2	127	77	5.4	2	2	2	2	2	2	2
1334	14042.50988	6173.183987	14688.14337	6380.707169	1	5	2	NA	NA	NA	NA	NA	NA	11	1	1	2.31	16.04	NA	0.04	NA	NA	NA	228	73	NA	NA	NA	105	66	NA	2	NA	NA	NA	NA	NA	NA
1335	2682.982614	1723.871562	2677.187997	1820.322393	1	6	2	NA	NA	NA	NA	NA	NA	17	1	1	4.68	27.84	NA	0.05	NA	NA	NA	191	52	NA	NA	1	126	78	5.1	2	NA	NA	NA	NA	NA	NA
1336	31760.45879	14519.44824	33136.4281	16187.19224	1	7	1	0	NA	NA	NA	245	245	37	2	3	2.35	21.82	NA	0.59	NA	NA	NA	262	99	2	2	2	111	67	5	2	2	2	2	2	2	2
1337	5743.527317	3298.740573	5921.493801	3350.968992	2	3	2	NA	NA	NA	NA	NA	NA	10	1	1	0.02	26.93	NA	0.34	NA	NA	NA	141	37	NA	NA	NA	90	57	NA	2	NA	NA	NA	NA	NA	NA
1338	10582.53952	4474.000191	13981.04747	4475.41266	2	7	2	NA	NA	NA	NA	NA	NA	0	2	NA	1.27	NA	NA	NA	NA	NA	NA	NA	NA	NA	NA	NA	NA	NA	NA	NA	NA	NA	NA	NA	NA	NA
1339	15082.53856	8681.347668	16013.14128	9898.948161	2	10	1	0	NA	NA	NA	235	234	66	2	1	NA	28.51	NA	0.1	1	9	2	210	58	2	NA	1	NA	NA	5.2	2	2	2	2	2	2	2
1340	2933.118215	1884.588834	3020.107611	2101.002384	1	12	2	NA	NA	NA	NA	NA	NA	16	1	1	0.78	28.49	NA	0.03	NA	NA	NA	196	49	NA	NA	2	126	70	5.2	2	NA	NA	NA	NA	NA	NA
1341	6687.117003	3840.682382	6843.722789	3827.284932	1	6	2	NA	NA	NA	NA	NA	NA	7	1	1	0.61	20.72	NA	0.16	NA	NA	NA	183	50	NA	NA	NA	NA	NA	NA	2	NA	NA	NA	NA	NA	NA
1342	2629.236997	1688.784527	2816.250301	1944.987959	2	3	1	1	1	0	0	44	43	78	2	1	1.23	48.81	NA	0.78	1	35	2	284	54	2	1	2	170	64	5.9	2	2	2	2	2	2	2
1343	38454.52599	22110.80502	43386.6833	26933.39634	2	1	1	1	3	0	0	227	226	72	2	2	2.67	36.46	6.5	0.69	1	46	2	233	60	1	1	1	129	78	6	2	2	2	2	2	2	2
1344	2487.285442	1712.195566	2532.462408	1837.790702	1	6	1	0	NA	NA	NA	229	228	19	2	2	1.2	42.55	NA	0.21	NA	NA	NA	168	31	NA	NA	1	116	84	5.5	2	NA	NA	NA	NA	NA	NA
1345	9119.464376	4460.045797	9163.481406	4881.822118	2	7	2	NA	NA	NA	NA	NA	NA	6	2	1	0.85	14.07	NA	0.01	NA	NA	NA	129	43	NA	NA	NA	NA	NA	NA	2	NA	NA	NA	NA	NA	NA
1346	22995.70883	12499.8208	0	0	1	1	1	1	9	0	0	7	NA	85	1	2	2.22	NA	NA	NA	1	25	2	NA	NA	2	NA	2	NA	NA	NA	2	2	2	2	2	2	2
1347	20058.26685	9482.66927	20001.45528	9443.347612	3	1	2	NA	NA	NA	NA	NA	NA	12	1	1	0.84	25.68	NA	0.18	NA	NA	NA	155	31	NA	NA	NA	112	52	5.5	2	NA	NA	NA	NA	NA	NA
1348	8961.635316	4198.843459	8879.469772	4192.445755	2	4	2	NA	NA	NA	NA	NA	NA	4	1	NA	2.86	16.86	NA	0.05	NA	NA	NA	193	43	NA	NA	NA	NA	NA	NA	2	NA	NA	NA	NA	NA	NA
1349	5560.343666	2572.180918	0	0	2	4	2	NA	NA	NA	NA	NA	NA	16	1	1	NA	NA	NA	NA	NA	NA	NA	NA	NA	NA	NA	2	NA	NA	NA	2	NA	NA	NA	NA	NA	NA
1350	3066.183224	1608.076305	3330.046919	1626.065094	2	2	2	NA	NA	NA	NA	NA	NA	12	2	1	0.58	33.45	NA	0.23	NA	NA	NA	134	40	NA	NA	NA	114	60	5.6	2	NA	NA	NA	NA	NA	NA
1351	2543.366401	1505.334602	2687.858673	1445.673789	1	4	1	1	10	0	1	69	69	81	2	2	2.93	18.73	9.4	0.48	1	41	2	163	45	2	2	1	124	56	5.5	2	1	2	2	2	2	2
1352	53318.30785	27975.8407	56609.39977	29593.69128	1	5	1	1	1	1	0	189	189	67	1	2	5	24.85	5.59	0.18	1	69	2	203	32	2	2	2	131	0	7.5	1	2	2	2	2	2	2
1353	8816.047574	5061.492549	9223.993715	5061.962343	2	10	1	0	NA	NA	NA	248	247	48	2	1	NA	31.34	NA	0.24	NA	NA	2	221	34	2	2	2	109	69	5.1	2	2	2	2	2	2	2
1354	34036.68595	15973.57864	34915.67052	16650.62078	2	3	2	NA	NA	NA	NA	NA	NA	16	2	1	NA	41.15	NA	0.55	NA	NA	NA	180	54	NA	NA	2	123	67	5.4	2	NA	NA	NA	NA	NA	NA
1355	18955.31059	8248.160972	21771.17482	8655.069569	2	5	2	NA	NA	NA	NA	NA	NA	0	2	NA	3.29	NA	NA	NA	NA	NA	NA	NA	NA	NA	NA	NA	NA	NA	NA	NA	NA	NA	NA	NA	NA	NA
1356	15042.6517	8517.846467	16131.92693	8730.252961	2	8	1	0	NA	NA	NA	244	243	35	1	1	0.79	31.94	NA	0.18	NA	NA	NA	238	37	1	1	2	124	88	5.3	2	2	2	2	2	2	2
1357	38097.54592	20303.96786	42499.23971	20836.87993	1	2	1	0	NA	NA	NA	232	231	50	2	1	1.3	36.63	5.84	NA	NA	NA	2	NA	NA	2	2	1	145	83	NA	1	2	2	2	2	2	2
1358	10153.7805	5844.407311	11528.20496	6664.113363	2	4	1	0	NA	NA	NA	237	236	75	2	1	1.32	34.69	5.72	1.49	NA	NA	2	240	57	2	2	1	211	96	6.1	2	2	2	2	2	2	2
1359	6373.371049	3963.27124	6528.66542	4112.102269	2	6	2	NA	NA	NA	NA	NA	NA	11	2	1	1.32	25.34	NA	0.01	NA	NA	NA	163	53	NA	NA	NA	121	66	NA	2	NA	NA	NA	NA	NA	NA
1360	4445.278762	1894.829348	4416.772282	1935.977016	2	9	2	NA	NA	NA	NA	NA	NA	12	2	1	1.02	15.41	NA	0.16	NA	NA	NA	198	66	NA	NA	NA	103	59	5.4	2	NA	NA	NA	NA	NA	NA
1361	5832.648285	2528.25307	6030.391625	2669.102635	2	7	2	NA	NA	NA	NA	NA	NA	14	2	1	0.59	23.49	NA	0.12	NA	NA	NA	127	41	NA	NA	NA	98	67	5.5	2	NA	NA	NA	NA	NA	NA
1362	31536.80039	18133.21128	39146.87575	22291.11672	3	1	1	1	1	0	0	110	110	79	2	2	NA	28.9	NA	0.12	1	53	2	198	34	2	NA	2	145	69	6.5	2	2	2	2	2	2	2
1363	5500.744444	2588.163471	5530.898211	2635.280085	1	7	2	NA	NA	NA	NA	NA	NA	17	1	1	0	20.56	NA	0.01	NA	NA	NA	177	59	NA	NA	2	117	66	5.3	2	NA	NA	NA	NA	NA	NA
1364	20793.55272	10467.72766	23628.64366	11261.449	2	9	1	0	NA	NA	NA	243	242	53	1	1	NA	28.63	6.35	0.9	NA	NA	2	270	42	2	1	1	134	70	5.6	2	2	2	2	2	2	2
1365	80744.54904	46426.96625	100228.8371	61419.51346	1	11	1	0	NA	NA	NA	230	230	78	2	1	1.16	26.08	9.49	0.21	1	21	1	202	51	2	2	2	139	61	5.3	2	2	2	2	2	2	2
1366	33155.71492	14309.7471	37676.32129	15605.15453	2	8	1	0	NA	NA	NA	244	244	35	1	2	0.71	20.81	NA	0.21	NA	NA	NA	195	84	2	2	2	117	66	5.4	2	2	2	2	2	2	2
1367	29676.13348	13686.1245	34084.60584	14813.20845	2	11	2	NA	NA	NA	NA	NA	NA	2	2	NA	4.69	17.83	NA	NA	NA	NA	NA	NA	NA	NA	NA	NA	NA	NA	NA	2	NA	NA	NA	NA	NA	NA
1368	24073.11961	10853.51089	25682.01072	15899.86753	1	12	1	1	6	0	0	22	21	81	2	2	1.81	24.45	12.34	0.55	NA	NA	1	NA	NA	2	2	2	NA	NA	5.4	2	2	2	2	2	2	2
1369	5608.250853	2800.259158	6028.37741	2809.964679	1	7	2	NA	NA	NA	NA	NA	NA	15	1	1	2.13	19.26	NA	0.01	NA	NA	NA	159	47	NA	NA	NA	95	39	5.4	2	NA	NA	NA	NA	NA	NA
1370	6511.823845	3079.391309	6664.621556	3455.092679	1	7	2	NA	NA	NA	NA	NA	NA	1	2	NA	5	NA	NA	NA	NA	NA	NA	NA	NA	NA	NA	NA	NA	NA	NA	2	NA	NA	NA	NA	NA	NA
1371	47879.96162	22088.21422	50701.47372	23645.71257	1	8	2	NA	NA	NA	NA	NA	NA	10	2	1	5	17.88	NA	0.24	NA	NA	NA	144	32	NA	NA	NA	93	64	NA	2	NA	NA	NA	NA	NA	NA
1372	39637.07561	18120.28194	43435.80214	18746.77454	1	1	1	0	NA	NA	NA	233	232	27	2	2	0.6	25.93	NA	NA	NA	NA	NA	NA	NA	1	NA	2	NA	NA	NA	2	2	2	2	2	2	2
1373	2382.933665	1546.032298	2546.835803	1627.447442	2	2	1	0	NA	NA	NA	246	245	18	1	1	NA	30.96	NA	0.18	NA	NA	NA	161	45	NA	NA	2	142	64	4.7	2	NA	NA	NA	NA	NA	NA
1374	8645.535432	4100.530685	8724.684797	4424.683154	2	4	1	1	1	0	0	206	206	75	1	1	0.94	28.28	6.66	0.15	1	13	2	189	66	2	2	2	136	82	7.2	1	2	2	2	2	2	2
1375	8690.682753	4222.81062	8738.322999	4191.789718	1	2	1	0	NA	NA	NA	232	232	18	1	1	NA	19.74	NA	0.03	NA	NA	NA	129	45	NA	NA	2	108	82	4.9	2	NA	NA	NA	NA	NA	NA
1376	11350.31302	5018.708743	12142.19906	5196.126781	2	8	2	NA	NA	NA	NA	NA	NA	6	1	1	0.79	15.66	NA	0.02	NA	NA	NA	178	55	NA	NA	NA	NA	NA	NA	2	NA	NA	NA	NA	NA	NA
1377	3013.262133	1580.321553	3246.272442	1630.22699	1	3	2	NA	NA	NA	NA	NA	NA	14	2	1	0.17	29.79	NA	0.68	NA	NA	NA	152	36	NA	NA	NA	104	69	5.2	2	NA	NA	NA	NA	NA	NA
1378	18994.72714	10871.80826	20331.49234	11489.82056	1	6	1	0	NA	NA	NA	229	229	28	1	1	1.14	22.6	NA	0.05	NA	NA	NA	121	48	2	1	2	117	64	5.2	2	2	2	2	2	2	2
1379	37122.24542	19763.36861	39413.6295	21339.70274	1	12	1	0	NA	NA	NA	243	242	79	1	2	1.94	25.03	4.78	0.08	1	54	2	179	48	2	2	1	174	10	5.3	2	2	2	2	2	2	1
1380	7096.946377	3076.282949	7502.272667	3185.557446	2	5	2	NA	NA	NA	NA	NA	NA	12	2	1	NA	19.67	NA	0.02	NA	NA	NA	173	69	NA	NA	NA	85	57	5.1	2	NA	NA	NA	NA	NA	NA
1381	1845.269763	1192.851198	1917.659564	1242.150288	1	13	2	NA	NA	NA	NA	NA	NA	17	2	1	1.44	21.93	NA	0.08	NA	NA	NA	154	58	NA	NA	2	116	72	5	2	NA	NA	NA	NA	NA	NA
1382	15818.61224	8598.552878	18941.63559	10394.26811	1	12	1	1	5	0	1	60	58	84	1	1	2.89	25.42	9.59	0.33	1	20	1	229	61	1	1	2	140	64	9.5	1	2	2	2	2	2	1
1383	109891.6615	53690.34644	109728.2115	54777.05238	1	5	1	0	NA	NA	NA	235	234	36	1	3	5	35.53	NA	0.13	NA	NA	NA	210	52	2	1	2	122	79	4.9	2	2	2	2	2	2	2
1384	2270.809308	1383.022652	2747.611254	1706.089624	1	3	1	1	2	0	0	50	49	71	1	1	NA	19.83	5.94	0.14	NA	NA	1	163	54	1	1	1	167	75	5.7	2	2	2	2	2	2	2
1385	89097.16729	37071.69476	94195.42111	40172.63457	2	2	1	0	NA	NA	NA	246	245	24	2	1	NA	24.57	NA	0.92	NA	NA	NA	172	45	1	2	2	106	66	5	2	2	2	2	2	2	2
1386	63521.98231	31744.29764	69378.24239	32015.46127	1	11	1	0	NA	NA	NA	230	229	57	1	1	2.1	25.32	NA	0.08	NA	NA	2	175	48	2	NA	NA	112	58	5.2	2	2	2	2	2	2	2
1387	44937.08426	20543.20668	46079.20611	20779.81497	2	10	1	0	NA	NA	NA	235	234	25	2	2	0.4	28.65	NA	0.24	NA	NA	NA	140	49	1	1	2	103	67	5	2	2	2	2	2	2	2
1388	79938.37927	40485.98648	79819.48097	40685.99327	3	1	1	0	NA	NA	NA	241	240	45	1	3	3.97	25.54	NA	0.15	NA	NA	2	202	54	2	1	2	111	52	5.1	2	2	2	2	2	2	2
1389	13308.75529	5884.66295	14525.92436	6092.693623	1	9	2	NA	NA	NA	NA	NA	NA	10	1	1	1.77	20.16	NA	NA	NA	NA	NA	NA	NA	NA	NA	NA	NA	NA	NA	2	NA	NA	NA	NA	NA	NA
1390	2317.041842	1223.432732	2404.837773	1336.608544	2	3	2	NA	NA	NA	NA	NA	NA	13	2	1	0.7	20.78	NA	0.01	NA	NA	NA	154	55	NA	NA	NA	114	52	5.3	2	NA	NA	NA	NA	NA	NA
1391	20539.98257	9623.040123	21970.23577	10230.84334	2	9	1	0	NA	NA	NA	239	239	35	2	3	3.94	25.98	NA	0.05	NA	NA	NA	177	69	2	2	2	94	44	5.1	2	2	2	2	2	2	2
1392	21554.78356	9718.103921	0	0	2	1	1	1	4	0	0	130	NA	84	2	1	NA	NA	NA	NA	1	42	2	NA	NA	2	NA	2	NA	NA	NA	2	2	2	2	2	2	2
1393	45749.48831	24004.52018	51601.97999	26683.92192	2	1	1	0	NA	NA	NA	237	236	60	1	1	1.96	21.64	5.6	0.09	1	32	1	204	60	1	1	1	113	80	5.6	2	2	2	2	2	2	2
1394	13686.61095	7439.656915	15437.46718	9388.379271	1	1	1	1	10	0	0	112	110	85	1	2	1.48	33.43	13.38	0.56	1	15	2	173	46	1	1	1	135	72	5.2	2	2	2	2	2	1	2
1395	2767.198881	1451.272356	2854.65033	1467.507053	2	13	2	NA	NA	NA	NA	NA	NA	13	2	1	5	29.74	NA	0.16	NA	NA	NA	172	52	NA	NA	NA	103	59	5	2	NA	NA	NA	NA	NA	NA
1396	4826.924102	3060.186721	4950.722043	3124.14996	2	8	2	NA	NA	NA	NA	NA	NA	9	2	1	1.01	23.23	NA	0.26	NA	NA	NA	184	52	NA	NA	NA	99	52	NA	2	NA	NA	NA	NA	NA	NA
1397	11298.56777	6503.334605	12238.7568	7010.599238	2	8	1	0	NA	NA	NA	245	244	65	2	1	1.07	42.83	9.85	NA	1	22	1	NA	NA	1	2	1	118	67	NA	2	2	2	2	2	2	2
1398	24073.11961	10853.51089	27160.72529	15651.69077	1	12	1	1	7	1	0	101	101	80	2	3	4.37	37.28	6.72	0.74	1	49	1	205	41	2	1	1	142	54	7.3	2	2	2	2	2	2	2
1399	36171.94363	15838.47022	36277.93143	16425.7036	1	1	2	NA	NA	NA	NA	NA	NA	1	1	NA	0.18	NA	NA	NA	NA	NA	NA	NA	NA	NA	NA	NA	NA	NA	NA	2	NA	NA	NA	NA	NA	NA
1400	21048.02037	9489.626682	23747.6284	12527.73126	2	3	1	1	1	0	0	120	119	85	2	3	1.86	24.62	7.59	0.06	1	40	1	225	55	1	1	2	125	68	5.5	2	2	2	2	2	2	2
1401	5669.01488	2782.966861	0	0	2	4	2	NA	NA	NA	NA	NA	NA	14	1	1	NA	NA	NA	NA	NA	NA	NA	NA	NA	NA	NA	NA	NA	NA	NA	2	NA	NA	NA	NA	NA	NA
1402	10780.21526	4208.708861	10811.80248	4257.949242	2	12	2	NA	NA	NA	NA	NA	NA	0	1	NA	3.88	NA	NA	NA	NA	NA	NA	NA	NA	NA	NA	NA	NA	NA	NA	NA	NA	NA	NA	NA	NA	NA
1403	8774.42978	3871.190965	8693.980647	4237.528662	1	5	2	NA	NA	NA	NA	NA	NA	2	2	NA	0.36	15.45	NA	NA	NA	NA	NA	NA	NA	NA	NA	NA	NA	NA	NA	2	NA	NA	NA	NA	NA	NA
1404	4611.124949	2434.742909	4723.480207	2442.215242	1	10	2	NA	NA	NA	NA	NA	NA	14	2	1	0.57	22.68	NA	0.2	NA	NA	NA	132	26	NA	NA	NA	112	63	5	2	NA	NA	NA	NA	NA	NA
1405	3058.02613	1686.517177	3199.811059	1787.974436	2	3	1	0	NA	NA	NA	248	247	38	2	2	0.74	29.43	NA	0.75	NA	NA	NA	240	47	1	1	2	100	66	5.2	2	2	2	2	2	2	2
1406	34201.48155	16050.918	34864.70409	17539.04028	1	10	2	NA	NA	NA	NA	NA	NA	16	2	1	5	20.25	NA	NA	NA	NA	NA	NA	NA	NA	NA	2	99	72	NA	2	NA	NA	NA	NA	NA	NA
1407	17649.98878	9396.609236	0	0	1	1	1	1	10	0	0	69	NA	79	1	1	1.07	NA	NA	NA	1	16	1	NA	NA	1	NA	2	NA	NA	NA	2	1	2	2	1	2	1
1408	5624.72579	2866.347513	5825.022197	3112.294325	1	3	2	NA	NA	NA	NA	NA	NA	1	2	NA	0.05	NA	NA	NA	NA	NA	NA	NA	NA	NA	NA	NA	NA	NA	NA	2	NA	NA	NA	NA	NA	NA
1409	15640.24532	8783.826245	15390.40377	8767.602809	2	4	1	0	NA	NA	NA	238	237	37	2	1	NA	30.18	NA	0.37	NA	NA	NA	184	35	2	1	2	109	66	4.9	2	2	2	2	2	2	2
1410	106140.0443	51480.49494	115647.4591	55786.31087	2	1	1	0	NA	NA	NA	237	236	49	1	2	5	27.75	NA	0.76	NA	NA	1	232	62	2	1	1	127	97	5.2	2	2	2	2	2	2	2
1411	40680.7671	23390.86197	45898.46092	25978.72067	2	1	1	1	1	0	0	105	104	77	2	2	NA	32.44	7.16	0.94	1	7	2	226	49	2	1	1	154	58	5.7	2	2	2	2	2	2	2
1412	56847.88054	27572.60038	68256.69069	33010.76645	1	11	1	0	NA	NA	NA	231	230	43	1	1	1.15	30.08	NA	0.43	NA	NA	1	214	38	2	2	2	131	90	5	2	2	2	2	2	2	2
1413	44420.41708	18276.92054	47030.03215	19072.43964	2	4	2	NA	NA	NA	NA	NA	NA	7	2	1	NA	16.83	NA	NA	NA	NA	NA	NA	NA	NA	NA	NA	NA	NA	NA	2	NA	NA	NA	NA	NA	NA
1414	5622.576891	3419.264052	0	0	1	13	2	NA	NA	NA	NA	NA	NA	11	2	1	3.46	NA	NA	NA	NA	NA	NA	NA	NA	NA	NA	NA	NA	NA	NA	2	NA	NA	NA	NA	NA	NA
1415	10905.21907	4794.009354	11406.60911	4955.168989	1	8	2	NA	NA	NA	NA	NA	NA	7	1	1	2.69	17.48	NA	0.01	NA	NA	NA	143	43	NA	NA	NA	NA	NA	NA	2	NA	NA	NA	NA	NA	NA
1416	92941.19529	45408.7681	98044.66599	45862.38042	1	1	1	0	NA	NA	NA	233	232	32	1	2	2.51	34.22	NA	0.37	NA	NA	NA	241	31	2	1	2	126	63	5	2	2	2	2	2	2	2
1417	104816.7211	49042.89496	107755.0519	51014.6729	2	11	1	0	NA	NA	NA	231	230	38	1	2	4.98	28.28	NA	0.42	NA	NA	NA	180	39	2	2	2	112	75	5.5	2	2	2	2	2	2	2
1418	8443.697226	4656.600647	8638.057285	5128.954986	2	10	2	NA	NA	NA	NA	NA	NA	16	2	1	0.86	32.48	NA	0.25	NA	NA	NA	166	45	NA	NA	2	116	44	5.2	2	NA	NA	NA	NA	NA	NA
1419	73215.98106	35771.51654	77236.32546	36128.85724	3	1	1	0	NA	NA	NA	241	241	32	1	3	NA	34.82	NA	NA	NA	NA	NA	NA	NA	2	2	2	106	61	NA	2	2	2	2	2	2	2
1420	4775.210245	2809.398105	4764.896903	2860.488454	1	8	2	NA	NA	NA	NA	NA	NA	7	1	1	1.59	18.85	NA	0.02	NA	NA	NA	202	64	NA	NA	NA	NA	NA	NA	2	NA	NA	NA	NA	NA	NA
1421	12879.5912	5557.816805	12761.50353	5503.121765	1	9	2	NA	NA	NA	NA	NA	NA	3	2	NA	NA	15.33	NA	0.01	NA	NA	NA	168	57	NA	NA	NA	NA	NA	NA	2	NA	NA	NA	NA	NA	NA
1422	6969.760335	2824.657152	6905.857472	3231.847636	1	10	2	NA	NA	NA	NA	NA	NA	0	2	NA	0.35	NA	NA	NA	NA	NA	NA	NA	NA	NA	NA	NA	NA	NA	NA	NA	NA	NA	NA	NA	NA	NA
1423	7000.33126	4086.449098	6888.50606	4262.93757	1	13	1	0	NA	NA	NA	236	235	57	2	3	1.91	28.08	4.63	1.03	NA	NA	2	265	52	2	1	2	140	92	5.3	2	2	2	2	2	2	2
1424	21554.78356	9718.103921	24904.41895	12278.38435	1	1	1	1	1	0	0	44	43	85	2	3	4.19	25.01	6.97	0.31	1	78	2	224	71	2	2	2	149	77	5.2	2	2	2	2	2	2	2
1425	8953.582414	3896.036875	8979.817403	3897.266877	2	4	2	NA	NA	NA	NA	NA	NA	0	2	NA	NA	NA	NA	NA	NA	NA	NA	NA	NA	NA	NA	NA	NA	NA	NA	NA	NA	NA	NA	NA	NA	NA
1426	45404.51722	18794.08817	48674.81855	19863.40976	3	1	2	NA	NA	NA	NA	NA	NA	9	1	1	NA	16.49	NA	0.01	NA	NA	NA	174	52	NA	NA	NA	96	48	NA	2	NA	NA	NA	NA	NA	NA
1427	19404.90535	8928.160324	19461.76387	9668.173475	2	4	2	NA	NA	NA	NA	NA	NA	4	2	NA	NA	17.99	NA	NA	NA	NA	NA	NA	NA	NA	NA	NA	NA	NA	NA	2	NA	NA	NA	NA	NA	NA
1428	91050.84662	44161.8682	102627.4625	47855.55599	2	11	1	0	NA	NA	NA	231	229	40	1	3	5	27.8	NA	0.08	NA	NA	2	247	34	1	1	1	120	90	5.1	2	2	2	2	2	2	2
1429	7553.763311	4336.786569	7433.097436	4335.59065	2	2	1	0	NA	NA	NA	246	244	44	2	1	3.26	NA	NA	NA	NA	NA	2	NA	NA	2	NA	2	133	64	NA	2	2	2	2	2	2	2
1430	11254.13104	6157.725095	15008.28707	6462.420114	1	12	1	0	NA	NA	NA	237	236	54	1	1	1.2	27.51	6.34	0.24	NA	NA	2	168	40	1	1	2	159	105	5.2	2	2	2	2	2	2	2
1431	24872.17329	13255.54691	28105.84089	14906.68757	2	8	1	0	NA	NA	NA	246	245	59	2	3	NA	23.14	5.38	0.23	NA	NA	2	238	75	2	1	1	126	78	5.5	2	2	2	2	2	2	2
1432	2264.945761	1187.863002	2440.090069	1225.374875	2	3	2	NA	NA	NA	NA	NA	NA	15	2	1	1	31	NA	0.2	NA	NA	NA	140	49	NA	NA	NA	123	75	5.2	2	NA	NA	NA	NA	NA	NA
1433	19255.85161	10085.9708	20662.86188	11295.58872	2	3	1	0	NA	NA	NA	248	247	26	1	3	1.92	31.03	NA	0.12	NA	NA	NA	214	59	2	1	2	134	74	5.4	2	2	2	2	2	2	2
1434	6561.321344	2714.334637	7023.742809	2745.69987	1	9	2	NA	NA	NA	NA	NA	NA	0	1	NA	NA	NA	NA	NA	NA	NA	NA	NA	NA	NA	NA	NA	NA	NA	NA	NA	NA	NA	NA	NA	NA	NA
1435	11813.04126	5193.094236	13074.26419	5339.515289	2	5	2	NA	NA	NA	NA	NA	NA	7	1	1	NA	18.52	NA	0.13	NA	NA	NA	154	55	NA	NA	NA	NA	NA	NA	2	NA	NA	NA	NA	NA	NA
1436	2515.66945	1541.117646	2694.604881	1774.918717	1	3	1	1	7	1	1	181	181	73	2	1	0.8	36.61	10	0.31	1	15	1	205	47	2	2	1	160	30	5.5	2	2	2	2	2	2	2
1437	9079.144915	3744.12446	8995.901974	3687.851588	1	2	2	NA	NA	NA	NA	NA	NA	0	1	NA	0.65	NA	NA	NA	NA	NA	NA	NA	NA	NA	NA	NA	NA	NA	NA	NA	NA	NA	NA	NA	NA	NA
1438	119364.8093	57894.82659	130369.3677	60286.1641	3	1	1	0	NA	NA	NA	240	239	43	1	2	4.5	27.55	NA	0.12	NA	NA	2	257	50	1	1	2	117	85	4.7	2	2	2	2	2	2	2
1439	40680.7671	23390.86197	0	0	2	1	1	1	3	0	0	146	NA	73	2	2	1.45	NA	NA	NA	1	26	2	NA	NA	2	NA	1	NA	NA	NA	2	2	2	2	2	2	1
1440	2224.166452	1429.072732	2264.404119	1550.83741	2	13	1	0	NA	NA	NA	244	243	19	1	3	NA	25.3	NA	1.01	NA	NA	NA	134	43	NA	NA	2	102	41	5.2	2	NA	NA	NA	NA	NA	NA
1441	85048.06302	41250.37261	91092.04468	42954.21334	1	2	1	0	NA	NA	NA	232	231	40	1	3	5	24.19	NA	0.05	NA	NA	2	158	52	2	1	2	119	56	5.5	2	2	2	2	2	2	2
1442	2543.366401	1505.334602	2724.27187	1757.008166	1	4	1	1	1	1	1	3	1	68	2	1	5	NA	NA	4.37	NA	NA	1	76	33	2	2	2	162	0	4.3	1	2	2	2	2	2	2
1443	99693.93109	48834.2548	106616.6176	52300.71049	2	2	1	0	NA	NA	NA	246	245	44	2	3	4.55	19.89	NA	0.06	NA	NA	2	182	57	2	1	2	105	63	4.9	2	2	2	2	2	2	2
1444	5534.362479	2763.365909	5948.953893	2895.679193	2	7	2	NA	NA	NA	NA	NA	NA	15	1	1	NA	19.85	NA	0.09	NA	NA	NA	198	60	NA	NA	NA	108	54	5.1	2	NA	NA	NA	NA	NA	NA
1445	82450.1116	43493.07013	85813.70339	43641.49323	1	12	1	0	NA	NA	NA	237	237	56	2	2	NA	18.62	6.1	0.18	NA	NA	2	285	61	1	2	2	126	81	5.1	2	2	2	2	2	2	2
1446	2842.133702	1587.283085	2858.673611	1576.348725	1	3	2	NA	NA	NA	NA	NA	NA	13	2	1	0.64	29.15	NA	0.19	NA	NA	NA	154	40	NA	NA	NA	113	64	5.2	2	NA	NA	NA	NA	NA	NA
1447	93853.78468	44506.13392	94419.49275	47336.03996	2	8	1	0	NA	NA	NA	245	245	39	2	2	1.49	20.96	NA	0.65	NA	NA	NA	196	90	2	2	2	91	51	4.9	2	2	2	2	2	2	2
1448	43095.43926	19701.28971	48698.3403	22000.12312	1	12	1	0	NA	NA	NA	238	237	21	2	2	0.68	23.51	NA	NA	NA	NA	NA	NA	NA	2	2	1	117	74	5.2	2	2	2	2	2	2	2
1449	82450.1116	43493.07013	85813.70339	43641.49323	1	12	1	0	NA	NA	NA	239	238	55	2	3	3.29	39.56	5.41	1.39	NA	NA	2	243	63	2	2	2	127	77	5	2	2	2	2	2	2	2
1450	15085.39803	6957.127208	16378.72239	7286.060053	2	4	2	NA	NA	NA	NA	NA	NA	2	2	NA	NA	17.01	NA	NA	NA	NA	NA	NA	NA	NA	NA	NA	NA	NA	NA	2	NA	NA	NA	NA	NA	NA
1451	51499.38221	22453.29956	54875.78748	23459.51701	1	9	2	NA	NA	NA	NA	NA	NA	3	2	NA	3.23	15.68	NA	0.02	NA	NA	NA	191	38	NA	NA	NA	NA	NA	NA	2	NA	NA	NA	NA	NA	NA
1452	15626.02545	6100.563877	15671.81144	6102.489861	2	5	2	NA	NA	NA	NA	NA	NA	0	1	NA	5	NA	NA	NA	NA	NA	NA	NA	NA	NA	NA	NA	NA	NA	NA	NA	NA	NA	NA	NA	NA	NA
1453	62172.04947	31069.68598	67903.85566	32493.62297	2	8	1	0	NA	NA	NA	245	244	50	1	3	4.18	25.91	4.47	0.12	NA	NA	2	282	57	1	1	2	134	90	5.3	2	2	2	2	2	2	2
1454	11052.53916	4887.043626	11529.31036	5059.807126	2	13	2	NA	NA	NA	NA	NA	NA	9	1	1	4.69	28.11	NA	0.19	NA	NA	NA	179	44	NA	NA	NA	111	70	NA	2	NA	NA	NA	NA	NA	NA
1455	37494.38939	16419.05673	36883.53857	18523.05722	2	11	1	0	NA	NA	NA	231	231	33	1	1	0.92	26.93	NA	0.2	NA	NA	NA	168	52	2	2	2	118	86	5.5	2	2	2	2	2	2	2
1456	5494.565251	3483.459708	5526.54109	3583.691174	2	3	2	NA	NA	NA	NA	NA	NA	7	2	1	0.93	15.49	NA	0.02	NA	NA	NA	175	62	NA	NA	NA	NA	NA	NA	2	NA	NA	NA	NA	NA	NA
1457	6728.559104	2726.904755	6666.867716	3120.003671	2	5	2	NA	NA	NA	NA	NA	NA	0	2	NA	0.67	NA	NA	NA	NA	NA	NA	NA	NA	NA	NA	NA	NA	NA	NA	NA	NA	NA	NA	NA	NA	NA
1458	71893.14056	31020.14433	72326.47983	31960.69421	2	3	1	0	NA	NA	NA	249	249	24	2	3	0.15	40.86	NA	1.81	NA	NA	NA	178	34	2	2	2	117	63	5.5	2	2	2	2	2	2	2
1459	5982.028622	3345.167067	5952.191302	3355.432704	1	13	2	NA	NA	NA	NA	NA	NA	4	1	NA	0.05	16.65	NA	0.01	NA	NA	NA	145	34	NA	NA	NA	NA	NA	NA	2	NA	NA	NA	NA	NA	NA
1460	5910.643586	3753.54299	5897.877972	3866.739666	1	10	2	NA	NA	NA	NA	NA	NA	9	1	1	1.98	16.67	NA	0.01	NA	NA	NA	131	47	NA	NA	NA	92	56	NA	2	NA	NA	NA	NA	NA	NA
1461	29796.32979	12859.86277	33504.32492	14024.01764	2	4	1	0	NA	NA	NA	237	237	33	1	1	5	42.15	NA	0.48	NA	NA	NA	185	33	2	2	2	125	83	6.2	2	2	2	2	2	2	2
1462	20593.49786	10786.61293	22098.24891	12080.25938	2	2	1	0	NA	NA	NA	246	245	27	1	1	4.97	28.36	NA	0.11	NA	NA	NA	223	47	1	1	2	119	68	5.2	2	2	2	2	2	2	2
1463	32624.20358	17368.67352	36797.64655	19502.15667	2	1	1	1	1	0	0	105	104	71	1	2	3.24	34.67	6.59	NA	1	60	1	NA	NA	2	1	1	161	91	NA	2	1	1	2	9	2	1
1464	2838.511634	1728.778315	3177.084734	1740.747376	1	10	1	1	3	1	1	106	104	61	1	1	NA	22.99	7.27	0.14	1	18	2	242	65	1	1	2	164	94	5.5	2	2	2	2	2	2	2
1465	2537.69482	1629.986095	2718.196879	1565.384978	1	13	1	1	1	0	1	59	59	64	2	1	1.8	23.81	8	0.14	1	69	2	159	47	1	1	2	95	42	5.5	2	1	2	1	1	2	2
1466	10602.01166	4687.836229	11341.69038	4853.557482	1	7	2	NA	NA	NA	NA	NA	NA	8	1	1	0.71	16.58	NA	0.24	NA	NA	NA	NA	NA	NA	NA	NA	102	62	NA	2	NA	NA	NA	NA	NA	NA
1467	26333.15274	13923.63221	27865.64555	14369.31425	1	3	1	0	NA	NA	NA	238	237	29	1	3	0.36	28.29	NA	0.18	NA	NA	NA	206	41	1	1	2	123	69	5	2	2	2	2	2	2	2
1468	50236.54939	23168.23619	57699.32885	25076.19391	1	2	2	NA	NA	NA	NA	NA	NA	2	2	NA	1.68	17.55	NA	NA	NA	NA	NA	NA	NA	NA	NA	NA	NA	NA	NA	2	NA	NA	NA	NA	NA	NA
1469	2709.613472	1603.730755	2863.550477	1747.754328	1	3	1	0	NA	NA	NA	238	238	65	2	1	1.26	30.47	5.72	0.36	1	52	2	205	59	1	1	2	147	69	5.4	2	2	2	2	2	2	2
1470	24219.65533	12907.7895	25927.42781	13514.78905	1	13	1	0	NA	NA	NA	233	232	45	2	3	NA	23.89	NA	0.46	NA	NA	2	212	66	1	1	2	107	76	4.9	2	2	2	2	2	2	2
1471	28204.56944	13236.53862	30227.83695	13972.44878	1	7	1	0	NA	NA	NA	247	245	19	2	1	NA	31.47	NA	0.95	NA	NA	NA	176	44	NA	NA	2	NA	NA	5.2	2	NA	NA	NA	NA	NA	NA
1472	20793.55272	10467.72766	22150.08637	11078.44394	2	7	1	0	NA	NA	NA	247	246	47	1	3	0.36	23.72	NA	0.02	NA	NA	2	170	65	1	1	2	121	70	5.6	2	2	2	2	2	2	2
1473	2270.809308	1383.022652	2541.667788	1555.879099	1	3	1	1	2	0	1	38	36	62	1	1	NA	NA	NA	15.6	NA	NA	2	214	32	1	NA	1	153	73	5.1	2	9	1	1	1	2	1
1474	3647.772131	2067.373319	3777.669246	2092.173704	1	4	2	NA	NA	NA	NA	NA	NA	0	1	NA	0.16	NA	NA	NA	NA	NA	NA	NA	NA	NA	NA	NA	NA	NA	NA	NA	NA	NA	NA	NA	NA	NA
1475	23151.92332	12147.69457	26113.62724	14572.68941	2	7	1	1	7	1	0	3	2	66	1	2	NA	32.84	7.75	NA	NA	NA	2	NA	NA	1	1	1	146	61	NA	1	2	2	2	2	2	2
1476	33616.01789	13489.18404	36027.47809	14024.97429	2	1	2	NA	NA	NA	NA	NA	NA	14	2	1	2.3	22.22	NA	0.01	NA	NA	NA	157	60	NA	NA	NA	100	66	4.9	2	NA	NA	NA	NA	NA	NA
1477	10896.66007	5582.331669	11311.61154	5815.856146	1	10	1	1	2	0	0	201	201	84	1	3	4.67	25.51	6	NA	1	46	1	NA	NA	2	2	2	133	76	NA	2	2	2	2	2	2	1
1478	21554.78356	9718.103921	0	0	1	1	1	1	1	0	0	24	NA	85	2	1	NA	NA	NA	NA	NA	NA	2	NA	NA	2	NA	1	NA	NA	NA	2	2	2	2	2	2	2
1479	1939.541842	1291.296769	1935.352883	1308.608599	2	6	1	0	NA	NA	NA	232	232	19	1	2	0.23	30.16	NA	0.11	NA	NA	NA	217	27	NA	NA	2	111	62	5	2	NA	NA	NA	NA	NA	NA
1480	86584.40281	39594.05039	97924.78796	39736.99614	2	8	1	0	NA	NA	NA	245	244	33	2	1	2.12	18.4	NA	0.28	NA	NA	NA	265	44	1	1	2	83	64	5.2	2	2	2	2	2	2	1
1481	128169.9793	59969.69535	131762.9728	64921.86603	1	2	1	0	NA	NA	NA	232	232	30	1	1	3.24	20.15	NA	0.1	NA	NA	NA	243	47	1	1	2	110	65	4.7	2	2	2	2	2	2	2
1482	83252.81272	38953.31687	93837.95133	42854.02591	2	8	1	0	NA	NA	NA	248	247	37	1	3	5	26.08	NA	0.2	NA	NA	NA	232	43	1	1	2	121	72	5.1	2	2	2	2	2	2	2
1483	61996.50639	28858.92209	0	0	2	10	2	NA	NA	NA	NA	NA	NA	7	2	1	NA	NA	NA	NA	NA	NA	NA	NA	NA	NA	NA	NA	NA	NA	NA	2	NA	NA	NA	NA	NA	NA
1484	51920.05075	22063.35773	52072.18226	23676.58372	2	6	2	NA	NA	NA	NA	NA	NA	4	1	NA	1.46	17.94	NA	0.01	NA	NA	NA	142	56	NA	NA	NA	NA	NA	NA	2	NA	NA	NA	NA	NA	NA
1485	7172.3155	4119.351548	7394.553804	4157.848092	1	4	2	NA	NA	NA	NA	NA	NA	9	1	1	0.72	25.59	NA	0.06	NA	NA	NA	191	48	NA	NA	NA	108	42	NA	2	NA	NA	NA	NA	NA	NA
1486	83158.41135	39434.31162	83659.65256	43055.5259	2	12	1	0	NA	NA	NA	243	243	32	2	2	NA	14.83	NA	NA	NA	NA	NA	NA	NA	2	2	2	93	61	NA	2	2	2	2	2	2	2
1487	12917.45498	7006.541652	12711.10803	7824.070485	2	8	1	0	NA	NA	NA	245	244	37	2	3	2.61	33.09	NA	0.86	NA	NA	NA	198	65	1	1	1	112	61	5.9	1	2	2	2	2	2	2
1488	19369.56282	8732.883996	21819.2597	12644.33591	2	12	1	1	10	0	0	25	25	83	2	3	1.78	21.15	9.15	3.9	1	25	2	323	90	2	1	1	187	100	5.1	2	2	2	2	1	1	2
1489	17427.08488	10030.84342	18877.24691	11894.52306	1	2	1	1	1	0	0	117	116	83	2	2	NA	25.12	9.59	0.25	2	NA	1	213	95	2	2	1	155	70	5.3	2	2	2	2	2	2	2
1490	2129.875588	1124.606152	2210.57953	1228.639836	1	13	2	NA	NA	NA	NA	NA	NA	13	2	1	0.94	21.04	NA	0.07	NA	NA	NA	171	70	NA	NA	NA	98	64	5.2	2	NA	NA	NA	NA	NA	NA
1491	29070.74186	13322.41145	30778.59269	13955.73522	2	7	2	NA	NA	NA	NA	NA	NA	17	2	3	3.88	18.63	NA	NA	NA	NA	NA	NA	NA	NA	NA	2	94	61	NA	2	NA	NA	NA	NA	NA	NA
1492	9318.767931	4237.710184	10191.6815	4340.0904	1	7	2	NA	NA	NA	NA	NA	NA	6	2	1	0.56	NA	NA	NA	NA	NA	NA	NA	NA	NA	NA	NA	NA	NA	NA	2	NA	NA	NA	NA	NA	NA
1493	24446.53446	11175.85216	25505.6401	12459.54145	2	9	1	0	NA	NA	NA	239	238	28	2	3	3.33	39.94	NA	0.14	NA	NA	NA	159	54	2	1	2	107	73	5	2	2	2	2	2	2	2
1494	16883.79871	7459.806264	22305.91161	8749.592009	1	13	2	NA	NA	NA	NA	NA	NA	2	1	NA	1.25	16.86	NA	NA	NA	NA	NA	NA	NA	NA	NA	NA	NA	NA	NA	2	NA	NA	NA	NA	NA	NA
1495	78361.44323	39687.32366	78244.89043	41080.93636	1	5	1	0	NA	NA	NA	234	233	41	1	1	2.72	28.12	NA	0.06	NA	NA	2	188	37	1	1	2	126	86	5.2	2	2	2	2	2	2	2
1496	7613.949884	3300.386245	7789.21052	3476.355908	1	9	2	NA	NA	NA	NA	NA	NA	12	2	1	0.72	19.63	NA	0.07	NA	NA	NA	216	50	NA	NA	NA	95	58	5.2	2	NA	NA	NA	NA	NA	NA
1497	9314.581127	4364.211069	9971.043755	4321.262425	1	7	2	NA	NA	NA	NA	NA	NA	3	1	NA	5	13.5	NA	NA	NA	NA	NA	NA	NA	NA	NA	NA	NA	NA	NA	2	NA	NA	NA	NA	NA	NA
1498	79592.10019	39775.13336	85248.35121	41598.04473	1	12	1	0	NA	NA	NA	243	242	59	1	3	3.29	24.7	6.35	0.07	NA	NA	2	237	46	1	1	2	120	76	5	2	2	2	2	2	2	2
1499	6708.711583	3946.934405	6694.222328	4000.71194	1	4	2	NA	NA	NA	NA	NA	NA	8	1	1	NA	14.67	NA	NA	NA	NA	NA	NA	NA	NA	NA	NA	NA	NA	NA	2	NA	NA	NA	NA	NA	NA
1500	37180.6039	16997.29395	39802.27673	17671.93632	2	5	1	0	NA	NA	NA	242	240	29	2	3	0.31	25.46	NA	0.15	NA	NA	NA	129	52	2	1	2	116	60	5.1	2	2	2	2	2	2	2
1501	70420.81834	35191.90264	0	0	1	10	1	1	1	0	0	63	NA	50	1	3	3.75	NA	NA	NA	NA	NA	2	NA	NA	1	NA	1	NA	NA	NA	2	2	2	2	2	2	2
1502	8751.744327	5108.837908	11433.3048	5329.482036	2	2	1	0	NA	NA	NA	246	246	41	2	3	4.34	25.31	NA	0.41	NA	NA	2	157	42	1	1	2	96	65	5.5	2	2	2	2	2	2	2
1503	43803.45105	20495.28002	45031.39473	21319.29624	2	7	1	0	NA	NA	NA	246	245	38	1	3	1.27	28.75	NA	0.16	NA	NA	NA	203	51	2	1	2	137	62	5.2	2	2	2	2	2	2	2
1504	10062.18099	4669.070596	10232.0827	4659.751981	2	12	2	NA	NA	NA	NA	NA	NA	8	2	1	0.55	15.34	NA	0.03	NA	NA	NA	164	45	NA	NA	NA	85	60	NA	2	NA	NA	NA	NA	NA	NA
1505	13234.54082	7193.924303	14820.45561	8490.822336	1	9	1	1	2	0	0	128	127	80	1	2	1.24	27.56	6.75	0.16	1	45	1	197	32	1	2	1	172	73	5.7	2	2	1	1	2	2	2
1506	8986.031938	4262.026336	8839.633369	4134.4115	1	7	1	1	10	0	0	101	100	85	1	1	NA	22.44	6.28	0.46	NA	NA	9	222	51	1	1	2	134	48	5.9	2	2	2	2	2	2	2
1507	38454.52599	22110.80502	0	0	2	1	1	1	6	0	0	139	NA	77	2	3	2.87	NA	NA	NA	1	51	2	NA	NA	2	NA	2	NA	NA	NA	2	2	2	2	2	2	1
1508	2715.607328	1607.27832	0	0	2	3	1	0	NA	NA	NA	249	NA	65	2	1	0.73	NA	NA	NA	1	44	1	NA	NA	2	NA	1	NA	NA	NA	2	2	2	2	2	2	2
1509	23674.52477	12517.88492	23780.97869	13793.11107	1	6	1	0	NA	NA	NA	229	228	36	1	3	5	23.38	NA	0.05	NA	NA	NA	173	64	1	1	2	117	70	5.1	2	2	2	2	2	2	2
1510	2035.59581	1293.315132	2053.076764	1308.82985	1	6	2	NA	NA	NA	NA	NA	NA	0	2	NA	1.19	NA	NA	NA	NA	NA	NA	NA	NA	NA	NA	NA	NA	NA	NA	NA	NA	NA	NA	NA	NA	NA
1511	12602.77221	6456.368644	14008.9157	7755.181368	1	5	1	1	2	0	0	74	74	66	1	1	0.75	26.37	7.75	4.66	1	10	2	226	56	1	1	1	104	72	5.3	2	2	2	2	2	1	2
1512	6511.823845	2959.119474	6452.119614	2971.119135	1	7	2	NA	NA	NA	NA	NA	NA	2	2	NA	NA	14.77	NA	NA	NA	NA	NA	NA	NA	NA	NA	NA	NA	NA	NA	2	NA	NA	NA	NA	NA	NA
1513	5292.311592	2490.093418	5321.32278	2581.207621	2	4	2	NA	NA	NA	NA	NA	NA	17	1	1	NA	19.99	NA	0.01	NA	NA	NA	153	47	NA	NA	2	112	61	5.5	2	NA	NA	NA	NA	NA	NA
1514	49819.4962	26140.0323	0	0	2	10	1	0	NA	NA	NA	235	NA	64	1	3	NA	NA	NA	NA	1	79	2	NA	NA	2	NA	2	NA	NA	NA	2	2	2	2	2	2	2
1515	18373.88749	7858.252906	19949.14565	8424.250016	1	9	2	NA	NA	NA	NA	NA	NA	0	1	NA	2.52	NA	NA	NA	NA	NA	NA	NA	NA	NA	NA	NA	NA	NA	NA	NA	NA	NA	NA	NA	NA	NA
1516	1789.745056	1014.337256	2118.92876	1026.505332	1	12	2	NA	NA	NA	NA	NA	NA	0	1	NA	NA	NA	NA	NA	NA	NA	NA	NA	NA	NA	NA	NA	NA	NA	NA	NA	NA	NA	NA	NA	NA	NA
1517	3203.281881	2129.533962	3330.170227	2710.329711	1	6	1	1	1	1	1	229	229	85	2	1	1.79	27.9	NA	0.24	NA	NA	2	200	50	2	2	1	126	57	6.3	2	2	2	2	2	2	2
1518	26988.88678	12446.81235	30998.16115	13471.83608	3	1	2	NA	NA	NA	NA	NA	NA	2	2	NA	2.16	17.07	NA	NA	NA	NA	NA	NA	NA	NA	NA	NA	NA	NA	NA	2	NA	NA	NA	NA	NA	NA
1519	5372.277368	3160.670438	5360.6745	3218.148856	2	3	2	NA	NA	NA	NA	NA	NA	11	1	1	NA	17.4	NA	0.01	NA	NA	NA	193	51	NA	NA	NA	98	69	NA	2	NA	NA	NA	NA	NA	NA
1520	106280.5729	52060.6673	119584.4066	57298.83225	2	1	1	0	NA	NA	NA	237	236	46	2	3	5	26.86	NA	0.09	NA	NA	1	232	58	2	1	2	140	72	5.2	2	2	2	2	2	2	2
1521	45495.67547	20085.17464	48490.49929	23418.16578	2	7	2	NA	NA	NA	NA	NA	NA	7	1	1	1.17	14.85	NA	0.08	NA	NA	NA	172	36	NA	NA	NA	NA	NA	NA	2	NA	NA	NA	NA	NA	NA
1522	51703.61847	22825.82236	54448.59397	24442.89494	2	12	2	NA	NA	NA	NA	NA	NA	7	1	1	3.81	19.51	NA	0.18	NA	NA	NA	176	58	NA	NA	NA	NA	NA	NA	2	NA	NA	NA	NA	NA	NA
1523	2649.939506	1743.891481	2717.483211	1774.617997	1	4	2	NA	NA	NA	NA	NA	NA	13	1	1	0.65	25.21	NA	0.08	NA	NA	NA	217	51	NA	NA	NA	116	49	4.8	2	NA	NA	NA	NA	NA	NA
1524	74050.94055	30811.23619	0	0	1	8	1	0	NA	NA	NA	242	NA	26	2	3	0.61	NA	NA	NA	NA	NA	NA	NA	NA	1	NA	2	NA	NA	NA	2	2	2	2	2	2	2
1525	37303.47938	21448.96961	39796.60189	22798.92408	2	5	1	0	NA	NA	NA	241	241	72	2	3	3.59	28.05	5.31	0.95	1	71	2	208	90	2	2	1	125	40	5	2	2	2	2	2	2	2
1526	9969.41203	4148.089226	11275.15496	4432.36142	2	10	1	0	NA	NA	NA	236	235	23	2	3	1.04	30.17	NA	1.27	NA	NA	NA	235	57	2	2	2	105	61	4.5	2	2	2	2	2	2	2
1527	5694.012553	3087.956046	5885.351365	3158.851693	1	7	2	NA	NA	NA	NA	NA	NA	17	2	1	5	23.38	NA	0.03	NA	NA	NA	130	46	NA	NA	1	108	80	5.2	2	NA	NA	NA	NA	NA	NA
1528	1647.446107	1003.367071	1993.360451	1237.748454	2	13	1	1	10	1	0	52	52	67	1	1	NA	25.78	NA	NA	1	52	1	NA	NA	1	NA	2	119	63	NA	1	2	2	9	2	2	1
1529	102634.228	49780.08904	105511.377	51004.96126	2	1	1	0	NA	NA	NA	237	236	46	1	2	3.11	29.02	NA	0.04	NA	NA	2	160	38	1	1	2	108	73	6	1	2	2	2	2	2	2
1530	2452.573736	1286.265504	2663.632606	1365.775672	2	13	2	NA	NA	NA	NA	NA	NA	13	2	1	2.12	24.41	NA	0.05	NA	NA	NA	134	52	NA	NA	NA	97	58	4.9	2	NA	NA	NA	NA	NA	NA
1531	49659.05578	26437.79257	0	0	2	11	1	1	1	0	1	240	NA	71	1	2	NA	NA	NA	NA	NA	NA	2	NA	NA	2	NA	2	NA	NA	NA	2	2	2	2	2	2	2
1532	10874.70619	5911.184545	14247.5969	8179.716103	3	1	1	1	10	0	0	12	12	85	1	1	0.9	23.63	NA	0.69	NA	NA	2	205	87	1	1	2	165	61	5.7	1	2	2	2	2	1	2
1533	57308.0712	28638.97509	0	0	2	7	1	0	NA	NA	NA	247	NA	51	1	1	2.28	NA	NA	NA	NA	NA	2	NA	NA	1	NA	NA	NA	NA	NA	2	2	2	2	2	2	2
1534	41406.26087	21725.65118	46165.92164	22783.51261	1	8	1	0	NA	NA	NA	240	240	60	1	3	5	31.01	7.06	0.15	1	66	2	222	33	1	1	1	159	74	5.3	2	2	1	2	2	2	2
1535	30617.08075	14368.74165	31407.7553	14977.76257	1	8	2	NA	NA	NA	NA	NA	NA	16	2	1	5	28.56	NA	0.1	NA	NA	NA	132	56	NA	NA	2	118	68	4.4	2	NA	NA	NA	NA	NA	NA
1536	92603.18668	43328.28112	100898.0475	47667.09053	1	1	1	0	NA	NA	NA	233	232	33	1	3	5	30.88	NA	0.12	NA	NA	NA	184	47	2	2	2	118	79	5.2	2	2	2	2	2	2	2
1537	2869.77346	1855.128597	3091.688039	1991.208338	1	4	2	NA	NA	NA	NA	NA	NA	16	2	1	0.63	23.7	NA	0.03	NA	NA	NA	146	52	NA	NA	2	110	50	4.8	2	NA	NA	NA	NA	NA	NA
1538	84601.65652	38687.36335	88053.02161	39411.89687	2	7	1	0	NA	NA	NA	247	246	31	2	3	1.27	26.41	NA	0.03	NA	NA	NA	205	69	2	1	2	108	70	4.7	3	2	2	2	2	2	2
1539	31086.99508	14336.78971	35705.05486	15517.45743	2	12	2	NA	NA	NA	NA	NA	NA	2	2	NA	3.81	13.47	NA	NA	NA	NA	NA	NA	NA	NA	NA	NA	NA	NA	NA	2	NA	NA	NA	NA	NA	NA
1540	40994.37594	18905.90408	44432.74155	20415.97232	1	6	2	NA	NA	NA	NA	NA	NA	2	2	NA	3.89	15.07	NA	NA	NA	NA	NA	NA	NA	NA	NA	NA	NA	NA	NA	2	NA	NA	NA	NA	NA	NA
1541	54549.99001	27664.74592	67713.32712	34422.82374	1	5	1	1	3	0	0	179	179	61	2	2	1.7	24.05	6.12	0.09	1	50	2	231	77	1	1	2	103	67	4.8	2	2	2	2	2	2	2
1542	30148.96752	13512.83079	32133.57035	13991.09843	1	7	2	NA	NA	NA	NA	NA	NA	15	1	1	3	23.76	NA	0.01	NA	NA	NA	185	38	NA	NA	NA	104	58	5.6	2	NA	NA	NA	NA	NA	NA
1543	42158.71975	18195.37353	44099.16828	18876.82139	3	1	1	0	NA	NA	NA	241	240	39	1	3	NA	22.96	NA	NA	NA	NA	NA	NA	NA	1	1	2	124	70	5.5	2	2	2	2	2	2	2
1544	16376.45192	8882.73214	16114.85002	9024.734729	1	12	1	0	NA	NA	NA	240	239	30	2	2	1.45	22.46	NA	0.71	NA	NA	NA	174	41	2	1	2	116	64	4.7	2	2	2	2	2	2	2
1545	96749.80071	40255.81496	109421.598	43014.58128	2	10	1	0	NA	NA	NA	235	234	23	2	2	1.66	14.42	NA	0.06	NA	NA	NA	141	54	1	NA	2	97	64	5.1	2	2	2	2	2	2	2
1546	8219.953341	4848.453153	8440.87686	4915.467467	2	2	1	0	NA	NA	NA	246	245	57	2	1	3.16	24.9	6.04	0.2	NA	NA	2	251	59	2	2	2	145	70	5.4	2	2	2	2	2	2	2
1547	57200.43805	28585.1868	63864.23133	29732.54443	3	1	1	0	NA	NA	NA	241	240	57	1	2	1.08	26.71	5.06	0.65	NA	NA	2	NA	NA	1	1	2	114	77	5.3	2	2	2	1	9	2	2
1548	26313.93192	11863.79461	29688.943	18655.69581	1	11	1	1	1	0	0	8	8	85	2	3	2.62	NA	NA	NA	NA	NA	1	NA	NA	1	2	2	118	56	NA	2	9	2	1	2	1	1
1549	1746.634356	1109.723567	1804.466164	1135.816437	1	4	2	NA	NA	NA	NA	NA	NA	0	2	NA	0.88	NA	NA	NA	NA	NA	NA	NA	NA	NA	NA	NA	NA	NA	NA	NA	NA	NA	NA	NA	NA	NA
1550	66681.58145	27744.98123	75725.44003	31124.59267	3	1	1	0	NA	NA	NA	241	241	24	2	3	4.37	17.43	NA	0.03	NA	NA	NA	203	65	2	1	2	107	64	5.1	2	2	2	2	2	2	2
1551	111209.7008	52034.1184	124165.5187	55336.21813	1	6	1	0	NA	NA	NA	229	228	38	1	3	NA	23.71	NA	0.04	NA	NA	NA	239	55	1	1	2	113	86	5	2	2	2	2	2	2	2
1552	38146.9345	19346.02097	47352.08667	22075.70803	3	1	1	0	NA	NA	NA	237	236	60	2	1	4.52	36.26	6.22	1.53	1	63	2	213	47	2	1	1	118	75	6.3	2	2	1	1	1	2	2
1553	2073.573419	1345.321326	2202.824199	1444.847195	2	6	1	0	NA	NA	NA	245	244	18	1	1	1.85	22.64	NA	0.39	NA	NA	NA	165	45	NA	NA	2	113	65	5.3	2	NA	NA	NA	NA	NA	NA
1554	9527.686632	5561.794863	9749.513418	5707.285271	1	10	1	0	NA	NA	NA	248	247	48	2	1	NA	23.82	NA	0.17	NA	NA	2	166	64	2	2	2	112	67	5.5	2	2	2	2	2	2	2
1555	10886.95283	6355.267616	14222.74753	6521.514394	1	3	1	0	NA	NA	NA	238	237	50	2	1	NA	36.56	7.25	0.48	NA	NA	2	284	58	2	1	2	124	72	5.1	2	2	2	2	2	2	2
1556	5715.072043	3282.397556	5848.913479	3478.326459	1	10	2	NA	NA	NA	NA	NA	NA	8	1	1	1.5	13.75	NA	0.03	NA	NA	NA	170	61	NA	NA	NA	106	56	NA	2	NA	NA	NA	NA	NA	NA
1557	2379.279099	1637.846245	2556.791889	1651.684662	1	12	2	NA	NA	NA	NA	NA	NA	16	2	1	2.69	27.54	NA	2.59	NA	NA	NA	134	43	NA	NA	2	122	56	5.3	2	NA	NA	NA	NA	NA	NA
1558	14774.93384	7569.16161	15337.57235	7885.800715	1	7	1	1	1	0	0	185	185	68	1	2	NA	24.91	5.5	0.14	1	44	2	228	46	1	2	1	132	69	5.8	2	2	2	2	2	2	2
1559	5743.527317	3298.740573	5731.122635	3495.645004	2	3	2	NA	NA	NA	NA	NA	NA	6	1	1	0.61	15.65	NA	0.28	NA	NA	NA	138	43	NA	NA	NA	NA	NA	NA	2	NA	NA	NA	NA	NA	NA
1560	2118.253763	1380.517512	2152.653544	1438.744265	1	13	2	NA	NA	NA	NA	NA	NA	12	1	1	0.54	16.44	NA	0.18	NA	NA	NA	144	47	NA	NA	NA	92	60	5	2	NA	NA	NA	NA	NA	NA
1561	20943.74173	9442.612032	22343.48552	11930.31282	1	10	1	1	10	0	0	176	175	80	2	2	1.44	22.34	6.79	0.27	1	53	2	215	75	2	2	1	139	66	5	2	2	2	2	2	2	2
1562	6074.976466	3033.300209	6256.202224	3096.058422	1	8	2	NA	NA	NA	NA	NA	NA	12	1	1	0.28	20.36	NA	0.03	NA	NA	NA	165	56	NA	NA	NA	113	53	5.2	2	NA	NA	NA	NA	NA	NA
1563	98758.23823	45439.75835	98478.5226	48066.5239	2	4	2	NA	NA	NA	NA	NA	NA	10	1	1	NA	16.11	NA	NA	NA	NA	NA	NA	NA	NA	NA	NA	NA	NA	NA	2	NA	NA	NA	NA	NA	NA
1564	17446.80599	6811.415655	23049.72471	6992.944894	2	1	2	NA	NA	NA	NA	NA	NA	0	1	NA	0.95	NA	NA	NA	NA	NA	NA	NA	NA	NA	NA	NA	NA	NA	NA	NA	NA	NA	NA	NA	NA	NA
1565	2585.398539	1452.003539	2544.098678	1449.321736	1	10	1	0	NA	NA	NA	247	247	23	2	1	NA	31.01	NA	0.28	NA	NA	NA	239	82	2	2	2	115	52	4.8	2	2	2	2	2	2	2
1566	48548.58621	27914.74595	54775.40238	36929.18692	1	11	1	1	1	0	0	132	131	71	2	3	0.84	25.39	6.5	0.16	NA	NA	2	216	59	2	2	2	189	96	5.7	2	2	2	2	2	1	1
1567	4251.46307	2926.618751	4276.204627	2951.346206	1	10	2	NA	NA	NA	NA	NA	NA	16	2	1	1.5	30.8	NA	0.18	NA	NA	NA	149	39	NA	NA	2	99	70	4.9	2	NA	NA	NA	NA	NA	NA
1568	30265.97813	12751.54014	32445.91252	13389.54323	3	1	1	0	NA	NA	NA	240	240	19	1	3	1.95	23.63	NA	0.04	NA	NA	NA	141	34	NA	NA	1	121	86	4.8	2	NA	NA	NA	NA	NA	NA
1569	3458.944012	2276.287055	3551.719741	2313.149914	1	6	2	NA	NA	NA	NA	NA	NA	13	1	1	NA	22.64	NA	0.04	NA	NA	NA	159	43	NA	NA	NA	116	63	5	2	NA	NA	NA	NA	NA	NA
1570	7151.326103	3878.280996	7596.11264	3900.374255	1	9	1	0	NA	NA	NA	230	229	19	2	2	NA	32.61	NA	0.15	NA	NA	NA	179	50	NA	NA	2	115	62	4.9	2	NA	NA	NA	NA	NA	NA
1571	45144.51856	23687.09569	50333.89306	24840.46341	1	8	1	1	1	0	0	49	48	65	1	3	5	27.41	5.47	1.05	1	49	2	172	46	1	2	1	166	81	5.2	2	2	1	2	2	2	2
1572	53970.89503	23826.76685	57523.6134	27780.64847	2	5	2	NA	NA	NA	NA	NA	NA	8	1	1	2.87	19.79	NA	0.1	NA	NA	NA	134	59	NA	NA	NA	104	45	NA	2	NA	NA	NA	NA	NA	NA
1573	9443.178533	5118.371686	0	0	2	5	1	0	NA	NA	NA	241	NA	45	1	1	5	NA	NA	NA	NA	NA	2	NA	NA	1	NA	2	NA	NA	NA	1	2	2	2	2	2	2
1574	19212.61375	8662.12256	21676.81349	11435.30164	1	8	1	1	1	0	0	11	11	80	2	3	NA	24.21	11.66	0.11	1	22	1	254	39	1	1	1	181	80	5	2	2	2	2	2	2	2
1575	19135.07183	8089.770405	20389.60644	8305.368738	1	5	2	NA	NA	NA	NA	NA	NA	0	2	NA	1.84	NA	NA	NA	NA	NA	NA	NA	NA	NA	NA	NA	NA	NA	NA	NA	NA	NA	NA	NA	NA	NA
1576	6332.571118	3677.802017	6291.961896	3856.199423	2	12	1	0	NA	NA	NA	243	242	19	2	3	NA	19.32	NA	0.05	NA	NA	NA	152	71	NA	NA	2	93	68	5.1	2	NA	NA	NA	NA	NA	NA
1577	2690.837351	1751.263606	0	0	2	10	1	0	NA	NA	NA	235	NA	19	2	2	0.39	NA	NA	NA	NA	NA	NA	NA	NA	NA	NA	2	NA	NA	NA	2	NA	NA	NA	NA	NA	NA
1578	12082.86159	5730.835885	11886.01011	6013.487977	2	11	1	0	NA	NA	NA	231	231	70	1	1	0	NA	NA	0.62	NA	NA	2	157	39	2	1	1	167	108	5.7	1	1	1	2	1	2	1
1579	4770.882393	3221.829166	4819.001183	3226.255462	1	5	2	NA	NA	NA	NA	NA	NA	14	1	1	0.79	17.16	NA	0.01	NA	NA	NA	140	43	NA	NA	NA	106	72	4.9	2	NA	NA	NA	NA	NA	NA
1580	14648.00985	8294.381964	14713.87551	9486.403623	2	13	1	0	NA	NA	NA	244	243	26	1	1	2.12	26.37	NA	0.07	NA	NA	NA	237	37	1	1	2	121	77	4.9	2	2	2	2	2	2	2
1581	17076.28493	9262.327743	17866.45813	10583.45799	2	10	1	0	NA	NA	NA	235	233	34	2	1	NA	36.03	NA	NA	NA	NA	NA	NA	NA	2	2	2	112	78	NA	2	2	2	2	2	2	2
1582	2136.315526	1470.595175	2148.747899	1483.020461	2	3	1	0	NA	NA	NA	249	249	19	2	1	1.4	31.65	NA	0.04	NA	NA	NA	129	51	NA	NA	2	124	72	5	2	NA	NA	NA	NA	NA	NA
1583	7000.33126	4086.449098	6888.50606	4072.735664	2	13	1	0	NA	NA	NA	244	243	54	2	1	1	25.34	8.38	1.54	NA	NA	2	178	34	2	2	1	137	64	9.4	1	2	2	2	2	2	2
1584	5275.116283	3389.370806	5263.723261	3434.810564	1	5	1	0	NA	NA	NA	232	232	19	1	1	0.25	21.33	NA	NA	NA	NA	NA	NA	NA	NA	NA	2	NA	NA	NA	2	NA	NA	NA	NA	NA	NA
1585	1645.009368	923.865078	1660.650081	944.050326	2	3	1	0	NA	NA	NA	238	237	24	2	2	1.16	31.3	NA	0.41	NA	NA	NA	229	37	2	1	1	100	66	5.2	2	2	2	2	2	2	2
1586	7996.34245	4667.871445	7868.606696	4938.800235	2	6	1	0	NA	NA	NA	234	233	45	2	1	1.13	29.08	NA	0.45	NA	NA	2	183	71	2	2	2	103	62	5.2	2	2	2	2	2	2	2
1587	37460.34396	17290.43267	40690.79941	17386.34863	2	11	1	0	NA	NA	NA	231	231	19	2	3	1.81	25.52	NA	NA	NA	NA	NA	NA	NA	NA	NA	2	82	42	NA	2	NA	NA	NA	NA	NA	NA
1588	33646.62377	14521.61952	34931.37394	15065.47901	1	8	1	0	NA	NA	NA	239	239	35	1	3	4.52	20.82	NA	0.09	NA	NA	NA	188	53	2	NA	2	135	77	5.5	2	2	2	2	2	2	2
1589	6710.890934	3989.314555	6603.689333	3918.210418	1	13	1	0	NA	NA	NA	236	236	52	2	1	1.08	24.8	5.97	0.95	NA	NA	2	200	45	2	2	1	111	63	5.5	2	2	2	2	2	2	2
1590	29990.30161	15097.48306	31946.81448	15978.31211	2	10	1	1	1	0	0	184	184	54	1	3	5	35.31	5.1	0.68	NA	NA	2	194	36	2	1	1	140	76	7.4	1	2	2	2	2	2	2
1591	34814.20448	16055.71485	39985.95161	19941.24736	1	9	2	NA	NA	NA	NA	NA	NA	2	2	NA	5	23.84	NA	NA	NA	NA	NA	NA	NA	NA	NA	NA	NA	NA	NA	2	NA	NA	NA	NA	NA	NA
1592	42362.76821	21484.05928	48945.98567	21478.70048	1	8	1	0	NA	NA	NA	242	241	63	2	3	5	25.69	6.07	0.05	1	91	2	233	48	2	1	2	115	66	5	2	2	2	2	2	2	1
1593	5487.892526	3334.889647	6640.1856	3439.04949	2	8	1	0	NA	NA	NA	244	243	65	1	1	NA	29.28	5.79	0.86	NA	NA	2	214	44	2	1	2	125	71	5.6	2	2	2	2	2	2	2
1594	19528.47338	8352.05303	22429.48254	8764.086961	2	11	2	NA	NA	NA	NA	NA	NA	0	1	NA	2.88	NA	NA	NA	NA	NA	NA	NA	NA	NA	NA	NA	NA	NA	NA	NA	NA	NA	NA	NA	NA	NA
1595	2379.279099	1637.846245	2556.791889	1702.568949	2	11	1	0	NA	NA	NA	230	228	18	2	1	1.02	21.27	NA	0.19	NA	NA	NA	163	57	NA	NA	2	123	64	5.2	2	NA	NA	NA	NA	NA	NA
1596	2633.598548	1692.141283	2711.704895	1836.320816	2	3	1	0	NA	NA	NA	249	249	18	1	1	0.7	22.68	NA	0.07	NA	NA	NA	189	48	NA	NA	2	112	64	5.2	2	NA	NA	NA	NA	NA	NA
1597	9294.147662	5040.368141	9234.546578	5114.360782	1	2	2	NA	NA	NA	NA	NA	NA	17	2	1	1.2	26.4	NA	0.53	NA	NA	NA	163	48	NA	NA	2	100	46	4.5	2	NA	NA	NA	NA	NA	NA
1598	20842.82691	9397.113976	23413.61269	11912.56844	2	1	1	1	6	0	0	63	61	85	2	2	0.06	21.08	5.91	0.04	1	30	2	233	80	1	1	2	172	48	5.7	2	2	2	2	2	2	2
1599	2881.953093	1875.646466	2898.724733	1962.015922	1	10	1	0	NA	NA	NA	248	247	18	2	1	NA	20.8	NA	0.05	NA	NA	NA	181	51	NA	NA	2	99	77	5	2	NA	NA	NA	NA	NA	NA
1600	46199.88286	24240.83988	49051.58741	25642.69433	2	3	1	0	NA	NA	NA	249	249	60	1	3	5	29.51	5.19	0.08	1	62	2	205	48	1	1	2	115	76	5.3	2	2	2	2	2	2	1
1601	11609.77107	5309.229611	13108.65736	5517.356865	2	5	2	NA	NA	NA	NA	NA	NA	4	1	NA	2.83	15.59	NA	0.01	NA	NA	NA	178	70	NA	NA	NA	NA	NA	NA	2	NA	NA	NA	NA	NA	NA
1602	9850.739995	5844.407311	9990.137282	5964.636019	2	4	1	0	NA	NA	NA	240	240	65	2	1	0	39.76	6.16	NA	NA	NA	2	NA	NA	2	1	1	113	71	NA	1	2	2	2	2	2	2
1603	1796.04911	974.192898	1879.157929	994.921696	2	3	1	0	NA	NA	NA	249	249	20	2	1	2.04	26.44	NA	0.28	NA	NA	NA	201	79	2	2	2	90	62	4.5	2	2	2	2	2	2	2
1604	37625.93334	16864.02262	40863.74691	18712.03356	1	1	2	NA	NA	NA	NA	NA	NA	15	1	1	0.53	32.64	NA	0.08	NA	NA	NA	195	36	NA	NA	NA	126	58	5.2	2	NA	NA	NA	NA	NA	NA
1605	8797.238755	5188.958891	9033.67768	5273.683568	1	5	1	1	7	1	0	238	237	50	2	2	5	29.52	5.75	0.21	NA	NA	2	298	54	1	1	2	111	72	5.6	2	2	2	2	2	2	2
1606	7417.960316	4258.818995	7299.463796	4679.619814	2	6	1	0	NA	NA	NA	234	232	48	2	1	1.41	29.61	NA	0.06	NA	NA	2	223	70	2	1	2	150	95	5.3	2	2	2	2	2	2	2
1607	1697.169116	1120.87986	1721.524876	1164.942297	2	6	2	NA	NA	NA	NA	NA	NA	0	2	NA	1.86	NA	NA	NA	NA	NA	NA	NA	NA	NA	NA	NA	NA	NA	NA	NA	NA	NA	NA	NA	NA	NA
1608	10553.67786	6074.583948	10703.02238	7203.210721	1	7	1	1	1	1	0	20	20	72	2	1	1.41	NA	NA	NA	NA	NA	2	NA	NA	1	2	2	186	79	NA	1	2	2	2	2	2	2
1609	2709.613472	1603.730755	3062.221989	1901.535511	1	3	1	0	NA	NA	NA	237	237	60	2	1	0.73	32.47	8	NA	1	18	2	NA	NA	2	1	2	125	63	4.9	2	2	2	2	1	2	2
1610	11316.78431	4974.936267	12164.54982	5115.206282	2	12	2	NA	NA	NA	NA	NA	NA	9	1	1	0.7	22.78	NA	0.13	NA	NA	NA	221	53	NA	NA	NA	96	67	NA	2	NA	NA	NA	NA	NA	NA
1611	12667.21701	5568.595776	12736.65567	5725.604222	1	9	2	NA	NA	NA	NA	NA	NA	8	1	1	0.02	14.88	NA	0.04	NA	NA	NA	170	61	NA	NA	NA	95	63	NA	2	NA	NA	NA	NA	NA	NA
1612	6985.89353	2880.89408	6921.842749	2969.812428	1	9	2	NA	NA	NA	NA	NA	NA	0	1	NA	0.18	NA	NA	NA	NA	NA	NA	NA	NA	NA	NA	NA	NA	NA	NA	NA	NA	NA	NA	NA	NA	NA
1613	6445.897415	2612.349545	7278.098772	2692.979307	2	12	2	NA	NA	NA	NA	NA	NA	0	2	NA	5	NA	NA	NA	NA	NA	NA	NA	NA	NA	NA	NA	NA	NA	NA	NA	NA	NA	NA	NA	NA	NA
1614	38146.9345	19346.02097	42971.43298	22075.70803	3	1	1	0	NA	NA	NA	240	240	62	2	2	NA	35.17	6.13	1.96	1	55	2	265	87	1	1	1	141	71	5.4	2	2	2	2	2	2	1
1615	1415.758115	899.501456	1408.69656	948.643864	2	7	2	NA	NA	NA	NA	NA	NA	0	2	NA	0.84	NA	NA	NA	NA	NA	NA	NA	NA	NA	NA	NA	NA	NA	NA	NA	NA	NA	NA	NA	NA	NA
1616	46701.48421	23684.41671	52691.39204	24741.041	2	1	1	0	NA	NA	NA	236	235	62	2	3	5	23.94	4.5	1.35	1	57	2	192	80	2	1	2	169	110	5.5	2	2	2	2	2	2	2
1617	102770.115	50341.09825	115676.3096	54049.19798	1	1	1	0	NA	NA	NA	232	231	46	2	3	3.82	34.49	NA	1.35	NA	NA	2	156	52	2	1	2	134	79	5.6	2	2	2	2	2	2	2
1618	16218.81289	8164.747922	16549.10124	8372.132501	2	9	1	0	NA	NA	NA	239	238	45	1	2	1.32	23.84	NA	0.06	NA	NA	2	210	57	1	2	2	108	56	5.7	2	2	2	2	2	2	2
1619	85048.06302	41250.37261	94956.07649	43210.26149	1	7	1	1	10	0	0	158	157	40	1	2	0.72	45.24	NA	2.97	NA	NA	2	157	38	2	2	1	123	87	5.2	2	2	2	2	2	2	2
1620	6710.890934	3989.314555	6774.697936	4011.226813	2	13	1	0	NA	NA	NA	244	243	46	2	3	2.75	34.34	NA	0.64	NA	NA	1	190	43	2	2	2	120	67	5.1	2	2	2	2	2	2	2
1621	7552.445151	4168.387167	0	0	2	3	2	NA	NA	NA	NA	NA	NA	5	1	NA	0.74	NA	NA	NA	NA	NA	NA	NA	NA	NA	NA	NA	NA	NA	NA	2	NA	NA	NA	NA	NA	NA
1622	7922.238557	4692.186708	8479.770799	4729.34116	2	6	1	0	NA	NA	NA	232	230	40	1	1	0.27	22.84	NA	0.24	NA	NA	2	205	54	1	1	NA	112	80	5.1	2	2	2	2	2	2	2
1623	1900.997522	1157.791024	2462.789845	1247.692495	1	12	1	1	1	1	0	203	203	81	1	1	NA	29.98	6.31	0.44	NA	NA	2	202	68	2	1	1	144	66	5.8	1	2	2	2	2	2	2
1624	31155.96856	16604.47593	35579.19364	17938.30681	2	11	1	1	3	1	0	126	126	47	2	1	NA	25.71	NA	0.25	NA	NA	1	230	66	1	1	1	141	90	5.4	2	2	2	2	2	2	2
1625	3497.911702	2246.742749	3746.712409	2859.505288	1	3	1	1	1	0	1	78	76	85	2	1	NA	26.27	NA	0.7	1	9	1	199	76	2	NA	1	163	70	5.2	2	2	2	2	2	2	2
1626	5832.648285	2528.25307	6165.767005	2555.469202	2	4	2	NA	NA	NA	NA	NA	NA	14	2	1	2.83	25.32	NA	0.24	NA	NA	NA	165	60	NA	NA	NA	113	66	5.5	2	NA	NA	NA	NA	NA	NA
1627	106140.0443	51480.49494	118505.2523	53315.11819	1	1	1	0	NA	NA	NA	232	231	46	1	3	1.78	27.63	NA	1.77	NA	NA	2	222	33	2	2	2	106	77	8.2	2	1	2	2	2	2	2
1628	43237.08186	24860.70656	46126.76784	30639.73189	2	11	1	1	10	0	0	117	117	78	2	3	1.21	24.44	8	0.65	1	25	1	233	101	1	1	1	149	60	5.1	2	1	1	2	1	1	1
1629	3128.15513	2136.771684	3897.830779	2337.176326	2	2	1	1	1	0	1	147	146	73	1	1	0.08	25.46	7.79	2.58	1	73	1	202	44	2	1	2	139	60	5.9	2	2	2	2	2	2	2
1630	27832.9759	13062.148	29829.58698	14273.17366	2	7	2	NA	NA	NA	NA	NA	NA	17	2	1	2.11	22.79	NA	0.06	NA	NA	NA	143	58	NA	NA	2	116	68	4.9	2	NA	NA	NA	NA	NA	NA
1631	13294.11293	5993.730839	0	0	2	9	1	1	2	0	0	70	NA	85	2	1	NA	NA	NA	NA	NA	NA	1	NA	NA	2	NA	1	NA	NA	NA	2	2	2	2	1	2	2
1632	42729.02952	19890.05196	55302.55337	19752.29111	3	1	2	NA	NA	NA	NA	NA	NA	10	2	1	3.16	15.82	NA	0.01	NA	NA	NA	213	62	NA	NA	NA	104	56	NA	2	NA	NA	NA	NA	NA	NA
1633	4890.155721	3172.702118	5268.850559	3273.75645	2	11	1	0	NA	NA	NA	230	229	19	1	1	2.88	20.21	NA	0.01	NA	NA	NA	132	43	NA	NA	2	113	74	4.8	2	NA	NA	NA	NA	NA	NA
1634	39768.0693	22866.07372	42425.909	24305.21785	1	1	1	0	NA	NA	NA	233	233	75	2	2	4.19	36.54	6.85	0.12	1	54	2	200	45	2	2	2	196	104	5.3	2	2	2	2	2	2	2
1635	2304.39873	1480.623623	2346.08789	1606.780714	2	3	1	0	NA	NA	NA	248	247	19	1	1	0.16	42.99	NA	0.6	NA	NA	NA	201	40	NA	NA	2	116	78	5.3	2	NA	NA	NA	NA	NA	NA
1636	9708.586086	4267.961259	9761.806235	4388.297873	2	4	2	NA	NA	NA	NA	NA	NA	7	1	1	2.28	13.47	NA	NA	NA	NA	NA	NA	NA	NA	NA	NA	NA	NA	NA	2	NA	NA	NA	NA	NA	NA
1637	36171.94363	15838.47022	0	0	1	1	2	NA	NA	NA	NA	NA	NA	1	1	NA	2.61	NA	NA	NA	NA	NA	NA	NA	NA	NA	NA	NA	NA	NA	NA	2	NA	NA	NA	NA	NA	NA
1638	2270.809308	1383.022652	2941.890265	1430.936592	1	4	1	1	2	0	0	188	187	62	1	1	2.17	30.25	6.22	0.08	1	27	1	159	41	2	1	1	150	90	5.4	2	2	2	2	2	2	2
1639	23674.52477	12517.88492	24559.93934	12918.57034	1	2	1	0	NA	NA	NA	232	231	34	1	1	4.14	36.52	NA	0.65	NA	NA	NA	179	45	2	1	1	131	92	6.1	2	2	2	2	2	2	2
1640	2480.955461	1385.571212	2526.017454	1401.223006	2	10	2	NA	NA	NA	NA	NA	NA	12	2	1	0.99	19.52	NA	0.05	NA	NA	NA	156	60	NA	NA	NA	100	70	5.1	2	NA	NA	NA	NA	NA	NA
1641	10225.41803	6031.35544	10500.24141	6129.834663	1	3	1	0	NA	NA	NA	238	237	57	2	2	1.08	50.67	8.78	0.89	NA	NA	2	221	57	1	2	2	120	79	6	2	2	2	2	2	2	2
1642	1989.10692	1240.52588	2160.336739	1319.1384	2	2	2	NA	NA	NA	NA	NA	NA	0	1	NA	NA	NA	NA	NA	NA	NA	NA	NA	NA	NA	NA	NA	NA	NA	NA	NA	NA	NA	NA	NA	NA	NA
1643	7897.250875	4416.164684	7857.860758	4429.716995	1	9	2	NA	NA	NA	NA	NA	NA	4	1	NA	2.8	15.89	NA	0.08	NA	NA	NA	288	42	NA	NA	NA	NA	NA	NA	2	NA	NA	NA	NA	NA	NA
1644	38454.52599	22110.80502	43386.6833	24557.04404	2	1	1	1	6	0	0	188	187	72	2	3	1.91	27.27	6.41	0.31	1	52	2	243	48	2	2	2	166	86	5.5	2	2	2	2	2	2	1
1645	4087.666647	2664.031801	4154.049079	2636.04635	1	3	2	NA	NA	NA	NA	NA	NA	13	1	1	0.75	30.78	NA	NA	NA	NA	NA	NA	NA	NA	NA	NA	120	51	NA	2	NA	NA	NA	NA	NA	NA
1646	6244.387006	2661.711086	6632.765221	2651.269121	1	8	2	NA	NA	NA	NA	NA	NA	14	2	1	2.69	33.9	NA	0.12	NA	NA	NA	151	51	NA	NA	NA	99	60	4.6	2	NA	NA	NA	NA	NA	NA
1647	39735.61979	20151.71452	42391.29078	23087.78718	1	8	1	0	NA	NA	NA	242	240	61	2	3	4.52	30.48	6.19	0.47	1	39	2	192	38	2	2	2	162	90	5.3	2	2	2	2	2	2	2
1648	2048.164922	1347.871282	2103.100762	1367.315941	2	13	2	NA	NA	NA	NA	NA	NA	13	1	1	NA	16.71	NA	NA	NA	NA	NA	NA	NA	NA	NA	NA	105	25	NA	2	NA	NA	NA	NA	NA	NA
1649	13308.75529	5884.66295	14408.55292	6044.623364	1	9	2	NA	NA	NA	NA	NA	NA	8	1	1	NA	16.62	NA	0.12	NA	NA	NA	166	64	NA	NA	NA	96	0	NA	2	NA	NA	NA	NA	NA	NA
1650	2537.69482	1629.986095	2638.217943	1565.384978	2	13	1	1	10	0	0	67	67	68	2	1	NA	26.12	6.72	0.13	1	45	1	263	43	1	1	2	123	59	5.2	2	2	2	2	2	2	2
1651	83121.03823	34585.13723	94007.80948	36955.28703	2	3	1	0	NA	NA	NA	249	248	25	2	3	2.47	18.47	NA	0.09	NA	NA	NA	185	48	1	2	1	88	58	4.9	2	2	2	2	2	2	2
1652	24872.17329	13255.54691	26625.95602	13878.90004	1	7	1	0	NA	NA	NA	245	244	57	2	2	NA	32.63	5.62	0.18	NA	NA	2	182	54	1	2	2	144	81	5.1	2	2	2	2	2	2	2
1653	6487.923756	3945.508421	6989.623592	4036.749441	1	12	2	NA	NA	NA	NA	NA	NA	10	2	1	1.02	16.57	NA	0.02	NA	NA	NA	147	45	NA	NA	NA	91	68	NA	2	NA	NA	NA	NA	NA	NA
1654	2036.518934	1375.283555	2032.120527	1367.734739	2	6	2	NA	NA	NA	NA	NA	NA	12	1	1	0.62	17.07	NA	0.01	NA	NA	NA	142	64	NA	NA	NA	106	73	4.8	2	NA	NA	NA	NA	NA	NA
1655	11403.59772	5031.153654	11299.04283	5009.475695	1	2	2	NA	NA	NA	NA	NA	NA	1	2	NA	0.47	NA	NA	NA	NA	NA	NA	NA	NA	NA	NA	NA	NA	NA	NA	2	NA	NA	NA	NA	NA	NA
1656	2210.624578	1492.859005	2249.334324	1494.909962	1	12	2	NA	NA	NA	NA	NA	NA	13	1	1	0.74	27.91	NA	0.06	NA	NA	NA	117	45	NA	NA	NA	126	56	4.8	2	NA	NA	NA	NA	NA	NA
1657	8160.538394	3608.302723	8538.207982	3735.861029	2	9	2	NA	NA	NA	NA	NA	NA	10	1	1	NA	15.86	NA	0.03	NA	NA	NA	135	51	NA	NA	NA	106	50	NA	2	NA	NA	NA	NA	NA	NA
1658	2284.371683	1572.513954	2342.959825	1607.558727	1	13	1	0	NA	NA	NA	236	234	18	2	1	0.8	26.3	NA	0.39	NA	NA	NA	181	53	NA	NA	1	103	71	5	2	NA	NA	NA	NA	NA	NA
1659	65127.83067	32546.7998	72715.15718	34241.33514	2	12	1	0	NA	NA	NA	243	243	51	1	3	5	28.3	4.72	0.16	NA	NA	2	190	43	1	1	2	113	79	5.1	2	2	2	2	2	2	2
1660	93449.61213	36617.4998	93701.54502	37744.3487	2	12	2	NA	NA	NA	NA	NA	NA	15	2	1	0.28	33.53	NA	0.31	NA	NA	NA	192	30	NA	NA	NA	115	71	5.2	2	NA	NA	NA	NA	NA	NA
1661	15414.67613	8657.142776	15168.43789	8981.539173	1	5	1	0	NA	NA	NA	235	235	32	2	1	0.79	31	NA	1.08	NA	NA	NA	199	32	1	2	2	110	58	5.2	2	2	2	2	2	2	2
1662	6526.837608	2984.647682	7381.689636	3136.487876	2	8	1	0	NA	NA	NA	245	244	39	2	3	5	20.16	NA	0.41	NA	NA	NA	220	80	2	1	2	96	63	4.8	2	2	2	2	2	2	2
1663	16791.47016	8391.322295	20161.35296	10090.01153	2	9	1	0	NA	NA	NA	239	238	59	1	1	1.07	33.86	6.68	0.55	NA	NA	1	260	41	1	1	1	164	77	7.8	1	2	2	2	2	2	2
1664	6289.533304	3140.430714	6760.696246	3232.429375	2	12	2	NA	NA	NA	NA	NA	NA	13	1	1	0.7	31.96	NA	0.04	NA	NA	NA	180	42	NA	NA	NA	128	66	5.5	2	NA	NA	NA	NA	NA	NA
1665	6897.843424	3386.20908	7141.097272	3593.213054	2	5	2	NA	NA	NA	NA	NA	NA	14	1	1	2.05	16.57	NA	0.01	NA	NA	NA	146	58	NA	NA	NA	113	60	5.4	2	NA	NA	NA	NA	NA	NA
1666	34652.22579	17444.35246	42018.45578	18767.0803	1	2	1	0	NA	NA	NA	232	232	40	1	1	2.53	30.77	NA	0.82	NA	NA	2	180	20	1	2	1	116	69	5.7	2	2	2	2	2	2	2
1667	4890.155721	3172.702118	5226.508758	3339.778836	2	11	1	0	NA	NA	NA	231	230	19	1	1	1.85	21.71	NA	0.03	NA	NA	NA	138	52	NA	NA	2	111	69	5	2	NA	NA	NA	NA	NA	NA
1668	18162.99114	8024.994694	18216.21072	8153.586498	2	12	2	NA	NA	NA	NA	NA	NA	1	1	NA	0.19	NA	NA	NA	NA	NA	NA	NA	NA	NA	NA	NA	NA	NA	NA	2	NA	NA	NA	NA	NA	NA
1669	7804.854265	3672.273618	7847.638611	3645.296978	1	6	1	0	NA	NA	NA	229	229	18	1	2	0.77	31.03	NA	0.13	NA	NA	NA	237	39	NA	NA	2	151	101	5.3	2	NA	NA	NA	NA	NA	NA
1670	7902.615667	5018.54108	7937.794612	5169.886667	1	3	2	NA	NA	NA	NA	NA	NA	10	1	1	0.97	19.15	NA	0.13	NA	NA	NA	149	58	NA	NA	NA	100	57	NA	2	NA	NA	NA	NA	NA	NA
1671	8838.541093	5074.406587	8697.351828	4983.962152	1	5	1	0	NA	NA	NA	232	231	43	2	1	0.82	32.94	NA	0.34	NA	NA	2	282	32	2	2	2	139	85	6	2	2	2	2	1	2	2
1672	49207.48265	24955.32089	55430.8248	25032.60507	2	1	1	1	2	0	0	219	219	68	2	2	NA	32.25	9.21	0.34	1	51	2	245	55	1	2	1	174	76	5.8	1	2	2	2	2	2	1
1673	30342.94311	14005.28023	32959.61759	14082.97233	1	8	1	0	NA	NA	NA	240	239	19	2	3	NA	29.93	NA	0.12	NA	NA	NA	176	53	NA	NA	2	128	58	5.1	2	NA	NA	NA	NA	NA	NA
1674	81606.01538	37605.45679	0	0	2	3	1	0	NA	NA	NA	248	NA	23	1	NA	NA	NA	NA	NA	NA	NA	NA	NA	NA	2	NA	2	NA	NA	NA	2	2	2	2	2	2	2
1675	6822.208493	3169.132513	7828.362599	3145.851964	2	5	1	0	NA	NA	NA	242	242	18	1	3	3.56	20.82	NA	0.04	NA	NA	NA	134	63	NA	NA	2	95	68	5.1	2	NA	NA	NA	NA	NA	NA
1676	2652.029137	1557.125964	2721.598138	1673.95516	1	5	1	0	NA	NA	NA	229	228	19	2	2	1.82	31.22	NA	NA	NA	NA	NA	NA	NA	NA	NA	2	112	50	NA	2	NA	NA	NA	NA	NA	NA
1677	1803.330404	994.546015	2235.558594	1069.387522	1	6	1	0	NA	NA	NA	229	227	24	2	2	NA	26.09	NA	0.69	NA	NA	NA	NA	NA	2	2	1	112	35	4.3	2	2	2	2	2	2	2
1678	106380.5996	49774.62106	0	0	1	12	1	1	2	0	0	34	NA	35	1	3	5	NA	NA	NA	NA	NA	NA	NA	NA	2	NA	2	NA	NA	NA	2	2	2	2	2	2	2
1679	6798.809017	2947.050624	7029.307949	3051.734582	2	12	2	NA	NA	NA	NA	NA	NA	14	2	1	3.89	34.95	NA	0.42	NA	NA	NA	136	51	NA	NA	NA	113	55	5.2	2	NA	NA	NA	NA	NA	NA
1680	40065.06252	17333.96466	40616.81182	18111.70572	2	2	2	NA	NA	NA	NA	NA	NA	16	1	1	0.07	34.17	NA	NA	NA	NA	NA	NA	NA	NA	NA	2	119	85	NA	2	NA	NA	NA	NA	NA	NA
1681	2206.706516	1436.179266	2290.321689	1586.085964	2	3	1	0	NA	NA	NA	248	247	19	2	1	NA	28.62	NA	NA	NA	NA	NA	NA	NA	NA	NA	2	NA	NA	NA	2	NA	NA	NA	NA	NA	NA
1682	70642.84507	37264.64591	74685.11898	36836.93036	2	5	1	0	NA	NA	NA	241	240	52	2	1	2.47	34.45	9.22	0.69	NA	NA	2	243	68	2	NA	2	123	63	6.2	1	2	2	2	2	2	2
1683	4312.924324	2406.529633	4707.869167	2633.274014	1	4	2	NA	NA	NA	NA	NA	NA	0	2	NA	2.93	NA	NA	NA	NA	NA	NA	NA	NA	NA	NA	NA	NA	NA	NA	NA	NA	NA	NA	NA	NA	NA
1684	2838.511634	1728.778315	2909.795251	1954.417994	1	3	1	1	2	0	0	167	166	66	1	1	1.81	24.01	8	0.25	1	27	2	236	51	1	1	1	121	57	5.5	2	2	2	2	2	2	2
1685	33110.10456	15136.44537	34544.54503	15424.90953	1	13	1	0	NA	NA	NA	236	235	25	2	3	2.54	25.38	NA	0.13	NA	NA	NA	196	58	2	2	1	122	88	5	2	2	2	2	2	2	2
1686	2270.809308	1383.022652	2541.667788	1392.597901	1	3	1	1	2	0	0	28	28	77	1	1	1	32.38	8.6	0.16	1	15	1	210	34	2	1	1	133	80	5.3	2	2	2	2	2	2	2
1687	5977.117678	3296.310763	6114.701121	3630.680577	1	7	2	NA	NA	NA	NA	NA	NA	17	2	1	0.92	43.14	NA	2.14	NA	NA	NA	169	60	NA	NA	1	123	52	5.4	2	NA	NA	NA	NA	NA	NA
1688	50422.42749	20871.12926	54054.14833	22058.62763	1	8	2	NA	NA	NA	NA	NA	NA	6	1	1	5	15.41	NA	0.01	NA	NA	NA	171	62	NA	NA	NA	NA	NA	NA	2	NA	NA	NA	NA	NA	NA
1689	46083.92572	23371.22511	0	0	2	6	1	1	1	0	1	45	NA	61	2	3	NA	NA	NA	NA	1	33	2	NA	NA	1	NA	2	NA	NA	NA	2	2	1	2	2	2	2
1690	10177.84238	5963.754709	13572.96975	6166.445521	1	6	1	0	NA	NA	NA	229	229	41	1	1	1.81	23.68	NA	0.13	NA	NA	1	195	33	1	1	NA	120	74	5.4	2	2	2	2	2	2	2
1691	26311.03281	13805.263	34471.643	15955.49915	2	12	1	1	10	0	0	74	73	60	1	2	0.6	33.98	7.46	0.63	1	34	1	174	62	1	1	1	157	80	4.8	2	2	1	2	1	2	2
1692	1911.557218	1036.845516	2008.200856	1129.121974	1	3	1	0	NA	NA	NA	238	238	23	2	1	0.49	27.72	NA	0.85	NA	NA	NA	176	66	2	1	2	107	58	4.5	2	2	2	2	2	2	2
1693	24717.49443	13069.35424	24828.63812	14400.75986	1	4	1	0	NA	NA	NA	247	246	25	1	3	1.55	24.37	NA	0.04	NA	NA	NA	161	49	2	2	2	103	70	5	2	2	2	2	2	2	2
1694	5796.539012	3525.055834	0	0	1	10	2	NA	NA	NA	NA	NA	NA	7	2	1	0.18	NA	NA	NA	NA	NA	NA	NA	NA	NA	NA	NA	NA	NA	NA	2	NA	NA	NA	NA	NA	NA
1695	26678.63638	14203.336	30091.49417	17391.92316	3	1	1	1	6	0	0	147	146	78	1	2	NA	25.04	10.56	0.26	1	39	2	222	45	1	1	2	129	79	5.5	2	2	2	2	2	2	1
1696	84733.60223	44697.62906	90617.45249	46265.40398	1	5	1	0	NA	NA	NA	235	234	51	2	3	5	26.18	5.19	0.17	NA	NA	2	201	66	1	1	1	127	76	4.7	2	2	2	2	2	2	2
1697	41887.69003	19196.10597	44711.31898	21715.28693	1	6	1	0	NA	NA	NA	229	227	19	2	3	0.44	21	NA	0.15	NA	NA	NA	159	64	NA	NA	2	104	70	5.4	2	NA	NA	NA	NA	NA	NA
1698	6983.847459	3951.04608	7084.071362	4135.865441	2	2	2	NA	NA	NA	NA	NA	NA	4	2	NA	NA	14.64	NA	NA	NA	NA	NA	NA	NA	NA	NA	NA	NA	NA	NA	2	NA	NA	NA	NA	NA	NA
1699	12676.90304	5689.129328	12746.39479	5700.149877	2	2	2	NA	NA	NA	NA	NA	NA	10	1	1	NA	17.53	NA	0.12	NA	NA	NA	114	63	NA	NA	NA	95	53	NA	2	NA	NA	NA	NA	NA	NA
1700	83604.57846	44102.0603	94554.68135	45648.94558	1	9	1	0	NA	NA	NA	229	228	58	2	3	5	26.18	4.91	0.1	NA	NA	2	221	63	1	1	2	140	78	5	2	2	2	2	2	2	2
1701	14027.78292	7625.108407	14893.65292	9253.268099	1	9	1	1	2	0	0	73	72	82	1	3	1.7	28.99	6.28	0.17	1	51	2	202	48	2	1	1	172	72	5.2	2	2	2	2	2	2	2
1702	19816.23722	10928.75699	21615.37841	11751.16705	1	11	1	0	NA	NA	NA	247	246	31	2	3	0.47	33.13	NA	1.54	NA	NA	NA	193	86	1	1	2	108	63	4.5	2	2	2	2	2	2	2
1703	32450.20364	14965.47815	37270.77185	16197.91982	2	2	2	NA	NA	NA	NA	NA	NA	1	2	NA	5	NA	NA	NA	NA	NA	NA	NA	NA	NA	NA	NA	NA	NA	NA	2	NA	NA	NA	NA	NA	NA
1704	11769.26129	6383.751256	13046.69975	6485.804226	1	6	1	0	NA	NA	NA	229	228	35	2	3	3.71	20.68	NA	0.06	NA	NA	NA	183	80	2	1	2	121	76	4.4	2	2	2	2	2	2	2
1705	16517.97636	8978.70755	18942.32464	10895.89599	2	11	1	1	7	1	1	11	10	80	1	2	4.52	27.94	7.87	0.21	1	75	2	168	37	2	2	2	173	61	6.2	3	2	2	2	2	2	2
1706	6016.215928	2503.236941	6804.189323	2674.785965	2	7	1	0	NA	NA	NA	246	246	27	2	3	3.89	20.07	NA	1.03	NA	NA	NA	282	76	2	2	2	98	55	4.7	2	2	2	2	2	2	2
1707	65802.94425	34711.56088	0	0	1	8	1	1	10	0	0	202	NA	55	2	3	5	NA	NA	NA	NA	NA	2	NA	NA	1	NA	2	NA	NA	NA	2	2	2	2	2	2	2
1708	7172.3155	4119.351548	7394.553804	4157.848092	1	4	2	NA	NA	NA	NA	NA	NA	7	1	1	0.65	14.03	NA	0.01	NA	NA	NA	159	69	NA	NA	NA	NA	NA	NA	2	NA	NA	NA	NA	NA	NA
1709	72280.90738	33344.97589	77859.36971	35225.17331	1	2	2	NA	NA	NA	NA	NA	NA	8	2	1	2.69	23.13	NA	0.1	NA	NA	NA	120	34	NA	NA	NA	90	57	NA	2	NA	NA	NA	NA	NA	NA
1710	4535.38537	2226.458645	4910.176698	2446.865806	2	9	2	NA	NA	NA	NA	NA	NA	13	1	1	1.82	19.84	NA	0.01	NA	NA	NA	195	51	NA	NA	NA	88	62	5.3	2	NA	NA	NA	NA	NA	NA
1711	45144.51856	23687.09569	51770.39292	25056.92696	2	6	1	0	NA	NA	NA	233	233	69	1	3	5	30.79	3.87	0.32	1	63	2	175	42	1	1	1	137	89	5.3	2	2	2	2	2	2	2
1712	10218.98891	5965.343132	10055.74799	5945.324446	1	4	1	0	NA	NA	NA	248	248	45	2	1	1.06	26.14	NA	0.95	NA	NA	2	221	29	2	2	2	125	64	5.6	2	2	2	2	2	2	2
1713	14442.222	6176.734949	14484.53931	6481.453366	2	7	2	NA	NA	NA	NA	NA	NA	0	1	NA	1.78	NA	NA	NA	NA	NA	NA	NA	NA	NA	NA	NA	NA	NA	NA	NA	NA	NA	NA	NA	NA	NA
1714	2421.916565	1565.617197	2503.50893	1632.60879	2	13	1	0	NA	NA	NA	244	243	18	2	1	1.5	23.31	NA	0.1	NA	NA	NA	169	48	NA	NA	2	98	62	5.2	2	NA	NA	NA	NA	NA	NA
1715	23630.85953	11896.06247	26852.80225	12798.08809	2	12	1	1	5	0	1	136	135	55	1	1	2.22	21.04	6.87	0.01	NA	NA	2	198	57	2	2	2	137	92	5.4	3	2	2	2	2	2	2
1716	7744.359226	3193.675734	8290.157511	3654.062357	1	5	2	NA	NA	NA	NA	NA	NA	0	1	NA	1.26	NA	NA	NA	NA	NA	NA	NA	NA	NA	NA	NA	NA	NA	NA	NA	NA	NA	NA	NA	NA	NA
1717	2305.562475	1217.371455	2361.740104	1259.73944	1	10	2	NA	NA	NA	NA	NA	NA	15	2	1	0.79	32.47	NA	0.06	NA	NA	NA	142	69	NA	NA	NA	103	60	4.7	2	NA	NA	NA	NA	NA	NA
1718	1869.815283	1187.986529	1921.410004	1252.889724	2	2	2	NA	NA	NA	NA	NA	NA	0	2	NA	0.72	NA	NA	NA	NA	NA	NA	NA	NA	NA	NA	NA	NA	NA	NA	NA	NA	NA	NA	NA	NA	NA
1719	5552.071027	3462.603104	5524.378261	3598.720041	2	2	2	NA	NA	NA	NA	NA	NA	0	1	NA	3.01	NA	NA	NA	NA	NA	NA	NA	NA	NA	NA	NA	NA	NA	NA	NA	NA	NA	NA	NA	NA	NA
1720	21269.17155	11730.05777	21764.36751	12612.76725	1	2	1	0	NA	NA	NA	232	231	36	2	1	1.81	22.88	NA	0.12	NA	NA	NA	166	31	2	1	2	96	52	4.8	2	2	2	2	2	2	2
1721	72475.37318	36218.64013	81690.21945	39418.53217	2	7	1	0	NA	NA	NA	231	229	59	1	2	5	29.61	5	0.03	NA	NA	2	210	37	2	1	2	106	59	4.7	2	2	2	2	2	2	2
1722	33586.60081	15762.35154	36178.7319	17830.90732	1	8	2	NA	NA	NA	NA	NA	NA	16	2	1	0.75	34.35	NA	0.46	NA	NA	NA	158	54	NA	NA	2	110	71	5	2	NA	NA	NA	NA	NA	NA
1723	37285.61631	19563.57027	39587.08452	20694.93693	3	1	1	0	NA	NA	NA	241	240	68	1	3	3.64	25.28	4.4	0.06	1	64	2	255	49	1	1	1	133	86	5.3	2	2	2	2	2	2	2
1724	41030.84998	17908.54302	40914.63719	18400.83417	1	10	2	NA	NA	NA	NA	NA	NA	12	1	1	5	20.05	NA	0.03	NA	NA	NA	184	41	NA	NA	NA	105	58	4.8	2	NA	NA	NA	NA	NA	NA
1725	4666.297101	2022.679818	4773.707605	2130.524858	3	1	2	NA	NA	NA	NA	NA	NA	14	2	1	1.06	46.78	NA	0.85	NA	NA	NA	180	47	NA	NA	NA	110	64	5.6	2	NA	NA	NA	NA	NA	NA
1726	48302.96738	20712.20355	48444.50043	20690.74579	2	12	2	NA	NA	NA	NA	NA	NA	5	1	NA	3.01	16.43	NA	0.01	NA	NA	NA	201	46	NA	NA	NA	NA	NA	NA	2	NA	NA	NA	NA	NA	NA
1727	40523.12562	21573.95006	43024.43027	23294.69688	1	12	1	1	3	0	0	160	160	71	1	3	NA	23.96	6.78	0.12	1	59	1	249	62	1	1	2	126	82	5.6	2	2	2	2	2	2	2
1728	21546.98523	11471.3161	25800.94487	12510.48262	1	11	1	1	10	0	0	177	176	77	1	1	0.62	28.76	6.07	0.41	1	26	2	239	39	1	1	1	167	83	5.4	2	2	2	2	2	2	1
1729	11298.56777	6503.334605	11995.69696	7415.458359	2	8	1	1	1	0	0	95	95	64	2	2	1.2	37.81	9.08	0.17	1	24	2	246	55	2	2	1	134	57	8.6	1	2	2	2	2	2	2
1730	1607.8549	977.063351	1945.456275	1154.86282	1	13	1	1	6	0	1	124	124	60	1	1	1.13	25.49	NA	0.04	NA	NA	1	212	45	2	1	2	127	70	5.1	2	2	2	2	2	2	2
1731	33778.77673	13554.49469	36201.91252	14773.29839	1	10	2	NA	NA	NA	NA	NA	NA	14	2	1	3.52	21.81	NA	0.01	NA	NA	NA	182	40	NA	NA	NA	121	67	4.7	2	NA	NA	NA	NA	NA	NA
1732	83252.81272	38953.31687	85586.64174	40519.44161	1	9	1	0	NA	NA	NA	230	229	37	1	3	4.11	27.24	NA	0.02	NA	NA	NA	233	29	2	1	2	98	65	5.2	2	2	2	2	2	2	2
1733	18921.72079	8726.373559	18977.16353	8792.347727	1	7	2	NA	NA	NA	NA	NA	NA	1	2	NA	0.53	NA	NA	NA	NA	NA	NA	NA	NA	NA	NA	NA	NA	NA	NA	2	NA	NA	NA	NA	NA	NA
1734	5839.888521	2366.750374	6593.850746	2439.799757	1	8	2	NA	NA	NA	NA	NA	NA	0	2	NA	5	NA	NA	NA	NA	NA	NA	NA	NA	NA	NA	NA	NA	NA	NA	NA	NA	NA	NA	NA	NA	NA
1735	5275.966905	2129.067067	5227.593737	2153.669298	1	11	2	NA	NA	NA	NA	NA	NA	0	2	NA	1.6	NA	NA	NA	NA	NA	NA	NA	NA	NA	NA	NA	NA	NA	NA	NA	NA	NA	NA	NA	NA	NA
1736	9608.961547	5667.745056	9867.216735	5760.287294	1	11	1	1	4	0	0	73	72	48	2	3	0.67	27.18	NA	1.11	NA	NA	2	196	46	1	1	1	104	82	5.4	2	2	2	2	2	2	2
1737	1903.271115	1222.489571	1978.663457	1254.312644	2	13	1	0	NA	NA	NA	243	242	64	2	2	4.32	29.4	6.59	1.17	1	74	2	171	39	2	2	1	130	80	5	2	2	2	2	2	2	2
1738	1939.541842	1291.296769	1935.352883	1328.430004	2	6	1	0	NA	NA	NA	232	231	18	1	1	0.33	25.83	NA	0.09	NA	NA	NA	166	59	NA	NA	2	113	63	4.8	2	NA	NA	NA	NA	NA	NA
1739	13475.48038	6232.796512	0	0	2	10	2	NA	NA	NA	NA	NA	NA	5	2	NA	4.35	NA	NA	NA	NA	NA	NA	NA	NA	NA	NA	NA	NA	NA	NA	2	NA	NA	NA	NA	NA	NA
1740	2478.652795	1673.861397	2473.299482	1639.83524	1	4	2	NA	NA	NA	NA	NA	NA	12	1	1	0.81	23.69	NA	0.04	NA	NA	NA	171	37	NA	NA	NA	114	50	5.3	2	NA	NA	NA	NA	NA	NA
1741	70081.50435	35022.33482	76542.50417	36627.4234	1	9	1	0	NA	NA	NA	229	228	53	1	2	2.97	34.76	4.91	0.23	NA	NA	2	199	45	2	1	2	116	76	5.5	2	2	2	2	2	2	2
1742	4638.95557	2998.793898	4801.472295	3122.730406	1	1	2	NA	NA	NA	NA	NA	NA	17	2	2	1.62	30.04	NA	0.07	NA	NA	NA	147	46	NA	NA	2	118	52	5.2	2	NA	NA	NA	NA	NA	NA
1743	43882.1845	25231.6314	46814.98497	30734.90667	3	1	1	1	2	0	0	168	167	75	2	2	1.81	23.35	6.25	0.09	1	33	2	208	79	2	1	1	165	73	5.4	2	2	2	2	2	2	1
1744	36171.94363	15838.47022	39205.83216	17103.53381	1	1	2	NA	NA	NA	NA	NA	NA	2	1	NA	4.11	18.57	NA	NA	NA	NA	NA	NA	NA	NA	NA	NA	NA	NA	NA	2	NA	NA	NA	NA	NA	NA
1745	5692.327731	3461.681709	6182.187115	3474.370332	2	6	2	NA	NA	NA	NA	NA	NA	10	2	1	3.98	13.66	NA	0.4	NA	NA	NA	180	64	NA	NA	NA	101	65	NA	2	NA	NA	NA	NA	NA	NA
1746	1848.545153	1220.854782	2007.674885	1298.220739	1	3	2	NA	NA	NA	NA	NA	NA	0	2	NA	0.49	NA	NA	NA	NA	NA	NA	NA	NA	NA	NA	NA	NA	NA	NA	NA	NA	NA	NA	NA	NA	NA
1747	6608.070228	3243.956993	6644.29409	3255.200343	2	12	2	NA	NA	NA	NA	NA	NA	12	1	1	0.88	25.57	NA	0.01	NA	NA	NA	189	42	NA	NA	NA	115	60	5.5	2	NA	NA	NA	NA	NA	NA
1748	34732.00264	14990.06055	36058.19651	15078.97092	1	1	1	0	NA	NA	NA	233	232	20	1	3	2.44	24.6	NA	0.14	NA	NA	NA	187	56	2	1	2	111	81	5.2	2	2	2	2	2	2	2
1749	2347.122282	1508.074384	2342.053044	1528.292454	2	2	2	NA	NA	NA	NA	NA	NA	17	1	1	NA	26.52	NA	NA	NA	NA	NA	NA	NA	NA	NA	2	118	0	NA	2	NA	NA	NA	NA	NA	NA
1750	21554.78356	9718.103921	24904.41895	14070.83507	2	1	1	1	3	0	0	180	178	81	2	1	2.87	28.02	7.18	0.11	1	59	2	228	71	2	2	1	118	64	5.6	2	2	2	2	2	2	2
1751	20793.55272	10467.72766	21750.62207	10713.36867	2	7	1	0	NA	NA	NA	247	246	44	1	3	NA	24.93	NA	0.94	NA	NA	2	170	51	1	1	2	117	63	5.5	2	2	2	2	2	2	2
1752	25673.99622	12028.34009	27461.74434	12052.46596	2	4	1	0	NA	NA	NA	237	236	34	2	3	2.99	31.63	NA	0.53	NA	NA	NA	202	60	2	1	2	116	72	5.3	2	2	2	2	2	2	2
1753	2034.586215	1136.281619	2046.42657	1128.454085	2	3	2	NA	NA	NA	NA	NA	NA	13	2	1	NA	16.57	NA	0.01	NA	NA	NA	175	53	NA	NA	NA	101	75	5.3	2	NA	NA	NA	NA	NA	NA
1754	14027.78292	7625.108407	16797.24796	9253.268099	1	8	1	1	1	0	0	90	89	82	1	1	2.71	26.63	5.53	0.13	1	40	2	233	72	2	1	2	139	80	5.2	2	2	2	2	2	2	2
1755	84830.89826	39091.53834	0	0	1	9	1	1	4	0	0	127	NA	24	1	1	5	NA	NA	NA	NA	NA	NA	NA	NA	1	NA	2	NA	NA	NA	2	2	2	2	2	2	2
1756	8158.481093	3477.606296	8922.707531	3463.963553	2	10	2	NA	NA	NA	NA	NA	NA	15	2	1	3.89	17.67	NA	0.03	NA	NA	NA	188	47	NA	NA	NA	112	48	5.6	2	NA	NA	NA	NA	NA	NA
1757	20946.73229	8855.689513	21008.10853	8858.485306	1	11	2	NA	NA	NA	NA	NA	NA	0	2	NA	1.27	NA	NA	NA	NA	NA	NA	NA	NA	NA	NA	NA	NA	NA	NA	NA	NA	NA	NA	NA	NA	NA
1758	6673.283388	3120.117603	6612.098801	3229.143933	2	7	2	NA	NA	NA	NA	NA	NA	2	1	NA	1.16	NA	NA	NA	NA	NA	NA	NA	NA	NA	NA	NA	NA	NA	NA	2	NA	NA	NA	NA	NA	NA
1759	20272.74071	10205.54456	22795.57571	10979.38571	2	4	1	0	NA	NA	NA	237	235	48	1	3	0	29.41	NA	0.23	NA	NA	2	182	44	1	NA	2	121	80	5.3	2	2	2	2	2	2	2
1760	7743.735579	4603.29297	7620.035036	4521.245498	1	12	1	0	NA	NA	NA	239	238	47	2	1	2.05	46.25	NA	0.77	NA	NA	2	237	48	2	1	2	140	86	5.6	2	2	2	2	2	2	2
1761	19885.69784	11260.20361	19975.11507	11540.99529	2	4	1	0	NA	NA	NA	237	236	35	1	2	2.82	36	NA	NA	NA	NA	NA	NA	NA	1	NA	2	NA	NA	NA	2	2	2	2	2	2	2
1762	7332.622061	3406.235825	7456.219112	3381.213507	1	9	1	0	NA	NA	NA	229	228	18	1	1	NA	35.21	NA	0.88	NA	NA	NA	165	45	NA	NA	2	NA	NA	4.8	2	NA	NA	NA	NA	NA	NA
1763	24446.53446	11175.85216	0	0	2	9	1	0	NA	NA	NA	239	NA	22	2	3	0.6	NA	NA	NA	NA	NA	NA	NA	NA	2	NA	2	NA	NA	NA	2	2	2	2	2	2	2
1764	19936.43479	11288.93322	20026.08016	11570.44132	1	5	1	0	NA	NA	NA	234	233	33	1	2	0.74	34.17	NA	0.16	NA	NA	NA	155	36	1	1	2	117	72	5.1	2	2	2	2	2	2	2
1765	34652.22579	17444.35246	37461.20721	18534.40875	1	2	1	1	1	0	0	217	217	52	1	1	0.47	20.88	6.85	0.18	NA	NA	2	184	31	1	2	2	113	76	5.2	2	2	2	2	2	2	2
1766	66963.74689	30858.0474	80402.71186	32458.35923	1	7	1	1	4	0	0	226	226	25	1	1	2.67	32.85	NA	0.35	NA	NA	NA	172	30	1	1	2	125	77	5.4	2	2	2	2	2	2	2
1767	5571.203878	3614.561857	5954.400539	3729.689946	1	11	1	0	NA	NA	NA	230	229	19	1	2	0.31	21.1	NA	0.17	NA	NA	NA	182	42	NA	NA	2	131	69	5.2	2	NA	NA	NA	NA	NA	NA
1768	83252.81272	38953.31687	89169.21405	44124.85526	2	8	1	0	NA	NA	NA	246	245	34	1	2	1.68	19.02	NA	0.19	NA	NA	NA	179	41	1	1	2	106	82	5.3	2	2	2	2	2	2	2
1769	4883.907232	3096.313045	4912.329323	3107.662427	1	8	2	NA	NA	NA	NA	NA	NA	11	2	1	1.59	24.7	NA	0.04	NA	NA	NA	131	35	NA	NA	NA	100	60	NA	2	NA	NA	NA	NA	NA	NA
1770	42971.09221	20166.538	46927.60116	21352.01198	1	11	2	NA	NA	NA	NA	NA	NA	16	2	1	1.14	19.89	NA	0.06	NA	NA	NA	192	39	NA	NA	2	119	75	5.2	2	NA	NA	NA	NA	NA	NA
1771	27229.40117	10926.41029	27932.59018	11360.40719	3	1	2	NA	NA	NA	NA	NA	NA	12	2	1	NA	25.51	NA	0.4	NA	NA	NA	158	56	NA	NA	NA	118	55	5	2	NA	NA	NA	NA	NA	NA
1772	2867.01995	1503.624053	2963.607479	1596.570184	2	3	2	NA	NA	NA	NA	NA	NA	14	2	1	NA	29.63	NA	0.08	NA	NA	NA	157	55	NA	NA	NA	100	67	5.2	2	NA	NA	NA	NA	NA	NA
1773	5213.109231	2688.097977	5241.68625	2697.414755	2	4	2	NA	NA	NA	NA	NA	NA	15	1	1	0.7	21.3	NA	0.19	NA	NA	NA	154	49	NA	NA	NA	102	47	5.2	2	NA	NA	NA	NA	NA	NA
1774	50989.43884	29318.20146	61515.65339	35712.79921	2	4	1	0	NA	NA	NA	237	235	70	2	1	0.93	31.44	7.85	0.23	1	44	1	279	59	2	2	1	137	85	5.7	2	2	2	2	2	2	2
1775	2672.392838	1514.577515	2767.55671	1532.746515	1	3	2	NA	NA	NA	NA	NA	NA	0	1	NA	0.08	NA	NA	NA	NA	NA	NA	NA	NA	NA	NA	NA	NA	NA	NA	NA	NA	NA	NA	NA	NA	NA
1776	64048.22162	27635.25231	0	0	1	8	1	0	NA	NA	NA	242	NA	28	2	1	5	NA	NA	NA	NA	NA	NA	NA	NA	1	NA	2	NA	NA	NA	2	2	2	2	2	2	1
1777	13686.61095	7439.656915	16388.71938	9118.753023	1	1	1	1	1	0	0	27	26	85	1	1	NA	26.1	8.66	0.08	1	33	1	183	33	1	1	2	213	45	5.3	2	9	9	1	2	1	2
1778	7510.452704	4429.961653	7712.307333	4491.191664	2	6	1	0	NA	NA	NA	234	233	49	2	1	NA	37.96	NA	0.1	NA	NA	1	211	58	2	1	2	130	83	6	2	2	2	2	2	2	2
1779	9697.086813	5743.394562	10379.52506	6123.478836	1	6	1	0	NA	NA	NA	229	229	52	1	1	1.14	30.19	5.79	0.25	NA	NA	2	192	45	2	1	2	112	70	5.6	2	2	2	2	2	2	2
1780	39425.21982	18502.44322	49087.96683	18785.25413	1	5	1	0	NA	NA	NA	235	235	19	2	2	1.38	22.6	NA	0.08	NA	NA	NA	223	65	NA	NA	2	109	75	4.7	2	NA	NA	NA	NA	NA	NA
1781	19519.87094	10654.72241	19796.631	10690.42536	1	7	1	0	NA	NA	NA	247	247	40	2	2	0.92	41.53	NA	NA	NA	NA	1	NA	NA	2	NA	1	NA	NA	NA	2	2	2	2	2	2	2
1782	2709.613472	1603.730755	3021.990105	1556.677625	1	3	1	1	1	0	0	33	31	62	2	2	1.13	26.51	8.68	0.57	1	45	1	179	48	2	2	2	150	69	5.6	2	1	2	2	2	1	2
1783	1911.557218	1036.845516	2497.264031	1129.121974	1	3	1	1	4	0	0	191	191	22	2	2	0.86	33.74	NA	0.55	NA	NA	NA	198	56	2	2	2	111	57	4.5	2	2	2	2	2	2	2
1784	94083.90065	39146.58292	105860.9972	42986.68472	1	9	1	0	NA	NA	NA	230	229	28	2	3	5	27.99	NA	NA	NA	NA	NA	NA	NA	2	1	2	115	47	NA	2	2	2	2	2	2	2
1785	19843.21381	11627.22465	19932.44001	12785.89393	1	4	1	0	NA	NA	NA	231	231	40	1	3	0.75	28.97	NA	0.29	NA	NA	2	150	33	1	1	2	124	82	5.3	2	2	2	2	2	2	2
1786	26895.12134	12511.32759	27142.07867	12926.98323	2	4	1	0	NA	NA	NA	237	237	26	1	3	3.76	43.68	NA	1.42	NA	NA	NA	212	37	2	1	2	NA	NA	5.6	2	2	2	2	2	2	2
1787	3153.173094	2038.328691	3276.871849	2122.570339	1	12	1	0	NA	NA	NA	238	236	18	2	2	1.34	34.99	NA	NA	NA	NA	NA	NA	NA	NA	NA	2	122	78	5.2	2	NA	NA	NA	NA	NA	NA
1788	24073.38836	12609.33543	25832.41233	14121.58233	1	11	1	0	NA	NA	NA	231	230	23	1	3	1.44	23.06	NA	0.01	NA	NA	NA	150	47	2	1	2	105	73	4.9	2	2	2	2	2	2	2
1789	2269.460633	1472.411712	2264.559127	1595.378766	2	2	1	0	NA	NA	NA	245	244	19	1	1	NA	26.36	NA	0.03	NA	NA	NA	198	46	NA	NA	2	141	0	5.3	2	NA	NA	NA	NA	NA	NA
1790	9735.886054	5704.788317	0	0	1	12	1	0	NA	NA	NA	240	NA	43	1	1	0.72	NA	NA	NA	NA	NA	2	NA	NA	1	NA	2	NA	NA	NA	2	2	2	2	2	2	2
1791	19019.50737	10319.99073	19194.14896	10241.25943	1	7	1	1	2	0	0	7	6	49	1	3	0	24.81	NA	0.89	NA	NA	1	215	38	1	1	1	147	93	5.9	2	2	2	2	2	2	1
1792	26326.06688	13156.11497	29139.00634	13719.19829	1	1	1	0	NA	NA	NA	232	232	50	1	2	1.06	46.75	7	0.97	NA	NA	1	279	39	1	1	1	131	82	11.8	2	2	2	2	2	2	2
1793	15082.53856	8681.347668	16013.14128	9898.948161	2	10	1	1	1	0	0	179	177	63	2	1	1.63	26.41	NA	0.04	1	11	2	183	NA	1	NA	1	NA	NA	5.7	2	2	2	2	2	2	2
1794	76452.52335	35771.51654	83500.88431	37816.16652	3	1	1	0	NA	NA	NA	240	240	30	1	3	5	25.17	NA	0.03	NA	NA	NA	253	41	2	1	2	100	63	4.6	2	2	2	2	2	2	2
1795	34552.46949	15266.39429	36817.80035	16087.79734	2	1	2	NA	NA	NA	NA	NA	NA	2	1	NA	0.89	NA	NA	NA	NA	NA	NA	NA	NA	NA	NA	NA	NA	NA	NA	2	NA	NA	NA	NA	NA	NA
1796	10054.83605	5501.527929	0	0	1	10	1	0	NA	NA	NA	248	NA	47	1	1	NA	NA	NA	NA	NA	NA	2	NA	NA	1	NA	NA	NA	NA	NA	2	2	2	2	2	2	2
1797	5669.01488	2782.966861	6187.481817	2903.199846	2	4	2	NA	NA	NA	NA	NA	NA	13	1	1	1.13	17.89	NA	0.01	NA	NA	NA	177	52	NA	NA	NA	104	71	5	2	NA	NA	NA	NA	NA	NA
1798	95894.53217	47922.06509	104735.3035	50118.35382	1	2	1	0	NA	NA	NA	235	234	51	1	3	2.69	28.52	6	0.07	NA	NA	2	262	61	1	1	2	114	77	4.8	2	2	2	2	2	2	2
1799	2462.47422	1581.671171	3005.829831	1667.709259	1	4	1	0	NA	NA	NA	247	247	66	2	1	0.68	26.18	5.5	0.13	1	43	2	207	33	2	1	2	155	79	5.7	2	2	2	2	2	2	2
1800	12578.56737	6822.726019	12377.6339	6931.7966	1	13	1	0	NA	NA	NA	236	235	29	2	1	1.76	23.98	NA	0.19	NA	NA	NA	136	37	2	2	2	113	67	5.2	2	2	2	2	2	2	2
1801	2470.674294	1602.957863	2547.229552	1682.075741	1	6	2	NA	NA	NA	NA	NA	NA	17	1	1	0.63	20.62	NA	0.44	NA	NA	NA	144	40	NA	NA	2	106	73	4.9	2	NA	NA	NA	NA	NA	NA
1802	20480.69945	11597.1211	23922.07503	12994.32106	1	6	1	0	NA	NA	NA	229	229	31	1	1	NA	29.14	NA	0.06	NA	NA	NA	211	39	2	1	2	126	78	5.1	2	2	2	2	2	2	2
1803	41494.77936	17482.4135	43690.30186	18357.11834	2	11	1	0	NA	NA	NA	231	231	18	1	1	2.4	25.15	NA	0.23	NA	NA	NA	197	56	NA	NA	2	121	59	4.8	2	NA	NA	NA	NA	NA	NA
1804	7239.673161	3384.935174	8174.3554	3537.282301	2	8	2	NA	NA	NA	NA	NA	NA	2	1	NA	4.24	17.01	NA	NA	NA	NA	NA	NA	NA	NA	NA	NA	NA	NA	NA	2	NA	NA	NA	NA	NA	NA
1805	45757.45035	26309.88257	52868.20489	32048.33538	2	10	1	1	10	0	0	136	135	71	2	1	1.46	22.16	6.85	0.09	1	32	2	209	43	1	1	1	146	46	5.4	2	2	2	2	2	2	2
1806	38189.41969	19367.56711	0	0	2	7	1	1	1	0	0	98	NA	61	2	1	1.92	NA	NA	NA	NA	NA	2	NA	NA	1	NA	2	NA	NA	NA	2	2	2	2	2	2	2
1807	38640.71147	22217.85902	44645.51751	23616.20583	1	10	1	0	NA	NA	NA	248	247	72	2	3	2.22	41.55	6.87	1.52	1	50	2	182	55	2	1	1	122	70	6	2	2	2	2	2	2	2
1808	6277.977582	2941.250312	6715.129731	3126.099571	2	5	1	0	NA	NA	NA	241	240	25	2	3	NA	31.82	NA	0.59	NA	NA	NA	241	69	1	2	1	100	44	5.4	2	2	2	2	2	2	2
1809	70420.81834	35191.90264	76913.10041	36804.76259	1	10	1	0	NA	NA	NA	230	229	51	1	3	5	28.43	5.03	0.16	NA	NA	2	211	43	2	1	1	121	76	5.2	2	2	2	2	2	2	2
1810	8825.067274	4227.503593	9447.030492	4234.588867	1	5	2	NA	NA	NA	NA	NA	NA	1	1	NA	0.5	NA	NA	NA	NA	NA	NA	NA	NA	NA	NA	NA	NA	NA	NA	2	NA	NA	NA	NA	NA	NA
1811	5395.744394	2694.152428	5971.822679	2773.077403	2	4	2	NA	NA	NA	NA	NA	NA	13	1	1	1.63	28.96	NA	0.17	NA	NA	NA	169	41	NA	NA	NA	113	65	4.9	2	NA	NA	NA	NA	NA	NA
1812	56183.96369	24803.77995	56957.69173	26560.97896	2	3	2	NA	NA	NA	NA	NA	NA	7	1	1	1.99	13.5	NA	0.04	NA	NA	NA	150	57	NA	NA	NA	NA	NA	NA	2	NA	NA	NA	NA	NA	NA
1813	3372.128539	2194.664789	3460.587452	2359.327718	1	6	1	0	NA	NA	NA	229	228	19	2	3	1.89	22.11	NA	0.28	NA	NA	NA	216	70	NA	NA	2	117	69	4.9	2	NA	NA	NA	NA	NA	NA
1814	92603.18668	43328.28112	103391.3644	46077.90597	2	6	1	0	NA	NA	NA	233	232	37	1	3	5	21.5	NA	0.17	NA	NA	NA	179	34	2	2	2	122	88	4.9	2	2	2	2	2	2	2
1815	29313.92792	15622.76614	32123.30762	16276.93321	1	9	1	1	9	0	0	245	245	42	2	3	1.15	57.08	NA	0.98	NA	NA	1	138	39	2	2	1	168	84	5.7	2	2	2	2	2	2	2
1816	34295.31823	13438.35228	36310.10299	14041.19559	1	13	2	NA	NA	NA	NA	NA	NA	15	2	1	NA	18.58	NA	0.04	NA	NA	NA	166	74	NA	NA	NA	101	63	5.2	2	NA	NA	NA	NA	NA	NA
1817	64266.06964	36952.07517	84832.47535	48884.91887	1	10	1	1	3	0	0	235	234	72	2	1	1.3	29.8	7.03	0.42	1	35	2	271	36	1	2	2	162	54	11.4	2	2	2	2	2	2	2
1818	1845.269763	1192.851198	1856.008383	1392.601437	1	13	2	NA	NA	NA	NA	NA	NA	17	2	1	0.95	24.53	NA	0.04	NA	NA	NA	203	52	NA	NA	2	100	64	5.1	2	NA	NA	NA	NA	NA	NA
1819	38991.80207	15278.63275	0	0	2	11	2	NA	NA	NA	NA	NA	NA	14	2	1	NA	NA	NA	NA	NA	NA	NA	NA	NA	NA	NA	NA	NA	NA	NA	2	NA	NA	NA	NA	NA	NA
1820	4983.300803	3030.500361	5368.650768	3041.60851	1	13	2	NA	NA	NA	NA	NA	NA	7	2	1	0.88	15.41	NA	0.02	NA	NA	NA	144	56	NA	NA	NA	NA	NA	NA	2	NA	NA	NA	NA	NA	NA
1821	129746.5944	63555.30552	144690.8397	68145.64446	1	11	1	0	NA	NA	NA	230	228	40	2	3	4.17	17.04	NA	0.13	NA	NA	2	172	54	2	2	2	102	74	5	2	2	2	2	2	2	2
1822	26009.74309	13847.22649	29337.03287	15548.15226	2	4	1	1	2	0	0	117	117	78	1	1	NA	24.3	6.35	0.14	NA	NA	1	198	47	1	1	2	125	75	5.4	2	2	2	2	2	2	2
1823	9195.993714	4181.878603	9137.022067	4447.006815	2	7	2	NA	NA	NA	NA	NA	NA	9	2	1	1.3	19.29	NA	NA	NA	NA	NA	NA	NA	NA	NA	NA	96	62	NA	2	NA	NA	NA	NA	NA	NA
1824	3745.596716	2270.50899	3938.888052	2516.136777	1	12	1	0	NA	NA	NA	240	239	68	1	1	0.78	29.65	6.53	0.27	1	28	2	229	38	1	1	2	149	79	5.4	2	2	2	2	2	2	2
1825	3874.521547	2359.753876	3971.822507	2667.748314	1	4	1	1	2	0	1	157	156	75	1	1	1.14	27.86	6.88	0.38	1	18	2	176	25	1	2	1	129	55	5.7	2	2	2	2	2	2	2
1826	35298.1505	15389.69815	35401.57799	15373.75448	1	11	2	NA	NA	NA	NA	NA	NA	4	2	NA	0.75	16.54	NA	1.09	NA	NA	NA	123	40	NA	NA	NA	NA	NA	NA	2	NA	NA	NA	NA	NA	NA
1827	1937.533252	1252.493758	1948.808803	1332.537993	2	13	1	0	NA	NA	NA	243	241	18	2	3	1.03	29.77	NA	0.23	NA	NA	NA	168	54	NA	NA	2	131	78	5.4	2	NA	NA	NA	NA	NA	NA
1828	3372.128539	2194.664789	3460.587452	2359.327718	1	10	1	0	NA	NA	NA	248	248	18	2	3	NA	24.74	NA	0.76	NA	NA	NA	230	45	NA	NA	1	125	69	4.9	2	NA	NA	NA	NA	NA	NA
1829	5703.190349	2638.260918	5949.207746	2775.667609	2	7	2	NA	NA	NA	NA	NA	NA	17	1	1	1.13	40.97	NA	0.84	NA	NA	NA	170	39	NA	NA	2	NA	NA	5.2	2	NA	NA	NA	NA	NA	NA
1830	12076.53154	6564.463017	13523.68035	7747.88375	1	8	1	0	NA	NA	NA	241	240	84	1	3	3.16	24.71	6.87	0.72	1	45	2	171	37	1	1	2	135	34	5.1	2	1	1	2	2	2	1
1831	8158.481093	3477.606296	8665.909016	3463.963553	2	10	2	NA	NA	NA	NA	NA	NA	15	2	1	NA	23.99	NA	0.01	NA	NA	NA	114	45	NA	NA	NA	112	82	4.7	2	NA	NA	NA	NA	NA	NA
1832	3410.452183	2126.961679	3393.441439	2210.573777	2	4	2	NA	NA	NA	NA	NA	NA	0	1	NA	2.82	NA	NA	NA	NA	NA	NA	NA	NA	NA	NA	NA	NA	NA	NA	NA	NA	NA	NA	NA	NA	NA
1833	3094.87441	2090.002607	3088.190202	2078.530757	1	12	2	NA	NA	NA	NA	NA	NA	13	1	1	0.83	27.16	NA	0.33	NA	NA	NA	172	41	NA	NA	NA	109	48	5.2	2	NA	NA	NA	NA	NA	NA
1834	64326.09674	28398.323	0	0	1	5	2	NA	NA	NA	NA	NA	NA	9	1	1	4.32	NA	NA	NA	NA	NA	NA	NA	NA	NA	NA	NA	NA	NA	NA	2	NA	NA	NA	NA	NA	NA
1835	23674.52477	12517.88492	25287.53014	13793.11107	1	2	1	0	NA	NA	NA	232	232	29	1	3	2.99	27.32	NA	NA	NA	NA	NA	NA	NA	1	1	2	116	73	NA	2	2	2	2	2	2	2
1836	3458.944012	2276.287055	3539.949121	2270.602506	1	6	2	NA	NA	NA	NA	NA	NA	13	1	1	1.56	21.08	NA	3.4	NA	NA	NA	186	54	NA	NA	NA	107	64	4.9	2	NA	NA	NA	NA	NA	NA
1837	82605.03807	41960.45547	93618.44391	46690.36956	2	12	1	0	NA	NA	NA	243	241	47	2	3	5	19.12	NA	0.01	NA	NA	2	141	57	1	1	2	109	65	4.6	2	2	2	2	2	2	2
1838	58569.3719	24243.35742	0	0	2	1	2	NA	NA	NA	NA	NA	NA	10	1	1	3.84	NA	NA	NA	NA	NA	NA	NA	NA	NA	NA	NA	NA	NA	NA	2	NA	NA	NA	NA	NA	NA
1839	1457.654891	883.602477	1532.877101	880.285209	2	13	1	1	2	1	0	215	214	70	1	1	1.82	24.7	6.88	0.5	1	11	2	229	39	2	2	2	128	76	5.3	2	2	2	2	2	2	2
1840	18586.40515	8349.845505	19804.96804	8799.106044	2	1	2	NA	NA	NA	NA	NA	NA	2	2	NA	0.6	15.33	NA	NA	NA	NA	NA	NA	NA	NA	NA	NA	NA	NA	NA	2	NA	NA	NA	NA	NA	NA
1841	7945.716412	3306.066651	8269.865718	3424.572355	2	2	1	0	NA	NA	NA	246	245	29	2	3	4.32	26.68	NA	0.48	NA	NA	NA	218	63	1	1	2	103	57	4.7	2	2	2	2	2	2	2
1842	7172.3155	4119.351548	7340.284163	4104.982017	1	4	2	NA	NA	NA	NA	NA	NA	9	1	1	0.49	24.31	NA	0.23	NA	NA	NA	140	53	NA	NA	NA	109	72	NA	2	NA	NA	NA	NA	NA	NA
1843	5692.327731	3461.681709	6182.187115	3694.646274	2	6	2	NA	NA	NA	NA	NA	NA	9	2	1	0.83	15.67	NA	0.04	NA	NA	NA	164	51	NA	NA	NA	107	54	NA	2	NA	NA	NA	NA	NA	NA
1844	5983.267499	3520.134091	5970.345034	3507.854809	1	12	2	NA	NA	NA	NA	NA	NA	8	1	1	0.9	23.62	NA	0.05	NA	NA	NA	182	29	NA	NA	NA	102	50	NA	2	NA	NA	NA	NA	NA	NA
1845	1962.154403	1046.577645	2252.293565	1039.368057	1	13	2	NA	NA	NA	NA	NA	NA	15	2	1	2.99	27.61	NA	0.09	NA	NA	NA	150	49	NA	NA	NA	124	38	5.2	2	NA	NA	NA	NA	NA	NA
1846	54236.56477	28457.64536	62196.88144	30103.35884	1	6	1	0	NA	NA	NA	229	228	62	1	3	NA	28.11	NA	0.12	NA	NA	2	201	58	2	1	1	124	72	5.1	2	2	2	2	2	2	1
1847	2426.523669	1638.658027	2421.282943	1662.297634	1	6	2	NA	NA	NA	NA	NA	NA	14	1	1	1.19	28.44	NA	0.06	NA	NA	NA	136	45	NA	NA	NA	106	69	5.3	2	NA	NA	NA	NA	NA	NA
1848	15725.59947	8529.704023	15474.39446	9524.956648	2	2	1	0	NA	NA	NA	245	245	27	2	1	NA	23.06	NA	0.1	NA	NA	NA	196	61	1	1	2	97	66	5.1	2	2	2	2	2	2	2
1849	66081.50348	30451.49445	65983.21555	34118.05839	2	7	1	0	NA	NA	NA	246	245	27	1	1	2.12	28.28	NA	0.11	NA	NA	NA	158	29	2	1	2	122	67	5.4	2	2	2	2	2	2	2
1850	32972.10689	17572.38117	34400.56885	18033.59812	2	10	1	0	NA	NA	NA	235	234	44	2	3	5	27.75	NA	0.35	NA	NA	2	195	41	2	2	2	133	102	5	2	2	2	2	2	2	2
1851	6916.692889	3280.55002	6980.014803	3182.322834	2	9	1	0	NA	NA	NA	239	239	66	1	1	NA	24.44	5.06	0.32	1	19	2	254	33	1	1	1	128	66	6.5	2	2	2	2	2	2	2
1852	5941.570817	2928.985689	5974.141089	2939.137369	1	7	2	NA	NA	NA	NA	NA	NA	14	1	1	0.96	17.18	NA	0.01	NA	NA	NA	219	93	NA	NA	NA	96	68	5.3	2	NA	NA	NA	NA	NA	NA
1853	9366.377298	5467.630407	9584.448426	5610.657577	1	5	1	0	NA	NA	NA	234	234	45	2	1	0.69	31.56	NA	0.17	NA	NA	2	222	74	2	NA	1	127	85	5.1	2	2	2	2	2	2	2
1854	102022.6651	47013.80047	104882.67	48370.57108	1	11	1	0	NA	NA	NA	230	229	28	1	2	4.06	27.21	NA	0.31	NA	NA	NA	180	30	1	1	2	118	68	4.7	2	2	2	2	2	2	2
1855	9776.874344	4779.77132	10867.72071	4799.49085	2	12	1	1	1	0	1	46	45	69	1	2	5	25.52	5.25	0.39	1	13	1	191	54	2	1	1	148	68	5.1	2	2	2	2	2	2	2
1856	5184.802485	3351.649702	5630.986238	3425.972151	2	4	1	0	NA	NA	NA	237	236	18	2	2	4.35	21.13	NA	0.03	NA	NA	NA	119	50	NA	NA	2	95	62	4.7	2	NA	NA	NA	NA	NA	NA
1857	56962.0816	28398.323	56800.74636	28587.6023	1	5	2	NA	NA	NA	NA	NA	NA	7	1	1	NA	14.9	NA	0.05	NA	NA	NA	155	54	NA	NA	NA	NA	NA	NA	2	NA	NA	NA	NA	NA	NA
1858	20793.55272	10467.72766	21587.526	11121.83118	2	7	1	0	NA	NA	NA	231	230	45	1	2	2.87	23.61	NA	0.02	NA	NA	2	275	76	2	2	2	148	73	5.5	2	2	2	2	2	2	2
1859	71105.35637	29585.63271	94969.22556	30191.34775	2	13	1	0	NA	NA	NA	243	242	21	2	1	0.18	19.72	NA	0.34	NA	NA	NA	271	39	2	2	2	102	64	4.7	2	2	2	2	2	2	2
1860	37065.73599	16036.31986	39505.64589	16755.83814	2	1	2	NA	NA	NA	NA	NA	NA	16	1	1	3.46	20.09	NA	0.03	NA	NA	NA	178	58	NA	NA	2	115	63	5.4	2	NA	NA	NA	NA	NA	NA
1861	1965.793496	1163.488268	2192.41916	1129.351762	1	13	1	0	NA	NA	NA	236	235	67	2	1	1.09	34.8	NA	1.28	NA	NA	1	231	36	2	NA	2	128	55	6.7	1	2	2	2	2	2	2
1862	4312.924324	2406.529633	4838.607347	2435.398566	2	10	2	NA	NA	NA	NA	NA	NA	0	2	NA	2.27	NA	NA	NA	NA	NA	NA	NA	NA	NA	NA	NA	NA	NA	NA	NA	NA	NA	NA	NA	NA	NA
1863	11660.95347	5410.935762	11586.17465	5400.136519	2	2	2	NA	NA	NA	NA	NA	NA	8	2	1	NA	16.64	NA	0.01	NA	NA	NA	131	58	NA	NA	NA	102	44	NA	2	NA	NA	NA	NA	NA	NA
1864	5482.278055	3163.247878	5447.121554	3240.33605	1	7	2	NA	NA	NA	NA	NA	NA	17	2	1	0.47	30.08	NA	0.18	NA	NA	NA	153	45	NA	NA	2	110	46	4.9	2	NA	NA	NA	NA	NA	NA
1865	17427.08488	10030.84342	18502.34767	11894.52306	1	7	1	0	NA	NA	NA	246	246	66	2	2	NA	23.83	7.04	0.09	1	65	2	225	89	1	2	2	121	73	4.3	2	2	2	2	2	2	2
1866	46448.21668	24501.79273	52262.44343	26062.90076	3	1	1	0	NA	NA	NA	240	240	51	2	3	5	27.11	5.12	0.17	NA	NA	2	213	68	1	1	2	138	73	5.4	2	2	2	2	2	2	2
1867	80744.54904	46426.96625	0	0	1	11	1	1	4	0	0	65	NA	71	2	2	1.2	NA	NA	NA	1	25	1	NA	NA	2	NA	1	NA	NA	NA	2	1	2	1	2	2	2
1868	89318.4115	45370.61317	101226.8851	49178.94238	1	10	1	0	NA	NA	NA	248	246	41	2	3	NA	23.44	NA	0.06	NA	NA	2	229	74	2	1	2	114	82	5.3	2	2	2	2	2	2	2
1869	123218.8135	56346.54456	130269.5515	57401.79766	1	11	1	1	1	0	0	208	207	39	2	3	1.14	27.53	NA	0.62	NA	NA	NA	315	43	2	1	2	118	92	14.3	1	2	2	2	2	2	2
1870	1736.844624	1147.083187	1886.358753	1219.774214	2	3	2	NA	NA	NA	NA	NA	NA	0	2	NA	0.6	NA	NA	NA	NA	NA	NA	NA	NA	NA	NA	NA	NA	NA	NA	NA	NA	NA	NA	NA	NA	NA
1871	37410.93969	19629.3268	42196.72466	23547.84945	2	7	1	1	1	0	0	159	158	65	1	1	NA	26.15	NA	NA	NA	NA	2	NA	NA	1	1	1	179	90	NA	2	2	2	2	1	2	2
1872	60104.94072	26534.79081	64061.44222	28794.59311	2	2	2	NA	NA	NA	NA	NA	NA	8	1	1	NA	15.42	NA	0.23	NA	NA	NA	163	67	NA	NA	NA	93	35	NA	2	NA	NA	NA	NA	NA	NA
1873	23645.45594	12934.63936	24998.47916	12898.39133	2	7	1	0	NA	NA	NA	246	245	55	2	1	0.89	23.46	8.62	0.26	NA	NA	1	216	47	2	2	2	139	70	9.2	1	2	2	2	2	2	2
1874	6822.208493	3169.132513	6937.202126	3145.851964	2	5	2	NA	NA	NA	NA	NA	NA	16	1	1	NA	51.07	NA	0.47	NA	NA	NA	232	34	NA	NA	2	137	42	5.7	2	NA	NA	NA	NA	NA	NA
1875	9029.501138	5347.996644	9304.981479	5390.34404	2	11	1	0	NA	NA	NA	232	230	49	1	2	1.02	26.93	NA	0.15	NA	NA	2	233	59	1	1	2	147	92	5.3	2	2	1	2	2	2	2
1876	72115.75697	36632.2694	81730.66809	39707.11746	3	1	1	0	NA	NA	NA	241	240	41	2	3	3.97	21.04	NA	0.03	NA	NA	2	147	76	1	1	2	107	77	4.5	2	2	2	2	2	2	2
1877	29796.32979	12859.86277	31740.18829	13431.34702	2	4	1	0	NA	NA	NA	239	239	31	1	3	1.02	21.1	NA	0.05	NA	NA	NA	186	53	2	1	2	113	79	5.8	2	2	2	2	2	2	2
1878	15966.39039	7569.410957	16013.17369	8267.339154	2	6	2	NA	NA	NA	NA	NA	NA	1	2	NA	1.2	NA	NA	NA	NA	NA	NA	NA	NA	NA	NA	NA	NA	NA	NA	2	NA	NA	NA	NA	NA	NA
1879	9782.095141	4519.591144	0	0	2	1	2	NA	NA	NA	NA	NA	NA	10	2	1	5	NA	NA	NA	NA	NA	NA	NA	NA	NA	NA	NA	NA	NA	NA	2	NA	NA	NA	NA	NA	NA
1880	4273.553876	1762.359534	4234.37142	1735.87189	2	9	2	NA	NA	NA	NA	NA	NA	0	1	NA	0.47	NA	NA	NA	NA	NA	NA	NA	NA	NA	NA	NA	NA	NA	NA	NA	NA	NA	NA	NA	NA	NA
1881	6670.09872	3830.908092	6876.77555	3866.709048	2	4	2	NA	NA	NA	NA	NA	NA	8	1	1	NA	14.77	NA	0.04	NA	NA	NA	128	47	NA	NA	NA	98	58	NA	2	NA	NA	NA	NA	NA	NA
1882	93844.13746	43908.91194	102250.1556	48305.86459	1	7	1	0	NA	NA	NA	246	245	34	1	2	1.36	19.72	NA	0.01	NA	NA	NA	204	52	1	1	2	118	80	5.7	2	2	2	2	2	2	2
1883	2217.111747	1438.448086	2212.323302	1695.222168	1	3	2	NA	NA	NA	NA	NA	NA	16	1	1	0.78	20.38	NA	0.02	NA	NA	NA	144	46	NA	NA	2	90	48	4.9	2	NA	NA	NA	NA	NA	NA
1884	13159.94703	7390.848787	12949.72645	7377.198135	2	6	1	0	NA	NA	NA	233	231	38	2	2	0.02	32.38	NA	0.22	NA	NA	NA	193	51	1	1	2	121	71	5.4	2	2	2	2	2	2	2
1885	13686.61095	7439.656915	14531.42198	8993.349201	1	1	1	1	2	0	0	7	6	80	1	2	1.16	21.65	13.62	1.14	1	18	2	216	59	1	2	2	162	60	5.4	2	2	2	2	2	2	1
1886	1866.228208	1057.684051	2209.479283	1070.372118	2	10	2	NA	NA	NA	NA	NA	NA	0	1	NA	NA	NA	NA	NA	NA	NA	NA	NA	NA	NA	NA	NA	NA	NA	NA	NA	NA	NA	NA	NA	NA	NA
1887	89871.33831	43908.91194	92061.5053	46142.74763	2	1	1	0	NA	NA	NA	237	235	32	1	3	1.4	27.86	NA	0.12	NA	NA	NA	168	26	1	1	2	121	87	4.9	2	2	2	2	2	2	2
1888	2772.703357	1845.994146	2766.714964	1912.183418	1	3	1	0	NA	NA	NA	239	237	19	1	2	0.87	23.08	NA	0.04	NA	NA	NA	170	52	NA	NA	2	112	54	5	2	NA	NA	NA	NA	NA	NA
1889	3577.310152	2331.420057	3593.234752	2306.928667	1	6	2	NA	NA	NA	NA	NA	NA	15	1	1	2.99	22.48	NA	0.01	NA	NA	NA	197	50	NA	NA	NA	106	58	4.8	2	NA	NA	NA	NA	NA	NA
1890	5745.473358	3380.23273	5803.421804	3368.441467	2	2	2	NA	NA	NA	NA	NA	NA	9	1	1	NA	28.89	NA	0.75	NA	NA	NA	175	63	NA	NA	NA	110	73	NA	2	NA	NA	NA	NA	NA	NA
1891	29990.30161	15097.48306	30601.03972	15573.04004	2	10	1	1	8	0	0	81	79	51	1	1	NA	29.04	6.5	0.05	NA	NA	2	237	34	1	1	1	123	74	5.5	2	2	2	2	2	2	1
1892	35736.38837	20547.91458	38124.77668	25324.40469	2	12	1	1	2	0	0	90	89	75	2	3	3.56	28.85	5.4	0.11	1	56	2	212	84	1	1	2	166	62	5.1	2	2	2	2	2	2	1
1893	65433.93166	28887.40372	71064.69888	33681.06184	1	6	2	NA	NA	NA	NA	NA	NA	10	1	1	NA	30.73	NA	0.3	NA	NA	NA	169	41	NA	NA	NA	124	75	NA	2	NA	NA	NA	NA	NA	NA
1894	7494.673385	3306.575198	8462.277577	3455.395546	2	8	2	NA	NA	NA	NA	NA	NA	2	2	NA	4.4	13.79	NA	NA	NA	NA	NA	NA	NA	NA	NA	NA	NA	NA	NA	2	NA	NA	NA	NA	NA	NA
1895	37245.19736	16113.96299	37758.11335	17649.87168	1	10	2	NA	NA	NA	NA	NA	NA	17	1	1	3.53	21.37	NA	0.05	NA	NA	NA	161	63	NA	NA	2	108	49	5.1	2	NA	NA	NA	NA	NA	NA
1896	41149.01522	18417.37487	47261.81615	19764.01432	2	7	2	NA	NA	NA	NA	NA	NA	4	2	NA	2.58	16.93	NA	0.01	NA	NA	NA	148	33	NA	NA	NA	NA	NA	NA	2	NA	NA	NA	NA	NA	NA
1897	2131.484861	1298.167942	2185.012896	1293.29429	1	4	1	1	10	0	0	80	80	70	1	2	1.01	31.62	7.87	0.73	1	27	2	262	42	1	1	1	132	66	5.6	2	2	2	1	2	2	2
1898	13234.54082	7193.924303	14051.44766	8730.014933	2	1	1	1	10	0	0	140	139	81	1	3	5	22.25	7.53	0.45	1	40	2	157	43	2	1	2	168	55	5.3	2	2	1	2	2	2	2
1899	44725.80004	23811.39563	51290.21895	25710.602	1	7	1	1	1	0	0	183	182	75	1	3	NA	34.94	6.95	0.21	1	34	2	183	38	1	2	2	163	79	5.1	2	2	2	2	2	2	2
1900	45561.58921	18746.45941	49113.98815	19562.4156	2	7	2	NA	NA	NA	NA	NA	NA	9	2	1	NA	19.09	NA	0.01	NA	NA	NA	151	41	NA	NA	NA	90	57	NA	2	NA	NA	NA	NA	NA	NA
1901	8986.031938	4603.521662	9685.83616	4934.017609	1	7	1	1	10	0	0	152	151	73	1	1	NA	34.09	4.62	0.13	1	2	2	225	42	1	2	2	146	80	6.3	2	2	2	2	2	2	2
1902	97703.63604	47013.80047	97558.31415	46965.51395	1	11	1	0	NA	NA	NA	245	244	28	1	2	0.65	40.67	NA	0.14	NA	NA	NA	266	32	2	1	1	173	121	5.4	2	2	2	2	2	2	2
1903	10874.70619	5911.184545	12265.85022	8134.923876	3	1	1	1	2	0	0	54	54	85	1	2	NA	25.66	8.22	0.08	NA	NA	2	226	68	1	1	2	174	79	5.3	2	2	2	2	2	2	2
1904	37122.24542	19763.36861	0	0	1	12	1	1	2	0	0	49	NA	75	1	3	4.07	NA	NA	NA	1	63	2	NA	NA	1	NA	2	NA	NA	NA	2	2	1	2	2	2	2
1905	29627.04353	15773.02708	33032.68012	17031.08998	1	8	1	1	6	0	0	129	128	72	1	3	2.71	20.08	5.25	0.08	1	56	2	170	53	1	1	1	133	73	6	2	2	2	2	1	1	2
1906	47161.25098	23917.58505	53210.12825	24984.61159	2	3	1	1	1	0	0	173	172	60	2	1	2.13	25.55	6.13	2.75	1	45	2	219	61	2	2	1	141	84	6.5	2	2	2	2	2	2	1
1907	2177.25209	1412.587392	0	0	2	6	1	0	NA	NA	NA	232	NA	18	1	3	1.4	NA	NA	NA	NA	NA	NA	NA	NA	NA	NA	2	NA	NA	NA	2	NA	NA	NA	NA	NA	NA
1908	72686.82765	36922.35323	0	0	2	7	1	0	NA	NA	NA	246	NA	49	2	1	2.64	NA	NA	NA	NA	NA	2	NA	NA	2	NA	2	NA	NA	NA	2	2	2	2	2	2	2
1909	23837.97557	10288.28371	25770.33139	10693.76165	2	9	1	0	NA	NA	NA	239	239	24	1	1	NA	31.6	NA	0.41	NA	NA	NA	238	35	2	1	2	118	69	5.3	2	2	2	2	2	2	2
1910	2543.366401	1505.334602	0	0	1	4	1	1	3	1	0	132	NA	82	2	1	0.71	NA	NA	NA	NA	NA	1	NA	NA	2	NA	1	NA	NA	NA	3	1	2	2	2	1	2
1911	21336.25972	9839.917563	23125.8189	10625.85972	2	9	2	NA	NA	NA	NA	NA	NA	2	2	NA	2.64	16.54	NA	NA	NA	NA	NA	NA	NA	NA	NA	NA	NA	NA	NA	2	NA	NA	NA	NA	NA	NA
1912	8142.734073	4753.327674	8012.659819	4727.602347	1	10	1	1	10	0	0	222	221	57	2	1	NA	24.84	16.5	4.87	NA	NA	1	190	82	2	2	1	151	84	5.4	2	2	2	2	2	2	2
1913	35744.05537	18754.72121	40990.22096	19839.31191	1	11	1	1	5	0	0	112	111	60	1	1	1.24	20.88	4.88	0.2	1	31	2	182	43	1	2	2	136	80	5.5	2	2	2	2	2	2	2
1914	102090.487	46684.80415	102705.8422	49059.8348	2	6	1	0	NA	NA	NA	244	243	34	2	1	1.46	39.31	NA	0.3	NA	NA	NA	174	50	2	2	1	120	85	5.2	2	2	2	2	2	2	2
1915	3329.540376	1746.195381	3616.067554	1765.729243	2	4	2	NA	NA	NA	NA	NA	NA	13	2	1	NA	22.82	NA	0.05	NA	NA	NA	175	60	NA	NA	NA	107	59	5	2	NA	NA	NA	NA	NA	NA
1916	46927.59903	23799.08967	52715.72005	23872.79312	1	10	1	0	NA	NA	NA	248	248	65	2	3	5	30.55	5.97	0.25	1	59	2	230	47	2	2	2	138	82	5	2	2	2	2	2	2	1
1917	7078.695522	4147.795002	7591.281189	4561.128603	2	7	1	0	NA	NA	NA	246	245	41	1	1	1.69	27.05	NA	0.03	NA	NA	1	288	49	2	1	1	119	52	5.2	2	2	2	2	2	2	2
1918	10225.41803	6031.35544	10062.07442	6020.837479	1	3	1	1	10	0	0	88	87	54	2	1	0.5	26.48	5.63	0.62	NA	NA	1	245	45	1	1	1	106	68	5.1	2	2	2	2	2	1	2
1919	31445.59658	18080.77038	35478.79228	21935.93634	2	7	1	1	4	0	0	21	20	79	2	3	1.42	24.83	21.84	4.47	1	38	2	207	78	2	1	2	NA	NA	4.7	2	2	2	2	2	2	2
1920	35744.05537	18754.72121	40027.31892	19295.73706	1	11	1	1	10	0	1	170	169	68	1	3	1.6	24.87	6.25	1.64	1	40	2	178	39	1	2	2	119	71	5.5	2	2	1	1	2	2	2
1921	55962.89592	29363.4424	64176.58672	31061.53837	1	5	1	0	NA	NA	NA	235	235	66	1	2	4.52	25.29	6.04	0.1	1	75	2	231	59	1	1	2	155	92	5	2	2	2	2	2	2	2
1922	78599.20744	31539.70164	80123.37432	32792.45827	2	8	2	NA	NA	NA	NA	NA	NA	13	2	1	2.64	21.11	NA	NA	NA	NA	NA	NA	NA	NA	NA	NA	106	57	NA	2	NA	NA	NA	NA	NA	NA
1923	6119.463209	3879.634248	0	0	1	12	2	NA	NA	NA	NA	NA	NA	7	2	1	NA	NA	NA	NA	NA	NA	NA	NA	NA	NA	NA	NA	NA	NA	NA	2	NA	NA	NA	NA	NA	NA
1924	6490.249809	2813.300786	6860.925976	2913.233736	2	8	2	NA	NA	NA	NA	NA	NA	15	2	1	3.96	20.42	NA	0.02	NA	NA	NA	185	51	NA	NA	NA	106	57	5	2	NA	NA	NA	NA	NA	NA
1925	2156.297746	1138.557446	2168.846406	1130.714235	2	6	2	NA	NA	NA	NA	NA	NA	14	2	1	1.27	22.21	NA	0.06	NA	NA	NA	134	57	NA	NA	NA	120	73	4.8	2	NA	NA	NA	NA	NA	NA
1926	6637.152673	4127.303448	7042.065334	4282.294309	1	12	2	NA	NA	NA	NA	NA	NA	10	2	1	3.29	19.85	NA	0.49	NA	NA	NA	182	35	NA	NA	NA	103	66	NA	2	NA	NA	NA	NA	NA	NA
1927	33811.42183	15154.35053	36720.98635	15738.09498	2	12	2	NA	NA	NA	NA	NA	NA	12	1	1	3.18	25.76	NA	0.54	NA	NA	NA	218	68	NA	NA	NA	116	68	5	2	NA	NA	NA	NA	NA	NA
1928	4330.928032	2288.515038	4309.326115	2260.279928	1	6	2	NA	NA	NA	NA	NA	NA	2	1	NA	0.54	16.78	NA	NA	NA	NA	NA	NA	NA	NA	NA	NA	NA	NA	NA	2	NA	NA	NA	NA	NA	NA
1929	27338.28056	14421.15396	33901.87561	14964.26634	2	7	1	0	NA	NA	NA	246	245	54	2	1	NA	23.35	5.75	0.1	NA	NA	2	192	44	2	2	2	102	61	6.2	1	2	2	2	2	2	2
1930	19736.89395	8720.395668	19794.72524	9524.448989	2	3	2	NA	NA	NA	NA	NA	NA	1	1	NA	1.1	NA	NA	NA	NA	NA	NA	NA	NA	NA	NA	NA	NA	NA	NA	2	NA	NA	NA	NA	NA	NA
1931	49389.50791	25047.63406	61307.58053	28960.59998	2	12	1	1	1	0	0	226	226	65	2	3	0.96	23.92	5.15	0.4	1	36	1	327	39	2	1	1	132	76	6	3	2	2	1	2	2	2
1932	9314.581127	4034.873542	9971.043755	3995.165942	1	7	2	NA	NA	NA	NA	NA	NA	4	1	NA	0.92	15.2	NA	NA	NA	NA	NA	NA	NA	NA	NA	NA	NA	NA	NA	2	NA	NA	NA	NA	NA	NA
1933	69154.77946	34559.21592	77258.00182	38087.82322	2	6	1	1	3	0	1	102	101	58	1	3	2.13	29.07	5.62	0.8	NA	NA	2	234	32	1	1	1	155	58	5.8	2	2	2	2	2	2	2
1934	3814.44135	2262.395105	3836.639642	2271.22571	1	3	2	NA	NA	NA	NA	NA	NA	17	2	2	1.27	25.05	NA	0.47	NA	NA	NA	276	81	NA	NA	2	130	74	4.8	2	NA	NA	NA	NA	NA	NA
1935	9076.162271	4116.165525	9017.959074	4100.017697	1	2	2	NA	NA	NA	NA	NA	NA	15	2	1	0.57	18.4	NA	0.03	NA	NA	NA	186	63	NA	NA	NA	110	71	5.4	2	NA	NA	NA	NA	NA	NA
1936	42461.90239	19411.66524	44301.49402	19781.60479	2	11	1	0	NA	NA	NA	230	229	32	2	3	3.6	NA	NA	0.23	NA	NA	NA	151	37	1	1	2	108	80	5.3	2	2	2	2	2	2	2
1937	13785.54501	6095.482576	14380.20934	6189.097025	2	2	2	NA	NA	NA	NA	NA	NA	8	1	1	1.44	16.38	NA	0.06	NA	NA	NA	199	72	NA	NA	NA	98	60	NA	2	NA	NA	NA	NA	NA	NA
1938	78391.58009	36124.18967	85413.44698	40903.79726	2	5	1	0	NA	NA	NA	242	241	29	1	2	4.95	32.18	NA	0.07	NA	NA	NA	177	51	1	1	2	132	72	4.7	2	2	2	2	2	2	2
1939	106280.5729	52060.6673	112164.859	55033.66259	1	1	1	0	NA	NA	NA	233	232	48	2	2	5	39.07	NA	0.79	NA	NA	2	205	51	2	1	1	134	73	8.4	1	2	2	2	2	2	2
1940	6235.942387	2828.086399	6195.952821	2865.343486	2	12	2	NA	NA	NA	NA	NA	NA	12	2	1	0.58	35.01	NA	0.25	NA	NA	NA	193	67	NA	NA	NA	NA	NA	5	2	NA	NA	NA	NA	NA	NA
1941	102022.6651	47013.80047	111161.2687	51157.50919	1	11	1	0	NA	NA	NA	229	229	26	1	2	2.63	19.48	NA	0.08	NA	NA	NA	150	63	1	1	2	105	64	5.3	2	2	2	2	2	2	2
1942	22352.08862	11912.47567	27237.78652	13396.32036	2	4	1	0	NA	NA	NA	237	236	45	2	1	2.04	29.65	NA	0.2	NA	NA	2	192	69	1	2	2	144	89	5.5	2	2	2	2	2	2	2
1943	6540.94841	3642.767941	6508.323295	3653.946855	1	10	2	NA	NA	NA	NA	NA	NA	5	2	NA	1.5	16.07	NA	1.75	NA	NA	NA	170	68	NA	NA	NA	NA	NA	NA	2	NA	NA	NA	NA	NA	NA
1944	45097.52012	25930.43207	0	0	1	5	1	0	NA	NA	NA	234	NA	73	2	3	5	NA	NA	NA	1	66	2	NA	NA	2	NA	2	NA	NA	NA	2	2	2	2	2	2	2
1945	20862.29295	9405.890358	23435.4797	11674.13778	1	13	1	1	6	0	0	171	171	82	2	3	2.18	21.47	7	0.02	1	48	2	270	85	2	2	2	125	73	5.2	2	2	2	2	2	2	2
1946	35199.32312	16519.20979	36108.33235	17437.62622	1	1	2	NA	NA	NA	NA	NA	NA	17	2	1	0.57	28.57	NA	0.03	NA	NA	NA	122	46	NA	NA	2	106	62	5.1	2	NA	NA	NA	NA	NA	NA
1947	25617.80044	13418.27889	26853.57128	13406.14976	1	3	1	0	NA	NA	NA	238	237	39	1	1	1.9	30.16	NA	0.02	NA	NA	NA	212	26	1	1	2	110	74	5	2	2	2	2	2	2	2
1948	2715.607328	1607.27832	3028.67496	1560.121106	2	3	1	0	NA	NA	NA	248	248	63	2	1	NA	29.31	7.1	0.51	1	38	2	315	58	2	2	2	120	69	6.3	2	2	2	2	2	2	2
1949	8741.691777	5122.235495	8780.999318	5162.795231	2	3	1	0	NA	NA	NA	249	247	45	1	1	0.54	29.47	NA	0.07	NA	NA	1	246	35	1	1	2	106	80	5.1	2	2	2	2	2	2	2
1950	106280.5729	52060.6673	112164.859	55033.66259	1	1	1	1	1	0	0	110	108	48	2	3	4.79	53.77	NA	2.17	NA	NA	2	169	25	1	1	1	124	42	5.3	2	2	2	2	2	2	2
1951	78391.58009	36124.18967	83962.51558	37772.44608	2	5	1	0	NA	NA	NA	241	241	20	1	3	4.55	24.09	NA	0.01	NA	NA	NA	163	46	2	1	2	112	70	5.3	2	2	2	2	2	2	2
1952	3291.875308	2004.896714	3374.544258	2266.575291	2	6	1	1	10	0	0	196	195	70	1	1	1.24	23.44	7	0.19	1	19	2	230	34	2	2	2	127	78	5.2	2	2	2	2	2	2	2
1953	55636.23608	24561.97225	56402.42119	26302.04063	2	1	2	NA	NA	NA	NA	NA	NA	10	1	1	NA	22.69	NA	0.9	NA	NA	NA	160	40	NA	NA	NA	113	76	NA	2	NA	NA	NA	NA	NA	NA
1954	7499.955002	3744.807112	7541.067963	3854.51093	2	11	2	NA	NA	NA	NA	NA	NA	13	1	1	0.58	25.32	NA	0.06	NA	NA	NA	131	58	NA	NA	NA	98	57	4.9	2	NA	NA	NA	NA	NA	NA
1955	43621.68055	20123.76351	46192.25694	21258.46663	2	7	2	NA	NA	NA	NA	NA	NA	8	2	1	5	15.47	NA	NA	NA	NA	NA	NA	NA	NA	NA	NA	88	61	NA	2	NA	NA	NA	NA	NA	NA
1956	8123.335092	4675.704681	9074.392353	6045.795799	2	9	1	1	7	1	0	16	15	79	2	1	0.89	24.49	NA	0.05	NA	NA	1	168	33	2	2	1	128	74	7.7	1	2	2	2	2	2	2
1957	30318.17919	16140.97811	32189.57981	17361.07723	2	12	1	1	6	0	0	133	132	79	1	3	3.56	33.72	NA	NA	1	33	2	NA	NA	1	NA	1	NA	NA	NA	2	2	2	2	2	2	1
1958	15921.67739	8872.474219	16736.88228	9927.177544	2	6	1	1	10	0	0	231	230	20	2	3	0.81	26.57	NA	0.05	NA	NA	NA	184	56	2	2	2	120	59	5	2	2	2	2	2	2	2
1959	6024.922744	2787.092353	6303.756073	2807.413928	2	13	2	NA	NA	NA	NA	NA	NA	16	1	1	3.67	17	NA	0.01	NA	NA	NA	156	61	NA	NA	2	105	69	5.1	2	NA	NA	NA	NA	NA	NA
1960	103267.6976	50584.83501	109176.8072	54238.37008	1	6	1	0	NA	NA	NA	229	229	43	2	2	1.51	32.9	NA	1.42	NA	NA	2	218	35	1	1	2	121	70	5	2	2	2	2	2	2	2
1961	3234.415614	1806.365827	3253.238423	1821.094683	1	6	2	NA	NA	NA	NA	NA	NA	12	2	1	1.14	21.48	NA	0.05	NA	NA	NA	105	45	NA	NA	NA	113	58	5	2	NA	NA	NA	NA	NA	NA
1962	18150.78213	7086.255309	18203.96594	7088.492482	1	9	2	NA	NA	NA	NA	NA	NA	0	1	NA	0.07	NA	NA	NA	NA	NA	NA	NA	NA	NA	NA	NA	NA	NA	NA	NA	NA	NA	NA	NA	NA	NA
1963	45749.48831	24004.52018	51150.52808	25173.34388	2	1	1	1	2	0	0	83	82	62	1	2	2.47	26.21	5.83	0.14	1	69	2	203	101	1	1	1	153	89	5.3	2	2	2	2	2	2	2
1964	110130.3851	50361.35698	117777.7727	52923.42762	2	5	1	0	NA	NA	NA	241	240	32	2	3	5	29.06	NA	0.39	NA	NA	NA	179	55	1	1	2	128	83	4.3	2	2	2	2	2	2	2
1965	180932.2105	79876.93353	193821.5752	93131.93958	1	11	2	NA	NA	NA	NA	NA	NA	7	1	1	1.17	17.81	NA	0.06	NA	NA	NA	145	46	NA	NA	NA	NA	NA	NA	2	NA	NA	NA	NA	NA	NA
1966	102022.6651	47013.80047	114994.2875	51157.50919	1	11	1	0	NA	NA	NA	230	230	23	1	3	2.13	30.7	NA	0.3	NA	NA	NA	224	34	2	2	2	123	80	5.2	2	2	2	2	2	2	2
1967	10218.98891	5965.343132	10692.79082	6222.978617	1	4	1	0	NA	NA	NA	232	232	51	2	3	NA	32.02	4.91	0.24	NA	NA	1	210	68	1	1	2	118	70	5	2	2	2	2	2	2	2
1968	11889.92917	5257.308002	12872.47905	5400.21528	2	12	2	NA	NA	NA	NA	NA	NA	10	1	1	2.22	15.91	NA	NA	NA	NA	NA	NA	NA	NA	NA	NA	NA	NA	NA	2	NA	NA	NA	NA	NA	NA
1969	16527.11023	9358.415674	0	0	1	13	1	0	NA	NA	NA	236	NA	38	1	1	3.46	NA	NA	NA	NA	NA	NA	NA	NA	1	NA	2	NA	NA	NA	2	2	2	2	2	2	2
1970	10991.25532	4742.959817	12410.28777	4928.888714	2	8	2	NA	NA	NA	NA	NA	NA	5	2	NA	0.71	19.93	NA	0.08	NA	NA	NA	152	44	NA	NA	NA	NA	NA	NA	2	NA	NA	NA	NA	NA	NA
1971	2639.811681	1472.964643	2881.545579	1611.74808	1	4	2	NA	NA	NA	NA	NA	NA	0	2	NA	3.81	NA	NA	NA	NA	NA	NA	NA	NA	NA	NA	NA	NA	NA	NA	NA	NA	NA	NA	NA	NA	NA
1972	8247.683459	3831.310906	8292.895288	3803.165973	2	10	2	NA	NA	NA	NA	NA	NA	16	1	1	0.18	22.51	NA	0.03	NA	NA	NA	129	30	NA	NA	2	118	50	4.7	2	NA	NA	NA	NA	NA	NA
1973	21087.53463	11629.88407	22153.66858	12989.55059	1	3	1	0	NA	NA	NA	239	239	24	2	2	NA	27.93	NA	0.27	NA	NA	NA	184	51	2	2	2	111	76	5.2	2	2	2	2	2	2	2
1974	89019.78921	36904.42542	89556.36016	37309.89636	2	10	1	0	NA	NA	NA	235	234	22	2	3	NA	22.57	NA	0.15	NA	NA	NA	188	80	2	2	2	104	56	4.8	2	2	2	2	2	2	2
1975	33856.29557	15595.60635	33947.56951	15833.98609	1	10	2	NA	NA	NA	NA	NA	NA	16	2	1	1.57	17.66	NA	0.1	NA	NA	NA	163	52	NA	NA	2	102	74	4.9	2	NA	NA	NA	NA	NA	NA
1976	5796.754248	2628.908484	5759.581088	2667.215992	2	13	2	NA	NA	NA	NA	NA	NA	14	2	1	NA	32.75	NA	NA	NA	NA	NA	NA	NA	NA	NA	NA	107	74	NA	2	NA	NA	NA	NA	NA	NA
1977	2113.93803	1179.537161	2131.731713	1193.686988	2	3	2	NA	NA	NA	NA	NA	NA	0	2	NA	0.42	NA	NA	NA	NA	NA	NA	NA	NA	NA	NA	NA	NA	NA	NA	NA	NA	NA	NA	NA	NA	NA
1978	1644.648202	996.95424	1729.520192	993.211421	1	13	1	1	9	0	0	234	234	67	1	1	0.72	26.73	6	0.07	1	53	2	243	60	1	1	2	163	92	5.1	2	2	2	2	2	2	2
1979	5210.533872	2785.499283	5383.056868	2767.668571	2	3	2	NA	NA	NA	NA	NA	NA	2	2	NA	0.98	19.71	NA	NA	NA	NA	NA	NA	NA	NA	NA	NA	NA	NA	NA	2	NA	NA	NA	NA	NA	NA
1980	31155.96856	16604.47593	37966.01002	17100.96021	2	11	1	1	7	1	1	204	204	47	2	1	0.73	32.42	NA	0.99	NA	NA	1	380	58	2	1	1	134	75	11.7	1	2	2	2	2	2	2
1981	16951.73245	9348.967845	17346.40836	10052.49572	2	2	1	0	NA	NA	NA	246	245	21	2	1	0.9	21.77	NA	0.17	NA	NA	NA	129	61	2	2	2	118	67	5.1	2	2	2	2	2	2	2
1982	74050.94055	30811.23619	78150.81418	32496.14637	1	8	1	0	NA	NA	NA	240	239	21	2	3	2.91	23.77	NA	NA	NA	NA	NA	NA	NA	1	1	2	119	64	NA	2	2	2	2	2	2	2
1983	41109.91371	17786.01471	0	0	2	11	1	0	NA	NA	NA	231	NA	18	1	1	5	NA	NA	NA	NA	NA	NA	NA	NA	NA	NA	2	NA	NA	NA	2	NA	NA	NA	NA	NA	NA
1984	6608.070228	3243.956993	6893.121249	3384.106212	2	12	2	NA	NA	NA	NA	NA	NA	14	1	1	1.02	20.1	NA	0.01	NA	NA	NA	164	51	NA	NA	NA	114	76	5.2	2	NA	NA	NA	NA	NA	NA
1985	9106.441969	5022.096651	9386.891613	5250.713693	1	11	1	0	NA	NA	NA	231	229	19	2	2	0.39	23.02	NA	1.73	NA	NA	NA	154	49	NA	NA	2	102	64	5.1	2	NA	NA	NA	NA	NA	NA
1986	70342.14588	28942.49751	0	0	1	11	2	NA	NA	NA	NA	NA	NA	6	2	1	2.31	NA	NA	NA	NA	NA	NA	NA	NA	NA	NA	NA	NA	NA	NA	2	NA	NA	NA	NA	NA	NA
1987	10553.67786	6074.583948	10433.13621	5926.832405	1	7	1	0	NA	NA	NA	246	245	66	2	3	4.79	27.15	5.44	0.27	1	34	2	226	83	1	2	2	138	78	5.4	2	2	2	2	2	2	2
1988	7073.111876	4172.000759	7263.212318	4229.665288	2	12	1	0	NA	NA	NA	243	242	49	2	1	0.72	28.01	NA	0.95	NA	NA	1	240	41	1	2	1	142	89	5	2	2	2	2	2	2	2
1989	2823.152726	1831.643642	2895.111423	1889.983668	1	3	2	NA	NA	NA	NA	NA	NA	17	1	1	2.95	23.65	NA	0.08	NA	NA	NA	127	46	NA	NA	2	114	67	5.1	2	NA	NA	NA	NA	NA	NA
1990	62508.03061	32797.64076	66366.36151	34694.33737	1	7	1	0	NA	NA	NA	246	246	68	1	3	NA	27.38	5.75	0.09	1	73	2	157	34	1	2	1	113	68	8.8	1	2	2	2	2	2	1
1991	8645.535432	4429.086154	8974.762703	4614.36716	2	4	1	1	1	0	0	67	67	60	1	2	0.86	24.07	6.29	NA	1	10	2	NA	NA	1	2	2	120	75	NA	2	2	2	2	2	2	2
1992	3497.911702	2246.742749	3746.712409	2859.505288	1	10	1	1	1	1	0	121	119	64	2	1	NA	23.4	6.97	0.25	NA	NA	1	214	52	1	2	1	139	63	5.4	2	2	1	2	1	2	2
1993	33559.77691	14261.18335	36436.97491	15520.92068	3	1	2	NA	NA	NA	NA	NA	NA	3	1	NA	NA	15.06	NA	0.01	NA	NA	NA	157	66	NA	NA	NA	NA	NA	NA	2	NA	NA	NA	NA	NA	NA
1994	10921.52721	5106.399251	10821.39222	5508.265472	1	3	2	NA	NA	NA	NA	NA	NA	1	1	NA	0.76	NA	NA	NA	NA	NA	NA	NA	NA	NA	NA	NA	NA	NA	NA	2	NA	NA	NA	NA	NA	NA
1995	63521.98231	31744.29764	69211.91615	35951.37564	1	8	1	0	NA	NA	NA	242	240	55	1	3	5	33.28	4.75	0.25	NA	NA	2	260	30	1	1	1	165	82	5.5	2	2	2	2	2	2	2
1996	1794.274516	973.230342	2224.332161	993.93866	1	4	1	0	NA	NA	NA	247	246	36	2	2	1.15	26.69	NA	0.34	NA	NA	NA	175	45	2	2	2	102	48	5.3	2	2	2	2	2	2	2
1997	5293.946904	2760.981707	5482.46428	2855.001953	1	7	2	NA	NA	NA	NA	NA	NA	1	1	NA	0.59	NA	NA	NA	NA	NA	NA	NA	NA	NA	NA	NA	NA	NA	NA	2	NA	NA	NA	NA	NA	NA
1998	111789.3372	46513.48985	116349.8367	50404.20846	1	2	1	0	NA	NA	NA	247	245	24	2	3	1.98	19.45	NA	0.07	NA	NA	NA	182	78	2	2	2	115	69	4.6	2	2	2	2	2	2	2
1999	24457.98594	12832.97888	27586.76758	14116.66364	2	13	1	1	1	0	0	147	146	68	1	1	0.96	28.03	9.87	1.83	1	25	2	185	26	1	2	2	130	72	8.7	1	2	2	2	2	2	2
[truncated: 19,005 more rows]
