# Supplementary material for: Combined association of gait speed and processing speed on cardiometabolic disease mortality risk in the US older adults: a prospective cohort study from NHANES
Source: Front Aging Neurosci. 2025 Jun 13;17:1537413. doi: 10.3389/fnagi.2025.1537413 (PMC12202421; doi:10.3389/fnagi.2025.1537413)
Supplement: Supplementary file 2 [file Data_Sheet_2.csv]

.imp	.id	SEQN	WTINT2YR	WTINT4YR	WTMEC2YR	WTMEC4YR	SDMVPSU	SDMVSTRA	eligstat	mortstat	ucod_leading	diabetes	hyperten	permth_int	permth_exm	age	gender	edu	marital	PIR	BMI	CRP	PA3	Balance	LBXTC	LBDHDL	SMQ020	ALQ100	HBP	sbp	dbp	HbA1c	Diabete	CHF	CHD	Angina	AMI	Stroke	Cancer	X20ftTM	Gaitspeed	DSSTscore	PIR3	nonHDL	CVDhistory	hypernonHDLcat	Obesitycat	CMDevent10	CMDfollow
1	1	14	15131.71462	8225.174642	19486.73379	9939.996011	1	12	1	1	3	0	0	137	136	81	1	1	3	2.67	27.33	1.99	1	2	174	40	1	1	2	136	61	5.8	2	2	2	2	2	2	2	7.37	0.834464043	29	2	134	2	0	0	3	249
1	2	29	42515.71017	22307.7735	47954.52161	24539.22336	2	12	1	1	3	0	0	27	26	62	1	2	3	1.07	36.94	1.11	2	1	216	49	1	1	1	124	71	5.5	1	2	2	1	2	1	2	9	0.683333333	67	1	167	1	1	1	3	249
1	3	40	2156.773621	1321.255416	2310.181382	1268.890199	1	13	1	1	1	0	0	118	117	68	2	1	2	0.96	30.23	0.7	1	1	253	54	2	2	1	167	76	8	1	2	2	2	2	2	2	7.62	0.807086614	13	1	199	2	1	1	1	118
1	4	46	10553.67786	6074.583948	11204.84684	6926.573373	2	5	1	1	1	1	0	22	21	85	2	1	2	1.2	23.79	0.45	3	1	187	36	1	2	1	128	65	5.4	2	2	1	2	2	1	2	45.81	0.134250164	6	1	151	1	0	0	1	22
1	5	55	8123.335092	4675.704681	8238.287966	4561.977949	2	9	1	0	0	0	0	244	243	61	2	3	4	3.33	23.2	0.18	1	2	285	66	1	1	2	113	67	6.7	1	2	2	2	2	2	2	6.6	0.931818182	58	2	219	2	1	0	0	249
1	6	59	1983.917404	1202.612732	2472.055891	1332.713562	1	6	1	1	2	0	1	214	214	70	1	1	1	0.97	29.28	0.73	3	2	266	58	1	1	2	113	71	5	2	2	2	2	2	2	1	6.19	0.993537964	35	1	208	2	1	0	2	249
1	7	64	13409.1658	7718.172229	14236.5203	8800.682765	1	9	1	1	2	0	0	106	106	63	2	3	1	5	20.48	0.57	1	2	195	41	1	1	2	156	82	4.8	2	2	2	2	2	2	2	4.16	1.478365385	68	3	154	2	0	0	2	249
1	8	80	11835.72385	6812.51589	12820.6113	7343.896878	1	11	1	1	2	0	0	172	170	75	2	1	2	2.1	36.81	0.31	3	1	224	44	1	2	1	127	72	5.7	2	2	2	2	2	2	1	8.16	0.753676471	23	2	180	2	1	1	2	249
1	9	83	10553.67786	6074.583948	10703.02238	5926.832405	1	7	1	1	1	1	0	232	232	60	2	1	5	2.4	32.14	0.45	3	2	251	55	1	2	2	118	72	8.6	1	2	2	2	2	2	2	9.72	0.632716049	24	2	196	2	1	1	1	232
1	10	86	46701.48421	23684.41671	52691.39204	24741.041	2	1	1	0	0	0	0	237	236	63	2	2	5	2.16	31.88	0.18	3	2	209	41	1	2	2	121	68	5.8	2	2	2	2	2	2	1	6.69	0.919282511	65	2	168	2	1	1	0	249
1	11	93	53079.91925	26919.20712	56627.43662	26912.49263	1	12	1	0	0	0	0	243	242	63	2	3	1	5	22.85	0.06	3	2	205	60	2	2	1	118	80	4.8	2	2	2	2	2	2	2	7.18	0.856545961	67	3	145	2	0	0	0	249
1	12	94	10153.7805	5844.407311	10037.80639	6664.113363	2	4	1	0	0	0	0	243	243	61	2	2	1	4.44	35.28	0.34	1	2	244	41	2	2	2	110	66	5.5	2	2	2	2	2	2	1	7.39	0.832205683	13	3	203	2	1	1	0	249
1	13	118	16322.11321	8872.24185	18410.1154	12209.90675	1	5	1	1	1	0	1	42	41	85	1	3	1	2.71	30.67	0.29	1	2	276	38	1	1	1	172	78	5.4	2	2	2	2	2	2	2	8.19	0.750915751	46	2	238	2	1	1	1	42
1	14	122	51881.42976	27221.91819	58006.38714	28547.40284	1	12	1	0	0	0	0	242	241	64	1	1	1	2.59	33.56	0.25	3	2	211	31	1	1	2	134	52	5.2	2	2	2	2	2	2	2	6.07	1.013179572	44	2	180	2	1	1	0	249
1	15	129	41430.71719	21011.37441	54689.36118	26144.13449	2	8	1	0	0	0	0	246	246	63	2	3	3	5	38.32	0.21	2	1	186	55	1	1	1	169	0	5.5	2	2	2	2	2	2	2	7.29	0.843621399	61	3	131	2	0	1	0	249
1	16	150	37910.40707	19891.39475	42385.98973	19377.14327	1	7	1	1	6	0	0	99	98	65	1	1	1	1.63	31.48	0.24	1	2	212	41	1	2	2	130	84	5.4	2	2	2	2	2	2	1	4.87	1.262833676	38	2	171	2	1	1	6	249
1	17	151	15778.35489	8576.670113	20672.1576	10823.21844	2	10	1	1	2	0	0	120	119	84	1	1	2	1.33	26.6	0.17	1	1	165	50	1	1	2	131	56	5.6	2	2	2	1	1	2	1	6.41	0.959438378	12	2	115	1	0	0	2	249
1	18	162	2270.809308	1383.022652	2619.702618	1430.936592	1	3	1	1	3	1	0	193	193	63	1	1	4	2.18	25.41	0.09	3	2	207	54	1	1	2	154	72	5.4	2	2	2	2	2	2	2	9	0.683333333	22	2	153	2	0	0	3	249
1	19	163	5968.239698	3833.458477	6204.653506	3681.527305	1	3	1	0	0	0	0	238	237	63	2	1	1	0.85	25.13	0.05	1	2	252	28	2	1	1	173	0	8.6	1	2	2	2	2	2	2	6.21	0.990338164	32	1	224	2	1	0	0	249
1	20	173	19369.56282	8732.883996	22379.61268	11033.60358	2	12	1	0	0	0	0	243	242	82	2	3	2	5	26.35	0.36	1	2	173	29	2	1	1	129	29	6.7	2	2	2	2	2	2	2	4.59	1.339869281	77	3	144	2	0	0	0	249
1	21	187	16079.06355	9254.936777	15895.41224	11148.4704	2	12	1	1	1	1	0	68	67	71	2	1	2	1.33	25.86	0.4	1	2	286	74	2	2	1	201	66	5.7	1	2	2	2	2	2	2	7.68	0.80078125	10	2	212	2	1	0	1	68
1	22	190	8986.031938	4603.521662	9328.225525	4796.09979	1	7	1	0	0	0	0	245	244	65	1	3	1	5	22.82	0.13	1	2	194	72	1	1	2	180	94	4.9	2	2	2	2	2	2	2	5.09	1.208251473	43	3	122	2	0	0	0	249
1	23	191	2270.809308	1383.022652	2541.667788	1555.879099	1	3	1	1	2	0	0	78	76	69	1	1	1	0.78	22.95	0.58	2	1	166	34	1	2	1	134	72	5.7	2	2	1	1	1	1	2	10	0.615	15	1	132	1	0	0	2	249
1	24	197	26677.94019	14202.96536	34356.04832	15272.08673	2	7	1	0	0	0	0	248	248	74	1	1	3	1.44	27.39	0.17	3	2	209	37	1	2	1	143	91	5.1	2	1	2	2	2	2	2	9.41	0.653560043	9	2	172	1	1	0	0	249
1	25	211	32945.38234	17539.66463	34978.94803	18865.49068	2	11	1	1	6	1	1	75	75	76	1	3	1	2.4	31.3	0.27	1	2	184	45	2	1	2	144	73	6.4	2	2	2	2	2	2	2	6.03	1.019900498	32	2	139	2	0	1	6	249
1	26	221	9620.275721	4928.443163	12205.37603	5134.613663	1	9	1	1	1	0	0	101	101	85	1	1	2	2.57	27.1	0.53	3	2	177	58	2	1	1	156	93	4.8	2	2	2	2	2	2	2	17.82	0.345117845	32	2	119	2	0	0	1	101
1	27	225	33738.59267	17961.95882	38054.59358	21994.34045	1	1	1	1	10	0	0	52	52	79	1	3	1	1.24	25.91	0.09	3	1	124	40	2	2	1	92	62	5.6	2	2	2	1	2	2	2	6.34	0.970031546	33	1	84	1	0	0	10	249
1	28	234	2985.672184	1829.044785	3644.473694	1928.539243	2	3	1	0	0	0	0	249	248	69	2	1	2	2.93	30.1	0.78	3	2	236	55	2	2	2	137	69	5.5	2	2	2	2	2	2	2	5.59	1.100178891	13	2	181	2	1	1	0	249
1	29	237	20842.82691	9397.113976	23413.61269	13766.31662	2	1	1	1	2	0	0	118	117	81	2	3	2	1.72	30.58	0.18	1	2	275	71	1	1	2	130	63	5.6	2	2	2	2	2	2	1	8.03	0.765877958	56	2	204	2	1	1	2	249
1	30	239	54549.99001	27664.74592	58195.75737	27657.84547	3	1	1	1	2	0	0	138	137	69	2	3	1	5	28.31	1.06	3	2	199	76	1	1	2	149	78	5.3	2	2	1	2	2	2	2	5.5	1.118181818	67	3	123	1	0	0	2	249
1	31	257	32624.20358	17368.67352	39065.10675	21054.83582	2	1	1	1	1	0	1	129	127	75	1	1	1	2.49	35.1	0.23	3	2	188	59	2	1	2	181	64	5.2	2	2	1	2	2	2	2	10.17	0.604719764	37	2	129	1	0	1	1	129
1	32	266	6916.692889	3543.404448	6804.007562	3718.169648	2	9	1	1	10	0	0	124	123	82	1	2	2	1.08	29.51	1.14	3	2	214	52	2	1	2	117	58	8.2	1	2	2	2	2	2	2	8.94	0.687919463	12	1	162	2	1	0	10	249
1	33	273	38189.41969	19367.56711	42899.76046	19427.54657	2	7	1	0	0	0	0	247	246	64	2	3	1	0.62	26.51	0.32	3	2	232	47	1	1	2	119	67	5.8	2	2	2	2	2	2	2	7.38	0.833333333	44	1	185	2	1	0	0	249
1	34	274	47161.25098	23917.58505	50313.20296	23911.61926	2	11	1	1	1	0	0	155	154	69	2	3	1	3.73	29.74	0.09	1	2	172	52	2	2	1	147	87	5.2	1	2	1	1	1	2	2	5.5	1.118181818	62	3	120	1	0	0	1	155
1	35	275	32945.38234	17539.66463	34978.94803	18859.95443	2	3	1	0	0	0	0	248	248	72	1	2	1	2.13	34.02	0.21	3	2	281	33	1	2	1	100	68	5.4	2	2	2	2	2	2	2	6.75	0.911111111	44	2	248	2	1	1	0	249
1	36	287	63110.68201	36287.74373	70894.84896	38700.72615	2	6	1	1	1	0	0	160	158	71	2	3	3	1.38	17.8	0.35	1	2	216	89	2	1	2	94	55	5.3	2	2	2	2	2	2	1	5.81	1.058519793	41	2	127	2	0	0	1	160
1	37	321	58701.94067	33752.78022	66126.06077	44652.48339	1	2	1	1	10	0	1	65	65	71	2	2	2	1.02	25.43	0.16	2	1	208	80	2	1	1	108	52	5.1	2	1	2	2	2	2	1	9.12	0.674342105	35	1	128	1	0	0	10	249
1	38	328	42515.71017	22307.7735	47610.43123	22951.28395	2	12	1	1	2	0	0	20	19	66	1	3	3	2.4	44.2	0.49	3	2	245	45	1	1	1	132	81	6.4	2	2	2	2	2	2	1	7.41	0.829959514	63	2	200	2	1	1	2	249
1	39	332	1855.313	1127.43901	1951.056338	1123.206318	1	12	1	1	2	0	1	30	30	71	1	1	1	0.53	33.48	0.06	1	1	220	54	1	1	1	172	100	5.5	2	2	2	2	2	2	2	8.03	0.765877958	16	1	166	2	1	1	2	249
1	40	340	33738.59267	17961.95882	37616.85293	19609.04715	1	1	1	1	3	0	1	174	173	72	1	1	1	1.84	29.09	0.25	3	1	196	28	1	1	1	131	69	5.4	2	2	2	2	2	1	2	8.43	0.729537367	30	2	168	1	1	0	3	249
1	41	351	26009.74309	13847.22649	34076.90549	14402.44	1	5	1	1	5	0	1	214	213	70	1	1	1	1.24	26.98	0.26	3	2	162	39	1	1	1	111	63	5.7	2	2	2	1	2	2	2	7.63	0.806028834	22	1	123	1	0	0	1	214
1	42	352	12838.39568	6978.590946	14722.69082	8468.702283	2	2	1	1	1	0	1	146	145	82	1	3	1	5	25.94	0.23	1	2	203	44	2	1	1	180	78	5.3	2	2	2	2	2	2	2	5.84	1.053082192	46	3	159	2	0	0	1	146
1	43	368	28182.91496	15004.19305	29922.51562	16133.62645	2	13	1	1	2	0	0	97	96	72	1	2	1	0.62	23.96	0.09	3	2	185	43	1	1	2	153	94	5.2	2	2	2	2	2	2	2	8.59	0.715948778	43	1	142	2	0	0	2	249
1	44	372	29627.04353	15773.02708	33417.07556	17710.5088	2	6	1	1	10	0	0	24	22	70	1	3	1	5	17.81	6.75	2	2	210	80	1	1	2	151	77	5.5	2	2	2	2	2	2	1	15.4	0.399350649	56	3	130	2	0	0	10	249
1	45	386	20842.82691	9397.113976	23516.11694	13551.44189	2	1	1	1	1	0	1	45	44	85	2	2	1	1.35	26.76	0.19	3	2	276	70	2	2	2	187	83	5.8	2	2	2	2	2	2	2	11.19	0.549597855	56	2	206	2	1	0	1	45
1	46	389	25165.90844	11346.20131	28393.67463	14978.68836	1	12	1	1	6	0	0	194	193	81	2	2	1	5	22.19	0.36	1	2	183	54	1	1	1	162	68	5.8	2	2	1	1	1	2	1	5.31	1.15819209	66	3	129	1	0	0	6	249
1	47	392	2063.161538	1409.298763	2169.630889	1404.007897	1	12	1	0	0	0	0	242	241	77	1	1	1	0.11	25.58	0.33	1	2	194	35	2	2	2	194	78	5.5	2	2	2	2	2	2	2	6.03	1.019900498	11	1	159	2	0	0	0	249
1	48	403	31445.59658	18080.77038	33547.21621	19218.73726	2	7	1	1	2	0	0	116	115	71	2	3	2	3.59	28.03	3.22	3	2	177	57	1	1	2	121	71	5.5	2	2	2	2	2	2	1	5.59	1.100178891	61	3	120	2	0	0	2	249
1	49	410	2702.15334	1599.315349	2658.988406	1595.129636	1	10	1	0	0	0	0	248	248	70	2	3	1	4.27	32.77	2.04	1	1	223	39	2	2	2	168	92	5.1	2	2	2	2	2	2	2	4.65	1.322580645	56	3	184	2	1	1	0	249
1	50	416	10553.67786	6074.583948	11204.84684	6926.573373	2	5	1	1	1	0	0	79	79	72	2	3	2	0.84	26.91	0.72	1	2	208	47	1	1	1	118	42	5.7	2	2	2	2	2	2	2	8.03	0.765877958	27	1	161	2	1	0	1	79
1	51	419	54098.53619	28385.22248	62038.59437	30026.74772	2	10	1	1	10	0	0	96	95	66	1	3	1	4.52	26.48	0.19	1	2	226	57	1	1	2	118	70	5.2	2	2	2	2	2	2	2	4.91	1.252545825	57	3	169	2	1	0	10	249
1	52	421	8387.508641	4100.530685	9323.337722	4117.447925	2	4	1	1	1	0	0	228	227	70	1	2	1	1.25	27.94	0.85	3	1	197	47	2	1	1	136	78	5.8	2	1	1	1	1	2	2	5.03	1.222664016	56	1	150	1	0	0	1	228
1	53	447	29279.37108	15362.73476	32645.04262	16430.84599	2	6	1	1	10	0	0	136	135	65	1	3	1	1.13	31.62	1.09	3	2	183	41	1	1	1	132	66	5.1	2	2	2	2	2	2	2	5.03	1.222664016	46	1	142	2	0	1	10	249
1	54	452	12838.39568	6978.590946	13630.85032	8468.702283	2	5	1	1	10	0	0	191	190	81	1	2	1	5	23.07	0.16	1	2	234	59	2	1	2	114	77	5.6	2	2	2	2	2	2	2	6.06	1.014851485	59	3	175	2	1	0	10	249
1	55	465	1667.88349	1015.814335	1675.383228	1051.006576	2	6	1	0	0	0	0	232	231	61	1	3	1	1.88	28.84	0.11	2	1	281	40	1	1	1	135	84	5.5	2	2	2	2	2	2	2	6.03	1.019900498	41	2	241	2	1	0	0	249
1	56	469	54098.53619	28385.22248	61019.07771	31224.60046	2	10	1	0	0	0	0	235	233	66	1	3	1	5	25.3	9.53	2	2	197	67	1	1	2	121	65	5.7	2	2	2	2	2	2	2	5.41	1.136783734	63	3	130	2	0	0	0	249
1	57	475	20218.94546	9115.833271	26689.4055	13145.81106	2	5	1	1	8	0	0	94	93	85	2	3	2	5	23.23	0.31	3	2	168	46	2	1	1	115	49	5.8	2	2	2	2	2	2	1	10.53	0.584045584	40	3	122	2	0	0	8	249
1	58	493	37285.61631	19563.57027	41571.60789	20923.74927	3	1	1	0	0	0	0	241	241	66	1	2	1	5	34.15	0.29	1	2	227	42	2	2	2	114	62	7.8	2	2	2	2	2	2	2	7	0.878571429	43	3	185	2	1	1	0	249
1	59	505	8986.031938	4603.521662	9328.225525	5444.237385	1	7	1	0	0	0	0	245	245	60	1	3	2	1.81	41.43	0.84	3	1	180	40	1	1	1	110	72	5.2	2	2	2	2	2	2	2	6.15	1	48	2	140	2	0	1	0	249
1	60	509	13364.83222	7264.747048	15326.39261	8815.960183	2	11	1	1	10	0	0	100	100	81	1	2	1	2.22	26.47	0.78	1	2	195	43	1	1	2	139	65	5.7	2	2	2	2	2	2	2	5.78	1.064013841	57	2	152	2	0	0	10	249
1	61	524	45749.48831	24004.52018	48573.39209	25392.70821	2	1	1	1	2	0	0	154	154	69	1	2	1	2.22	33.33	0.64	3	1	130	65	1	2	1	145	98	5.6	2	2	1	2	2	2	2	6.16	0.998376623	33	2	65	1	0	1	2	249
1	62	531	53318.30785	27975.8407	56609.39977	29593.69128	1	5	1	0	0	0	0	235	235	69	1	3	1	4.07	25.62	0.03	1	2	161	52	1	1	1	150	73	5.1	2	2	2	2	1	2	1	4.94	1.244939271	49	3	109	1	0	0	0	249
1	63	560	67096.61753	34027.70332	80947.98377	38828.94807	1	11	1	1	1	1	0	42	42	66	2	2	1	1.19	41.48	0.46	2	1	274	55	1	2	1	151	73	5.1	2	2	2	2	2	1	2	9.25	0.664864865	59	1	219	1	1	1	1	42
1	64	568	47161.25098	23917.58505	54490.15756	23911.61926	2	3	1	0	0	0	0	249	249	63	2	3	1	5	27.05	0.32	1	2	239	92	2	1	2	136	78	5	2	2	2	2	2	2	2	7.65	0.803921569	82	3	147	2	0	0	0	249
1	65	613	22572.04166	11843.43366	27028.37526	12653.97717	2	4	1	0	0	0	0	237	235	69	1	1	1	0.93	28.54	0.48	1	2	229	37	1	1	2	135	79	5.7	2	2	2	2	2	2	2	5.94	1.035353535	35	1	192	2	1	0	0	249
1	66	614	54549.99001	27664.74592	58195.75737	27657.84547	1	5	1	1	9	0	0	190	188	66	2	2	1	2.14	36.72	0.86	1	2	214	51	2	1	1	145	50	6.1	1	2	2	2	2	2	1	7.84	0.784438776	55	2	163	2	1	1	9	249
1	67	622	21554.78356	9718.103921	22995.36543	12278.38435	1	1	1	0	0	0	0	232	232	82	2	3	1	3.38	21.63	0.05	1	2	175	66	2	2	1	155	77	5	2	2	2	2	2	2	2	7.43	0.827725437	43	2	109	2	0	0	0	249
1	68	628	37232.89683	18882.47148	49148.15579	21832.30967	2	5	1	0	0	0	0	241	241	64	2	2	2	1.78	36.6	0.32	3	2	273	37	1	2	2	103	61	8.5	1	2	2	2	2	2	2	6.87	0.895196507	39	2	236	2	1	1	0	249
1	69	645	31647.67408	16848.78276	35696.19476	20631.26121	2	5	1	1	10	0	0	29	29	76	1	3	1	3.02	23.58	0.32	1	1	125	25	1	1	2	173	76	5.1	2	2	2	2	2	2	2	5.12	1.201171875	52	2	100	2	0	0	10	249
1	70	666	3581.590107	2119.824936	3785.065349	2035.810074	1	12	1	0	0	0	0	241	239	67	2	3	3	2.06	37.1	0.79	2	2	234	31	2	2	2	116	67	5.4	2	2	2	2	2	2	1	5.81	1.058519793	80	2	203	2	1	1	0	249
1	71	671	21554.78356	9718.103921	24319.38878	12829.3555	1	1	1	1	6	1	1	66	65	82	2	2	2	2.4	27.33	0.1	3	1	232	55	2	2	1	143	68	6.5	2	2	2	2	2	2	2	7.13	0.862552595	30	2	177	2	1	0	6	249
1	72	678	8986.031938	4262.026336	9988.640743	4279.609846	1	7	1	0	0	0	0	245	243	61	1	2	1	4.19	31.94	0.12	3	2	240	34	1	1	1	135	82	6.9	2	2	2	2	2	2	2	4.88	1.260245902	113	3	206	2	1	1	0	249
1	73	683	15778.35489	8576.670113	18094.14871	10408.01307	2	10	1	1	10	0	0	85	84	81	1	3	1	2.71	26.92	0.84	1	2	193	45	2	1	2	140	44	4.9	2	2	2	2	2	2	1	7.31	0.841313269	46	2	148	2	0	0	10	249
1	74	685	38150.36167	20310.72344	49983.04922	25007.33299	1	5	1	1	3	0	0	88	86	75	1	1	2	2.17	23.64	0.74	2	2	185	40	1	2	1	106	65	5.3	2	1	2	2	1	2	2	10.28	0.598249027	36	2	145	1	0	0	3	249
1	75	690	3103.884467	1837.086739	3788.770029	1764.277619	1	13	1	1	2	0	0	215	214	68	2	3	3	3.16	25.49	0.65	1	2	227	60	2	1	2	140	89	5.3	2	2	2	2	2	2	2	8	0.76875	57	2	167	2	1	0	2	249
1	76	729	45749.48831	24004.52018	59939.11527	25173.34388	2	3	1	1	5	1	0	197	197	68	1	1	1	1.1	27.29	0.36	2	1	156	39	2	2	1	128	71	5.6	2	2	2	2	1	2	2	4.66	1.319742489	24	1	117	1	0	0	1	197
1	77	731	4292.309115	2629.500199	4597.614004	3028.418454	1	4	1	0	0	0	0	247	245	62	2	1	1	4.59	28.86	0.12	3	2	155	41	2	2	2	131	68	7.3	2	2	2	2	2	2	2	8.81	0.698070375	26	3	114	2	0	0	0	249
1	78	741	20567.21116	9272.850955	26685.94761	13426.15365	2	6	1	1	1	0	0	218	216	80	2	1	2	2.1	39.16	1.26	1	1	168	59	1	2	1	165	72	4.9	2	2	2	2	2	2	2	8.06	0.763027295	16	2	109	2	0	1	1	218
1	79	761	52299.60266	26523.47359	59007.52222	27706.75569	2	11	1	1	2	0	0	142	141	67	2	2	1	4.77	23.15	0.06	1	2	297	66	2	2	2	142	66	5.2	2	2	2	2	2	2	1	4.46	1.378923767	59	3	231	2	1	0	2	249
1	80	787	10553.67786	6074.583948	11431.88227	6396.625709	2	5	1	1	1	1	1	51	50	79	2	1	2	0.9	28.33	0.27	3	1	180	75	2	2	1	176	60	8.2	1	2	2	2	2	2	2	7.84	0.784438776	15	1	105	2	0	0	1	51
1	81	788	10966.82932	5961.260089	12576.43411	7234.144732	1	7	1	1	1	0	0	15	14	80	1	3	1	2.87	30.73	0.89	3	2	204	52	1	1	2	123	71	5.3	2	2	2	2	2	2	2	6.35	0.968503937	59	2	152	2	0	1	1	15
1	82	789	38699.28042	19626.14035	43662.8298	22395.35173	1	7	1	1	10	0	0	175	174	65	2	2	1	5	20.59	0.67	1	1	154	58	2	2	2	190	75	4.9	2	2	2	2	2	2	2	4.81	1.278586279	67	3	96	2	0	0	10	249
1	83	792	19212.61375	8662.12256	23848.76696	11728.54076	2	6	1	1	10	0	0	133	133	82	2	1	2	0.11	18.47	0.23	3	2	238	93	1	2	2	164	64	5.2	2	2	2	2	2	2	2	10	0.615	28	1	145	2	0	0	10	249
1	84	800	48548.58621	27914.74595	60263.73789	34315.53577	1	11	1	1	1	1	1	137	136	70	2	3	1	3.55	31.97	0.3	3	2	228	59	2	1	1	181	70	7.3	1	2	2	2	2	2	2	6.65	0.92481203	42	3	169	2	1	1	1	137
1	85	807	8123.335092	4675.704681	8238.287966	4561.977949	2	9	1	1	3	0	1	212	212	77	2	2	2	2.87	23.47	0.72	2	1	187	35	1	2	1	134	61	6.1	2	2	2	2	2	2	2	6.34	0.970031546	30	2	152	2	0	0	3	249
1	86	828	10553.67786	6074.583948	13455.88377	6926.573373	2	5	1	1	10	0	0	184	183	65	2	1	2	1.01	25.78	0.91	3	2	250	56	1	1	2	122	62	6	2	2	2	2	2	2	2	7.49	0.821094793	17	1	194	2	1	0	10	249
1	87	852	37946.02141	21818.42212	42812.95818	26470.5269	2	6	1	0	0	0	0	232	230	76	2	2	1	1.6	30.15	0.91	2	2	292	40	2	1	1	159	97	5.8	2	2	2	2	2	2	2	8.84	0.695701357	43	2	252	2	1	1	0	249
1	88	861	47334.35712	27216.5815	58756.50586	33457.28375	1	5	1	1	7	1	0	147	146	72	2	2	1	5	22.64	0.73	3	2	177	47	1	2	1	150	56	5.9	2	2	1	2	2	2	2	6.47	0.950540958	33	3	130	1	0	0	1	147
1	89	871	29787.45675	15106.55497	39320.02851	14183.55019	2	9	1	1	10	0	0	116	114	68	2	1	3	0.66	25.72	0.52	3	2	214	42	2	2	1	136	76	5.9	2	2	2	2	2	2	2	11.72	0.524744027	2	1	172	2	1	0	10	249
1	90	876	2249.163842	1444.659838	2409.143167	1838.66731	1	13	1	1	10	0	0	207	205	62	2	1	2	0.92	28.25	0.81	3	2	265	76	1	2	2	114	61	11.4	1	2	2	2	2	2	2	6.72	0.915178571	3	1	189	2	1	0	10	249
1	91	878	39768.0693	22866.07372	47977.75427	30250.15926	1	1	1	1	10	0	0	146	145	75	2	1	1	2.22	26.89	0.68	1	1	247	67	2	2	1	146	74	5.3	2	2	2	2	2	2	2	6.66	0.923423423	53	2	180	2	1	0	10	249
1	92	889	6916.692889	3280.55002	6980.014803	3539.881913	2	9	1	1	1	0	0	35	35	80	1	1	3	1.78	37.4	0.31	1	2	126	47	2	1	1	146	86	6	2	2	1	2	2	2	2	5.56	1.106115108	40	2	79	1	0	1	1	35
1	93	907	31647.67408	16848.78276	35440.06214	17694.19024	2	5	1	1	10	0	0	170	170	77	1	2	1	3.56	28.92	0.23	1	2	215	32	2	1	2	116	71	5.3	2	2	2	2	2	2	2	5.84	1.053082192	52	3	183	2	1	0	10	249
1	94	908	46701.48421	23684.41671	49822.70837	27135.19844	2	1	1	1	2	0	0	150	150	68	2	2	6	3.41	24.29	0.01	1	2	256	52	2	2	2	136	73	5.6	2	2	2	2	2	2	2	9.65	0.637305699	50	2	204	2	1	0	2	249
1	95	925	33738.59267	17961.95882	35821.11956	19394.61178	2	7	1	1	5	0	0	61	60	73	1	3	2	1.82	30.68	0.42	3	2	180	27	2	1	1	137	68	6.1	1	2	2	2	1	2	1	8.78	0.700455581	42	2	153	1	0	1	1	61
1	96	929	32945.38234	17539.66463	34978.94803	18938.63525	2	11	1	1	1	0	0	230	229	71	1	2	3	2.16	29.26	0.53	1	1	208	37	1	1	1	103	71	5.8	2	2	2	2	2	2	2	7.72	0.796632124	55	2	171	2	1	0	1	230
1	97	943	21546.98523	11471.3161	22876.98072	12386.27283	1	11	1	1	7	1	1	121	121	78	1	3	2	1.07	25.61	0.03	1	1	171	43	1	2	1	118	62	6.3	1	2	2	2	2	1	2	8.31	0.740072202	30	1	128	1	0	0	1	121
1	98	949	53079.91925	26919.20712	56627.43662	31204.51943	1	12	1	0	0	0	0	239	239	67	2	3	3	1.76	23.61	0.34	3	1	209	58	1	1	1	186	76	5.2	2	2	2	2	2	2	2	6.63	0.92760181	74	2	151	2	0	0	0	249
1	99	965	2216.237518	1346.766089	2681.581023	1609.029721	1	3	1	0	0	0	0	238	238	77	1	1	1	2.69	26.06	0.1	3	2	157	26	1	1	2	137	71	5.2	2	2	2	2	2	2	2	11.3	0.544247788	12	2	131	2	0	0	0	249
1	100	968	12082.86159	5730.835885	13430.9965	5559.241524	2	11	1	1	10	1	0	56	55	72	1	1	1	2.67	23.92	1.17	3	2	194	66	1	1	1	153	88	8.8	1	2	2	2	2	2	2	5.97	1.030150754	19	2	128	2	0	0	10	249
1	101	981	38833.1031	22328.48147	48203.8331	29538.96364	2	3	1	1	1	1	0	79	79	79	2	2	2	1.18	27.07	0.08	2	2	242	88	2	2	1	165	40	5.5	2	2	2	1	1	2	2	10.38	0.592485549	43	1	154	1	0	0	1	79
1	102	986	10153.7805	5844.407311	11342.5566	5702.254333	2	4	1	1	2	0	0	199	198	60	2	2	1	0.94	32.09	0.91	3	2	223	48	1	2	1	176	24	5.7	2	2	2	2	1	2	2	6.59	0.93323217	50	1	175	1	1	1	2	249
1	103	987	1665.050875	1009.32195	2014.661692	1040.846475	2	6	1	1	2	0	0	54	54	66	1	1	1	0.82	29.31	0.36	1	2	150	36	1	1	1	129	75	5.7	2	2	2	2	2	2	2	6.12	1.004901961	33	1	114	2	0	0	2	249
1	104	990	3236.133806	1970.94769	3733.342194	2039.229918	1	12	1	1	1	0	0	117	116	60	1	2	3	3.05	28.42	0.59	1	2	282	51	1	1	2	142	78	5.9	2	2	2	2	2	2	2	7.03	0.874822191	33	2	231	2	1	0	1	117
1	105	993	31536.80039	18133.21128	36437.65139	19274.47868	3	1	1	1	1	0	0	244	244	75	2	3	2	0.79	25.24	0.66	1	2	187	66	2	1	1	168	47	5	2	2	2	2	2	2	2	6	1.025	66	1	121	2	0	0	1	244
1	106	996	2195.978274	1345.272475	2352.174597	1291.955392	2	10	1	0	0	0	0	236	235	62	2	1	1	2.67	21.68	0.1	1	2	216	36	1	2	1	146	36	8.7	2	2	2	2	1	2	2	5.53	1.112115732	36	2	180	1	1	0	0	249
1	107	1003	29627.04353	15773.02708	31455.78355	17031.08998	1	8	1	1	2	0	1	44	43	78	1	3	2	5	27.4	0.06	1	2	136	39	2	2	1	142	57	4.9	2	2	2	2	1	2	1	7.94	0.774559194	41	3	97	1	0	0	2	249
1	108	1010	21554.78356	9718.103921	26756.12059	15281.61913	1	1	1	1	7	1	0	23	22	85	2	2	1	1.48	27.06	0.27	2	2	236	36	1	1	1	191	75	8.3	1	2	2	2	2	2	2	9.68	0.635330579	23	2	200	2	1	0	1	23
1	109	1021	16708.52076	9082.28213	21517.35638	10975.79712	1	11	1	1	8	0	0	43	41	85	1	1	1	1.07	21.89	0.2	1	2	220	77	1	1	2	152	75	5.3	2	2	2	2	2	2	2	8.53	0.72098476	10	1	143	2	0	0	8	249
1	110	1026	57942.72979	29385.35639	69904.37555	30696.31463	2	11	1	0	0	0	0	231	230	62	2	2	1	1.5	34.5	0.18	2	1	156	35	1	2	1	106	64	6.4	1	2	2	2	2	2	2	8.2	0.75	50	2	121	2	0	1	0	249
1	111	1029	54098.53619	28385.22248	60581.24459	33710.57094	2	10	1	1	10	0	0	242	242	68	1	3	1	5	30.49	0.14	3	2	228	45	2	2	2	140	45	4.9	2	2	2	2	2	2	2	5.25	1.171428571	50	3	183	2	1	1	10	249
1	112	1030	12354.73702	7111.254316	13382.81318	7665.937109	1	7	1	1	1	1	0	153	152	69	2	1	2	0.96	38.51	1.64	1	2	247	62	1	2	1	172	61	7.9	1	2	2	2	2	2	2	8.43	0.729537367	28	1	185	2	1	1	1	153
1	113	1038	9787.13869	5013.926645	12417.07737	5223.673157	1	8	1	1	2	0	0	114	114	70	1	1	1	5	25.57	0.08	3	2	199	74	1	1	2	134	85	4.8	2	2	2	2	2	2	2	6.19	0.993537964	20	3	125	2	0	0	2	249
1	114	1043	46701.48421	23684.41671	52461.71589	23757.76503	2	1	1	0	0	0	0	237	236	62	2	2	1	2.47	25.91	0.63	3	2	229	43	2	2	2	124	81	5.6	2	2	2	2	2	2	2	5.42	1.134686347	76	2	186	2	1	0	0	249
1	115	1045	48296.73004	24493.4374	55802.09123	24487.32797	1	1	1	0	0	0	0	233	232	61	2	2	1	4.8	28.31	0.24	3	1	208	46	2	1	2	132	81	5.2	2	2	2	2	2	2	2	6.32	0.973101266	71	3	162	2	1	0	0	249
1	116	1058	2266.952726	1374.183324	2383.938711	1501.537057	1	3	1	0	0	0	0	238	236	61	1	1	1	0.72	26.34	0.08	2	1	215	34	1	1	2	102	60	5.6	2	2	2	2	2	2	2	10.13	0.607107601	21	1	181	2	1	0	0	249
1	117	1065	14743.5946	7849.285285	16629.6652	8906.316975	2	13	1	1	10	0	1	202	201	73	1	1	3	0.86	31.18	1.02	3	2	241	39	1	1	2	133	77	5.7	2	2	2	2	2	2	2	5.12	1.201171875	25	1	202	2	1	1	10	249
1	118	1077	13364.83222	7264.747048	17510.05856	10052.73443	2	11	1	1	2	0	1	73	72	84	1	1	1	1.81	16.91	0.06	3	1	143	64	1	2	1	165	81	5.1	2	2	1	1	1	2	1	7.34	0.837874659	31	2	79	1	0	0	2	249
1	119	1092	2323.303833	1544.526707	2488.556614	1965.771243	2	3	1	0	0	0	0	247	246	66	2	1	4	0.06	35.68	0.38	3	1	215	33	1	2	1	130	80	5.9	2	2	2	2	2	2	2	6.61	0.930408472	8	1	182	2	1	1	0	249
1	120	1106	14743.5946	7849.285285	17654.38029	9356.566501	2	13	1	1	3	0	0	103	102	72	1	1	5	0.9	22.96	1.26	1	2	186	45	1	1	2	113	70	5.4	2	2	2	2	2	2	2	4.81	1.278586279	49	1	141	2	0	0	3	249
1	121	1119	20567.21116	9272.850955	26685.94761	13426.15365	2	6	1	1	10	0	0	70	68	84	2	1	2	1.2	25.12	0.25	1	1	289	91	2	1	2	142	65	5.6	2	2	2	2	2	2	2	7.22	0.851800554	50	1	198	2	1	0	10	249
1	122	1130	55489.45916	28141.19285	62507.29204	32241.31976	1	6	1	1	8	0	0	220	219	65	2	3	6	2.49	20.11	0.75	1	2	223	62	1	1	1	128	67	5.4	2	2	2	2	1	2	2	9	0.683333333	56	2	161	1	1	0	8	249
1	123	1137	35022.11075	20137.21512	43473.21863	24754.63423	1	8	1	1	3	0	0	173	173	73	2	2	2	4	29	1.15	3	2	243	61	1	1	2	175	83	5.3	2	2	2	2	2	2	2	5.56	1.106115108	44	3	182	2	1	0	3	249
1	124	1139	38146.9345	19346.02097	43039.64028	20209.09798	1	5	1	0	0	0	0	232	231	65	2	2	1	5	32.17	0.07	3	2	289	34	2	1	1	100	64	5.7	2	2	2	2	2	2	2	5.03	1.222664016	61	3	255	2	1	1	0	249
1	125	1144	53079.91925	26919.20712	70066.53692	25274.45377	1	12	1	1	1	0	1	60	60	68	2	1	2	1.07	26.25	3.49	1	2	206	31	1	1	1	124	76	5.4	2	2	2	2	1	2	2	7.56	0.813492063	59	1	175	1	1	0	1	60
1	126	1170	2623.433776	1685.057061	2810.034307	1940.695005	1	3	1	1	10	0	0	185	184	65	2	1	3	2.67	56.34	1.06	2	2	180	36	1	2	1	166	75	7	2	2	2	2	2	2	2	12.62	0.487321712	32	2	144	2	0	1	10	249
1	127	1171	2376.246902	1447.23878	2435.921652	1441.805478	1	12	1	0	0	0	0	239	238	62	1	3	1	3.25	32.41	0.13	1	2	274	33	1	1	2	123	66	10.8	1	2	2	2	2	2	2	6.1	1.008196721	57	2	241	2	1	1	0	249
1	128	1173	8986.031938	4603.521662	9328.225525	4897.931001	2	5	1	1	10	0	0	123	122	68	1	1	2	0.62	39.03	0.54	2	2	226	45	1	1	2	160	76	7.4	1	2	2	2	2	2	2	8.59	0.715948778	2	1	181	2	1	1	10	249
1	129	1177	14909.2665	8104.258101	15829.5464	9834.728761	2	11	1	1	3	1	1	1	1	82	1	2	2	1.94	29.89	0.25	1	2	211	33	1	2	2	125	65	6.4	2	2	2	2	1	2	2	6.59	0.93323217	26	2	178	1	1	0	3	249
1	130	1179	43400.41476	22010.29637	48966.92915	22992.23373	1	1	1	0	0	0	0	233	232	60	2	2	1	1.51	33.26	0.23	3	2	205	32	2	2	1	125	78	6.2	1	2	2	2	2	2	2	7.32	0.840163934	38	2	173	2	1	1	0	249
1	131	1192	17649.98878	9396.609236	18739.44075	10146.08652	1	1	1	1	5	0	0	124	123	74	1	2	1	1.2	30.71	0.09	1	2	170	38	1	2	2	128	66	5.8	2	1	1	2	1	2	2	5.69	1.080843585	63	1	132	1	0	1	1	124
1	132	1195	45749.48831	24004.52018	52464.15425	25392.70821	2	1	1	0	0	0	0	237	236	61	1	3	1	5	37.31	0.55	3	2	207	36	1	1	2	135	89	5.6	2	2	2	2	2	2	2	5.78	1.064013841	56	3	171	2	1	1	0	249
1	133	1203	34413.99824	18321.53537	38537.87905	19240.83995	1	9	1	1	2	0	0	110	110	75	1	3	1	5	31.79	0.43	1	2	167	33	1	1	1	164	59	5.7	2	2	1	2	2	2	2	6.43	0.956454121	51	3	134	1	0	1	2	249
1	134	1226	46199.88286	24240.83988	51510.57176	25421.17041	2	3	1	0	0	0	0	248	247	60	1	3	1	4.1	26.94	0.1	1	2	178	44	1	1	2	138	74	7.7	1	2	2	2	2	2	2	4.72	1.302966102	53	3	134	2	0	0	0	249
1	135	1229	17271.45115	7786.937719	22409.70043	11274.70104	1	7	1	1	4	0	0	107	106	85	2	1	2	1.08	24.65	0.65	1	1	240	53	2	2	1	172	78	7.8	2	2	2	2	2	2	2	12.41	0.49556809	31	1	187	2	1	0	4	249
1	136	1251	8867.641499	4542.870536	9205.326704	4732.911459	2	7	1	1	9	0	0	48	47	71	1	1	2	3.47	23.17	0.63	1	2	162	43	1	1	1	158	76	4.8	2	2	2	2	2	2	2	5.69	1.080843585	24	2	119	2	0	0	9	249
1	137	1255	48296.73004	24493.4374	59951.10686	30476.81265	1	1	1	1	1	0	0	120	119	68	2	3	1	4	29.91	0.47	1	2	252	65	1	1	2	114	57	5.3	2	2	2	2	2	2	2	6.47	0.950540958	52	3	187	2	1	0	1	120
1	138	1260	18231.06427	9909.893977	20415.71994	11696.41848	1	2	1	1	1	0	0	108	107	80	1	3	1	3.62	26.06	0.8	2	1	144	49	2	2	1	125	66	5	2	2	2	2	2	2	1	8.15	0.754601227	31	3	95	2	0	0	1	108
1	139	1262	20842.82691	9397.113976	22235.82621	11872.82809	1	7	1	1	1	0	0	61	60	85	2	2	2	1.19	35.04	0.16	1	1	151	49	2	2	2	163	38	6.1	2	2	2	2	2	2	2	6.63	0.92760181	43	1	102	2	0	1	1	61
1	140	1268	1971.927748	1266.588395	2112.187726	1299.55942	2	3	1	0	0	0	0	249	248	67	2	1	5	0.69	25.43	0.15	1	2	238	82	2	1	1	152	48	5.9	2	2	2	2	2	2	1	6.65	0.92481203	40	1	156	2	0	0	0	249
1	141	1279	10885.79448	5795.446006	12278.35698	6507.330331	2	9	1	1	1	1	0	29	28	72	1	3	2	0.85	27.3	0.29	3	1	223	44	1	1	2	125	60	9.6	1	2	2	2	2	2	2	6.03	1.019900498	26	1	179	2	1	0	1	29
1	142	1283	10077.6425	4779.77132	9913.459638	5157.618676	2	12	1	1	1	0	1	165	164	67	1	2	1	4.24	23.86	0.67	1	2	174	41	1	1	2	113	60	5.6	2	2	2	2	2	2	2	5.25	1.171428571	24	3	133	2	0	0	1	165
1	143	1285	19212.61375	8662.12256	21642.46105	10980.83178	1	8	1	1	1	0	1	90	90	85	2	3	2	5	25.15	0.44	1	1	227	57	2	1	1	160	59	4.9	2	2	2	2	2	2	2	7.78	0.790488432	31	3	170	2	1	0	1	90
1	144	1295	37410.93969	19629.3268	41893.94848	20195.57233	2	7	1	1	1	1	0	217	216	60	1	2	1	5	34.35	0.25	3	1	190	66	1	1	2	146	93	6.3	2	2	2	2	2	2	2	6.03	1.019900498	66	3	124	2	0	1	1	217
1	145	1305	2127.864899	1289.870947	2574.6528	1541.055054	1	4	1	0	0	0	0	248	246	64	1	1	4	0.62	19.76	0.84	3	1	178	49	1	1	2	150	71	4.8	2	2	2	2	2	2	2	6.25	0.984	30	1	129	2	0	0	0	249
1	146	1306	14251.77647	8203.169906	15131.12061	9353.703683	2	11	1	1	5	0	1	163	162	62	2	1	1	1.63	28.49	0.12	3	1	220	25	1	2	2	136	71	5.6	2	2	2	2	2	2	2	6.56	0.9375	42	2	195	2	1	0	1	163
1	147	1316	3612.817963	2138.307673	4029.32014	2075.570166	1	3	1	1	9	1	1	155	154	65	2	1	3	0.65	32.81	0.64	3	2	235	55	2	1	1	147	64	6.5	1	2	2	2	2	2	1	5.06	1.21541502	46	1	180	2	1	1	9	249
1	148	1332	48296.73004	24493.4374	63752.63313	30476.81265	2	1	1	1	1	0	0	136	135	63	2	1	6	0.72	27.1	0.41	2	2	180	36	1	1	1	118	62	6.1	2	1	2	2	2	2	2	5.79	1.062176166	47	1	144	1	0	0	1	136
1	149	1343	38454.52599	22110.80502	43386.6833	26933.39634	2	1	1	1	3	0	0	227	226	72	2	2	1	2.67	36.46	0.69	1	2	233	60	1	1	1	129	78	6	2	2	2	2	2	2	2	6.5	0.946153846	46	2	173	2	1	1	3	249
1	150	1351	2543.366401	1505.334602	2687.858673	1445.673789	1	4	1	1	10	0	1	69	69	81	2	2	1	2.93	18.73	0.48	2	2	163	45	2	2	1	124	56	5.5	2	1	2	2	2	2	2	9.4	0.654255319	41	2	118	1	0	0	10	249
1	151	1352	53318.30785	27975.8407	56609.39977	29593.69128	1	5	1	1	1	1	0	189	189	67	1	2	1	5	24.85	0.18	1	2	203	32	2	2	2	131	0	7.5	1	2	2	2	2	2	2	5.59	1.100178891	69	3	171	2	1	0	1	189
1	152	1365	80744.54904	46426.96625	100228.8371	61419.51346	1	11	1	0	0	0	0	230	230	78	2	1	1	1.16	26.08	0.21	3	1	202	51	2	2	2	139	61	5.3	2	2	2	2	2	2	2	9.49	0.64805058	21	1	151	2	0	0	0	249
1	153	1374	8645.535432	4100.530685	8724.684797	4424.683154	2	4	1	1	1	0	0	206	206	75	1	1	1	0.94	28.28	0.15	3	2	189	66	2	2	2	136	82	7.2	1	2	2	2	2	2	2	6.66	0.923423423	13	1	123	2	0	0	1	206
1	154	1379	37122.24542	19763.36861	39413.6295	21339.70274	1	12	1	0	0	0	0	243	242	79	1	2	3	1.94	25.03	0.08	1	2	179	48	2	2	1	174	10	5.3	2	2	2	2	2	2	1	4.78	1.286610879	54	2	131	2	0	0	0	249
1	155	1382	15818.61224	8598.552878	18941.63559	10394.26811	1	12	1	1	5	0	1	60	58	84	1	1	1	2.89	25.42	0.33	3	1	229	61	1	1	2	140	64	9.5	1	2	2	2	2	2	1	9.59	0.641293014	20	2	168	2	1	0	1	60
1	156	1393	45749.48831	24004.52018	51601.97999	26683.92192	2	1	1	0	0	0	0	237	236	60	1	1	3	1.96	21.64	0.09	3	1	204	60	1	1	1	113	80	5.6	2	2	2	2	2	2	2	5.6	1.098214286	32	2	144	2	0	0	0	249
1	157	1394	13686.61095	7439.656915	15437.46718	9388.379271	1	1	1	1	10	0	0	112	110	85	1	2	1	1.48	33.43	0.56	1	2	173	46	1	1	1	135	72	5.2	2	2	2	2	2	1	2	13.38	0.459641256	15	2	127	1	0	1	10	249
1	158	1397	11298.56777	6503.334605	12238.7568	7010.599238	2	8	1	0	0	0	0	245	244	65	2	1	1	1.07	42.83	0.36	3	1	288	41	1	2	1	118	67	12.3	2	2	2	2	2	2	2	9.85	0.624365482	22	1	247	2	1	1	0	249
1	159	1398	24073.11961	10853.51089	27160.72529	15651.69077	1	12	1	1	7	1	0	101	101	80	2	3	1	4.37	37.28	0.74	1	1	205	41	2	1	1	142	54	7.3	2	2	2	2	2	2	2	6.72	0.915178571	49	3	164	2	1	1	1	101
1	160	1400	21048.02037	9489.626682	23747.6284	12527.73126	2	3	1	1	1	0	0	120	119	85	2	3	1	1.86	24.62	0.06	1	1	225	55	1	1	2	125	68	5.5	2	2	2	2	2	2	2	7.59	0.81027668	40	2	170	2	1	0	1	120
1	161	1411	40680.7671	23390.86197	45898.46092	25978.72067	2	1	1	1	1	0	0	105	104	77	2	2	5	1.11	32.44	0.94	3	2	226	49	2	1	1	154	58	5.7	2	2	2	2	2	2	2	7.16	0.858938547	7	1	177	2	1	1	1	105
1	162	1424	21554.78356	9718.103921	24904.41895	12278.38435	1	1	1	1	1	0	0	44	43	85	2	3	2	4.19	25.01	0.31	1	2	224	71	2	2	2	149	77	5.2	2	2	2	2	2	2	2	6.97	0.882352941	78	3	153	2	0	0	1	44
1	163	1436	2515.66945	1541.117646	2694.604881	1774.918717	1	3	1	1	7	1	1	181	181	73	2	1	1	0.8	36.61	0.31	1	1	205	47	2	2	1	160	30	5.5	2	2	2	2	2	2	2	10	0.615	15	1	158	2	0	1	1	181
1	164	1463	32624.20358	17368.67352	36797.64655	19502.15667	2	1	1	1	1	0	0	105	104	71	1	2	1	3.24	34.67	0.41	3	1	178	38	2	1	1	161	91	5.7	2	1	1	2	2	2	1	6.59	0.93323217	60	2	140	1	0	1	1	105
1	165	1464	2838.511634	1728.778315	3177.084734	1740.747376	1	10	1	1	3	1	1	106	104	61	1	1	1	1.4	22.99	0.14	3	2	242	65	1	1	2	164	94	5.5	2	2	2	2	2	2	2	7.27	0.845942228	18	2	177	2	1	0	3	249
1	166	1465	2537.69482	1629.986095	2718.196879	1565.384978	1	13	1	1	1	0	1	59	59	64	2	1	1	1.8	23.81	0.14	3	2	159	47	1	1	2	95	42	5.5	2	1	2	1	1	2	2	8	0.76875	69	2	112	1	0	0	1	59
1	167	1469	2709.613472	1603.730755	2863.550477	1747.754328	1	3	1	0	0	0	0	238	238	65	2	1	1	1.26	30.47	0.36	1	2	205	59	1	1	2	147	69	5.4	2	2	2	2	2	2	2	5.72	1.075174825	52	1	146	2	0	1	0	249
1	168	1477	10896.66007	5582.331669	11311.61154	5815.856146	1	10	1	1	2	0	0	201	201	84	1	3	2	4.67	25.51	0.45	1	1	154	52	2	2	2	133	76	5.2	2	2	2	2	2	2	1	6	1.025	46	3	102	2	0	0	2	249
1	169	1488	19369.56282	8732.883996	21819.2597	12644.33591	2	12	1	1	10	0	0	25	25	83	2	3	2	1.78	21.15	3.9	3	2	323	90	2	1	1	187	100	5.1	2	2	2	2	1	1	2	9.15	0.672131148	25	2	233	1	1	0	10	249
1	170	1505	13234.54082	7193.924303	14820.45561	8490.822336	1	9	1	1	2	0	0	128	127	80	1	2	1	1.24	27.56	0.16	1	1	197	32	1	2	1	172	73	5.7	2	2	1	1	2	2	2	6.75	0.911111111	45	1	165	1	1	0	2	249
1	171	1511	12602.77221	6456.368644	14008.9157	7755.181368	1	5	1	1	2	0	0	74	74	66	1	1	2	0.75	26.37	4.66	2	2	226	56	1	1	1	104	72	5.3	2	2	2	2	2	1	2	7.75	0.793548387	10	1	170	1	1	0	2	249
1	172	1525	37303.47938	21448.96961	39796.60189	22798.92408	2	5	1	0	0	0	0	241	241	72	2	3	2	3.59	28.05	0.95	1	2	208	90	2	2	1	125	40	5	2	2	2	2	2	2	2	5.31	1.15819209	71	3	118	2	0	0	0	249
1	173	1534	41406.26087	21725.65118	46165.92164	22783.51261	1	8	1	0	0	0	0	240	240	60	1	3	1	5	31.01	0.15	1	2	222	33	1	1	1	159	74	5.3	2	2	1	2	2	2	2	7.06	0.871104816	66	3	189	1	1	1	0	249
1	174	1541	54549.99001	27664.74592	67713.32712	34422.82374	1	5	1	1	3	0	0	179	179	61	2	2	6	1.7	24.05	0.09	3	2	231	77	1	1	2	103	67	4.8	2	2	2	2	2	2	2	6.12	1.004901961	50	2	154	2	0	0	3	249
1	175	1552	38146.9345	19346.02097	47352.08667	22075.70803	3	1	1	0	0	0	0	237	236	60	2	1	1	4.52	36.26	1.53	1	2	213	47	2	1	1	118	75	6.3	2	2	1	1	1	2	2	6.22	0.988745981	63	3	166	1	1	1	0	249
1	176	1558	14774.93384	7569.16161	15337.57235	7885.800715	1	7	1	1	1	0	0	185	185	68	1	2	1	1.94	24.91	0.14	3	2	228	46	1	2	1	132	69	5.8	2	2	2	2	2	2	2	5.5	1.118181818	44	2	182	2	1	0	1	185
1	177	1561	20943.74173	9442.612032	22343.48552	11930.31282	1	10	1	1	10	0	0	176	175	80	2	2	2	1.44	22.34	0.27	1	2	215	75	2	2	1	139	66	5	2	2	2	2	2	2	2	6.79	0.905743741	53	2	140	2	0	0	10	249
1	178	1571	45144.51856	23687.09569	50333.89306	24840.46341	1	8	1	1	1	0	0	49	48	65	1	3	1	5	27.41	1.05	1	2	172	46	1	2	1	166	81	5.2	2	2	1	2	2	2	2	5.47	1.124314442	49	3	126	1	0	0	1	49
1	179	1574	19212.61375	8662.12256	21676.81349	11435.30164	1	8	1	1	1	0	0	11	11	80	2	3	2	1.06	24.21	0.11	2	1	254	39	1	1	1	181	80	5	2	2	2	2	2	2	2	11.66	0.527444254	22	1	215	2	1	0	1	11
1	180	1592	42362.76821	21484.05928	48945.98567	21478.70048	1	8	1	0	0	0	0	242	241	63	2	3	1	5	25.69	0.05	3	2	233	48	2	1	2	115	66	5	2	2	2	2	2	2	1	6.07	1.013179572	91	3	185	2	1	0	0	249
1	181	1598	20842.82691	9397.113976	23413.61269	11912.56844	2	1	1	1	6	0	0	63	61	85	2	2	2	0.06	21.08	0.04	1	2	233	80	1	1	2	172	48	5.7	2	2	2	2	2	2	2	5.91	1.040609137	30	1	153	2	0	0	6	249
1	182	1600	46199.88286	24240.83988	49051.58741	25642.69433	2	3	1	0	0	0	0	249	249	60	1	3	1	5	29.51	0.08	1	2	205	48	1	1	2	115	76	5.3	2	2	2	2	2	2	1	5.19	1.184971098	62	3	157	2	0	0	0	249
1	183	1609	2709.613472	1603.730755	3062.221989	1901.535511	1	3	1	0	0	0	0	237	237	60	2	1	2	0.73	32.47	0.23	3	2	252	60	2	1	2	125	63	4.9	2	2	2	2	1	2	2	8	0.76875	18	1	192	1	1	1	0	249
1	184	1614	38146.9345	19346.02097	42971.43298	22075.70803	3	1	1	0	0	0	0	240	240	62	2	2	1	4.13	35.17	1.96	3	2	265	87	1	1	1	141	71	5.4	2	2	2	2	2	2	1	6.13	1.003262643	55	3	178	2	1	1	0	249
1	185	1616	46701.48421	23684.41671	52691.39204	24741.041	2	1	1	0	0	0	0	236	235	62	2	3	1	5	23.94	1.35	1	2	192	80	2	1	2	169	110	5.5	2	2	2	2	2	2	2	4.5	1.366666667	57	3	112	2	0	0	0	249
1	186	1628	43237.08186	24860.70656	46126.76784	30639.73189	2	11	1	1	10	0	0	117	117	78	2	3	2	1.21	24.44	0.65	1	1	233	101	1	1	1	149	60	5.1	2	1	1	2	1	1	1	8	0.76875	25	1	132	1	0	0	10	249
1	187	1629	3128.15513	2136.771684	3897.830779	2337.176326	2	2	1	1	1	0	1	147	146	73	1	1	1	0.08	25.46	2.58	2	1	202	44	2	1	2	139	60	5.9	2	2	2	2	2	2	2	7.79	0.789473684	73	1	158	2	0	0	1	147
1	188	1634	39768.0693	22866.07372	42425.909	24305.21785	1	1	1	0	0	0	0	233	233	75	2	2	2	4.19	36.54	0.12	1	2	200	45	2	2	2	196	104	5.3	2	2	2	2	2	2	2	6.85	0.897810219	54	3	155	2	0	1	0	249
1	189	1638	2270.809308	1383.022652	2941.890265	1430.936592	1	4	1	1	2	0	0	188	187	62	1	1	1	2.17	30.25	0.08	3	1	159	41	2	1	1	150	90	5.4	2	2	2	2	2	2	2	6.22	0.988745981	27	2	118	2	0	1	2	249
1	190	1644	38454.52599	22110.80502	43386.6833	24557.04404	2	1	1	1	6	0	0	188	187	72	2	3	1	1.91	27.27	0.31	1	2	243	48	2	2	2	166	86	5.5	2	2	2	2	2	2	1	6.41	0.959438378	52	2	195	2	1	0	6	249
1	191	1647	39735.61979	20151.71452	42391.29078	23087.78718	1	8	1	0	0	0	0	242	240	61	2	3	1	4.52	30.48	0.47	1	2	192	38	2	2	2	162	90	5.3	2	2	2	2	2	2	2	6.19	0.993537964	39	3	154	2	0	1	0	249
1	192	1650	2537.69482	1629.986095	2638.217943	1565.384978	2	13	1	1	10	0	0	67	67	68	2	1	1	4.44	26.12	0.13	1	1	263	43	1	1	2	123	59	5.2	2	2	2	2	2	2	2	6.72	0.915178571	45	3	220	2	1	0	10	249
1	193	1672	49207.48265	24955.32089	55430.8248	25032.60507	2	1	1	1	2	0	0	219	219	68	2	2	2	1.28	32.25	0.34	3	2	245	55	1	2	1	174	76	5.8	1	2	2	2	2	2	1	9.21	0.667752443	51	1	190	2	1	1	2	249
1	194	1684	2838.511634	1728.778315	2909.795251	1954.417994	1	3	1	1	2	0	0	167	166	66	1	1	1	1.81	24.01	0.25	1	2	236	51	1	1	1	121	57	5.5	2	2	2	2	2	2	2	8	0.76875	27	2	185	2	1	0	2	249
1	195	1686	2270.809308	1383.022652	2541.667788	1392.597901	1	3	1	1	2	0	0	28	28	77	1	1	2	1	32.38	0.16	3	1	210	34	2	1	1	133	80	5.3	2	2	2	2	2	2	2	8.6	0.715116279	15	1	176	2	1	1	2	249
1	196	1691	26311.03281	13805.263	34471.643	15955.49915	2	12	1	1	10	0	0	74	73	60	1	2	5	0.6	33.98	0.63	2	1	174	62	1	1	1	157	80	4.8	2	2	1	2	1	2	2	7.46	0.824396783	34	1	112	1	0	1	10	249
1	197	1695	26678.63638	14203.336	30091.49417	17391.92316	3	1	1	1	6	0	0	147	146	78	1	2	1	1.72	25.04	0.26	1	2	222	45	1	1	2	129	79	5.5	2	2	2	2	2	2	1	10.56	0.582386364	39	2	177	2	1	0	6	249
1	198	1701	14027.78292	7625.108407	14893.65292	9253.268099	1	9	1	1	2	0	0	73	72	82	1	3	1	1.7	28.99	0.17	1	2	202	48	2	1	1	172	72	5.2	2	2	2	2	2	2	2	6.28	0.979299363	51	2	154	2	0	0	2	249
1	199	1705	16517.97636	8978.70755	18942.32464	10895.89599	2	11	1	1	7	1	1	11	10	80	1	2	1	4.52	27.94	0.21	3	2	168	37	2	2	2	173	61	6.2	2	2	2	2	2	2	2	7.87	0.781448539	75	3	131	2	0	0	1	11
1	200	1711	45144.51856	23687.09569	51770.39292	25056.92696	2	6	1	0	0	0	0	233	233	69	1	3	1	5	30.79	0.32	1	2	175	42	1	1	1	137	89	5.3	2	2	2	2	2	2	2	3.87	1.589147287	63	3	133	2	0	1	0	249
1	201	1723	37285.61631	19563.57027	39587.08452	20694.93693	3	1	1	0	0	0	0	241	240	68	1	3	1	3.64	25.28	0.06	1	2	255	49	1	1	1	133	86	5.3	2	2	2	2	2	2	2	4.4	1.397727273	64	3	206	2	1	0	0	249
1	202	1727	40523.12562	21573.95006	43024.43027	23294.69688	1	12	1	1	3	0	0	160	160	71	1	3	1	0.61	23.96	0.12	1	1	249	62	1	1	2	126	82	5.6	2	2	2	2	2	2	2	6.78	0.907079646	59	1	187	2	1	0	3	249
1	203	1728	21546.98523	11471.3161	25800.94487	12510.48262	1	11	1	1	10	0	0	177	176	77	1	1	1	0.62	28.76	0.41	3	2	239	39	1	1	1	167	83	5.4	2	2	2	2	2	2	1	6.07	1.013179572	26	1	200	2	1	0	10	249
1	204	1729	11298.56777	6503.334605	11995.69696	7415.458359	2	8	1	1	1	0	0	95	95	64	2	2	5	1.2	37.81	0.17	3	2	246	55	2	2	1	134	57	8.6	1	2	2	2	2	2	2	9.08	0.677312775	24	1	191	2	1	1	1	95
1	205	1737	1903.271115	1222.489571	1978.663457	1254.312644	2	13	1	0	0	0	0	243	242	64	2	2	1	4.32	29.4	1.17	3	2	171	39	2	2	1	130	80	5	2	2	2	2	2	2	2	6.59	0.93323217	74	3	132	2	0	0	0	249
1	206	1743	43882.1845	25231.6314	46814.98497	30734.90667	3	1	1	1	2	0	0	168	167	75	2	2	1	1.81	23.35	0.09	1	2	208	79	2	1	1	165	73	5.4	2	2	2	2	2	2	1	6.25	0.984	33	2	129	2	0	0	2	249
1	207	1750	21554.78356	9718.103921	24904.41895	14070.83507	2	1	1	1	3	0	0	180	178	81	2	1	2	2.87	28.02	0.11	1	2	228	71	2	2	1	118	64	5.6	2	2	2	2	2	2	2	7.18	0.856545961	59	2	157	2	0	0	3	249
1	208	1754	14027.78292	7625.108407	16797.24796	9253.268099	1	8	1	1	1	0	0	90	89	82	1	1	1	2.71	26.63	0.13	1	2	233	72	2	1	2	139	80	5.2	2	2	2	2	2	2	2	5.53	1.112115732	40	2	161	2	1	0	1	90
1	209	1774	50989.43884	29318.20146	61515.65339	35712.79921	2	4	1	0	0	0	0	237	235	70	2	1	1	0.93	31.44	0.23	1	1	279	59	2	2	1	137	85	5.7	2	2	2	2	2	2	2	7.85	0.78343949	44	1	220	2	1	1	0	249
1	210	1777	13686.61095	7439.656915	16388.71938	9118.753023	1	1	1	1	1	0	0	27	26	85	1	1	2	1.21	26.1	0.08	1	1	183	33	1	1	2	213	45	5.3	2	2	2	1	2	1	2	8.66	0.710161663	33	1	150	1	0	0	1	27
1	211	1782	2709.613472	1603.730755	3021.990105	1556.677625	1	3	1	1	1	0	0	33	31	62	2	2	3	1.13	26.51	0.57	2	1	179	48	2	2	2	150	69	5.6	2	1	2	2	2	1	2	8.68	0.708525346	45	1	131	1	0	0	1	33
1	212	1799	2462.47422	1581.671171	3005.829831	1667.709259	1	4	1	0	0	0	0	247	247	66	2	1	1	0.68	26.18	0.13	1	2	207	33	2	1	2	155	79	5.7	2	2	2	2	2	2	2	5.5	1.118181818	43	1	174	2	1	0	0	249
1	213	1805	45757.45035	26309.88257	52868.20489	32048.33538	2	10	1	1	10	0	0	136	135	71	2	1	5	1.46	22.16	0.09	1	2	209	43	1	1	1	146	46	5.4	2	2	2	2	2	2	2	6.85	0.897810219	32	2	166	2	1	0	10	249
1	214	1807	38640.71147	22217.85902	44645.51751	23616.20583	1	10	1	0	0	0	0	248	247	72	2	3	1	2.22	41.55	1.52	1	2	182	55	2	1	1	122	70	6	2	2	2	2	2	2	2	6.87	0.895196507	50	2	127	2	0	1	0	249
1	215	1817	64266.06964	36952.07517	84832.47535	48884.91887	1	10	1	1	3	0	0	235	234	72	2	1	2	1.3	29.8	0.42	3	2	271	36	1	2	2	162	54	11.4	2	2	2	2	2	2	2	7.03	0.874822191	35	2	235	2	1	0	3	249
1	216	1824	3745.596716	2270.50899	3938.888052	2516.136777	1	12	1	0	0	0	0	240	239	68	1	1	1	0.78	29.65	0.27	1	2	229	38	1	1	2	149	79	5.4	2	2	2	2	2	2	2	6.53	0.941807044	28	1	191	2	1	0	0	249
1	217	1825	3874.521547	2359.753876	3971.822507	2667.748314	1	4	1	1	2	0	1	157	156	75	1	1	1	1.14	27.86	0.38	3	2	176	25	1	2	1	129	55	5.7	2	2	2	2	2	2	2	6.88	0.893895349	18	1	151	2	0	0	2	249
1	218	1830	12076.53154	6564.463017	13523.68035	7747.88375	1	8	1	0	0	0	0	241	240	84	1	3	1	3.16	24.71	0.72	1	2	171	37	1	1	2	135	34	5.1	2	1	1	2	2	2	1	6.87	0.895196507	45	2	134	1	0	0	0	249
1	219	1839	1457.654891	883.602477	1532.877101	880.285209	2	13	1	1	2	1	0	215	214	70	1	1	1	1.82	24.7	0.5	3	2	229	39	2	2	2	128	76	5.3	2	2	2	2	2	2	2	6.88	0.893895349	11	2	190	2	1	0	2	249
1	220	1851	6916.692889	3280.55002	6980.014803	3182.322834	2	9	1	0	0	0	0	239	239	66	1	1	1	2.43	24.44	0.32	1	2	254	33	1	1	1	128	66	6.5	2	2	2	2	2	2	2	5.06	1.21541502	19	2	221	2	1	0	0	249
1	221	1855	9776.874344	4779.77132	10867.72071	4799.49085	2	12	1	1	1	0	1	46	45	69	1	2	1	5	25.52	0.39	1	1	191	54	2	1	1	148	68	5.1	2	2	2	2	2	2	2	5.25	1.171428571	13	3	137	2	0	0	1	46
1	222	1865	17427.08488	10030.84342	18502.34767	11894.52306	1	7	1	0	0	0	0	246	246	66	2	2	1	5	23.83	0.09	3	2	225	89	1	2	2	121	73	4.3	2	2	2	2	2	2	2	7.04	0.873579545	65	3	136	2	0	0	0	249
1	223	1885	13686.61095	7439.656915	14531.42198	8993.349201	1	1	1	1	2	0	0	7	6	80	1	2	1	1.16	21.65	1.14	1	2	216	59	1	2	2	162	60	5.4	2	2	2	2	2	2	1	13.62	0.45154185	18	1	157	2	0	0	2	249
1	224	1892	35736.38837	20547.91458	38124.77668	25324.40469	2	12	1	1	2	0	0	90	89	75	2	3	1	3.56	28.85	0.11	3	2	212	84	1	1	2	166	62	5.1	2	2	2	2	2	2	1	5.4	1.138888889	56	3	128	2	0	0	2	249
1	225	1897	2131.484861	1298.167942	2185.012896	1293.29429	1	4	1	1	10	0	0	80	80	70	1	2	1	1.01	31.62	0.73	1	2	262	42	1	1	1	132	66	5.6	2	2	2	1	2	2	2	7.87	0.781448539	27	1	220	1	1	1	10	249
1	226	1898	13234.54082	7193.924303	14051.44766	8730.014933	2	1	1	1	10	0	0	140	139	81	1	3	1	5	22.25	0.45	1	2	157	43	2	1	2	168	55	5.3	2	2	1	2	2	2	2	7.53	0.816733068	40	3	114	1	0	0	10	249
1	227	1899	44725.80004	23811.39563	51290.21895	25710.602	1	7	1	1	1	0	0	183	182	75	1	3	1	1.01	34.94	0.21	1	2	183	38	1	2	2	163	79	5.1	2	2	2	2	2	2	2	6.95	0.884892086	34	1	145	2	0	1	1	183
1	228	1901	8986.031938	4603.521662	9685.83616	4934.017609	1	7	1	1	10	0	0	152	151	73	1	1	2	0	34.09	0.13	1	2	225	42	1	2	2	146	80	6.3	2	2	2	2	2	2	2	4.62	1.331168831	2	1	183	2	1	1	10	249
1	229	1905	29627.04353	15773.02708	33032.68012	17031.08998	1	8	1	1	6	0	0	129	128	72	1	3	1	2.71	20.08	0.08	1	2	170	53	1	1	1	133	73	6	2	2	2	2	1	1	2	5.25	1.171428571	56	2	117	1	0	0	6	249
1	230	1906	47161.25098	23917.58505	53210.12825	24984.61159	2	3	1	1	1	0	0	173	172	60	2	1	1	2.13	25.55	2.75	3	2	219	61	2	2	1	141	84	6.5	2	2	2	2	2	2	1	6.13	1.003262643	45	2	158	2	0	0	1	173
1	231	1913	35744.05537	18754.72121	40990.22096	19839.31191	1	11	1	1	5	0	0	112	111	60	1	1	1	1.24	20.88	0.2	1	2	182	43	1	2	2	136	80	5.5	2	2	2	2	2	2	2	4.88	1.260245902	31	1	139	2	0	0	1	112
1	232	1916	46927.59903	23799.08967	52715.72005	23872.79312	1	10	1	0	0	0	0	248	248	65	2	3	1	5	30.55	0.25	1	2	230	47	2	2	2	138	82	5	2	2	2	2	2	2	1	5.97	1.030150754	59	3	183	2	1	1	0	249
1	233	1919	31445.59658	18080.77038	35478.79228	21935.93634	2	7	1	1	4	0	0	21	20	79	2	3	3	1.42	24.83	4.47	2	2	207	78	2	1	2	134	0	4.7	2	2	2	2	2	2	2	21.84	0.281593407	38	2	129	2	0	0	4	249
1	234	1920	35744.05537	18754.72121	40027.31892	19295.73706	1	11	1	1	10	0	1	170	169	68	1	3	1	1.6	24.87	1.64	3	2	178	39	1	2	2	119	71	5.5	2	2	1	1	2	2	2	6.25	0.984	40	2	139	1	0	0	10	249
1	235	1921	55962.89592	29363.4424	64176.58672	31061.53837	1	5	1	0	0	0	0	235	235	66	1	2	1	4.52	25.29	0.1	1	2	231	59	1	1	2	155	92	5	2	2	2	2	2	2	2	6.04	1.018211921	75	3	172	2	1	0	0	249
1	236	1931	49389.50791	25047.63406	61307.58053	28960.59998	2	12	1	1	1	0	0	226	226	65	2	3	2	0.96	23.92	0.4	1	1	327	39	2	1	1	132	76	6	2	2	2	1	2	2	2	5.15	1.194174757	36	1	288	1	1	0	1	226
1	237	1945	20862.29295	9405.890358	23435.4797	11674.13778	1	13	1	1	6	0	0	171	171	82	2	3	2	2.18	21.47	0.02	1	2	270	85	2	2	2	125	73	5.2	2	2	2	2	2	2	2	7	0.878571429	48	2	185	2	1	0	6	249
1	238	1948	2715.607328	1607.27832	3028.67496	1560.121106	2	3	1	0	0	0	0	248	248	63	2	1	1	1.48	29.31	0.51	1	2	315	58	2	2	2	120	69	6.3	2	2	2	2	2	2	2	7.1	0.866197183	38	2	257	2	1	0	0	249
1	239	1952	3291.875308	2004.896714	3374.544258	2266.575291	2	6	1	1	10	0	0	196	195	70	1	1	1	1.24	23.44	0.19	3	2	230	34	2	2	2	127	78	5.2	2	2	2	2	2	2	2	7	0.878571429	19	1	196	2	1	0	10	249
1	240	1963	45749.48831	24004.52018	51150.52808	25173.34388	2	1	1	1	2	0	0	83	82	62	1	2	1	2.47	26.21	0.14	1	2	203	101	1	1	1	153	89	5.3	2	2	2	2	2	2	2	5.83	1.054888508	69	2	102	2	0	0	2	249
1	241	1978	1644.648202	996.95424	1729.520192	993.211421	1	13	1	1	9	0	0	234	234	67	1	1	1	0.72	26.73	0.07	1	2	243	60	1	1	2	163	92	5.1	2	2	2	2	2	2	2	6	1.025	53	1	183	2	1	0	9	249
1	242	1987	10553.67786	6074.583948	10433.13621	5926.832405	1	7	1	0	0	0	0	246	245	66	2	3	4	4.79	27.15	0.27	1	2	226	83	1	2	2	138	78	5.4	2	2	2	2	2	2	2	5.44	1.130514706	34	3	143	2	0	0	0	249
1	243	1990	62508.03061	32797.64076	66366.36151	34694.33737	1	7	1	0	0	0	0	246	246	68	1	3	1	4.13	27.38	0.09	1	2	157	34	1	2	1	113	68	8.8	1	2	2	2	2	2	1	5.75	1.069565217	73	3	123	2	0	0	0	249
1	244	1991	8645.535432	4429.086154	8974.762703	4614.36716	2	4	1	1	1	0	0	67	67	60	1	2	5	0.86	24.07	1.34	3	2	214	35	1	2	2	120	75	5.4	2	2	2	2	2	2	2	6.29	0.977742448	10	1	179	2	1	0	1	67
1	245	1999	24457.98594	12832.97888	27586.76758	14116.66364	2	13	1	1	1	0	0	147	146	68	1	1	3	0.96	28.03	1.83	2	2	185	26	1	2	2	130	72	8.7	1	2	2	2	2	2	2	9.87	0.623100304	25	1	159	2	0	0	1	147
1	246	2006	2036.705496	1205.45874	2271.50622	1170.090829	2	3	1	1	5	0	1	115	115	69	2	1	1	1.13	28.06	0.41	1	2	188	41	2	1	1	123	67	7.9	1	2	2	2	2	2	2	7.31	0.841313269	49	1	147	2	0	0	1	115
1	247	2021	2621.057994	1551.317691	2579.188499	1505.80235	2	13	1	0	0	0	0	243	243	74	2	2	2	2.67	23.62	0.06	3	2	164	104	1	2	2	134	62	5.4	2	2	2	2	2	2	1	7.8	0.788461538	33	2	60	2	0	0	0	249
1	248	2061	28942.20976	15408.43107	32359.03543	16493.68519	2	8	1	0	0	0	0	247	246	73	1	2	1	0.76	26.14	0.29	3	2	174	47	1	1	1	169	82	5.2	2	2	2	2	2	2	2	5.03	1.222664016	48	1	127	2	0	0	0	249
1	249	2068	46701.48421	23684.41671	49822.70837	23678.50908	2	1	1	1	2	0	0	215	214	68	2	2	3	3.95	26.61	0.41	1	2	247	68	2	1	1	151	70	5.9	2	2	2	2	2	2	2	5.53	1.112115732	59	3	179	2	1	0	2	249
1	250	2073	17300.62385	7800.090407	18456.88529	9855.061106	3	1	1	1	10	0	0	142	141	85	2	2	1	1.82	19.04	0.26	1	2	240	82	2	1	1	159	69	5.1	2	2	2	2	2	1	2	7	0.878571429	40	2	158	1	0	0	10	249
1	251	2075	5723.078821	3506.000266	6130.152006	4037.891272	1	3	1	1	1	0	0	107	106	76	2	1	2	0.23	35.98	0.05	1	2	263	82	2	2	1	148	68	5.5	2	2	2	2	2	2	2	12.68	0.485015773	35	1	181	2	1	1	1	107
1	252	2084	10077.6425	5162.751019	10461.40528	5378.723269	1	11	1	1	10	0	0	49	49	76	1	2	3	1.72	27.92	0.1	1	2	217	34	2	2	1	159	81	5.9	2	2	2	2	2	2	2	7.25	0.848275862	35	2	183	2	1	0	10	249
1	253	2085	38454.52599	22110.80502	46393.04425	29250.99347	2	1	1	1	2	0	0	16	16	74	2	1	2	1.49	32.12	0.15	3	1	171	55	1	1	2	113	45	5.9	2	2	2	2	2	1	2	8.55	0.719298246	26	2	116	1	0	1	2	249
1	254	2094	15121.02059	8703.49751	16379.28782	11253.82638	1	6	1	1	2	0	0	150	148	61	2	1	3	1.88	33.42	0.73	3	2	330	54	1	2	1	184	67	12.4	2	2	2	2	2	2	2	6.34	0.970031546	42	2	276	2	1	1	2	249
1	255	2097	55489.45916	28141.19285	62333.61296	32621.03505	1	6	1	0	0	0	0	228	227	64	2	3	3	1.8	29.07	0.4	2	1	218	57	2	2	2	105	58	5.2	2	2	2	2	2	2	2	7.31	0.841313269	66	2	161	2	1	0	0	249
1	256	2102	20218.94546	9115.833271	21570.24858	11517.44265	2	5	1	1	1	0	0	47	46	85	2	3	2	1.44	27.55	0.23	1	1	215	76	1	1	1	117	10	5.7	2	2	2	2	2	2	2	8	0.76875	43	2	139	2	0	0	1	47
1	257	2103	6710.263561	3280.55002	7458.955461	3294.084329	2	9	1	0	0	0	0	239	238	62	1	1	1	1.02	31.68	0.14	3	2	187	54	2	1	1	145	67	5.9	2	2	2	2	2	2	2	8.15	0.754601227	23	1	133	2	0	1	0	249
1	258	2105	31536.80039	18133.21128	36437.65139	22348.38863	3	1	1	1	2	0	0	209	208	70	2	3	3	3.24	21.07	0.56	1	2	215	60	1	1	1	131	68	5.4	2	2	2	2	2	2	2	4.44	1.385135135	67	2	155	2	0	0	2	249
1	259	2110	2709.613472	1603.730755	3021.990105	2041.122231	1	3	1	0	0	0	0	238	237	67	2	1	2	0.97	24.73	0.05	3	2	188	68	2	2	2	134	58	8	1	2	2	2	2	2	2	6.47	0.950540958	28	1	120	2	0	0	0	249
1	260	2126	40680.7671	23390.86197	45898.46092	25978.72067	1	9	1	1	1	0	0	110	110	72	2	3	1	2.98	28.75	0.43	2	2	207	69	2	2	1	131	55	5.1	2	2	2	2	2	2	1	7.5	0.82	34	2	138	2	0	0	1	110
1	261	2139	24739.83482	11154.10345	27912.95303	14725.09037	1	5	1	1	1	0	0	22	21	81	2	3	4	5	31.93	1.22	1	2	205	63	2	1	1	155	35	5.8	2	2	2	2	2	2	2	7.94	0.774559194	53	3	142	2	0	1	1	22
1	262	2140	46083.92572	23371.22511	57204.33564	29080.46092	2	6	1	1	2	0	0	189	188	64	2	3	6	1.72	20.67	0.42	3	1	249	56	1	1	2	97	59	5.1	2	2	2	1	1	2	2	6.32	0.973101266	66	2	193	1	1	0	2	249
1	263	2144	55348.24206	28069.57533	59047.3594	28062.5739	2	4	1	0	0	0	0	238	238	63	2	3	1	3.16	30.32	0.33	3	2	235	45	1	1	1	152	71	5.7	2	2	2	2	2	2	2	4.59	1.339869281	73	2	190	2	1	1	0	249
1	264	2146	1706.874374	1039.561497	1910.467602	1169.49061	2	3	1	1	1	1	1	154	153	73	1	1	3	0.73	24.47	0.42	3	1	191	39	2	1	1	118	75	7.4	1	1	1	1	1	2	2	8.96	0.686383929	7	1	152	1	0	0	1	154
1	265	2162	38454.52599	22110.80502	46393.04425	29250.99347	2	1	1	1	10	0	0	192	191	77	2	2	1	1.13	30.83	0.17	1	1	248	56	2	1	1	133	71	5.7	2	2	2	2	2	2	2	7.34	0.837874659	42	1	192	2	1	1	10	249
1	266	2168	10153.7805	5844.407311	11342.5566	5702.254333	2	4	1	1	1	0	0	204	203	60	2	3	3	1.38	46.12	0.44	3	2	235	37	1	1	2	116	56	6.9	1	2	2	2	2	2	2	8.62	0.713457077	21	2	198	2	1	1	1	204
1	267	2179	48548.58621	27914.74595	58570.91331	34003.23579	1	11	1	1	10	0	0	123	122	77	2	1	2	0.6	25.59	0.4	1	1	239	91	2	2	1	152	59	5.4	2	2	2	2	2	2	2	8.62	0.713457077	39	1	148	2	0	0	10	249
1	268	2184	42515.71017	22307.7735	48755.75355	23597.8382	2	12	1	0	0	0	0	243	242	60	1	3	1	5	23.62	0.01	1	2	171	52	2	1	2	96	73	5.5	2	2	2	2	2	2	2	4.6	1.336956522	73	3	119	2	0	0	0	249
1	269	2185	38454.52599	22110.80502	43386.6833	24557.04404	2	1	1	1	2	0	0	107	107	73	2	2	2	3.33	35.54	0.24	1	2	245	58	1	1	2	137	71	5.4	2	2	2	2	2	2	2	5.75	1.069565217	56	2	187	2	1	1	2	249
1	270	2189	37285.61631	19563.57027	48850.09509	19934.71318	3	1	1	0	0	0	0	240	239	65	1	3	1	5	26.26	0.42	1	2	204	49	1	1	2	142	60	7.5	1	2	2	2	2	2	2	5	1.23	57	3	155	2	0	0	0	249
1	271	2200	18490.48872	8336.548144	22952.38755	12181.34191	2	8	1	1	1	0	0	66	65	85	2	3	2	3.59	27.5	1.87	3	2	178	44	1	1	1	155	58	8.6	1	2	2	1	2	2	2	12.24	0.50245098	40	3	134	1	0	0	1	66
1	272	2207	32624.20358	17368.67352	34637.9444	18681.57433	2	1	1	1	2	0	0	191	190	73	1	1	1	2.67	28.34	0.37	3	2	219	54	1	1	1	136	73	6.9	1	2	2	2	2	2	2	6.19	0.993537964	50	2	165	2	1	0	2	249
1	273	2210	3142.389686	1859.876707	3320.913325	1786.164353	2	6	1	1	2	0	0	225	224	64	2	2	1	4	41.43	0.71	2	2	215	64	1	1	1	151	84	6.1	2	2	2	2	2	2	2	5.16	1.191860465	89	3	151	2	0	1	2	249
1	274	2225	3203.281881	2129.533962	3330.170227	2045.134302	1	6	1	1	10	1	0	37	36	62	2	1	1	5	28.32	1.77	1	2	213	45	1	2	2	146	76	10.5	1	2	2	2	2	2	2	6.94	0.886167147	31	3	168	2	1	0	10	249
1	275	2226	47312.21552	24824.47508	50232.57921	26260.08132	1	1	1	1	2	0	0	88	87	67	1	3	1	4	23.15	0.18	1	2	236	34	1	1	2	125	73	5.4	2	2	2	2	2	2	2	4.66	1.319742489	65	3	202	2	1	0	2	249
1	276	2248	1990.180134	1177.921915	2219.617202	1499.180957	2	6	1	1	3	0	0	68	67	73	2	1	5	5	16.5	0.35	1	1	273	81	1	1	2	194	72	5.1	2	2	2	2	2	2	2	8.9	0.691011236	13	3	192	2	1	0	3	249
1	277	2312	46701.48421	23684.41671	52461.71589	23757.76503	2	1	1	0	0	0	0	249	248	64	2	2	1	1.77	33.24	1.04	3	2	225	41	2	1	2	148	84	5.9	2	2	2	2	2	2	2	7.25	0.848275862	51	2	184	2	1	1	0	249
1	278	2318	17271.45115	7786.937719	20836.95421	10279.92631	1	7	1	1	2	0	0	137	136	80	2	2	1	3.11	32.78	1.1	2	2	221	51	1	2	1	168	46	5.4	2	2	2	2	2	2	2	7.71	0.79766537	72	2	170	2	1	1	2	249
1	279	2330	10519.56133	5389.14493	11338.79205	5903.336067	1	7	1	1	1	0	0	82	82	79	1	1	5	1.56	23.09	1.28	2	2	148	49	1	1	2	146	80	5	2	2	2	2	2	2	2	8.84	0.695701357	27	2	99	2	0	0	1	82
1	280	2336	46083.92572	23371.22511	51767.9868	27091.7284	1	8	1	1	1	0	1	227	227	63	2	2	1	5	23.67	1.76	1	2	210	70	1	2	1	156	35	5.1	2	2	2	2	2	2	2	5.22	1.17816092	51	3	140	2	0	0	1	227
1	281	2337	2266.952726	1374.183324	2383.938711	1501.537057	1	3	1	1	2	0	0	166	166	62	1	1	1	2.67	28.27	0.24	3	2	191	43	2	2	1	146	76	7.8	1	2	2	2	2	2	2	7.69	0.799739922	29	2	148	2	0	0	2	249
1	282	2342	34413.99824	18321.53537	36538.21478	19782.86831	2	8	1	1	10	0	0	184	183	74	1	3	1	5	23.09	0.09	1	2	204	34	1	1	2	121	50	9.5	1	2	1	2	1	2	2	6.53	0.941807044	40	3	170	1	1	0	10	249
1	283	2344	2131.484861	1298.167942	2385.724946	1460.418862	1	4	1	0	0	0	0	247	246	60	1	1	2	0.78	26.36	0.2	3	2	170	25	1	2	2	129	65	5.5	2	2	2	2	2	2	2	14.63	0.420369105	0	1	145	2	0	0	0	249
1	284	2346	26311.03281	13805.263	34471.643	16652.3399	2	12	1	1	1	0	0	141	140	66	1	1	1	4.09	35.94	0.39	2	2	251	35	1	1	2	106	67	8.9	1	2	1	2	1	2	2	35.07	0.175363559	43	3	216	1	1	1	1	141
1	285	2349	23461.02088	12309.87646	26272.39006	12664.97843	1	7	1	1	7	1	0	168	167	64	1	3	3	1.07	26.81	0.3	3	2	273	36	1	1	2	121	53	6.9	2	2	2	2	1	2	2	5.78	1.064013841	50	1	237	1	1	0	1	168
1	286	2351	25101.86282	11317.32595	31159.13767	15323.69438	2	10	1	1	10	0	0	98	96	84	2	1	2	1.82	31.95	1.18	3	2	262	86	2	2	1	128	38	5.3	2	1	2	1	2	2	2	8.25	0.745454545	1	2	176	1	1	1	10	249
1	287	2358	21554.78356	9718.103921	24319.38878	14014.33683	1	1	1	1	1	0	0	114	112	81	2	3	3	1.44	34.04	0.29	3	1	264	42	2	2	1	174	80	5.7	2	1	1	2	1	2	2	15.31	0.401698236	31	2	222	1	1	1	1	114
1	288	2360	1890.925717	1158.39503	1965.829033	1474.328432	2	3	1	0	0	0	0	247	246	64	2	1	2	0.96	30.9	0.23	3	2	203	39	2	2	2	143	78	7.9	1	2	2	2	2	2	2	8.18	0.751833741	36	1	164	2	1	1	0	249
1	289	2363	49389.50791	25047.63406	61307.58053	28960.59998	2	12	1	0	0	0	0	243	242	63	2	2	1	4.09	34.08	0.07	3	2	181	53	2	1	1	134	72	5.6	2	2	2	2	2	2	2	7.64	0.804973822	52	3	128	2	0	1	0	249
1	290	2366	31647.67408	16848.78276	35285.58269	20631.26121	2	5	1	1	1	0	1	127	126	74	1	1	1	5	26.7	0.24	1	2	209	36	1	1	2	135	62	5.9	2	2	2	2	2	2	2	6.79	0.905743741	117	3	173	2	1	0	1	127
1	291	2376	1850.648424	1264.135884	1946.151046	1381.290866	1	4	1	1	10	0	0	123	123	61	1	1	1	0.93	25.29	0.23	1	2	196	114	1	1	2	127	69	5.1	2	2	2	2	2	2	2	7.66	0.802872063	26	1	82	2	0	0	10	249
1	292	2395	38189.41969	19367.56711	40741.75269	19362.73624	2	7	1	0	0	0	0	246	245	65	2	2	1	3.29	29.04	0.49	1	2	227	43	1	1	1	150	76	5.3	2	2	2	2	2	2	2	5.97	1.030150754	37	2	184	2	1	0	0	249
1	293	2400	38146.9345	19346.02097	40696.42807	22425.74547	3	1	1	0	0	0	0	241	240	60	2	1	5	0.96	28.21	0.67	3	2	277	88	2	2	2	130	70	5.3	2	2	2	2	2	2	2	7.53	0.816733068	40	1	189	2	1	0	0	249
1	294	2423	29627.04353	15773.02708	31455.78355	17031.08998	1	8	1	0	0	0	0	240	239	70	1	2	1	5	24.7	0.05	1	2	243	60	2	2	2	129	62	4.8	2	2	2	2	2	2	1	4.5	1.366666667	81	3	183	2	1	0	0	249
1	295	2432	4476.179774	2875.093858	4653.49013	2949.936477	1	4	1	0	0	0	0	247	246	60	2	2	1	1.41	31.74	1.77	3	1	179	38	1	1	1	153	77	5.8	2	2	2	2	2	2	2	7.71	0.79766537	38	2	141	2	0	1	0	249
1	296	2458	3724.055727	2391.997258	4545.784766	2836.17915	1	6	1	0	0	0	0	228	226	62	2	1	1	1.37	29.55	0.84	1	1	221	53	1	1	2	124	78	5.4	2	2	2	2	2	2	2	6.31	0.974643423	47	2	168	2	1	0	0	249
1	297	2480	33738.59267	17961.95882	44202.92926	21994.34045	2	6	1	1	7	1	0	61	60	79	1	2	1	3.11	28.58	0.2	2	1	181	44	2	2	1	147	62	7.5	1	1	2	2	2	2	2	9.31	0.660580021	40	2	137	1	0	0	1	61
1	298	2488	4353.024958	2651.183479	5267.029831	3270.486292	2	10	1	1	10	0	0	95	94	81	1	1	1	0.89	24.41	5.24	3	2	180	55	1	1	1	181	0	6	2	2	2	2	2	2	2	8.21	0.74908648	15	1	125	2	0	0	10	249
1	299	2491	13298.61856	7228.755164	14892.21189	9848.508209	2	6	1	1	1	0	0	28	27	82	1	2	2	3.23	26.52	0.64	3	2	177	66	1	1	2	130	26	5.5	2	2	2	2	2	2	1	7.56	0.813492063	43	2	111	2	0	0	1	28
1	300	2505	2270.809308	1383.022652	2941.890265	1490.413164	1	3	1	1	1	0	0	5	4	74	1	1	1	0.98	21.57	0.18	1	2	225	74	1	2	2	134	59	5.1	2	2	2	2	2	2	2	7.32	0.840163934	18	1	151	2	0	0	1	5
1	301	2528	18075.37253	9825.264324	20387.65998	13521.44849	1	3	1	1	10	0	0	50	49	82	1	2	1	1.85	34.81	0.7	1	1	210	57	2	1	2	152	77	4.8	2	2	2	2	2	2	1	8.97	0.685618729	21	2	153	2	0	1	10	249
1	302	2546	53403.43028	27083.27407	64427.98708	28291.53035	1	10	1	1	6	0	1	174	173	67	2	2	1	0.85	35.69	0.41	1	1	203	63	2	2	1	142	68	5.6	2	2	2	1	2	2	2	7.44	0.826612903	50	1	140	1	0	1	6	249
1	303	2548	34114.5173	19615.3618	45031.8335	25949.70285	1	9	1	1	1	0	0	123	123	77	2	1	1	0.89	45.59	1.04	2	1	235	36	1	2	2	113	77	5	2	1	1	1	2	2	1	13.34	0.46101949	49	1	199	1	1	1	1	123
1	304	2551	11298.56777	6503.334605	11169.51817	7415.458359	2	8	1	0	0	0	0	247	246	72	2	1	3	5	28.74	0.4	1	2	318	70	2	1	2	139	76	5.4	2	2	2	2	2	2	2	5.32	1.156015038	33	3	248	2	1	0	0	249
1	305	2557	17649.98878	9396.609236	19765.0133	11390.85633	1	1	1	1	5	0	0	3	2	78	1	2	1	1.24	22.8	0.15	3	1	158	32	1	2	2	130	66	6.2	2	2	2	1	1	2	2	33.16	0.185464415	19	1	126	1	0	0	1	3
1	306	2583	43237.08186	24860.70656	57073.79806	30161.48454	2	11	1	1	2	0	0	42	41	70	2	1	1	2.4	32.01	0.38	1	1	223	39	2	2	2	148	76	8.1	1	2	2	2	2	2	2	8	0.76875	10	2	184	2	1	1	2	249
1	307	2596	2270.809308	1383.022652	2541.667788	1555.879099	1	3	1	1	1	0	0	112	111	73	1	1	4	0.97	34.09	0.51	3	1	256	37	1	1	1	153	77	5.4	2	1	2	2	1	1	2	13.4	0.458955224	20	1	219	1	1	1	1	112
1	308	2609	38833.1031	22328.48147	43813.81651	24798.80322	2	11	1	1	6	0	0	188	187	74	2	1	1	2.13	27.19	0.19	3	2	192	72	2	2	1	161	81	5.7	2	2	2	2	2	2	1	8.5	0.723529412	49	2	120	2	0	0	6	249
1	309	2615	32624.20358	17368.67352	39065.10675	18240.16713	2	1	1	1	10	0	0	214	214	72	1	1	1	1.82	28.09	0.08	3	2	187	45	2	1	1	130	72	6.7	2	2	2	2	2	2	2	6.28	0.979299363	37	2	142	2	0	0	10	249
1	310	2617	40343.78816	20460.14396	45518.26123	21372.92494	2	13	1	0	0	0	0	243	242	66	2	1	1	0.62	21.51	0.09	1	2	229	54	2	2	2	125	44	7.4	1	2	2	2	2	2	2	8.47	0.72609209	37	1	175	2	1	0	0	249
1	311	2634	2709.613472	1603.730755	3021.990105	1556.677625	1	3	1	1	3	0	0	55	54	74	2	1	1	1.6	12.04	0.09	3	2	161	77	2	2	2	116	62	5	2	2	2	2	2	2	2	6.82	0.901759531	63	2	84	2	0	0	3	249
1	312	2645	37410.93969	19629.3268	41711.33723	20585.11439	2	7	1	0	0	0	0	231	230	65	1	3	1	0.62	25.11	0.28	1	2	240	46	1	1	2	144	82	5.6	2	2	2	2	2	2	2	5.5	1.118181818	50	1	194	2	1	0	0	249
1	313	2673	46701.48421	23684.41671	49822.70837	23678.50908	1	9	1	0	0	0	0	230	230	67	2	2	1	1.96	32.68	0.34	1	2	232	84	2	1	2	151	87	5.3	2	2	2	2	2	2	2	7.23	0.850622407	59	2	148	2	0	1	0	249
1	314	2684	12354.73702	7111.254316	13382.81318	7488.254763	2	5	1	1	3	1	1	222	221	70	2	1	2	1.96	21.86	0.16	3	2	218	59	1	1	2	123	75	6.4	1	2	2	2	2	2	2	13.25	0.464150943	20	2	159	2	0	0	3	249
1	315	2696	12354.73702	7111.254316	13382.81318	7488.254763	2	5	1	1	1	0	0	59	58	84	2	3	2	3.08	26.15	0.15	1	1	263	44	1	1	1	164	78	6	2	1	2	1	2	2	1	7.63	0.806028834	13	2	219	1	1	0	1	59
1	316	2700	43882.1845	25231.6314	46814.98497	31096.88051	3	1	1	1	10	0	1	51	51	75	2	2	2	2.43	23.63	0.21	2	1	298	48	1	1	1	148	68	5	2	2	2	2	2	2	2	6.25	0.984	40	2	250	2	1	0	10	249
1	317	2701	10077.6425	5162.751019	10461.40528	6105.59571	2	12	1	1	7	1	0	190	189	69	1	3	1	2.98	36.74	0.59	3	1	220	54	1	1	1	134	72	6.1	1	2	2	2	2	2	1	12.06	0.509950249	29	2	166	2	1	1	1	190
1	318	2709	4345.632089	2634.238941	5414.865249	2919.215694	2	10	1	0	0	0	0	235	234	60	1	3	1	4.95	29.93	0.48	1	2	234	55	1	1	1	146	76	5.6	2	2	2	2	2	2	2	5.37	1.145251397	71	3	179	2	1	0	0	249
1	319	2711	4623.222102	2736.332524	4549.369492	2656.049092	1	4	1	1	8	0	0	221	220	72	2	3	1	5	31.19	0.56	1	2	204	49	2	2	1	141	72	5.9	1	2	2	1	2	2	2	6.47	0.950540958	62	3	155	1	0	1	8	249
1	320	2713	38146.9345	19346.02097	40696.42807	19341.19547	3	1	1	0	0	0	0	240	239	68	2	3	1	5	23.97	0.1	1	2	221	84	1	2	2	107	71	5	2	2	2	2	2	2	2	5.41	1.136783734	67	3	137	2	0	0	0	249
1	321	2714	1448.129427	989.184304	1522.860076	1030.815783	2	6	1	1	4	0	0	187	186	65	1	1	1	1.07	27.43	0.28	1	2	180	61	1	1	2	159	105	6	2	2	2	2	2	2	2	6.97	0.882352941	5	1	119	2	0	0	4	249
1	322	2721	38454.52599	22110.80502	43386.6833	29250.99347	2	1	1	0	0	0	0	237	236	77	2	2	2	1.68	35.06	0.23	3	1	215	58	1	1	1	154	72	6.1	2	2	2	2	2	2	1	7.3	0.842465753	59	2	157	2	0	1	0	249
1	323	2754	37410.93969	19629.3268	41827.55682	20001.71719	2	7	1	1	2	0	0	121	120	65	1	1	3	1.2	25.35	0.06	1	2	225	30	1	1	2	138	80	5.8	2	2	2	2	2	2	2	5.5	1.118181818	41	1	195	2	1	0	2	249
1	324	2757	32624.20358	17368.67352	37412.4676	18681.57433	2	1	1	1	5	0	0	158	157	78	1	1	1	1.92	27.34	0.22	1	1	202	57	1	1	1	161	80	6	2	2	2	2	2	2	2	8.87	0.693348365	33	2	145	2	0	0	1	158
1	325	2758	37642.03127	20040.09539	49317.05545	24539.00965	1	9	1	1	1	0	0	179	178	74	1	2	1	1.63	26.61	1.69	1	2	118	36	1	2	2	110	50	10.9	1	2	1	1	1	2	1	5.85	1.051282051	32	2	82	1	0	0	1	179
1	326	2769	2319.14125	1409.298763	2806.091457	1453.315913	1	12	1	1	10	0	0	78	77	76	1	1	1	2.34	25.77	0.16	3	1	281	33	1	1	1	107	48	5.5	2	1	1	2	2	2	2	7.65	0.803921569	22	2	248	1	1	0	10	249
1	327	2798	2059.307634	1254.208839	2068.567434	1410.965551	2	13	1	1	2	0	0	113	112	64	1	2	1	2.26	23.91	0.19	3	2	244	56	2	2	2	143	63	5.2	2	2	1	2	1	2	2	8.94	0.687919463	31	2	188	1	1	0	2	249
1	328	2816	3781.409556	2297.891864	3976.549013	2510.851154	1	4	1	1	10	0	0	216	215	63	1	1	1	4.59	23.38	0.06	1	1	221	45	2	2	1	146	50	8.8	1	2	2	2	2	2	2	5.75	1.069565217	28	3	176	2	1	0	10	249
1	329	2819	53146.11247	26952.77667	56698.05376	26946.05381	2	1	1	0	0	0	0	237	236	68	2	2	1	0.92	32.24	0.29	3	2	248	43	2	2	1	111	81	5.7	2	2	2	2	2	2	2	4.12	1.492718447	56	1	205	2	1	1	0	249
1	330	2825	80744.54904	46426.96625	91100.80249	51563.43487	1	11	1	0	0	0	0	245	244	70	2	2	2	0.73	30.55	1.12	1	2	227	42	2	2	2	163	93	5.8	2	2	2	2	2	2	1	6.36	0.966981132	72	1	185	2	1	1	0	249
1	331	2830	10414.63377	5994.551663	11281.2679	6312.350544	2	7	1	1	10	1	1	189	189	66	2	2	2	1.92	25.19	0.31	1	2	147	65	2	2	2	184	67	6.1	1	2	2	2	2	2	2	6	1.025	26	2	82	2	0	0	10	249
1	332	2844	10553.67786	6074.583948	11431.88227	7203.210721	1	7	1	1	10	0	0	192	191	63	2	3	1	5	31.28	0.13	3	2	155	41	1	1	1	126	72	5.8	2	2	2	2	2	2	2	6.59	0.93323217	47	3	114	2	0	1	10	249
1	333	2855	43400.41476	22010.29637	53873.2726	25115.90767	2	12	1	0	0	0	0	243	243	66	2	3	3	3.15	23.75	0.08	1	2	182	49	2	1	2	97	64	5.3	2	2	1	1	1	2	2	5	1.23	44	2	133	1	0	0	0	249
1	334	2864	1971.927748	1266.588395	2050.039716	1216.389792	1	3	1	0	0	0	0	238	237	71	2	1	3	0.64	29.24	0.65	1	1	223	59	2	2	2	145	71	6	1	2	2	2	2	2	2	8.65	0.710982659	30	1	164	2	1	0	0	249
1	335	2869	13298.61856	7228.755164	15250.46075	8772.283092	2	6	1	1	1	0	0	11	11	82	1	1	1	1.99	23.41	0.77	1	1	149	57	1	2	1	116	46	5.1	2	1	1	2	2	2	1	9.63	0.638629283	19	2	92	1	0	0	1	11
1	336	2884	3368.831	2051.766112	4076.184617	2531.048113	2	3	1	1	2	0	0	157	156	72	1	1	1	1.24	29.74	0.27	3	1	188	53	1	1	1	149	76	5.3	2	2	2	2	2	2	2	6.75	0.911111111	8	1	135	2	0	0	2	249
1	337	2895	1965.793496	1163.488268	2192.41916	1129.351762	1	13	1	1	1	1	1	30	29	76	2	2	1	1.45	24.57	0.06	3	2	172	36	2	2	1	201	70	6.9	1	2	1	2	2	1	2	9.29	0.662002153	29	2	136	1	0	0	1	30
1	338	2906	11835.72385	6812.51589	12003.21053	6646.815697	2	12	1	0	0	0	0	243	242	66	2	2	1	1.24	28.77	0.23	1	2	175	64	2	2	2	118	76	5.4	2	2	2	2	2	2	2	9.09	0.676567657	26	1	111	2	0	0	0	249
1	339	2912	37122.24542	19763.36861	48636.0532	23315.14299	1	12	1	1	3	0	0	210	209	71	1	2	1	2.54	20.1	0.1	1	1	277	66	1	1	1	107	70	5.3	2	2	2	2	2	2	1	7	0.878571429	37	2	211	2	1	0	3	249
1	340	2925	13234.54082	7193.924303	14820.45561	8490.822336	2	1	1	1	8	0	0	93	91	81	1	2	1	2.67	28.75	0.25	3	2	115	49	1	1	1	138	69	6	2	2	2	2	2	2	1	7.19	0.855354659	22	2	66	2	0	0	8	249
1	341	2927	48548.58621	27914.74595	64085.08823	36929.18692	1	11	1	1	10	0	0	47	46	77	2	1	2	1.15	20.63	0.05	1	1	250	75	1	2	1	169	88	5.4	2	1	2	2	2	2	2	7.84	0.784438776	31	1	175	1	1	0	10	249
1	342	2929	3161.74764	1871.334041	3111.241021	1816.429486	1	5	1	1	10	0	0	171	171	61	2	1	1	4.52	27.74	0.48	2	1	169	45	1	2	1	160	71	7.3	1	2	2	2	2	2	2	6.13	1.003262643	49	3	124	2	0	0	10	249
1	343	2932	2715.607328	1607.27832	2869.884853	2045.637338	2	3	1	0	0	0	0	249	249	70	2	1	1	0.11	24.61	0.09	3	2	223	53	2	1	2	163	82	5.6	2	2	2	2	2	2	2	6.5	0.946153846	33	1	170	2	1	0	0	249
1	344	2936	45970.99384	24120.74299	52718.17022	25515.65221	1	10	1	0	0	0	0	235	234	66	1	3	1	3.11	27.84	0.1	3	2	257	29	1	1	2	141	62	5.8	2	2	2	2	2	2	2	6.55	0.938931298	41	2	228	2	1	0	0	249
1	345	2938	3874.521547	2359.753876	3971.822507	2667.748314	1	4	1	1	1	1	0	227	227	80	1	1	1	0.99	25.55	0.13	1	2	176	65	1	1	1	124	67	5.8	2	2	2	2	2	2	2	10.88	0.565257353	27	1	111	2	0	0	1	227
1	346	2940	43459.41522	22040.21815	53946.51034	25483.36262	2	7	1	1	1	0	0	208	208	65	2	3	1	0.89	36.37	1.01	3	1	164	54	2	1	1	133	64	5.5	2	2	2	2	2	2	2	6.56	0.9375	53	1	110	2	0	1	1	208
1	347	2942	46927.59903	23799.08967	50063.93524	27266.57907	1	10	1	1	10	0	1	166	165	65	2	3	1	5	32.99	1.36	3	1	233	29	2	1	1	170	70	5.9	2	2	2	2	2	2	2	5.25	1.171428571	67	3	204	2	1	1	10	249
1	348	2947	3972.209362	2419.250047	4071.963558	2643.456322	1	12	1	1	10	0	0	142	141	75	1	1	1	0.96	27.21	0.09	1	2	225	41	1	1	1	165	82	5.9	2	2	2	2	2	2	2	5.78	1.064013841	15	1	184	2	1	0	10	249
1	349	2948	8867.641499	4205.874391	8723.171722	4413.313449	2	7	1	1	10	0	1	66	66	67	1	1	1	1.58	30.14	0.89	1	1	326	29	2	1	1	156	97	5.2	2	2	2	2	2	1	2	5.66	1.086572438	17	2	297	1	1	1	10	249
1	350	2962	3867.941334	2344.671954	4680.093174	2417.903961	1	4	1	1	1	0	1	216	216	73	1	1	1	0.92	22.87	1.35	1	2	226	35	1	1	2	118	68	5.3	2	2	2	2	1	2	2	7.47	0.823293173	3	1	191	1	1	0	1	216
1	351	2973	18058.32401	9475.109323	23255.64297	9981.41658	2	9	1	0	0	0	0	239	238	62	1	1	2	1.21	25.52	0.04	1	2	186	58	1	1	2	104	53	5.7	2	2	2	2	2	2	2	5.62	1.09430605	63	1	128	2	0	0	0	249
1	352	2977	2608.640409	1543.968133	2756.840991	1682.624704	2	5	1	1	10	1	0	46	45	69	2	1	1	2.84	29.72	1.16	1	1	240	71	2	1	2	122	63	9.1	1	2	2	2	2	2	2	8.47	0.72609209	24	2	169	2	1	0	10	249
1	353	2978	35744.05537	18754.72121	46830.40476	22622.53116	1	11	1	0	0	0	0	231	230	63	1	1	1	0.98	31.9	0.07	3	1	180	34	1	1	2	121	84	5.5	2	2	2	2	2	2	2	6.34	0.970031546	33	1	146	2	0	1	0	249
1	354	2979	11368.48411	5824.045945	11472.56191	5649.660661	1	9	1	1	1	0	0	103	102	81	1	1	1	1.81	24.21	0.17	1	2	161	52	1	2	1	207	99	6	2	2	2	1	2	2	2	8.67	0.709342561	11	2	109	1	0	0	1	103
1	355	2987	47312.21552	24824.47508	60929.02041	26150.98345	1	1	1	1	10	0	0	44	43	69	1	1	1	1.24	30.97	0.87	1	2	196	38	1	1	2	126	72	5.9	2	2	1	1	2	2	2	7.22	0.851800554	44	1	158	1	0	1	10	249
1	356	3008	2928.260623	1880.850313	3574.394023	1929.811415	1	12	1	0	0	0	0	239	239	62	2	3	2	1.09	31.19	0.24	1	2	235	70	2	2	1	154	78	5.2	2	2	2	2	2	2	2	5.32	1.156015038	49	1	165	2	1	1	0	249
1	357	3013	1926.882133	1237.655158	2003.209754	1575.20547	2	6	1	1	7	1	1	210	208	73	2	1	3	1.26	25.44	0.29	3	2	180	56	1	2	2	127	71	6	1	2	2	2	2	2	2	6.68	0.920658683	17	1	124	2	0	0	1	210
1	358	3021	55348.24206	28069.57533	68704.2036	34926.54683	2	10	1	1	10	0	0	160	159	65	2	2	1	4.52	32.09	0.43	2	2	215	54	2	1	2	152	80	5.8	2	2	2	2	2	2	2	8.57	0.717619603	17	3	161	2	1	1	10	249
1	359	3033	17300.62385	7800.090407	19519.59278	10297.28984	3	1	1	1	10	0	0	98	98	84	2	2	4	2.43	33.59	0.27	1	2	190	69	1	1	1	131	72	5.4	2	2	2	1	2	2	1	61.2	0.100490196	29	2	121	1	0	1	10	249
1	360	3035	46000.22111	23328.77475	49074.5774	23322.95582	2	13	1	1	1	0	0	194	194	69	2	2	1	3.16	30.18	1.26	1	2	211	94	2	2	1	126	79	4.5	2	2	2	2	2	2	2	8.09	0.760197775	27	2	117	2	0	1	1	194
1	361	3045	12354.73702	7111.254316	13117.03256	8432.489166	1	7	1	1	2	0	0	64	64	73	2	1	2	0.75	38.77	1.36	3	2	265	75	1	1	1	142	77	5.4	2	2	2	2	2	2	2	9.15	0.672131148	13	1	190	2	1	1	2	249
1	362	3054	57255.66951	29036.91732	64599.2516	33133.97157	1	5	1	0	0	0	0	232	232	68	2	2	2	1.85	27.4	0.77	3	2	239	71	1	1	1	124	65	5	2	2	2	2	2	2	2	6.87	0.895196507	51	2	168	2	1	0	0	249
1	363	3059	53318.30785	27975.8407	69855.4742	33745.33382	1	5	1	1	1	1	0	59	58	66	1	3	1	2.11	41.33	0.27	2	1	241	41	1	1	1	107	60	7.6	1	2	2	2	2	2	2	11.85	0.518987342	38	2	200	2	1	1	1	59
1	364	3075	26313.93192	11863.79461	32663.68848	17108.60627	1	11	1	1	1	0	0	107	106	85	2	1	2	0.9	30.31	0.15	1	2	258	72	2	2	1	173	93	5.4	2	2	2	2	2	2	2	9.75	0.630769231	12	1	186	2	1	1	1	107
1	365	3085	3291.875308	2004.896714	3374.544258	2435.049396	2	6	1	1	9	0	0	195	195	68	1	2	1	2.27	35.54	0.4	1	2	232	38	1	2	1	123	80	7.1	2	2	1	1	1	2	2	6.25	0.984	41	2	194	1	1	1	9	249
1	366	3089	46701.48421	23684.41671	52607.88908	23757.76503	2	1	1	1	6	0	0	218	217	67	2	1	2	0.99	42.35	1.69	3	2	208	43	2	2	1	134	63	6	1	2	2	2	2	2	2	6.02	1.021594684	57	1	165	2	1	1	6	249
1	367	3095	2131.484861	1298.167942	2385.724946	1460.418862	1	4	1	1	5	0	0	121	120	64	1	1	1	1.19	42.83	0.89	3	1	194	42	2	1	1	130	51	9	2	2	2	2	2	2	2	9.52	0.646008403	20	1	152	2	0	1	1	121
1	368	3098	45303.58413	22975.4789	52343.80739	22969.74809	2	5	1	1	6	0	0	193	192	68	2	3	1	4.44	21.61	0.05	3	2	263	67	2	1	2	120	65	5.6	2	2	2	2	2	2	2	5.4	1.138888889	53	3	196	2	1	0	6	249
1	369	3112	30657.98493	17627.9049	35422.26711	18737.36934	2	5	1	0	0	0	0	248	246	70	2	3	2	1.6	19.78	0.01	1	2	220	84	2	1	2	116	64	5.4	2	2	2	2	2	2	2	6.22	0.988745981	64	2	136	2	0	0	0	249
1	370	3118	3286.28462	1992.082795	3455.873178	2207.58993	2	6	1	1	1	0	0	231	230	79	1	1	1	1.81	25.94	0.06	1	2	228	62	2	1	1	173	66	5.1	2	2	2	2	2	2	2	50.6	0.121541502	35	2	166	2	1	0	1	231
1	371	3124	13606.72266	7244.030434	17826.97356	7456.013062	2	4	1	1	1	0	0	51	50	76	1	1	1	0.84	24.9	0.01	3	2	164	52	2	1	2	131	67	5.7	2	2	2	2	1	2	1	12.11	0.507844756	5	1	112	1	0	0	1	51
1	372	3128	29627.04353	15773.02708	33975.41348	16965.31271	1	11	1	1	2	0	0	101	100	70	1	3	3	5	23.36	0.02	1	2	193	59	1	1	1	148	73	4.9	2	2	2	2	2	2	1	5	1.23	57	3	134	2	0	0	2	249
1	373	3134	45749.48831	24004.52018	48573.39209	25392.70821	2	1	1	0	0	0	0	237	235	67	1	3	2	1.32	23.56	0.16	1	2	253	54	1	1	1	161	76	5.8	2	2	1	2	2	2	2	6.55	0.938931298	35	2	199	1	1	0	0	249
1	374	3135	38807.39365	20660.51816	46469.02634	21697.18395	1	6	1	1	1	0	0	122	122	75	1	1	1	2.71	24.57	0.07	3	2	192	26	1	1	2	165	98	5.4	2	2	2	2	2	2	1	5.88	1.045918367	37	2	166	2	1	0	1	122
1	375	3142	41406.26087	21725.65118	54248.79567	21907.24648	1	8	1	1	2	0	0	26	26	61	1	3	3	1.94	22.67	1.15	2	2	261	94	1	1	1	176	80	4.9	2	2	1	2	1	2	2	6.1	1.008196721	30	2	167	1	1	0	2	249
1	376	3173	47312.21552	24824.47508	52981.70897	25540.5846	1	1	1	0	0	0	0	232	231	65	1	2	1	1.78	34.59	0.07	3	2	267	45	2	1	2	144	68	6	2	2	2	2	2	2	2	6.28	0.979299363	51	2	222	2	1	1	0	249
1	377	3174	29627.04353	15773.02708	31455.78355	17031.08998	1	8	1	0	0	0	0	242	242	71	1	3	1	5	25.19	0.35	1	2	285	61	1	1	2	126	66	5.2	2	2	2	2	2	2	2	6.06	1.014851485	43	3	224	2	1	0	0	249
1	378	3190	55348.24206	28069.57533	66774.28407	32159.26768	2	10	1	1	3	0	0	233	233	69	2	1	2	2.44	36.34	1.09	1	2	222	58	1	1	2	131	74	4.4	2	2	2	2	2	2	2	7.5	0.82	48	2	164	2	1	1	3	249
1	379	3193	46701.48421	23684.41671	53958.94257	23678.50908	2	1	1	0	0	0	0	236	235	65	2	2	1	2.22	25.9	1.84	3	2	254	58	2	2	1	148	61	5.6	2	2	2	2	2	2	2	5.75	1.069565217	81	2	196	2	1	0	0	249
1	380	3205	45303.58413	22975.4789	52343.80739	22969.74809	2	5	1	1	10	0	0	227	226	69	2	2	1	5	24.73	0.22	1	2	226	58	1	1	2	152	73	5.7	2	2	2	2	2	2	2	3.56	1.72752809	69	3	168	2	1	0	10	249
1	381	3210	57942.72979	29385.35639	61815.24586	29378.02676	2	11	1	1	1	0	0	236	235	64	2	3	1	5	26.36	0.48	1	2	162	74	1	1	2	92	61	5.1	2	2	2	2	2	2	2	5	1.23	65	3	88	2	0	0	1	236
1	382	3212	52299.60266	26523.47359	60427.01435	26516.85781	2	11	1	0	0	0	0	230	229	65	2	3	3	5	26.46	0.07	1	2	293	70	1	1	2	109	72	5.2	2	2	2	2	2	2	2	7.59	0.81027668	75	3	223	2	1	0	0	249
1	383	3221	2270.809308	1383.022652	2327.836201	1563.534395	1	4	1	1	6	0	0	224	223	60	1	1	1	1.7	28.08	0.07	1	2	219	59	2	1	1	133	95	5.3	2	2	2	2	2	2	2	6.03	1.019900498	0	2	160	2	1	0	6	249
1	384	3230	42515.71017	22307.7735	48755.75355	23597.8382	2	12	1	1	10	0	0	152	150	62	1	3	2	5	22.02	0.33	3	2	223	36	1	1	2	128	72	5.1	2	2	2	2	2	2	2	5.2	1.182692308	54	3	187	2	1	0	10	249
1	385	3234	45749.48831	24004.52018	52464.15425	25392.70821	2	1	1	1	2	0	0	65	64	62	1	2	1	3.73	34.95	0.58	1	2	218	33	1	1	2	130	71	5.6	2	2	2	2	2	2	2	6.11	1.006546645	38	3	185	2	1	1	2	249
1	386	3246	32624.20358	17368.67352	34637.9444	18754.00582	2	1	1	1	1	0	0	216	216	74	1	2	3	2.28	22.31	0.11	1	2	188	65	2	2	2	134	64	5.7	2	2	2	2	2	2	2	7.44	0.826612903	31	2	123	2	0	0	1	216
1	387	3252	41406.26087	21725.65118	46294.55296	21163.97873	1	8	1	0	0	0	0	242	242	63	1	1	1	3.84	23.06	0.05	1	1	276	81	1	2	2	104	62	5.2	2	2	2	2	2	2	2	6.25	0.984	11	3	195	2	1	0	0	249
1	388	3254	2270.809308	1383.022652	2327.836201	1563.534395	1	3	1	1	3	0	0	65	64	72	1	1	1	1.74	22.57	0.31	1	1	173	51	1	1	2	109	67	5.9	2	2	2	2	2	2	2	7.53	0.816733068	40	2	122	2	0	0	3	249
1	389	3256	2621.057994	1551.317691	2807.489539	1505.80235	1	13	1	0	0	0	0	245	244	65	2	1	1	0.84	31.03	0.01	1	1	235	37	1	1	1	146	94	5.6	2	2	2	2	2	1	2	9	0.683333333	9	1	198	1	1	1	0	249
1	390	3265	10077.6425	4779.77132	11202.04682	5501.053726	2	12	1	1	2	0	0	188	188	68	1	1	1	1.24	29.95	0.53	1	1	236	92	1	1	2	143	93	6.6	2	2	1	1	2	2	2	6.43	0.956454121	11	1	144	1	0	0	2	249
1	391	3266	21546.98523	11471.3161	28229.982	11406.41486	1	11	1	0	0	0	0	230	230	78	1	1	1	1.16	27.71	0.65	3	1	163	44	1	2	2	131	69	4.9	1	2	2	2	2	2	2	7.28	0.84478022	23	1	119	2	0	0	0	249
1	392	3275	4623.222102	2736.332524	4549.369492	2729.171021	1	4	1	0	0	0	0	247	246	63	2	2	1	4.44	28.1	3.69	2	2	197	70	2	1	2	126	48	4.9	2	2	2	2	2	2	2	5.97	1.030150754	57	3	127	2	0	0	0	249
1	393	3278	27034.11303	14392.58684	35418.99325	14813.75823	2	8	1	1	2	0	0	88	87	73	1	2	1	1.52	33.33	0.16	3	2	163	43	1	1	1	126	66	5.9	2	2	2	2	2	2	1	6.71	0.916542474	31	2	120	2	0	1	2	249
1	394	3281	2127.864899	1289.870947	2651.421349	1410.846027	1	4	1	0	0	0	0	246	245	65	1	1	1	0.7	40.33	1.9	3	2	181	28	1	2	2	133	86	6	2	2	2	2	2	2	2	8.07	0.762081784	28	1	153	2	0	1	0	249
1	395	3291	22316.86921	10061.69482	25179.21914	13282.94705	2	1	1	0	0	0	0	229	229	80	2	2	5	2.25	26.73	0.02	1	2	213	75	2	1	2	141	45	5.6	2	2	2	2	2	2	2	6.03	1.019900498	41	2	138	2	0	0	0	249
1	396	3292	33738.59267	17961.95882	37781.53863	21774.03435	1	1	1	1	1	0	0	29	27	77	1	3	1	4	27.96	0.5	2	2	211	55	1	1	1	118	49	5.5	2	1	1	1	1	2	1	5.5	1.118181818	50	3	156	1	0	0	1	29
1	397	3296	11835.72385	6812.51589	12565.99592	7768.003796	2	12	1	1	2	0	0	174	174	74	2	1	1	2.98	29.93	0.14	1	2	221	62	1	2	2	105	62	5.4	2	2	2	2	2	2	2	6.91	0.890014472	34	2	159	2	0	0	2	249
1	398	3305	39768.0693	22866.07372	44868.70098	25395.87224	1	1	1	1	2	0	1	26	25	76	2	2	1	1.42	34.22	0.33	3	1	242	56	2	2	1	144	75	5.4	2	2	2	2	2	2	1	5.41	1.136783734	46	2	186	2	1	1	2	249
1	399	3333	21554.78356	9718.103921	22995.36543	14236.55134	1	1	1	1	10	0	0	92	91	80	2	3	2	2.99	33.59	0.61	3	1	324	47	2	2	1	155	79	6.1	2	2	2	2	2	2	2	9.5	0.647368421	47	2	277	2	1	1	10	249
1	400	3342	21546.98523	11471.3161	24303.37785	14046.57667	1	11	1	1	1	0	1	60	59	71	1	1	1	1.07	37.17	0.96	2	2	282	32	1	1	1	193	85	8.8	1	2	2	2	2	2	2	16.28	0.377764128	14	1	250	2	1	1	1	60
1	401	3344	18058.32401	9475.109323	23659.28024	9230.149675	3	1	1	0	0	0	0	240	239	63	1	2	1	1.19	25.7	0.14	3	2	187	48	2	2	2	132	72	5.2	2	2	2	2	2	2	2	6.13	1.003262643	35	1	139	2	0	0	0	249
1	402	3345	18005.39335	8117.839977	20314.75564	11706.61939	1	13	1	1	2	0	0	19	18	81	2	3	2	0	21.58	0.07	1	2	181	56	1	1	2	125	69	5.5	2	2	2	2	2	2	1	8.97	0.685618729	54	1	125	2	0	0	2	249
1	403	3348	45874.19724	26377.01036	48940.13091	28037.12569	1	6	1	1	5	0	1	166	166	73	2	3	1	5	21.13	0.44	1	2	225	91	2	1	1	145	68	5.3	2	2	2	2	2	2	2	4.94	1.244939271	48	3	134	2	0	0	1	166
1	404	3350	6916.692889	3543.404448	7180.08478	3691.634922	2	9	1	1	9	0	0	205	204	67	1	1	1	1.87	25.94	0.07	1	2	199	49	1	1	1	151	86	8.8	1	2	2	2	2	2	2	6.31	0.974643423	73	2	150	2	0	0	9	249
1	405	3356	3291.875308	2004.896714	3797.647972	2074.355084	2	6	1	1	10	0	0	138	138	70	1	2	1	0.89	26.33	0.04	1	2	219	42	1	1	2	126	71	5.1	2	2	2	2	2	2	1	5.5	1.118181818	50	1	177	2	1	0	10	249
1	406	3366	13409.1658	7718.172229	14524.98427	8127.348199	1	9	1	0	0	0	0	232	231	64	2	2	2	1.36	26.32	1.75	1	2	195	54	1	1	1	138	69	6.7	1	2	2	2	2	2	2	7.6	0.809210526	41	2	141	2	0	0	0	249
1	407	3367	39768.0693	22866.07372	42425.909	24305.21785	1	1	1	1	4	0	0	196	195	77	2	3	2	1.44	31.8	0.73	1	1	182	43	2	2	1	146	80	5.5	2	2	2	2	2	2	2	6.08	1.011513158	48	2	139	2	0	1	4	249
1	408	3370	8441.3444	4588.47749	9437.902801	5127.742991	2	9	1	1	3	0	0	71	70	85	1	1	2	1.8	20.65	0.15	3	1	241	60	2	1	2	166	74	5.1	2	2	2	2	2	2	2	10.72	0.57369403	31	2	181	2	1	0	3	249
1	409	3372	1983.917404	1202.612732	2086.297365	1332.713562	1	6	1	0	0	0	0	229	228	64	1	2	1	1.44	24.95	5.47	2	2	176	60	2	1	2	116	79	5.7	2	2	2	2	2	2	2	6.34	0.970031546	46	2	116	2	0	0	0	249
1	410	3374	28073.0036	15259.69549	32193.28665	18446.51868	1	11	1	1	10	0	0	17	17	85	1	2	1	0.96	19.41	1.24	1	1	178	70	2	2	1	151	87	5.1	2	2	2	2	2	2	2	8.42	0.7304038	26	1	108	2	0	0	10	249
1	411	3382	3291.875308	2004.896714	3684.524898	2255.477803	2	6	1	1	2	0	0	95	94	74	1	1	3	1.69	36.63	0.58	1	2	198	34	2	1	1	158	68	7.7	1	2	2	2	2	1	2	7.81	0.787451985	38	2	164	1	1	1	2	249
1	412	3400	53823.14453	27296.12999	60726.47277	33964.16053	1	9	1	0	0	0	0	228	227	68	2	2	1	1.63	19.73	0.85	1	2	234	35	2	2	2	129	61	5.4	2	2	2	2	2	2	2	4.59	1.339869281	36	2	199	2	1	0	0	249
1	413	3403	11835.72385	6812.51589	12003.21053	8078.246662	2	12	1	1	10	0	0	148	147	62	2	3	1	4.24	41.82	0.8	2	2	211	60	2	1	1	125	92	6	2	2	2	2	2	2	2	14.05	0.43772242	53	3	151	2	0	1	10	249
1	414	3408	37910.40707	19891.39475	40250.44072	20954.30149	1	7	1	1	1	0	0	215	214	67	1	3	5	2.22	26.51	0.14	1	2	196	42	2	1	2	129	57	6.1	2	2	2	2	2	2	2	4.31	1.426914153	77	2	154	2	0	0	1	215
1	415	3412	35744.05537	18754.72121	40316.60458	20630.75873	1	11	1	1	1	0	1	137	136	66	1	2	1	1.02	30.74	0.32	3	1	175	42	1	1	1	166	84	5.4	2	1	2	1	1	2	1	6.25	0.984	32	1	133	1	0	1	1	137
1	416	3436	2942.404081	1956.103038	3058.95854	1878.576953	2	2	1	0	0	0	0	241	241	63	2	1	2	1.94	32.13	0.21	3	2	131	53	2	2	2	141	71	5.7	2	2	2	2	2	2	2	5.75	1.069565217	3	2	78	2	0	1	0	249
1	417	3462	6805.021205	4027.66738	7191.624164	4389.373387	1	12	1	1	10	0	0	104	104	65	2	1	2	2.43	29.8	0.5	3	2	239	38	2	2	1	157	67	12.9	1	2	2	2	2	2	2	6.15	1	30	2	201	2	1	0	10	249
1	418	3466	33738.59267	17961.95882	40399.50649	21411.15478	2	1	1	1	8	0	0	88	87	70	1	2	6	1.15	27.84	0.77	2	2	294	46	1	1	2	104	66	5.3	2	2	2	1	2	2	2	7.19	0.855354659	34	1	248	1	1	0	8	249
1	419	3469	57942.72979	29385.35639	61815.24586	29378.02676	1	6	1	1	3	0	0	190	190	64	2	3	1	4.74	27.83	0.4	1	2	287	49	1	1	2	121	74	4.9	2	2	2	2	2	2	2	6.75	0.911111111	49	3	238	2	1	0	3	249
1	420	3482	2709.613472	1603.730755	2863.550477	1747.754328	1	3	1	1	10	0	0	145	144	69	2	1	2	1.27	26.45	0.25	1	2	188	52	2	2	2	107	69	6.4	2	2	2	2	2	2	2	7	0.878571429	39	1	136	2	0	0	10	249
1	421	3492	14027.78292	7625.108407	15640.28032	9173.330313	1	8	1	0	0	0	0	244	243	81	1	3	1	5	24.28	0.08	1	2	167	51	2	2	2	139	60	5.7	2	2	2	2	2	2	2	4.72	1.302966102	59	3	116	2	0	0	0	249
1	422	3504	12354.73702	7111.254316	13382.81318	7488.254763	2	5	1	1	10	0	0	113	112	79	2	1	2	0.72	25.31	0.33	1	2	168	66	1	1	1	147	61	6	1	2	2	2	2	2	1	6.72	0.915178571	38	1	102	2	0	0	10	249
1	423	3519	45749.48831	24004.52018	59939.11527	27743.33972	2	1	1	1	1	0	0	47	46	60	1	1	3	0.72	19.57	0.3	2	1	238	116	1	1	2	145	72	5.4	2	2	2	1	1	2	2	8.47	0.72609209	32	1	122	1	0	0	1	47
1	424	3523	2653.573513	1570.562553	2804.326808	1998.907942	2	6	1	0	0	0	0	232	232	61	2	3	1	2.76	47.46	1.02	3	1	249	55	1	1	2	127	87	5.6	2	2	2	2	2	2	1	8.4	0.732142857	55	2	194	2	1	1	0	249
1	425	3547	3791.829446	2244.25866	4228.968886	2856.343704	1	12	1	1	5	1	1	161	160	69	2	1	1	1.2	32.47	2.32	2	2	179	55	1	2	1	156	70	6.7	1	2	2	2	2	2	2	7.71	0.79766537	0	1	124	2	0	1	1	161
1	426	3548	1667.88349	1015.814335	1675.383228	1051.006576	2	6	1	0	0	0	0	232	231	64	1	3	1	1.51	23.33	0.03	1	2	180	61	2	1	1	104	62	7.8	1	2	2	2	2	1	2	6.4	0.9609375	39	2	119	1	0	0	0	249
1	427	3559	1703.975539	1032.917336	2123.23495	1029.039502	2	3	1	0	0	0	0	249	248	60	1	1	5	0.69	34.35	0.23	3	2	202	48	2	1	2	178	83	5.8	2	2	2	2	2	2	2	6.59	0.93323217	24	1	154	2	0	1	0	249
1	428	3566	8123.335092	4675.704681	8624.5503	5331.494605	2	9	1	0	0	0	0	239	239	67	2	1	5	1.02	25.36	0.21	3	2	199	53	2	1	2	118	50	5.6	2	2	2	2	2	2	2	5.9	1.042372881	29	1	146	2	0	0	0	249
1	429	3573	54098.53619	28385.22248	62038.59437	30026.74772	2	10	1	1	10	0	0	216	216	66	1	1	1	1.46	31.48	0.12	1	2	218	32	2	2	2	122	86	7.6	2	2	2	2	2	2	2	5.22	1.17816092	37	2	186	2	1	1	10	249
1	430	3575	1425.044917	865.973143	1724.261671	893.020403	1	13	1	0	0	0	0	236	235	70	1	1	2	0.78	28.58	1.4	3	2	154	22	1	1	2	125	78	6.8	2	2	2	2	2	2	2	6.53	0.941807044	7	1	132	2	0	0	0	249
1	431	3584	56738.23957	32623.68004	68451.23144	39739.23627	2	8	1	1	1	0	0	197	196	78	2	1	2	1.2	26.93	0.3	1	1	197	53	2	2	2	140	74	5.8	2	2	2	2	2	2	2	5.62	1.09430605	48	1	144	2	0	0	1	197
1	432	3597	57758.42816	30305.54889	66235.64977	32058.12714	1	11	1	0	0	0	0	230	230	65	1	3	1	5	28.34	0.3	3	2	193	46	1	1	1	145	84	5.1	2	2	2	2	2	2	2	5.89	1.044142615	51	3	147	2	0	0	0	249
1	433	3614	47147.99952	23910.86464	53110.87583	23984.91425	2	8	1	0	0	0	0	247	246	62	2	2	1	0.76	32.28	0.22	1	2	203	60	2	2	2	116	85	6.2	2	2	2	2	2	2	2	6	1.025	32	1	143	2	0	1	0	249
1	434	3617	2270.809308	1383.022652	2541.667788	1392.597901	1	3	1	1	10	0	1	179	178	70	1	1	1	1.08	31.42	0.21	3	1	185	39	1	1	1	150	65	5.4	2	2	1	2	2	2	2	6.56	0.9375	33	1	146	1	0	1	10	249
1	435	3628	2709.613472	1603.730755	3021.990105	1556.677625	1	3	1	0	0	0	0	239	238	65	2	1	1	5	33.65	0.98	3	2	250	36	1	2	1	128	70	7.3	2	2	2	2	2	2	2	6	1.025	72	3	214	2	1	1	0	249
1	436	3652	40586.1643	21295.35075	45251.55476	22332.26007	2	8	1	1	3	0	0	185	185	66	1	2	1	3.71	33.68	0.3	1	2	236	59	2	2	1	145	102	6.2	2	2	2	2	2	2	2	5.62	1.09430605	54	3	177	2	1	1	3	249
1	437	3664	17043.9008	7684.345274	19146.1213	9741.319432	2	7	1	1	4	0	0	218	218	82	2	1	3	0.96	29.42	0.45	1	2	301	56	2	1	1	175	66	5.3	2	2	2	2	2	2	2	7.72	0.796632124	11	1	245	2	1	0	4	249
1	438	3668	52299.37086	30071.39373	59007.26069	33398.35611	2	7	1	1	10	0	0	55	54	79	2	2	2	1.08	23.47	0.48	3	1	239	61	2	2	2	168	62	5.3	2	2	2	2	2	2	2	6.78	0.907079646	35	1	178	2	1	0	10	249
1	439	3678	2709.613472	1603.730755	2902.343822	1540.170214	1	3	1	0	0	0	0	238	237	69	2	1	1	1.63	22.39	0.05	3	2	196	53	1	2	2	153	69	5.1	2	2	2	2	2	2	2	7.12	0.863764045	23	2	143	2	0	0	0	249
1	440	3686	7326.174191	4461.962008	7359.116772	4445.210669	1	5	1	0	0	0	0	235	234	61	1	1	1	1.89	26.47	0.41	3	2	218	36	2	2	2	138	73	4.9	2	2	1	2	2	2	2	7.06	0.871104816	22	2	182	1	1	0	0	249
1	441	3689	14865.01282	8556.142182	15782.19405	11063.29249	1	5	1	0	0	0	0	235	234	62	2	1	2	1.17	36.23	0.58	1	2	241	48	2	2	1	133	88	5	2	2	2	2	2	2	2	5.56	1.106115108	8	1	193	2	1	1	0	249
1	442	3695	48548.58621	27914.74595	58570.91331	33866.70353	1	11	1	1	2	0	0	90	89	75	2	1	1	0.69	28.1	0.17	3	2	189	57	2	2	1	162	85	5.4	2	2	2	2	2	2	2	10.99	0.559599636	30	1	132	2	0	0	2	249
1	443	3711	2376.246902	1447.23878	2741.339931	1497.377447	1	12	1	0	0	0	0	240	239	66	1	1	1	1.99	28.04	0.07	1	2	199	43	2	2	2	123	72	5.3	2	2	2	2	2	2	2	6	1.025	31	2	156	2	0	0	0	249
1	444	3718	63952.00041	32432.92698	71839.93684	33432.7836	1	2	1	0	0	0	0	232	232	67	2	1	3	2.54	27.02	0.27	1	2	241	53	2	2	2	108	64	5.7	2	2	2	2	2	2	2	6.75	0.911111111	73	2	188	2	1	0	0	249
1	445	3727	42362.76821	21484.05928	47796.19461	24515.41951	1	8	1	0	0	0	0	243	243	62	2	3	1	5	22.5	0.35	3	2	201	53	2	1	2	131	57	5.4	2	2	2	2	2	2	2	4.97	1.237424547	73	3	148	2	0	0	0	249
1	446	3730	2036.705496	1205.45874	2584.830314	1202.303825	2	3	1	1	10	0	0	182	181	72	2	1	2	5	32.93	0.95	3	2	232	51	2	2	2	184	74	5.8	2	2	2	2	2	2	1	7.28	0.84478022	45	3	181	2	1	1	10	249
1	447	3737	12082.86159	6190.019736	13650.82722	6448.965496	2	11	1	1	2	0	0	119	118	66	1	1	1	1.03	28.28	0.08	3	2	202	66	2	1	2	176	109	5.4	2	2	2	2	2	2	2	5.4	1.138888889	13	1	136	2	0	0	2	249
1	448	3745	23719.22581	10693.95574	26761.44125	15421.59859	2	11	1	1	10	0	0	46	46	85	2	3	2	3.94	28.34	0.24	3	1	218	64	1	2	2	169	63	5.1	2	2	2	2	2	2	1	19.15	0.321148825	37	3	154	2	0	0	10	249
1	449	3750	58960.31674	29901.42036	66522.53599	31235.40157	1	11	1	1	2	0	0	110	109	62	2	3	1	5	29.38	0.08	1	2	240	51	1	1	1	139	72	5.7	2	2	2	1	2	2	2	4.89	1.257668712	61	3	189	1	1	0	2	249
1	450	3753	21554.78356	9718.103921	24904.41895	12278.38435	1	1	1	1	10	0	0	105	104	84	2	2	2	3.56	29.29	0.28	2	2	236	57	2	2	2	160	89	5.3	2	2	2	2	2	2	2	6	1.025	34	3	179	2	1	0	10	249
1	451	3757	38150.36167	20310.72344	43749.70155	21930.71481	1	5	1	1	2	0	0	180	180	76	1	3	1	5	26.48	0.35	1	2	200	48	2	1	2	131	73	5.4	2	2	1	1	2	2	2	5	1.23	38	3	152	1	0	0	2	249
1	452	3769	13409.1658	7718.172229	14236.5203	8800.682765	1	9	1	1	6	0	1	185	185	80	2	2	2	2.71	32.33	1.15	1	2	276	55	1	1	1	119	53	5.8	2	2	2	2	2	2	2	6.37	0.965463108	45	2	221	2	1	1	6	249
1	453	3774	38189.41969	19367.56711	47404.82387	22393.18742	2	7	1	0	0	0	0	247	246	65	2	3	1	5	19.45	0.04	1	2	208	52	2	2	2	119	75	5.5	2	2	2	2	2	2	2	4.59	1.339869281	53	3	156	2	0	0	0	249
1	454	3786	12299.06437	6685.425608	13058.22859	8112.938493	2	12	1	1	2	0	0	17	16	80	1	2	1	5	22.4	4.95	1	2	185	67	1	2	1	147	76	5.9	2	2	2	2	2	2	1	4.69	1.31130064	35	3	118	2	0	0	2	249
1	455	3792	7880.893417	4675.704681	7992.415512	4771.891326	2	9	1	0	0	0	0	239	238	63	2	2	1	1.02	28.84	0.92	3	2	221	67	2	2	1	132	73	5.9	2	2	2	2	2	2	2	7.91	0.777496839	47	1	154	2	0	0	0	249
1	456	3798	8645.535432	4429.086154	8974.762703	4614.36716	2	4	1	1	1	0	0	105	104	75	1	1	1	2.81	32.15	0.88	1	2	231	41	1	1	1	128	74	5.9	2	2	2	2	2	2	1	6.29	0.977742448	7	2	190	2	1	1	1	105
1	457	3799	26678.63638	14203.336	29745.35277	15203.71227	3	1	1	0	0	0	0	241	240	70	1	3	1	3.6	25.98	0.17	3	2	285	84	1	1	2	135	73	4.9	2	2	2	2	2	2	2	4.79	1.283924843	33	3	201	2	1	0	0	249
1	458	3802	8986.031938	4603.521662	9988.640743	4934.017609	2	5	1	1	2	0	1	181	180	73	1	1	1	0.89	29.72	4.63	3	1	261	52	2	1	2	153	86	5.5	2	2	2	2	2	2	2	7	0.878571429	6	1	209	2	1	0	2	249
1	459	3804	38146.9345	19346.02097	40696.42807	19341.19547	1	6	1	0	0	0	0	229	229	65	2	3	1	5	33.68	0.24	1	2	255	79	2	1	2	126	75	5.5	2	2	2	2	2	2	1	5	1.23	61	3	176	2	1	1	0	249
1	460	3809	10519.56133	5389.14493	11338.79205	5903.336067	2	5	1	1	1	0	0	34	34	83	1	1	3	1.32	25.46	4.25	3	1	166	25	1	1	1	129	0	5.3	2	1	1	2	2	2	2	8.69	0.707710012	30	2	141	1	0	0	1	34
1	461	3814	38454.52599	22110.80502	47733.90238	26825.25142	1	7	1	1	10	0	0	145	144	76	2	2	2	1.08	29.52	1.89	2	1	174	41	2	2	1	123	56	5.3	2	1	1	1	2	1	2	6.56	0.9375	39	1	133	1	0	0	10	249
1	462	3829	101430.5337	44084.89533	117099.4999	59890.08053	1	1	1	1	1	0	0	151	151	85	2	2	2	1.14	24.85	0.15	1	1	262	66	2	2	1	179	83	5.8	2	2	2	2	2	2	2	9.06	0.678807947	49	1	196	2	1	0	1	151
1	463	3845	2664.356077	1622.709927	2982.156182	1633.944632	1	4	1	1	1	0	0	39	38	76	1	1	1	0.49	22.68	0.26	1	2	175	41	1	1	2	178	70	5.8	2	2	2	2	2	2	2	6.47	0.950540958	15	1	134	2	0	0	1	39
1	464	3849	20218.94546	9115.833271	22812.21678	14334.55468	2	5	1	1	6	0	0	66	65	85	2	1	2	1.82	26.45	0.06	3	2	257	59	1	1	1	149	0	5.5	2	2	2	2	2	2	2	10.16	0.605314961	16	2	198	2	1	0	6	249
1	465	3870	10896.66007	5582.331669	11745.25807	5844.421095	1	10	1	0	0	0	0	248	247	62	1	2	4	0.89	28.45	0.6	3	2	227	34	1	1	1	144	72	5.7	2	2	2	2	2	1	2	7.44	0.826612903	14	1	193	1	1	0	0	249
1	466	3880	57942.72979	29385.35639	65374.43387	30696.31463	1	12	1	0	0	0	0	242	242	65	2	2	2	4.13	30.38	0.13	3	2	396	41	1	1	2	110	79	5.1	2	2	2	2	2	2	2	5.53	1.112115732	50	3	355	2	1	1	0	249
1	467	3888	47312.21552	24824.47508	53364.61868	27307.67097	1	1	1	1	1	0	0	138	136	62	1	1	1	1.6	29.79	0.32	3	1	212	44	1	1	2	97	60	5.6	2	1	1	1	1	2	2	9.91	0.620585267	39	2	168	1	1	0	1	138
1	468	3890	4476.179774	2875.093858	4794.56308	3311.270826	1	4	1	1	10	0	0	236	236	71	2	1	1	0.92	28.01	0.14	1	2	256	55	1	1	2	115	65	5.1	2	2	2	2	2	2	2	6.24	0.985576923	15	1	201	2	1	0	10	249
1	469	3892	29180.24828	15310.72553	33463.04196	16128.86189	2	9	1	0	0	0	0	239	239	66	1	1	1	0.9	28.28	0.14	1	1	228	39	2	1	2	120	75	6.2	2	2	2	2	2	2	2	7.12	0.863764045	26	1	189	2	1	0	0	249
1	470	3894	10553.67786	6074.583948	11204.84684	6926.573373	1	7	1	1	10	1	1	117	116	61	2	1	2	0.56	32.47	0.22	1	2	193	51	2	2	1	152	57	5.5	2	1	2	2	2	2	2	6.06	1.014851485	20	1	142	1	0	1	10	249
1	471	3897	2587.533622	1720.186025	2771.580633	2189.338782	1	12	1	1	2	0	0	63	62	63	2	1	3	1.62	47.59	0.83	2	1	219	50	2	1	1	132	70	5.7	2	2	2	2	2	2	2	6.91	0.890014472	46	2	169	2	1	1	2	249
1	472	3909	20842.82691	9397.113976	25872.36325	12723.72141	1	7	1	1	8	1	0	61	60	85	2	1	2	0.7	18.73	0.29	1	1	274	43	2	2	1	136	60	5.5	2	2	2	1	2	2	2	8.71	0.70608496	34	1	231	1	1	0	8	249
1	473	3920	16708.52076	9082.28213	21890.82302	12498.96246	1	11	1	1	2	0	0	29	28	85	1	2	1	0.89	19.68	0.27	1	1	187	65	1	2	1	169	87	5.1	2	2	2	2	2	2	1	22.96	0.267857143	23	1	122	2	0	0	2	249
1	474	3923	2621.057994	1551.317691	2807.489539	1974.414357	2	13	1	1	1	0	1	139	138	78	2	3	3	1.34	25.12	0.4	1	2	220	38	1	1	2	124	64	5.7	2	2	2	1	2	2	2	6.37	0.965463108	33	2	182	1	1	0	1	139
1	475	3924	13364.83222	7264.747048	14189.78135	8781.91129	2	11	1	1	3	0	0	45	44	84	1	2	1	3.56	20.25	0.72	1	1	182	61	1	1	2	123	79	5.1	2	2	2	2	2	2	2	6.72	0.915178571	22	3	121	2	0	0	3	249
1	476	3925	7880.893417	4675.704681	8803.566288	6045.795799	2	9	1	1	8	0	0	23	22	64	2	1	4	0.96	35.49	8.34	2	1	167	33	1	1	1	119	55	6.5	1	1	1	1	1	1	2	13.4	0.458955224	12	1	134	1	0	1	8	249
1	477	3930	10153.7805	5844.407311	11342.5566	5702.254333	2	4	1	1	2	0	0	162	161	70	2	3	3	2.69	37.35	1.02	2	1	176	32	1	2	1	178	82	6.9	1	2	2	2	2	2	1	10.38	0.592485549	54	2	144	2	0	1	2	249
1	478	3935	47161.25098	23917.58505	53210.12825	24984.61159	2	3	1	0	0	0	0	249	248	65	2	3	1	2.67	34.74	0.76	3	2	266	61	2	1	1	140	90	5.3	2	2	2	2	2	2	2	5.07	1.213017751	60	2	205	2	1	1	0	249
1	479	3937	45749.48831	24004.52018	54781.67888	24696.97654	2	1	1	1	1	0	0	207	207	63	1	1	1	3.82	36.41	0.34	3	2	221	27	1	2	2	131	87	6.4	1	2	2	2	2	2	2	5.93	1.037099494	44	3	194	2	1	1	1	207
1	480	3955	46927.59903	23799.08967	58251.59389	29612.84631	1	10	1	1	6	0	0	230	229	64	2	2	1	2.58	21.73	0.76	1	1	251	91	2	2	2	134	36	4.8	2	2	2	2	2	2	2	6.22	0.988745981	36	2	160	2	1	0	6	249
1	481	3981	21554.78356	9718.103921	22995.36543	12278.38435	1	1	1	1	10	0	0	127	126	82	2	3	2	1.08	26.2	0.2	1	2	205	40	1	1	1	159	58	5.3	2	2	2	1	2	2	2	8.19	0.750915751	44	1	165	1	1	0	10	249
1	482	3985	1644.648202	996.95424	1989.975069	1104.806561	1	13	1	1	1	0	0	122	121	75	1	3	1	4.03	28.33	0.22	1	2	179	45	2	1	1	155	53	7.4	2	2	2	2	2	2	2	7.87	0.781448539	51	3	134	2	0	0	1	122
1	483	3990	34413.99824	18321.53537	38537.87905	19240.83995	2	1	1	1	10	0	0	91	91	77	1	2	1	3.07	31.66	0.66	3	1	222	33	1	1	2	149	77	5.2	2	2	2	2	2	2	2	5.97	1.030150754	32	2	189	2	1	1	10	249
1	484	3991	84448.38691	38921.52128	97493.95491	52875.54903	1	7	1	1	8	0	0	117	117	80	2	2	2	0.96	23.89	0.21	3	2	153	38	1	1	2	152	65	6.2	1	2	2	2	2	2	2	7.75	0.793548387	14	1	115	2	0	0	8	249
1	485	4016	54549.99001	27664.74592	61546.54307	34422.82374	1	5	1	1	4	0	0	68	67	61	2	3	3	0.73	24.16	0.02	3	2	192	76	1	1	1	133	72	4.8	2	2	2	2	2	2	2	7.78	0.790488432	41	1	116	2	0	0	4	249
1	486	4020	48296.73004	24493.4374	51524.57008	24487.32797	2	6	1	0	0	0	0	233	232	60	2	2	1	5	49.8	0.65	1	2	204	58	1	1	2	153	69	5.4	2	2	2	2	2	2	2	6.09	1.009852217	75	3	146	2	0	1	0	249
1	487	4032	30657.98493	17627.9049	34590.16197	21472.73014	2	5	1	1	1	0	0	222	221	70	2	2	1	2.71	37.77	0.45	3	1	179	48	2	1	2	130	62	5.8	2	2	2	2	2	2	2	6.59	0.93323217	56	2	131	2	0	1	1	222
1	488	4037	48548.58621	27914.74595	54775.40238	34003.23579	1	11	1	1	1	0	0	178	177	79	2	1	1	0.89	24.63	0.16	1	1	197	46	1	2	1	143	49	7.7	1	2	2	2	2	2	1	5.53	1.112115732	50	1	151	2	0	0	1	178
1	489	4038	2270.809308	1383.022652	2941.890265	1430.936592	1	3	1	1	2	0	0	205	204	67	1	1	1	2.6	34.86	0.23	1	2	178	38	1	2	2	110	57	5.3	2	2	2	2	2	2	2	10.65	0.577464789	83	2	140	2	0	1	2	249
1	490	4045	13686.61095	7439.656915	15437.46718	10238.39506	1	1	1	1	2	0	0	65	63	84	1	2	6	1.44	24.65	0.11	1	2	178	46	1	1	2	126	46	5.3	2	2	2	2	2	2	2	5.09	1.208251473	36	2	132	2	0	0	2	249
1	491	4049	14027.78292	7625.108407	15683.85857	10388.50273	1	9	1	1	1	0	1	35	34	85	1	1	1	1.87	19.45	0.32	1	1	236	32	1	2	1	151	65	5.8	2	2	2	2	2	2	2	9.28	0.662715517	24	2	204	2	1	0	1	35
1	492	4051	45749.48831	24004.52018	51008.40424	25173.34388	2	1	1	0	0	0	0	249	248	64	1	2	1	1.77	26.26	0.07	3	1	231	31	2	2	2	102	74	5.2	2	2	2	2	1	2	2	7.21	0.852981969	58	2	200	1	1	0	0	249
1	493	4058	14251.77647	8203.169906	14088.99601	8003.644964	2	11	1	1	10	0	0	234	233	67	2	3	1	1.8	21.4	0.02	1	2	160	54	1	2	1	134	81	5.2	2	2	2	2	2	2	2	4.53	1.357615894	49	2	106	2	0	0	10	249
1	494	4078	3828.027887	2326.220951	4769.905679	2506.849994	1	6	1	1	7	1	1	216	214	62	1	3	1	5	27.5	0.16	3	2	168	29	1	1	1	108	66	5.9	2	2	2	2	2	2	2	5.1	1.205882353	59	3	139	2	0	0	1	216
1	495	4082	48296.73004	24493.4374	62664.98641	28062.09215	1	1	1	0	0	0	0	233	232	62	2	1	3	2.4	27.4	0.57	1	2	186	52	2	1	1	138	15	5.3	2	2	2	2	2	2	2	4.16	1.478365385	53	2	134	2	0	0	0	249
1	496	4094	38838.43074	20378.32398	44538.75872	21556.80807	1	9	1	0	0	0	0	229	227	60	1	3	1	5	27.31	0.04	1	2	150	51	1	1	2	99	57	4.5	2	2	2	2	2	2	2	6.6	0.931818182	64	3	99	2	0	0	0	249
1	497	4096	10874.70619	5911.184545	12470.79004	7173.376752	3	1	1	0	0	0	0	241	241	81	1	3	1	5	25.13	0.62	1	2	196	56	1	1	2	118	74	5.3	2	2	2	2	2	2	2	5.28	1.164772727	72	3	140	2	0	0	0	249
1	498	4101	1706.874374	1039.561497	1749.739154	1175.244783	2	3	1	1	10	0	1	141	141	67	1	1	1	2.93	25.51	0.66	1	2	130	39	1	1	1	122	71	5.6	2	2	2	1	1	2	2	4.69	1.31130064	23	2	91	1	0	0	10	249
1	499	4106	11368.48411	5824.045945	12636.91297	6995.655776	1	9	1	1	1	0	0	49	48	70	1	3	77	0.76	29.34	0.21	3	1	217	50	1	2	1	135	53	5.8	2	2	2	2	2	2	2	5.84	1.053082192	18	1	167	2	1	0	1	49
1	500	4108	21546.98523	11471.3161	25800.94487	13674.12803	2	12	1	1	3	0	1	58	56	72	1	1	1	0.98	24.98	0.42	2	2	201	61	1	1	2	139	71	5.5	2	2	2	2	2	2	2	7.22	0.851800554	20	1	140	2	0	0	3	249
1	501	4113	12838.39568	6978.590946	13630.85032	8468.702283	2	5	1	1	5	1	0	77	75	80	1	2	1	4.44	26.12	2.06	1	2	133	34	2	1	2	158	68	7.4	1	2	2	2	2	2	2	6.34	0.970031546	88	3	99	2	0	0	1	77
1	502	4119	20842.82691	9397.113976	23516.11694	14776.86572	2	1	1	1	10	0	1	158	157	80	2	3	5	4.55	21.19	0.06	1	1	263	87	2	2	2	134	72	5.7	2	2	2	1	2	2	2	6.66	0.923423423	48	3	176	1	1	0	10	249
1	503	4120	49819.4962	26140.0323	55789.44085	26894.0916	2	2	1	1	2	0	0	234	233	65	1	2	1	1.6	43.34	0.33	3	2	205	66	1	1	1	136	64	6.6	1	2	2	2	2	2	2	5.4	1.138888889	41	2	139	2	0	1	2	249
1	504	4130	13956.28293	7430.13147	15741.63688	8342.812586	2	7	1	0	0	0	0	246	246	76	1	1	3	0.8	27.36	0.12	1	1	208	47	1	1	2	157	86	5.3	2	2	2	2	2	2	2	4.69	1.31130064	10	1	161	2	1	0	0	249
1	505	4181	56634.44309	29715.79973	63421.03299	35290.77763	2	11	1	1	2	0	0	209	208	62	1	3	1	5	22.91	0.1	3	1	204	101	1	1	2	130	69	4.8	2	2	2	2	2	2	1	5.05	1.217821782	63	3	103	2	0	0	2	249
1	506	4194	14909.2665	8104.258101	17097.50396	9834.728761	2	11	1	1	2	0	0	30	30	85	1	3	1	2.71	26.56	0.01	1	2	120	27	1	2	2	108	50	5.3	2	2	2	2	2	2	2	6.75	0.911111111	43	2	93	2	0	0	2	249
1	507	4199	10077.6425	4779.77132	9913.459638	5157.618676	2	12	1	1	1	0	1	97	97	61	1	1	1	3.53	39.68	0.55	3	2	270	43	2	1	1	158	100	5.8	2	2	2	2	2	2	2	6.97	0.882352941	28	3	227	2	1	1	1	97
1	508	4212	2127.864899	1289.870947	2574.6528	1541.055054	1	4	1	0	0	0	0	248	247	62	1	1	1	1.63	29.86	0.08	1	2	240	47	1	1	2	132	74	6.1	2	2	2	2	2	2	2	4.63	1.328293737	23	2	193	2	1	0	0	249
1	509	4255	41430.71719	21011.37441	47869.09297	21006.13352	2	8	1	0	0	0	0	245	244	61	2	3	1	2.67	29.8	0.45	3	1	233	46	2	1	2	120	65	5.4	2	2	2	2	2	2	2	4.93	1.247464503	64	2	187	2	1	0	0	249
1	510	4263	38454.52599	22110.80502	44430.39862	23502.41407	2	1	1	1	2	0	1	205	204	74	2	3	2	1.8	24.96	0.47	1	2	219	64	2	2	2	163	66	5.4	2	2	2	2	2	2	2	6.86	0.896501458	53	2	155	2	0	0	2	249
1	511	4277	2838.511634	1728.778315	3177.084734	1740.747376	1	3	1	0	0	0	0	239	238	64	1	1	1	3.07	37.62	0.57	3	2	205	46	1	1	1	110	71	5.4	2	2	2	2	2	2	1	4.94	1.244939271	3	2	159	2	0	1	0	249
1	512	4280	54549.99001	27664.74592	61546.54307	28898.94319	1	5	1	0	0	0	0	234	233	64	2	2	1	5	34.74	0.22	1	1	179	44	2	1	1	158	70	5.1	2	2	2	2	2	2	2	5.18	1.187258687	69	3	135	2	0	1	0	249
1	513	4303	9367.889142	4799.146151	10097.43121	5143.686368	2	13	1	1	7	1	1	114	113	78	1	1	2	1.56	23.12	0.5	3	2	225	39	1	2	1	133	60	7.2	1	2	2	2	2	2	2	7.56	0.813492063	30	2	186	2	1	0	1	114
1	514	4312	46701.48421	23684.41671	49822.70837	23678.50908	2	1	1	0	0	0	0	236	235	60	2	2	1	5	26.1	0.27	1	2	231	104	2	2	1	128	84	5.5	2	2	2	2	2	2	2	4.37	1.407322654	44	3	127	2	0	0	0	249
1	515	4316	26677.94019	14202.96536	30593.46937	15335.79952	2	7	1	1	2	0	0	204	203	70	1	3	1	1.6	29.56	0.24	1	2	212	43	1	1	1	151	75	5	2	2	2	2	2	2	2	6.13	1.003262643	53	2	169	2	1	0	2	249
1	516	4333	12434.84792	5897.7811	12548.68822	6364.008632	1	9	1	0	0	0	0	230	230	62	1	3	1	4.52	30.97	0.07	1	1	174	45	1	2	1	129	63	5.8	2	2	2	2	2	2	2	6.13	1.003262643	53	3	129	2	0	1	0	249
1	517	4336	55348.24206	28069.57533	59047.3594	28062.5739	2	4	1	1	1	0	0	104	104	67	2	2	1	3.03	37.8	0.6	1	2	278	49	1	1	1	171	57	6.7	1	2	2	2	2	2	2	8.4	0.732142857	48	2	229	2	1	1	1	104
1	518	4337	9787.13869	5013.926645	10159.83891	5223.673157	1	8	1	0	0	0	0	243	242	66	1	1	1	5	35.7	0.28	1	2	192	31	2	1	2	112	72	6.8	2	2	2	2	2	2	2	8	0.76875	0	3	161	2	1	1	0	249
1	519	4343	8588.883239	5231.007304	8627.503667	5637.190493	1	7	1	0	0	0	0	246	245	60	1	3	1	5	33.85	4.32	3	2	238	56	1	1	2	132	83	4.8	2	2	2	2	2	2	2	7	0.878571429	51	3	182	2	1	1	0	249
1	520	4351	10966.82932	5961.260089	12576.43411	7234.144732	1	7	1	1	5	0	0	56	56	81	1	1	1	3.11	19.85	0.06	1	2	222	74	2	1	2	140	52	5.3	2	2	2	2	2	2	2	9.84	0.625	18	2	148	2	0	0	1	56
1	521	4373	11298.56777	6503.334605	14405.6145	7415.458359	2	8	1	1	10	1	1	216	215	72	2	1	1	1.08	35.93	0.42	3	2	176	36	2	2	1	150	77	6	2	2	2	2	2	2	2	7.35	0.836734694	33	1	140	2	0	1	10	249
1	522	4386	57255.66951	29036.91732	64599.2516	30332.33077	1	5	1	0	0	0	0	231	231	61	2	2	1	4.52	28.51	0.19	3	2	276	70	2	1	1	149	89	5.1	2	2	2	2	2	2	2	6.59	0.93323217	85	3	206	2	1	0	0	249
1	523	4389	13113.47545	7128.116575	13922.90949	8650.155537	2	13	1	1	10	0	1	69	68	85	1	3	1	3.16	26.3	0.19	1	1	210	38	2	2	1	143	64	5.3	2	2	2	2	2	2	1	5.97	1.030150754	58	2	172	2	1	0	10	249
1	524	4391	31647.67408	16848.78276	35696.19476	20631.26121	2	5	1	1	3	0	0	167	166	71	1	2	2	4.95	36.26	1.01	1	2	196	46	1	1	2	111	72	5	2	2	2	2	2	2	2	4.81	1.278586279	40	3	150	2	0	1	3	249
1	525	4393	38640.71147	22217.85902	47965.01587	25308.71513	1	10	1	1	2	0	0	67	66	75	2	1	1	3.11	28.08	0.19	1	2	198	88	1	1	2	135	0	5.5	2	2	2	2	2	1	2	5.21	1.180422265	56	2	110	1	0	0	2	249
1	526	4398	10874.70619	5911.184545	12177.83848	6976.834292	3	1	1	1	1	0	0	158	158	85	1	2	1	3.34	26.09	0.12	1	2	254	64	1	1	2	135	60	5.7	2	2	2	2	2	1	2	7.69	0.799739922	42	2	190	1	1	0	1	158
1	527	4409	10519.56133	5389.14493	11338.79205	5642.164274	1	7	1	1	2	1	0	25	24	71	1	3	3	3.66	19.84	0.13	1	2	231	65	1	1	2	124	27	4.8	2	2	2	1	2	1	2	8.66	0.710161663	20	3	166	1	1	0	2	249
1	528	4438	29279.37108	15362.73476	32787.96185	18244.93573	1	1	1	0	0	0	0	233	232	67	1	2	1	1.24	39.79	0.68	3	2	177	23	2	1	1	160	67	8.9	1	2	2	1	2	2	2	7.44	0.826612903	34	1	154	1	0	1	0	249
1	529	4444	32624.20358	17368.67352	36797.64655	19707.64295	2	1	1	1	1	1	0	8	6	75	1	1	3	0.96	27.96	0.65	3	2	226	37	1	1	2	130	65	6.4	1	2	2	2	2	2	2	8.5	0.723529412	29	1	189	2	1	0	1	8
1	530	4445	42138.16648	24228.84586	47335.55164	25839.96226	1	8	1	0	0	0	0	240	239	76	2	3	2	1.46	23.68	0.1	3	2	160	77	2	1	2	129	62	5.3	2	2	2	2	2	2	2	5.63	1.092362345	57	2	83	2	0	0	0	249
1	531	4461	13686.61095	7439.656915	17931.63993	8605.993833	1	1	1	1	2	0	0	78	76	80	1	3	2	5	29.9	0.64	3	1	198	28	2	1	1	186	86	5.1	2	2	2	2	2	2	1	5.42	1.134686347	50	3	170	2	1	0	2	249
1	532	4463	55348.24206	28069.57533	62174.97792	28156.50405	2	10	1	1	1	0	0	115	113	60	2	2	3	2.49	21.89	0.16	1	2	254	48	2	2	2	123	68	5.4	2	2	2	2	2	2	2	5.28	1.164772727	69	2	206	2	1	0	1	115
1	533	4472	2127.864899	1289.870947	2574.6528	1541.055054	1	4	1	0	0	0	0	247	246	73	1	1	1	0.59	28.81	0.08	3	2	153	34	2	1	1	149	70	5.6	2	2	2	2	2	2	2	5.97	1.030150754	19	1	119	2	0	0	0	249
1	534	4477	43237.08186	24860.70656	53670.52619	32888.91402	2	11	1	1	6	0	0	208	207	76	2	1	2	0.73	25.19	0.14	3	1	248	66	2	2	1	141	72	6.1	2	2	2	2	2	2	1	6.65	0.92481203	2	1	182	2	1	0	6	249
1	535	4497	3142.389686	1859.876707	3092.192296	2367.127826	2	6	1	0	0	0	0	233	232	62	2	3	1	0.89	25.91	0.38	3	1	188	44	1	2	1	115	53	6.8	1	2	2	1	2	2	1	24.84	0.247584541	38	1	144	1	0	0	0	249
1	536	4523	26284.02972	11850.31302	29655.20557	18634.49615	1	4	1	1	6	0	1	68	67	81	2	2	2	1.96	24.29	0.16	3	2	214	51	2	2	1	219	76	5.4	2	2	2	2	2	2	2	7.78	0.790488432	29	2	163	2	1	0	6	249
1	537	4525	57758.42816	30305.54889	75672.7389	30558.85983	1	11	1	1	3	0	0	73	72	67	1	1	1	1.55	26.2	0.69	3	2	202	60	1	1	2	146	101	5.3	2	1	2	2	1	2	1	5.81	1.058519793	39	2	142	1	0	0	3	249
1	538	4530	8123.335092	4675.704681	10357.20953	5331.494605	2	9	1	1	10	0	0	80	80	83	2	1	5	0	28	0.17	1	2	183	62	1	1	1	116	57	4.9	2	2	2	2	2	2	2	11.34	0.542328042	20	1	121	2	0	0	10	249
1	539	4531	10966.82932	5961.260089	12227.46929	7171.649891	1	7	1	1	10	0	0	85	84	85	1	1	1	3.53	20.3	0.33	1	2	174	46	2	2	2	144	0	5.3	2	2	2	2	2	2	2	7.65	0.803921569	34	3	128	2	0	0	10	249
1	540	4557	2127.864899	1289.870947	2237.673263	1429.411529	1	4	1	1	10	0	0	123	122	60	1	2	1	2.05	21.88	0.17	3	2	200	70	2	1	2	87	60	5.4	2	2	2	2	2	2	2	4.81	1.278586279	52	2	130	2	0	0	10	249
1	541	4559	11002.15144	6332.720538	12290.25243	6178.690362	1	13	1	1	2	0	0	1	1	70	2	1	3	0	28.54	2.12	3	2	284	45	1	1	2	129	76	5.5	2	2	2	2	2	2	2	6.59	0.93323217	34	1	239	2	1	0	2	249
1	542	4563	26678.63638	14203.336	31945.72322	15336.19972	3	1	1	1	10	0	0	180	179	70	1	1	1	3.25	22.93	0.03	1	2	242	54	2	2	2	108	64	5.2	2	2	2	2	2	2	2	5	1.23	55	2	188	2	1	0	10	249
1	543	4570	10519.56133	5389.14493	10348.17882	5614.587867	1	7	1	1	10	1	0	124	123	70	1	1	2	3.91	25.54	0.08	1	2	186	31	2	1	2	142	70	6.2	2	2	2	2	2	2	2	7.75	0.793548387	38	3	155	2	0	0	10	249
1	544	4574	10966.82932	5961.260089	13131.97905	7035.937297	1	7	1	1	10	0	0	125	125	85	1	1	1	1.33	30.56	0.39	1	1	210	43	2	2	1	152	74	5.5	2	2	2	2	2	2	1	11.97	0.513784461	28	2	167	2	1	1	10	249
1	545	4579	31445.59658	18080.77038	33547.21621	22283.75753	2	7	1	0	0	0	0	247	245	74	2	3	1	4.3	28.94	0.88	3	1	232	47	1	2	2	126	64	5.8	1	2	2	2	2	2	2	8.29	0.74185766	28	3	185	2	1	0	0	249
1	546	4584	22995.70883	12499.8208	25751.31897	14753.24916	1	1	1	1	3	0	0	133	132	84	1	3	1	1.16	25.95	0.06	1	2	176	41	2	1	2	142	57	5.4	2	2	2	2	2	2	2	7.22	0.851800554	49	1	135	2	0	0	3	249
1	547	4591	8986.031938	4603.521662	9685.83616	4934.017609	2	5	1	1	2	0	0	57	57	73	1	1	4	0.38	23.59	0.03	3	1	222	43	1	2	1	171	101	5.8	2	2	2	2	2	1	2	6.87	0.895196507	18	1	179	1	1	0	2	249
1	548	4593	17149.6413	9130.23118	22468.76118	9078.575091	1	10	1	1	2	0	0	40	39	75	1	1	1	1.42	26.2	0.25	3	2	158	27	1	2	2	141	74	14.1	1	2	1	2	2	2	1	7.16	0.858938547	40	2	131	1	0	0	2	249
1	549	4596	24739.83482	11154.10345	27912.95303	16085.17094	1	5	1	1	2	0	0	24	23	81	2	3	1	2.53	25.92	0.24	3	2	280	41	2	2	2	145	49	5.5	2	2	2	2	2	2	1	6.5	0.946153846	48	2	239	2	1	0	2	249
1	550	4605	62508.03061	32797.64076	81895.47449	33071.78201	1	2	1	1	2	0	0	57	56	64	1	3	1	3.12	35.89	0.58	2	2	214	26	1	2	2	123	79	5.7	2	2	2	2	2	2	2	7.9	0.778481013	54	2	188	2	1	1	2	249
1	551	4621	57758.42816	30305.54889	74381.73017	31924.94122	1	11	1	1	6	0	0	215	214	69	1	1	1	2.45	29.1	0.13	3	2	271	42	1	2	2	135	72	8.8	2	2	2	2	2	2	2	6.35	0.968503937	40	2	229	2	1	0	6	249
1	552	4624	2080.261298	1264.135884	2517.05387	1510.308452	1	4	1	1	10	0	0	181	180	65	1	1	1	1.78	22.99	0.11	3	1	206	81	1	1	2	123	69	10.2	1	2	2	2	2	2	2	7.25	0.848275862	41	2	125	2	0	0	10	249
1	553	4636	24073.11961	10853.51089	27042.33458	14139.19436	1	12	1	1	4	0	0	104	103	85	2	1	2	1.46	22.85	0.42	1	2	344	50	2	2	2	140	64	5.4	2	2	2	2	2	2	2	7.57	0.812417437	36	2	294	2	1	0	4	249
1	554	4644	37232.89683	18882.47148	41941.79563	17728.75963	1	5	1	0	0	0	0	234	233	64	2	1	1	1.24	32.04	0.91	3	2	239	43	2	2	1	126	91	5.7	2	2	2	2	2	2	2	14.37	0.427974948	10	1	196	2	1	1	0	249
1	555	4666	41406.26087	21725.65118	46294.55296	22783.51261	1	8	1	0	0	0	0	243	242	67	1	2	1	1.07	18.68	0.07	1	1	226	89	1	1	2	171	94	4.7	2	2	2	2	2	2	2	8.62	0.713457077	28	1	137	2	0	0	0	249
1	556	4669	2036.705496	1205.45874	2271.50622	1534.228003	2	3	1	0	0	0	0	249	248	61	2	1	1	2.93	25.27	0.08	1	2	231	61	2	2	2	120	71	5.9	2	2	2	2	2	2	2	7.28	0.84478022	33	2	170	2	1	0	0	249
1	557	4685	2133.592967	1299.451871	2581.583591	1294.573399	2	3	1	1	1	0	0	234	233	78	1	2	1	2.21	26.81	0.13	1	2	169	48	2	1	1	165	68	5.6	2	2	1	2	2	1	2	8.82	0.697278912	12	2	121	1	0	0	1	234
1	558	4688	11298.56777	6503.334605	12238.7568	8408.96415	2	8	1	0	0	0	0	245	245	60	2	2	3	3.35	46.5	0.6	2	2	208	38	1	2	1	138	70	7.3	1	2	2	2	2	2	2	7.19	0.855354659	43	2	170	2	1	1	0	249
1	559	4690	16517.97636	8978.70755	19779.07317	11005.16026	1	12	1	1	2	0	0	13	12	85	1	1	1	1.28	27.26	1.95	1	2	156	33	2	1	2	91	50	5.1	2	2	1	2	1	2	2	8.62	0.713457077	23	1	123	1	0	0	2	249
1	560	4707	45757.45035	26309.88257	48815.58142	27965.77301	2	10	1	1	1	0	0	71	71	79	2	2	2	1.82	31.72	1.03	2	2	252	24	2	2	1	187	37	5.6	2	2	2	2	2	2	2	10.72	0.57369403	34	2	228	2	1	1	1	71
1	561	4728	3612.817963	2138.307673	4029.32014	2075.570166	1	3	1	0	0	0	0	238	237	62	2	1	1	3.07	28.84	0.46	1	1	219	42	2	2	2	133	63	6.7	1	2	2	2	2	2	2	6.63	0.92760181	45	2	177	2	1	0	0	249
1	562	4732	38454.52599	22110.80502	47733.90238	27180.76395	1	9	1	1	1	0	0	171	171	70	2	1	1	2.22	27.53	0.34	3	2	311	60	2	2	2	124	78	5.5	2	2	2	2	2	2	2	10.06	0.611332008	53	2	251	2	1	0	1	171
1	563	4734	26313.93192	11863.79461	32663.68848	17108.60627	1	11	1	1	10	0	0	102	101	80	2	1	1	0.93	24.03	0.12	3	2	195	62	2	2	1	152	71	5.2	2	2	2	2	1	2	2	12.12	0.507425743	31	1	133	1	0	0	10	249
1	564	4755	10077.6425	5162.751019	10461.40528	5378.723269	2	12	1	0	0	0	0	243	242	63	1	2	1	3.73	30.74	0.28	1	2	214	54	2	1	1	128	87	5.7	2	2	2	2	2	2	2	6.15	1	30	3	160	2	1	1	0	249
1	565	4766	12354.73702	7111.254316	13382.81318	9195.018592	1	7	1	1	10	0	0	106	105	78	2	3	2	0.98	34.79	0.28	2	1	239	47	1	1	1	138	64	7.8	1	2	2	2	2	2	2	11.66	0.527444254	22	1	192	2	1	1	10	249
1	566	4769	20218.94546	9115.833271	26689.4055	10816.42922	2	5	1	1	10	1	1	99	97	85	2	1	2	1.8	31.53	3.38	3	2	180	55	2	2	1	188	46	9.5	1	1	1	2	1	2	1	15.15	0.405940594	21	2	125	1	0	1	10	249
1	567	4775	45097.52012	25930.43207	50881.70436	28799.25727	1	5	1	0	0	0	0	235	234	70	2	2	2	3.03	24.12	0.09	1	2	209	46	1	1	2	127	71	5	2	2	2	2	2	2	2	6.12	1.004901961	68	2	163	2	1	0	0	249
1	568	4778	38150.36167	20310.72344	42535.75596	21741.2582	1	5	1	1	2	0	0	19	18	75	1	3	1	5	30.15	0.27	3	2	185	34	1	1	1	197	0	5.3	2	2	2	2	2	2	2	6.34	0.970031546	55	3	151	2	0	1	2	249
1	569	4792	55348.24206	28069.57533	59047.3594	28062.5739	2	10	1	0	0	0	0	235	233	67	2	3	1	5	24.57	1.77	1	2	240	65	1	1	2	122	82	5.2	2	2	2	2	2	2	2	4.5	1.366666667	76	3	175	2	1	0	0	249
1	570	4800	1665.050875	1009.32195	2014.661692	1005.532699	2	2	1	0	0	0	0	233	232	67	1	1	1	1.55	26.18	0.54	3	2	192	26	1	1	1	135	63	6.7	1	2	2	2	2	2	2	5.87	1.04770017	27	2	166	2	1	0	0	249
1	571	4812	3476.180773	2129.533962	3723.435795	2139.23845	1	6	1	1	2	0	0	93	92	64	2	1	2	1.81	25.86	0.61	3	2	274	34	2	2	2	175	73	11.6	2	2	2	2	2	2	2	7.12	0.863764045	13	2	240	2	1	0	2	249
1	572	4828	13409.1658	7718.172229	13598.91818	7530.443841	1	9	1	0	0	0	0	230	228	67	2	1	1	1.94	28.63	0.02	3	2	225	81	2	2	1	127	79	5.4	2	2	2	2	2	2	2	7.09	0.8674189	37	2	144	2	0	0	0	249
1	573	4838	20842.82691	9397.113976	23516.11694	13606.07398	2	1	1	1	1	0	0	126	124	85	2	3	1	2.67	27.73	0.29	1	2	212	39	2	2	2	168	78	5.8	2	2	2	2	2	2	2	7.31	0.841313269	49	2	173	2	1	0	1	126
1	574	4840	10673.79123	6332.720538	11923.44873	7509.307775	2	13	1	1	1	1	1	144	142	81	2	1	1	1.03	27.61	0.23	3	1	236	50	2	2	1	153	72	6.5	1	1	2	2	2	1	2	12.37	0.497170574	18	1	186	1	1	0	1	144
1	575	4853	42362.76821	21484.05928	48945.98567	21478.70048	1	8	1	0	0	0	0	242	242	62	2	3	6	5	23.37	0.11	1	2	225	47	2	1	2	146	86	5.2	2	2	2	2	2	2	2	6	1.025	78	3	178	2	1	0	0	249
1	576	4863	3291.875308	2004.896714	3374.544258	1997.369822	2	6	1	1	5	0	0	115	115	80	1	1	1	2.73	27.84	0.55	3	2	144	37	1	1	1	193	77	5.2	2	2	2	2	2	2	2	8.1	0.759259259	31	2	107	2	0	0	1	115
1	577	4869	14251.77647	8203.169906	15920.33444	8003.644964	2	11	1	0	0	0	0	231	231	63	2	1	1	4.19	29.24	0.15	3	2	146	39	2	2	1	175	67	7.1	1	2	2	2	2	2	2	7	0.878571429	24	3	107	2	0	0	0	249
1	578	4877	16708.52076	9082.28213	18845.95404	11582.03173	1	11	1	1	9	1	0	96	95	81	1	1	1	1.42	25.15	0.14	1	2	235	49	1	1	2	165	70	5.8	2	2	1	1	1	2	1	6.28	0.979299363	32	2	186	1	1	0	9	249
1	579	4896	25101.86282	11317.32595	28321.41456	14940.56856	2	10	1	1	1	0	0	84	83	85	2	3	3	5	18.85	0.19	1	2	258	57	2	1	1	141	55	5.4	2	1	2	1	1	2	2	5.69	1.080843585	48	3	201	1	1	0	1	84
1	580	4905	1903.271115	1222.489571	2038.647659	1407.951967	1	13	1	0	0	0	0	236	235	63	2	1	2	4.25	29.19	0.24	3	2	247	47	2	2	2	116	57	5.5	2	2	2	2	2	2	2	7.6	0.809210526	33	3	200	2	1	0	0	249
1	581	4918	57942.72979	29385.35639	65374.43387	30696.31463	1	12	1	0	0	0	0	242	242	63	2	1	1	2.71	30.94	0.48	3	2	208	43	2	1	1	131	83	5.2	2	2	2	2	2	2	2	4.41	1.394557823	81	2	165	2	1	1	0	249
1	582	4934	38150.36167	20310.72344	40505.2066	21930.71481	3	1	1	1	9	0	0	179	178	70	1	3	1	5	26.02	0.27	1	2	150	34	2	1	2	103	57	5.4	2	2	2	2	2	2	2	5.81	1.058519793	62	3	116	2	0	0	9	249
1	583	4940	46199.88286	24240.83988	51736.08383	28788.66117	2	11	1	0	0	0	0	231	231	67	1	2	1	3.73	30.05	0.09	3	2	222	54	2	1	1	174	85	5.4	2	2	2	1	2	2	2	4.93	1.247464503	55	3	168	1	1	1	0	249
1	584	4945	41406.26087	21725.65118	43962.07736	22982.05158	1	8	1	1	2	0	0	235	235	62	1	3	1	5	20.94	0.23	1	2	203	43	1	1	2	140	80	5.2	2	2	2	2	2	2	2	6.18	0.995145631	53	3	160	2	1	0	2	249
1	585	4952	31865.42163	18322.16381	35795.75091	19540.51068	2	8	1	1	10	0	0	188	187	74	2	1	1	1.52	21.54	0.2	3	2	233	68	1	2	2	116	0	5.4	2	2	2	2	2	2	2	8.47	0.72609209	33	2	165	2	1	0	10	249
1	586	4964	1650.529231	1127.43901	1735.704711	1174.88917	1	12	1	1	10	0	0	61	60	70	1	1	1	3.25	31.1	0.96	3	2	265	42	2	1	1	144	81	5.5	2	2	2	2	2	2	2	7.19	0.855354659	32	2	223	2	1	1	10	249
1	587	4982	46927.59903	23799.08967	50063.93524	23793.15344	1	10	1	1	10	1	0	24	23	65	2	2	3	1.44	22.83	0.01	1	1	174	68	1	2	2	138	54	9	1	2	2	2	2	2	2	8.69	0.707710012	43	2	106	2	0	0	10	249
1	588	4983	29627.04353	15773.02708	33975.41348	17031.08998	1	8	1	1	10	0	0	166	166	78	1	3	1	5	22.62	0.02	3	2	184	68	2	1	2	126	62	5.2	2	2	2	2	2	2	1	5.53	1.112115732	59	3	116	2	0	0	10	249
1	589	4985	101430.5337	44084.89533	110724.238	57318.03345	1	1	1	1	1	0	1	220	219	82	2	2	1	1.6	23.85	0.03	1	1	194	53	2	1	2	125	55	5.5	2	2	2	1	2	2	2	6.68	0.920658683	60	2	141	1	0	0	1	220
1	590	4995	20808.59034	11078.2049	23302.1148	11634.06686	2	9	1	1	8	0	0	59	59	73	1	3	1	1.07	27.59	0.18	3	2	172	40	2	1	1	109	61	5.5	2	2	2	2	2	2	2	8.1	0.759259259	37	1	132	2	0	0	8	249
1	591	4998	1607.8549	977.063351	1690.828174	973.395207	2	13	1	0	0	0	0	235	234	61	1	1	1	0.85	27.4	0.48	1	2	319	45	2	2	2	124	80	5.5	2	2	2	2	2	2	2	5.93	1.037099494	55	1	274	2	1	0	0	249
1	592	5002	1825.445815	1111.776715	2043.182054	1119.474014	2	2	1	1	1	0	0	25	24	66	1	1	3	1.15	26.48	1.64	3	1	139	67	1	1	2	140	52	5.2	2	1	2	2	2	2	2	6.97	0.882352941	32	1	72	1	0	0	1	25
1	593	5018	23151.92332	12147.69457	30332.70648	14652.92903	2	7	1	0	0	0	0	247	247	66	1	1	4	0.84	31.2	0.25	2	1	196	54	2	1	1	141	70	5.9	2	2	2	2	2	2	2	12.79	0.48084441	3	1	142	2	0	1	0	249
1	594	5043	45749.48831	24004.52018	51601.97999	28796.44488	2	1	1	0	0	0	0	230	229	60	1	2	1	4.09	33.62	0.45	3	2	232	40	1	1	2	138	83	8.2	1	2	2	2	2	2	2	6	1.025	48	3	192	2	1	1	0	249
1	595	5051	26313.93192	11863.79461	31746.15669	17177.57893	1	11	1	1	5	0	0	56	55	85	2	1	2	1.44	21.26	0.35	1	2	184	30	2	1	2	151	64	5.9	2	2	1	2	1	2	1	8.69	0.707710012	34	2	154	1	0	0	1	56
1	596	5055	28073.0036	15259.69549	31300.00288	18722.78241	1	11	1	1	10	0	1	113	112	83	1	1	1	1.63	26.77	0.18	1	1	194	40	2	2	2	119	82	4.9	2	2	2	2	2	2	1	13.86	0.443722944	5	2	154	2	0	0	10	249
1	597	5060	44039.63481	22334.47352	53131.13798	27790.44664	1	7	1	1	10	0	0	160	159	68	2	1	3	0.96	23.74	0.22	3	1	228	55	1	1	2	101	67	5.1	2	2	2	2	2	2	2	8.47	0.72609209	31	1	173	2	1	0	10	249
1	598	5083	47161.25098	23917.58505	53210.12825	29760.28831	2	3	1	1	2	0	0	27	26	62	2	3	2	3.47	21.61	0.59	2	2	212	64	1	1	2	106	69	4.9	2	2	2	2	2	2	1	5.94	1.035353535	70	2	148	2	0	0	2	249
1	599	5124	3922.28779	2388.845616	4390.131965	2687.414382	1	10	1	0	0	0	0	247	246	60	1	1	3	0.61	40.17	0.54	2	2	242	50	1	1	1	146	82	6.1	2	1	2	2	2	2	2	9.04	0.680309735	43	1	192	1	1	1	0	249
1	600	5127	25966.93062	11707.34698	27702.39177	14791.7029	1	5	1	1	1	0	0	121	120	84	2	3	6	4.85	44.26	0.67	3	1	243	44	2	1	1	153	58	5.3	2	2	2	2	2	2	2	7.47	0.823293173	33	3	199	2	1	1	1	121
1	601	5135	1900.997522	1157.791024	2127.745447	1165.8069	1	12	1	1	2	0	0	22	21	80	1	1	2	1.59	22.21	0.6	3	2	261	34	1	2	2	158	0	6.9	2	2	2	2	2	2	2	7.81	0.787451985	33	2	227	2	1	0	2	249
1	602	5136	2270.809308	1383.022652	2541.667788	1392.597901	1	3	1	1	10	0	1	173	172	64	1	1	1	3.66	28.22	0.07	3	1	210	43	2	1	2	116	61	5	2	2	2	2	2	2	2	8.3	0.740963855	33	3	167	2	1	0	10	249
1	603	5139	1706.874374	1039.561497	2065.266873	1282.397711	1	3	1	1	3	0	0	112	111	67	1	1	6	2.22	36.32	0.36	2	1	264	30	2	2	2	125	76	10.1	2	2	2	2	2	2	2	6	1.025	33	2	234	2	1	1	3	249
1	604	5143	8867.641499	4542.870536	10018.37529	4732.911459	2	7	1	1	9	0	0	43	43	70	1	3	1	5	31.63	0.59	3	2	179	45	1	1	1	131	60	9.4	1	2	2	2	2	2	2	5.31	1.15819209	50	3	134	2	0	1	9	249
1	605	5184	2664.356077	1622.709927	3073.714981	1678.92768	1	3	1	0	0	0	0	239	237	61	1	3	1	5	24.77	0.08	1	2	139	43	2	1	1	132	48	6.4	1	2	2	2	2	2	2	4.22	1.457345972	51	3	96	2	0	0	0	249
1	606	5186	12838.39568	6978.590946	14376.83982	9507.682673	2	5	1	1	1	0	0	33	32	82	1	2	1	1.96	27.41	0.12	3	1	203	44	2	1	2	112	0	5.5	2	2	2	1	2	2	2	9.75	0.630769231	42	2	159	1	0	0	1	33
1	607	5187	37285.61631	19563.57027	44646.80885	22846.68045	3	1	1	1	10	0	0	86	86	60	1	1	1	4.29	33.04	0.26	1	2	217	32	1	1	2	125	75	6.8	2	2	2	2	2	2	2	5	1.23	61	3	185	2	1	1	10	249
1	608	5188	44380.084	23286.00082	49481.58654	24419.8385	2	5	1	0	0	0	0	241	241	64	1	2	1	4.95	27.09	0.08	1	2	189	45	2	2	2	143	83	5.4	2	2	2	2	2	2	2	5.22	1.17816092	52	3	144	2	0	0	0	249
1	609	5191	2709.613472	1603.730755	3021.990105	1556.677625	1	3	1	0	0	0	0	238	237	61	2	1	1	1.34	33.69	0.67	1	2	177	45	2	2	1	129	79	10.9	1	2	2	2	2	2	2	6	1.025	31	2	132	2	0	1	0	249
1	610	5195	2462.47422	1581.671171	2560.017706	2013.046255	1	4	1	1	1	1	0	142	141	74	2	1	1	0.85	30.67	0.45	1	2	172	36	2	2	1	195	87	5.9	2	2	1	2	2	2	2	7.35	0.836734694	21	1	136	1	0	1	1	142
1	611	5220	13686.61095	7439.656915	16388.71938	8780.85485	1	1	1	1	3	0	0	108	107	80	1	1	1	1.96	24.97	0.5	1	1	191	45	1	1	2	116	64	5.7	2	2	2	2	2	2	1	7.69	0.799739922	39	2	146	2	0	0	3	249
1	612	5222	14464.41475	8325.562223	14669.0999	8123.060344	1	12	1	1	10	1	1	170	169	71	2	2	2	2.49	34.46	0.36	3	2	254	68	2	2	1	141	77	5.5	2	2	2	2	2	2	2	7.59	0.81027668	12	2	186	2	1	1	10	249
1	613	5225	20842.82691	9397.113976	25872.36325	13551.44189	2	1	1	1	2	0	0	95	94	80	2	2	2	1.33	25.39	0.2	1	2	199	40	1	1	1	144	59	6.6	1	1	2	2	1	2	1	9.44	0.651483051	49	2	159	1	0	0	2	249
1	614	5229	2990.927579	1921.10191	3203.66734	2445.051207	2	5	1	0	0	0	0	241	240	64	2	1	2	0.85	34.04	0.11	1	1	204	48	2	2	1	160	85	6.2	1	2	2	2	2	2	2	6.75	0.911111111	37	1	156	2	0	1	0	249
1	615	5235	11298.56777	6503.334605	11169.51817	7833.898283	2	8	1	1	10	0	1	219	219	70	2	3	2	2.51	38.51	0.26	1	2	125	38	2	2	1	157	60	5.2	2	2	2	2	2	2	2	5.92	1.038851351	33	2	87	2	0	1	10	249
1	616	5238	63956.41155	36774.02618	72159.4273	40842.53737	1	7	1	1	2	0	1	136	135	79	2	2	3	0.86	27.45	0.2	1	2	263	71	2	1	1	138	66	5.5	2	2	2	2	2	2	2	7.44	0.826612903	38	1	192	2	1	0	2	249
1	617	5240	13409.1658	7718.172229	13256.00944	8800.682765	1	9	1	1	5	0	0	231	230	70	2	1	1	1.81	39.33	0.64	1	2	245	46	1	2	2	129	64	7.1	1	1	2	2	2	2	2	7.25	0.848275862	29	2	199	1	1	1	1	231
1	618	5248	28312.27052	14855.30209	33901.88108	15871.97251	2	1	1	1	1	0	0	198	197	67	1	1	1	1.05	40.2	0.53	1	2	184	34	1	1	1	142	89	7.6	1	1	1	1	2	2	2	6.29	0.977742448	41	1	150	1	0	1	1	198
1	619	5255	28312.27052	14855.30209	32467.67085	15653.69639	2	1	1	0	0	0	0	237	236	60	1	2	1	2.13	35.1	0.22	1	2	208	45	1	1	2	133	89	5.6	2	2	2	2	2	2	2	5.16	1.191860465	46	2	163	2	1	1	0	249
1	620	5265	20842.82691	9397.113976	22235.82621	11872.82809	2	1	1	1	7	1	0	92	91	81	2	2	2	1.58	30.82	2.59	1	2	360	32	2	2	2	114	62	13.1	2	2	2	2	2	2	2	7.93	0.775535939	53	2	328	2	1	1	1	92
1	621	5274	2702.15334	1599.315349	2894.353063	1552.391766	1	10	1	1	1	0	0	32	32	77	2	1	2	0.54	33.12	0.52	3	1	247	57	2	1	2	152	67	6.1	1	1	2	2	1	1	2	26.97	0.228031146	10	1	190	1	1	1	1	32
1	622	5275	45749.48831	24004.52018	52464.15425	25392.70821	1	9	1	1	10	0	0	195	194	60	1	2	1	4.89	35.57	0.32	1	2	218	26	1	1	2	119	79	5.8	2	2	2	2	2	1	2	4.69	1.31130064	63	3	192	1	1	1	10	249
1	623	5284	31445.59658	18080.77038	33547.21621	19218.73726	2	7	1	0	0	0	0	246	245	70	2	3	1	5	30.08	0.05	1	2	209	45	2	2	2	126	78	5.4	2	2	2	2	2	2	2	4.22	1.457345972	65	3	164	2	1	1	0	249
1	624	5295	2295.890808	1474.673023	2386.835595	1416.227418	1	6	1	1	10	0	0	240	239	70	2	1	1	1.5	24.6	0.44	3	2	207	66	2	2	2	141	69	5.3	2	2	2	2	2	2	2	9.87	0.623100304	24	2	141	2	0	0	10	249
1	625	5302	45749.48831	24004.52018	48573.39209	25392.70821	2	1	1	1	2	0	0	177	176	62	1	2	1	2.67	23.54	0.21	3	2	282	52	1	1	2	137	77	5.5	2	2	2	2	2	2	2	5.72	1.075174825	70	2	230	2	1	0	2	249
1	626	5310	10822.34199	5882.72084	11490.35498	7138.835303	2	7	1	1	3	0	0	139	138	82	1	3	1	5	24.34	0.54	3	2	217	64	1	1	2	146	28	5	2	2	2	2	2	2	2	7.13	0.862552595	55	3	153	2	0	0	3	249
1	627	5320	10553.67786	6074.583948	11431.88227	7854.579496	2	5	1	1	10	1	0	223	223	64	2	1	2	5	23.7	3.38	1	1	209	72	2	2	1	172	70	5.9	2	2	2	2	2	2	2	16.4	0.375	20	3	137	2	0	0	10	249
1	628	5321	5194.190032	3074.269591	5870.122472	3066.223642	1	4	1	0	0	0	0	246	245	76	2	1	2	0.6	20.57	0.35	1	2	267	71	2	2	2	136	30	5.5	2	2	2	2	2	2	2	7.43	0.827725437	34	1	196	2	1	0	0	249
1	629	5322	1987.29248	1210.348446	2404.564384	1493.079612	1	6	1	1	2	0	0	225	225	67	1	3	6	3.34	34.24	0.72	2	2	197	44	2	1	1	113	64	5.6	2	1	2	2	1	2	2	6.25	0.984	39	2	153	1	0	1	2	249
1	630	5323	39768.0693	22866.07372	45948.0679	28181.43429	1	1	1	1	10	0	0	226	224	74	2	1	1	2.48	22.04	0.35	1	1	223	67	2	1	1	166	62	5.5	2	2	2	2	2	2	2	8.13	0.756457565	41	2	156	2	0	0	10	249
1	631	5329	24438.63379	11018.30516	30335.86632	16099.9181	2	2	1	1	1	0	0	86	86	80	2	2	3	1.27	22.06	0.38	3	1	229	112	2	2	2	167	76	5.4	2	2	2	2	2	2	2	10.34	0.594777563	67	1	117	2	0	0	1	86
1	632	5332	31445.59658	18080.77038	41508.80568	21645.02629	2	7	1	0	0	0	0	246	245	70	2	1	2	2.04	29.06	0.26	3	1	294	47	2	2	1	135	55	6.1	2	2	2	2	2	2	2	8.97	0.685618729	14	2	247	2	1	0	0	249
1	633	5338	2072.002268	1259.117026	2507.060691	1488.242741	1	3	1	1	10	0	0	138	138	75	1	1	1	0.5	26.3	0.43	1	2	238	57	1	1	2	109	55	5.7	2	1	2	2	2	2	2	7.4	0.831081081	2	1	181	1	1	0	10	249
1	634	5363	11740.87991	6382.012227	12465.58999	7744.738435	2	8	1	1	1	0	0	192	191	81	1	3	1	3.56	23.94	0.05	1	2	180	62	2	1	2	131	75	5.5	2	2	2	2	2	1	2	4.25	1.447058824	54	3	118	1	0	0	1	192
1	635	5371	21048.02037	9489.626682	26127.07148	14922.341	2	3	1	1	2	0	0	102	101	81	2	1	2	1.2	28.31	0.49	3	1	270	44	2	2	1	173	65	5.3	2	2	2	2	2	2	2	6.53	0.941807044	58	1	226	2	1	0	2	249
1	636	5374	32782.16036	17452.76752	42949.85062	21488.50926	1	10	1	1	5	0	1	32	31	73	1	1	1	0.85	41.23	0.13	2	2	173	42	1	1	2	130	72	7.8	1	2	2	2	2	2	1	13.12	0.46875	15	1	131	2	0	1	1	32
1	637	5383	20842.82691	9397.113976	23516.11694	13551.44189	2	1	1	1	2	0	0	31	29	85	2	2	2	0.84	30.35	0.1	3	2	248	54	2	2	1	150	85	5.5	2	2	2	2	2	2	2	25.02	0.245803357	45	1	194	2	1	1	2	249
1	638	5396	2133.592967	1299.451871	2581.583591	1602.997139	2	3	1	1	2	0	0	125	124	65	1	1	3	1.49	24.32	0.29	1	1	248	37	1	1	2	112	64	5.5	2	2	2	2	2	2	2	6.66	0.923423423	26	2	211	2	1	0	2	249
1	639	5417	15082.53856	8681.347668	16848.35982	10294.29787	1	2	1	1	2	0	0	149	148	61	2	3	4	2.23	40.39	0.81	3	1	170	49	1	1	1	112	65	6	1	2	2	2	2	2	1	8.5	0.723529412	41	2	121	2	0	1	2	249
1	640	5421	37303.47938	21448.96961	39796.60189	22798.92408	2	5	1	0	0	0	0	241	239	73	2	2	1	4.44	36.89	0.72	1	2	182	39	2	2	2	136	49	5.5	2	2	2	2	2	2	2	5.28	1.164772727	37	3	143	2	0	1	0	249
1	641	5432	80744.54904	46426.96625	97413.38216	51563.43487	1	11	1	0	0	0	0	230	229	71	2	3	1	1.07	25.49	0.77	3	2	278	34	1	2	2	174	106	5.7	2	2	2	2	2	2	2	5.43	1.132596685	64	1	244	2	1	0	0	249
1	642	5438	21554.78356	9718.103921	24319.38878	12829.3555	1	1	1	1	8	0	0	138	136	81	2	2	2	2.46	29.36	0.24	3	2	207	45	2	1	2	155	73	5.2	2	2	2	2	2	2	1	12.53	0.490822027	56	2	162	2	1	0	8	249
1	643	5452	26313.93192	11863.79461	28072.58438	14989.36739	1	11	1	1	8	0	0	94	93	85	2	3	2	1.44	26.43	0.16	1	2	183	45	2	2	1	139	70	5.4	2	2	2	2	2	2	2	18.6	0.330645161	41	2	138	2	0	0	8	249
1	644	5457	3661.801975	2225.208573	3850.769087	2216.854575	1	12	1	0	0	0	0	240	238	68	1	1	1	1.34	32.85	1.48	1	2	164	34	2	1	2	159	81	8	1	2	2	2	2	2	2	6.22	0.988745981	20	2	130	2	0	1	0	249
1	645	5459	67096.61753	34027.70332	71580.92006	34019.21575	1	11	1	0	0	0	0	231	230	66	2	1	1	1.02	28.65	0.31	1	2	280	30	2	2	1	151	71	6.3	2	2	2	2	2	2	2	7.09	0.8674189	48	1	250	2	1	0	0	249
1	646	5461	38150.36167	20310.72344	42721.97649	21329.83787	1	5	1	1	2	0	0	87	87	79	1	2	1	5	27.72	0.27	1	2	276	65	1	2	1	157	65	5.6	2	2	1	2	1	2	2	7.5	0.82	58	3	211	1	1	0	2	249
1	647	5463	2049.551411	1248.26687	2101.021849	1411.190325	2	5	1	1	2	0	0	115	114	60	1	1	6	0.54	27.46	0.08	1	2	285	57	1	1	2	138	64	5.4	2	2	2	2	2	2	2	5.82	1.056701031	48	1	228	2	1	0	2	249
1	648	5472	53318.30785	27975.8407	59612.8985	29338.03521	1	5	1	1	3	0	0	219	219	61	1	1	1	3.6	30.97	0.52	3	2	199	54	2	2	1	174	82	5.3	2	2	2	2	2	2	2	7.68	0.80078125	35	3	145	2	0	1	3	249
1	649	5496	57758.42816	30305.54889	65147.16043	33337.0174	1	11	1	1	9	0	0	212	211	68	1	3	1	3.55	24.43	0.7	2	2	148	40	1	2	1	134	71	6.4	1	2	1	1	1	2	1	6.34	0.970031546	52	3	108	1	0	0	9	249
1	650	5498	41406.26087	21725.65118	46368.03496	22352.3692	2	5	1	0	0	0	0	242	242	68	1	3	1	5	22.82	0.58	1	2	263	44	1	1	2	125	76	5.4	2	2	2	2	2	2	2	4.81	1.278586279	64	3	219	2	1	0	0	249
1	651	5503	2049.551411	1248.26687	2101.021849	1363.951177	2	5	1	0	0	0	0	242	241	76	1	1	1	2.84	25.48	0.78	1	2	196	75	1	1	2	126	66	5.3	2	2	2	2	2	2	2	6.28	0.979299363	15	2	121	2	0	0	0	249
1	652	5520	3724.055727	2391.997258	3871.572958	2454.264213	1	2	1	1	1	1	1	219	218	69	2	1	2	0.42	26.61	0.08	3	2	184	49	2	2	1	125	58	10.3	1	2	2	2	2	2	2	6.22	0.988745981	31	1	135	2	0	0	1	219
1	653	5562	23461.02088	12309.87646	28092.86311	14375.68961	1	7	1	1	1	0	1	171	171	64	1	1	3	1.03	21.06	0.1	3	2	152	52	1	1	2	130	72	5.1	2	2	2	2	2	2	2	6.86	0.896501458	3	1	100	2	0	0	1	171
1	654	5572	2709.613472	1603.730755	3021.990105	1871.854954	1	4	1	0	0	0	0	230	229	60	2	1	1	2.17	24.24	0.12	1	2	157	32	1	1	1	163	79	5.2	2	1	1	2	1	2	2	6.31	0.974643423	38	2	125	1	0	0	0	249
1	655	5592	56634.44309	29715.79973	74200.13946	35844.12681	2	11	1	1	1	0	0	118	118	64	1	1	1	1.58	36.52	0.58	2	2	235	39	1	2	2	127	80	5	2	2	2	2	2	2	2	5.69	1.080843585	53	2	196	2	1	1	1	118
1	656	5595	45097.52012	25930.43207	58514.01292	31958.12173	1	5	1	1	1	0	0	210	210	75	2	1	5	0.89	28.71	3.7	3	1	248	77	1	2	1	179	66	5.2	2	2	2	2	2	2	2	7.1	0.866197183	13	1	171	2	1	0	1	210
1	657	5610	38807.39365	20660.51816	41202.79412	22308.40929	1	6	1	1	1	0	0	217	216	74	1	3	1	5	24.36	0.1	1	2	158	43	1	1	1	108	54	5.2	2	2	1	1	1	2	2	5.97	1.030150754	58	3	115	1	0	0	1	217
1	658	5612	16517.97636	8978.70755	17537.55445	10853.814	1	6	1	1	1	0	0	69	68	85	1	3	1	2.71	26.26	0.53	1	1	206	43	1	1	1	159	75	4.8	2	2	2	2	1	1	1	8	0.76875	21	2	163	1	1	0	1	69
1	659	5623	31647.67408	16848.78276	33601.13826	18122.38494	2	5	1	1	10	0	1	86	86	70	1	3	1	5	22.03	0.19	1	2	201	32	2	1	1	126	56	5.4	2	2	2	2	2	2	1	4.75	1.294736842	38	3	169	2	1	0	10	249
1	660	5625	35744.05537	18754.72121	46830.40476	21675.85929	1	11	1	1	1	0	0	2	2	60	1	2	1	1.2	24.12	0.98	2	2	232	21	1	1	1	128	73	5.5	2	1	1	1	1	1	2	5.88	1.045918367	39	1	211	1	1	0	1	2
1	661	5635	29627.04353	15773.02708	33975.41348	17031.08998	1	8	1	1	2	0	0	86	86	78	1	3	1	2.26	27.65	0.88	3	2	253	42	1	1	2	175	73	5.3	2	2	2	2	2	2	2	6	1.025	59	2	211	2	1	0	2	249
1	662	5652	34413.99824	18321.53537	38537.87905	19240.83995	1	9	1	1	10	0	0	90	90	73	1	2	1	2.98	26.91	0.13	1	2	147	41	1	1	1	132	66	5	2	2	2	2	2	2	2	6.75	0.911111111	48	2	106	2	0	0	10	249
1	663	5669	21554.78356	9718.103921	28452.73805	14200.06752	2	7	1	1	1	0	0	82	81	85	2	2	2	2.16	28.14	0.29	1	2	255	66	2	2	1	120	58	5.4	2	2	2	2	2	2	1	9.56	0.643305439	38	2	189	2	1	0	1	82
1	664	5673	56634.44309	29715.79973	60130.22466	31434.27262	1	12	1	0	0	0	0	240	240	66	1	3	1	2.71	27.1	0.98	1	2	213	41	1	1	2	135	77	5.2	2	2	2	2	2	2	2	4.75	1.294736842	79	2	172	2	1	0	0	249
1	665	5674	14909.2665	8104.258101	17097.50396	9796.745192	2	11	1	1	2	0	0	121	121	85	1	3	1	5	23.61	0.3	1	2	232	52	2	1	1	139	82	5.7	2	2	2	2	2	2	2	8.81	0.698070375	69	3	180	2	1	0	2	249
1	666	5689	8986.031938	4603.521662	9685.83616	4819.656141	2	5	1	1	1	0	0	72	71	65	1	3	5	0.67	19.17	3.49	1	1	172	47	1	2	2	163	73	7.6	1	2	2	2	2	2	2	6.6	0.931818182	21	1	125	2	0	0	1	72
1	667	5710	47312.21552	24824.47508	56652.93085	26523.41794	1	1	1	1	1	1	0	180	179	60	1	1	1	2.22	32.53	0.17	3	1	202	59	2	2	2	100	69	6.8	1	2	2	2	2	2	2	8.69	0.707710012	56	2	143	2	0	1	1	180
1	668	5715	58960.31674	29901.42036	66232.57135	29994.02213	1	11	1	0	0	0	0	230	229	64	2	2	1	1.55	24.08	0.96	3	2	217	57	1	1	2	151	68	5.2	2	2	2	2	2	2	2	4.93	1.247464503	55	2	160	2	1	0	0	249
1	669	5725	37910.40707	19891.39475	40250.44072	20960.45253	1	2	1	1	2	0	0	159	158	69	1	3	2	4.49	29.97	0.42	1	2	228	63	1	1	1	140	81	5.5	2	2	2	2	2	2	1	7	0.878571429	43	3	165	2	1	0	2	249
1	670	5734	2127.864899	1289.870947	2574.6528	1285.028444	1	4	1	1	5	0	1	238	237	65	1	1	1	0.35	28.65	0.38	1	1	261	44	1	2	1	143	63	6.3	1	2	2	2	2	2	2	6.59	0.93323217	26	1	217	2	1	0	1	238
1	671	5753	3745.596716	2270.50899	4667.1925	2516.136777	1	12	1	0	0	0	0	240	240	61	1	1	1	3.39	33.21	0.16	1	2	291	38	1	1	2	132	88	5.1	2	2	2	2	2	2	2	5.75	1.069565217	30	2	253	2	1	1	0	249
1	672	5755	20943.74173	9442.612032	27174.49587	11930.31282	2	6	1	1	1	0	0	108	108	82	2	2	1	1.81	25.76	0.25	1	2	201	68	2	2	2	195	48	5.1	2	2	2	2	2	2	2	7.31	0.841313269	52	2	133	2	0	0	1	108
1	673	5765	46927.59903	23799.08967	54220.19586	23793.15344	1	10	1	0	0	0	0	235	233	61	2	3	1	5	24.51	1.01	1	2	246	61	2	1	2	139	61	5.3	2	2	2	2	2	2	2	5.34	1.151685393	73	3	185	2	1	0	0	249
1	674	5777	57758.42816	30305.54889	75672.7389	31781.18113	1	11	1	1	1	0	0	227	226	60	1	3	1	3.53	31.39	0.18	1	1	182	38	1	1	2	134	67	8	1	2	1	2	2	2	2	5.79	1.062176166	53	3	144	1	0	1	1	227
1	675	5787	12354.73702	7111.254316	13117.03256	8108.641714	1	7	1	1	10	0	1	123	122	80	2	1	2	2.53	21.05	0.53	3	2	187	63	2	2	1	187	70	5.6	2	2	2	2	2	2	2	5.59	1.100178891	1	2	124	2	0	0	10	249
1	676	5806	37285.61631	19563.57027	39587.08452	20694.93693	1	6	1	0	0	0	0	229	228	67	1	2	1	1.42	32.17	0.3	1	2	250	44	1	1	2	126	77	5	2	2	2	2	2	2	2	6.22	0.988745981	77	2	206	2	1	1	0	249
1	677	5809	46701.48421	23684.41671	52691.39204	24741.041	2	1	1	0	0	0	0	229	228	69	2	2	1	2.67	24.06	1.84	1	2	198	68	1	2	2	119	62	5.3	2	2	2	2	2	2	2	6.72	0.915178571	70	2	130	2	0	0	0	249
1	678	5816	38150.36167	20310.72344	42721.97649	21329.83787	1	5	1	1	2	0	0	83	83	79	1	3	1	2.53	25.39	0.44	1	2	149	35	1	2	1	137	66	5.3	2	2	2	2	2	2	2	7.65	0.803921569	54	2	114	2	0	0	2	249
1	679	5830	10844.15586	5555.433896	11688.665	5954.26951	1	7	1	1	10	1	1	32	31	70	1	1	5	0.62	27.65	0.68	3	2	222	52	1	1	1	133	65	7.6	1	2	2	2	2	2	2	9.16	0.67139738	27	1	170	2	1	0	10	249
1	680	5842	38146.9345	19346.02097	46021.95384	22164.70536	3	1	1	0	0	0	0	241	240	60	2	1	1	1.96	23.04	0.26	1	1	225	62	1	1	1	176	89	5.4	2	2	2	2	2	2	2	4.96	1.239919355	50	2	163	2	1	0	0	249
1	681	5862	48548.58621	27914.74595	62991.76969	34003.23579	1	11	1	0	0	0	0	230	228	75	2	1	1	1.07	22.34	0.03	1	2	198	71	2	2	2	123	69	5.1	2	2	2	2	2	2	2	6.94	0.886167147	30	1	127	2	0	0	0	249
1	682	5878	2543.366401	1505.334602	2687.858673	1640.521676	1	4	1	1	1	1	0	79	78	66	2	1	1	1.19	30.17	0.19	3	1	188	41	2	1	2	98	70	4.9	2	2	2	2	2	2	2	25.33	0.242795105	15	1	147	2	0	1	1	79
1	683	5881	101430.5337	44084.89533	119865.113	62515.90554	2	7	1	1	10	0	0	163	162	80	2	2	2	0.96	17.68	0.72	3	1	170	52	1	2	2	148	74	5.5	2	2	2	2	2	1	1	9.16	0.67139738	43	1	118	1	0	0	10	249
1	684	5882	10553.67786	6074.583948	11431.88227	7854.579496	2	5	1	1	1	0	1	33	33	85	2	1	3	0.78	23.36	0.38	3	1	254	47	1	2	2	173	75	5.7	2	2	2	2	2	2	2	11.37	0.540897098	3	1	207	2	1	0	1	33
1	685	5894	40586.1643	21295.35075	45449.665	25290.56916	2	8	1	1	1	0	0	17	17	64	1	3	1	2.67	35.56	0.07	1	1	234	43	1	1	1	142	71	7	1	1	1	1	1	2	2	4.85	1.268041237	47	2	191	1	1	1	1	17
1	686	5914	14865.01282	8556.142182	16605.36678	11063.29249	1	5	1	1	1	0	0	244	244	63	2	1	1	0.87	48.07	1.16	2	2	201	49	2	2	1	115	68	5.7	2	2	2	2	2	2	2	6.82	0.901759531	53	1	152	2	0	1	1	244
1	687	5919	38150.36167	20310.72344	40505.2066	21846.01427	1	5	1	1	10	0	0	53	53	73	1	2	1	3.39	21.58	0.14	1	1	224	58	1	2	2	128	65	5.4	2	2	2	2	2	2	2	5.97	1.030150754	35	2	166	2	1	0	10	249
1	688	5920	19212.61375	8662.12256	20496.66018	12689.58981	1	8	1	1	5	0	0	211	210	81	2	3	2	3.84	26.78	0.34	1	2	283	87	1	1	2	153	83	5	2	2	2	2	2	2	2	5.5	1.118181818	56	3	196	2	1	0	1	211
1	689	5924	24084.20426	10858.50847	27130.16872	12884.2076	1	10	1	1	10	0	1	201	200	82	2	1	2	0.54	24.03	0.1	1	1	215	56	2	2	2	157	94	5.5	2	2	2	2	2	2	2	9.05	0.679558011	19	1	159	2	0	0	10	249
1	690	5935	53146.11247	26952.77667	61405.07264	26946.05381	2	1	1	0	0	0	0	237	236	62	2	2	2	1.2	30.15	0.12	1	1	222	37	1	2	1	183	86	5.9	2	2	2	2	2	1	2	6.66	0.923423423	29	1	185	1	1	1	0	249
1	691	5936	1647.446107	1003.367071	2134.307645	999.600176	1	13	1	0	0	0	0	245	245	66	1	1	5	1.82	23.89	0.16	1	2	211	43	1	1	2	150	76	5.1	2	2	2	2	2	2	2	6.69	0.919282511	1	2	168	2	1	0	0	249
1	692	5942	54098.53619	28385.22248	60317.17741	29767.35053	2	10	1	0	0	0	0	236	235	65	1	3	1	2.49	27.19	0.42	3	2	330	40	1	2	2	128	80	5.7	2	2	2	2	2	2	2	4.63	1.328293737	34	2	290	2	1	0	0	249
1	693	5946	45097.52012	25930.43207	55979.90269	29537.76591	1	5	1	0	0	0	0	235	234	78	2	1	1	1.6	21.79	0.06	1	1	220	54	2	1	2	134	59	5.4	2	2	2	2	2	2	2	7.62	0.807086614	57	2	166	2	1	0	0	249
1	694	5961	10553.67786	6074.583948	11789.27282	5926.832405	1	7	1	1	1	0	0	132	132	63	2	1	2	4.01	37.9	1.26	1	2	180	44	1	1	2	138	61	8.9	2	2	2	2	2	2	2	6.97	0.882352941	26	3	136	2	0	1	1	132
1	695	5962	20943.74173	9442.612032	27174.49587	11930.31282	1	10	1	1	7	1	1	126	125	81	2	2	1	3.11	31.7	0.38	1	2	236	46	2	2	1	125	56	6.3	1	2	2	2	2	2	2	7.15	0.86013986	36	2	190	2	1	1	1	126
1	696	5964	2477.793685	1509.085233	3210.043704	1561.366531	2	10	1	1	10	0	0	213	213	78	1	1	77	3.48	21.01	0.1	1	2	190	55	1	2	1	137	58	4.7	2	2	2	2	2	1	2	5.75	1.069565217	36	2	135	1	0	0	10	249
1	697	5970	14909.2665	8104.258101	17097.50396	9834.728761	2	11	1	1	1	0	0	182	181	82	1	3	1	4.34	27.13	1.6	1	2	229	38	2	1	1	177	62	7.2	2	2	2	2	2	1	1	5.6	1.098214286	47	3	191	1	1	0	1	182
1	698	6000	64586.04962	37136.05911	80171.16603	42302.27315	2	3	1	1	5	1	0	114	113	77	2	1	1	2.4	27.82	0.28	1	2	161	36	2	2	1	149	51	8.5	1	2	2	2	2	2	2	7.68	0.80078125	15	2	125	2	0	0	1	114
1	699	6051	8867.641499	4542.870536	9205.326704	4732.911459	2	7	1	0	0	0	0	230	229	65	1	3	6	0.28	27.8	0.16	1	1	179	52	2	1	1	186	0	5.9	1	2	2	2	2	2	2	5.56	1.106115108	43	1	127	2	0	0	0	249
1	700	6063	38838.43074	20378.32398	43492.49791	20966.17576	1	8	1	1	2	0	0	124	123	66	1	3	1	5	26.97	0.41	3	2	233	48	1	1	2	117	60	5.5	2	2	2	2	2	2	1	4.78	1.286610879	57	3	185	2	1	0	2	249
1	701	6081	36576.51919	19472.83154	41944.86575	21025.99231	2	11	1	0	0	0	0	231	231	70	1	3	1	5	32.78	0.21	2	2	173	53	1	1	2	132	72	5.4	2	2	2	2	2	2	1	4.96	1.239919355	73	3	120	2	0	1	0	249
1	702	6082	34114.5173	19615.3618	39415.94814	20849.91274	2	8	1	1	2	0	0	34	34	70	2	3	2	3.59	21.36	0.66	1	2	183	62	2	1	2	143	81	6	2	2	2	2	2	2	1	4.47	1.375838926	69	3	121	2	0	0	2	249
1	703	6089	38833.1031	22328.48147	44867.807	23733.79064	2	11	1	1	4	0	0	205	204	74	2	3	1	2.22	26.41	0.55	1	2	292	47	2	2	2	140	70	5.3	2	2	2	2	2	2	2	6.97	0.882352941	69	2	245	2	1	0	4	249
1	704	6094	6916.692889	3543.404448	7180.08478	3437.306798	2	9	1	1	1	0	1	229	228	63	1	1	5	1.6	27.84	0.28	3	2	202	49	2	1	1	192	90	6	2	2	2	2	2	2	2	8.25	0.745454545	24	2	153	2	0	0	1	229
1	705	6096	10519.56133	5389.14493	10348.17882	5614.587867	2	5	1	1	6	1	1	212	211	70	1	1	1	1.87	30.89	0.06	3	2	252	51	2	2	1	118	68	7.7	1	2	2	2	2	2	2	7.28	0.84478022	29	2	201	2	1	1	6	249
1	706	6104	25101.86282	11317.32595	29002.71795	14298.92899	2	10	1	1	10	0	0	105	104	85	2	3	1	5	17.87	0.15	1	1	194	61	1	2	2	164	65	5.1	2	2	2	2	2	2	2	7.66	0.802872063	62	3	133	2	0	0	10	249
1	707	6109	10414.63377	5994.551663	11057.22364	6835.316178	2	7	1	0	0	0	0	247	246	66	2	3	1	1.64	34.29	0.08	3	2	267	52	2	1	1	177	81	5.5	1	2	2	2	2	2	2	7	0.878571429	37	2	215	2	1	1	0	249
1	708	6115	25165.90844	11346.20131	28393.67463	16362.19248	1	12	1	1	10	0	0	80	78	81	2	3	2	5	28.5	0.44	1	2	221	103	1	1	1	176	75	4.9	2	2	2	2	2	2	2	8.2	0.75	75	3	118	2	0	0	10	249
1	709	6116	31445.59658	18080.77038	39033.66375	20596.09194	2	7	1	1	10	0	1	211	210	71	2	1	1	1.07	26.61	0.14	1	2	181	78	2	1	1	141	95	5.6	2	2	2	2	2	2	2	6.47	0.950540958	43	1	103	2	0	0	10	249
1	710	6121	13686.61095	7439.656915	17625.71862	8990.710019	1	1	1	1	4	0	0	49	48	83	1	1	2	2.28	24.1	0.36	1	2	170	37	1	2	1	134	0	5.4	2	2	2	2	2	2	2	9.66	0.636645963	47	2	133	2	0	0	4	249
1	711	6124	33898.01316	17191.20244	42077.86755	18418.65387	3	1	1	0	0	0	0	241	240	61	2	1	2	1.13	27.78	0.17	3	2	170	44	2	1	1	167	81	5.4	2	2	2	2	2	2	2	6.6	0.931818182	42	1	126	2	0	0	0	249
1	712	6127	33738.59267	17961.95882	35821.11956	19394.61178	1	1	1	1	3	0	0	184	183	77	1	3	1	1.42	28.99	0.14	3	2	218	37	1	1	2	130	74	5.7	2	2	2	2	2	2	2	6.34	0.970031546	39	2	181	2	1	0	3	249
1	713	6138	10885.79448	5795.446006	13034.94574	6320.445352	2	9	1	1	10	0	0	26	25	70	1	1	3	1.08	29.02	0.09	1	2	161	35	1	1	1	134	57	9	1	2	2	2	2	2	1	7.12	0.863764045	42	1	126	2	0	0	10	249
1	714	6140	17043.9008	7684.345274	19229.94257	10144.48889	2	7	1	1	1	0	0	201	200	82	2	3	2	1.32	29.61	0.26	1	1	216	48	1	1	2	152	68	5.7	1	2	2	2	2	2	2	5.03	1.222664016	54	2	168	2	1	0	1	201
1	715	6147	27470.99188	14625.17508	30714.13022	15359.01043	3	1	1	1	10	0	1	92	91	70	1	3	1	5	28.32	1.51	3	2	259	47	1	2	1	103	67	5.6	2	2	2	2	2	2	1	6.47	0.950540958	50	3	212	2	1	0	10	249
1	716	6148	21546.98523	11471.3161	24128.99265	12046.90287	1	11	1	1	4	1	0	113	113	70	1	3	1	0.8	29.83	0.12	2	1	214	44	1	1	2	136	63	6.4	1	2	2	2	2	2	2	7.59	0.81027668	70	1	170	2	1	0	4	249
1	717	6160	2127.864899	1289.870947	2237.673263	1409.41095	1	4	1	0	0	0	0	248	248	64	1	1	1	0.68	27.81	0.07	3	2	201	43	1	1	2	128	70	5.2	2	2	2	2	2	2	2	7.68	0.80078125	35	1	158	2	0	0	0	249
1	718	6161	2833.690907	1717.729155	3530.914285	1878.83242	1	3	1	0	0	0	0	239	238	62	1	1	1	1.6	28.63	0.37	1	2	150	44	1	1	2	123	87	7.5	1	2	2	2	2	2	2	6	1.025	36	2	106	2	0	0	0	249
1	719	6162	32624.20358	17368.67352	36533.61063	18240.16713	2	1	1	1	10	0	0	202	201	72	1	3	1	5	30.86	0.31	1	2	216	35	1	1	1	100	71	6.6	2	2	1	1	1	2	2	5.41	1.136783734	41	3	181	1	1	1	10	249
1	720	6169	41187.8425	21927.83611	53042.00763	23578.4434	1	11	1	1	8	0	0	117	116	79	1	1	1	1.78	27.18	0.85	3	2	131	46	2	2	2	115	63	5.8	2	2	2	2	2	2	1	8.54	0.720140515	25	2	85	2	0	0	8	249
1	721	6175	56634.44309	29715.79973	60130.22466	31434.27262	1	6	1	0	0	0	0	229	229	64	1	3	1	5	24.47	0.11	1	2	162	78	2	1	1	126	87	5.3	2	2	2	2	2	2	2	5.43	1.132596685	49	3	84	2	0	0	0	249
1	722	6183	2876.950443	1743.952257	3584.817734	1907.514948	2	13	1	0	0	0	0	243	242	62	1	1	1	2.4	26.31	0.19	1	2	218	62	2	1	1	166	71	5.5	2	2	2	2	2	2	2	5.63	1.092362345	23	2	156	2	0	0	0	249
1	723	6184	2361.321724	1446.563092	2882.357599	1389.231565	1	4	1	1	10	0	0	143	141	73	2	1	2	0.38	29.91	0.86	3	1	253	81	2	2	2	135	76	5.8	2	2	2	2	2	2	2	15.34	0.400912647	12	1	172	2	1	0	10	249
1	724	6189	1903.271115	1222.489571	2038.647659	1254.312644	1	13	1	1	10	0	0	218	217	67	2	3	1	4.03	33.87	1.01	3	2	245	54	2	2	1	164	65	5.3	2	2	2	2	2	2	2	12	0.5125	40	3	191	2	1	1	10	249
1	725	6196	42515.71017	22307.7735	45140.00783	23597.8382	1	1	1	1	2	0	0	127	126	65	1	2	1	4.44	28.03	0.55	1	2	206	49	2	1	2	141	76	5.8	2	2	2	2	2	2	2	7.2	0.854166667	62	3	157	2	0	0	2	249
1	726	6198	48548.58621	27914.74595	64085.08823	27865.66764	1	11	1	1	10	0	0	49	48	73	2	1	1	0.65	23.19	0.09	3	1	217	74	2	2	1	193	87	6.2	2	2	2	2	2	2	1	7.33	0.839017735	46	1	143	2	0	0	10	249
1	727	6201	26677.94019	14202.96536	31944.88959	16930.32997	2	7	1	1	6	0	0	219	218	70	1	1	1	1.07	27.95	0.07	1	2	208	39	2	1	1	150	64	5.6	2	2	2	2	2	2	2	6	1.025	50	1	169	2	1	0	6	249
1	728	6203	62042.02543	35673.28141	66188.51183	37918.48512	2	5	1	1	3	0	0	182	181	71	2	2	2	1.08	20.81	0.22	3	1	244	62	1	1	1	96	42	5.5	2	2	2	1	1	2	1	5.28	1.164772727	48	1	182	1	1	0	3	249
1	729	6212	10874.70619	5911.184545	14247.5969	8179.716103	3	1	1	1	2	0	0	15	15	82	1	3	1	1.81	25.84	0.67	1	1	221	33	1	1	2	127	49	5.7	2	1	2	2	2	2	1	12	0.5125	33	2	188	1	1	0	2	249
1	730	6216	10395.13793	5983.330067	11036.5249	7736.586088	2	9	1	0	0	0	0	239	238	63	2	1	4	5	29.05	0.17	3	2	160	44	2	2	1	135	68	7.8	2	2	2	2	2	2	2	5.25	1.171428571	8	3	116	2	0	0	0	249
1	731	6222	1926.882133	1237.655158	2003.209754	1269.873011	2	6	1	0	0	0	0	234	233	61	2	3	2	1.5	33.3	0.54	1	2	216	41	2	2	1	161	81	5.9	2	2	2	2	2	2	2	4.72	1.302966102	49	2	175	2	1	1	0	249
1	732	6226	22995.70883	12499.8208	24415.12731	15168.85884	1	1	1	1	5	0	0	67	66	83	1	3	2	1.2	24.57	0.81	1	2	206	27	2	2	2	186	0	5.9	2	2	2	2	2	1	2	5.75	1.069565217	20	1	179	1	1	0	1	67
1	733	6232	37910.40707	19891.39475	42760.08627	21881.13389	1	7	1	1	2	0	0	72	71	67	1	2	3	2.22	28.42	0.21	1	2	169	38	1	1	1	133	75	5.8	2	2	2	2	2	1	2	5.69	1.080843585	35	2	131	1	0	0	2	249
1	734	6237	45097.52012	25930.43207	59529.61314	34304.08339	1	5	1	1	2	0	0	36	36	74	2	1	2	1.33	16.03	0.33	3	1	260	60	1	2	1	122	79	5.6	2	2	2	2	2	2	1	8.65	0.710982659	25	2	200	2	1	0	2	249
1	735	6247	9620.275721	4928.443163	10369.47288	5282.26587	2	8	1	0	0	0	0	245	244	61	1	1	1	1.07	27.55	0.47	2	2	225	49	1	1	1	134	80	5.5	2	2	2	2	1	2	2	6.25	0.984	0	1	176	1	1	0	0	249
1	736	6249	52870.34195	30399.69398	59391.44987	31742.58914	1	7	1	1	4	0	1	136	136	70	2	1	2	0.17	31.49	1.22	3	1	203	52	2	2	1	144	56	5.2	2	2	2	2	2	2	2	6	1.025	37	1	151	2	0	1	4	249
1	737	6260	17067.00788	9086.238293	19250.30054	10202.34749	2	1	1	1	8	1	0	220	219	70	1	2	1	0.92	23.12	0.56	3	2	241	39	2	2	2	112	72	5.9	2	1	2	1	1	2	2	9.6	0.640625	33	1	202	1	1	0	8	249
1	738	6266	32192.79644	17138.99834	36917.74271	18506.01165	2	6	1	0	0	0	0	245	244	79	1	3	1	1.6	26.3	0.11	1	2	219	53	1	1	2	140	74	5.2	2	2	2	2	2	2	2	6.22	0.988745981	50	2	166	2	1	0	0	249
1	739	6283	2270.809308	1383.022652	2327.836201	1511.195578	1	3	1	1	1	0	0	15	15	79	1	1	1	0.77	29.79	0.53	3	2	192	57	2	2	1	165	87	5.4	2	2	2	2	2	2	2	7.63	0.806028834	18	1	135	2	0	0	1	15
1	740	6297	41430.71719	21011.37441	54689.36118	23976.03971	2	8	1	1	2	0	0	36	35	63	2	3	1	3.71	26.75	0.57	3	1	267	56	2	2	2	104	71	7.9	2	2	2	2	2	2	1	5.58	1.102150538	72	3	211	2	1	0	2	249
1	741	6303	8645.535432	4429.086154	8974.762703	4614.36716	2	4	1	1	3	0	0	168	168	73	1	3	1	4.44	29.57	0.07	3	2	192	47	1	1	1	161	87	4.8	2	2	2	2	2	2	1	7.31	0.841313269	47	3	145	2	0	0	3	249
1	742	6308	4292.309115	2629.500199	4597.614004	3346.653607	1	4	1	1	2	0	0	80	79	60	2	1	1	1.7	24.12	0.96	2	2	256	82	1	1	2	104	59	5.2	2	2	2	2	2	2	2	14.05	0.43772242	44	2	174	2	1	0	2	249
1	743	6309	13294.11293	5993.730839	16502.08584	8115.53011	2	9	1	1	1	0	0	48	47	80	2	1	2	0.9	33.4	0.38	3	1	257	40	2	2	1	134	61	5.8	2	2	2	2	2	2	2	8.15	0.754601227	10	1	217	2	1	1	1	48
1	744	6318	48096.42877	25235.94772	53859.89567	25963.92696	1	8	1	1	7	1	0	175	175	63	1	3	1	5	27.87	0.03	3	2	203	39	2	2	2	111	78	7.2	1	2	2	2	2	2	2	5.22	1.17816092	62	3	164	2	1	0	1	175
1	745	6327	21546.98523	11471.3161	22876.98072	12386.27283	1	11	1	1	1	0	0	174	174	78	1	2	1	1.6	33.96	0.41	1	2	126	34	1	2	1	128	72	7.7	1	2	2	1	2	2	2	6.26	0.982428115	25	2	92	1	0	1	1	174
1	746	6335	44380.084	23286.00082	49619.45624	22683.98871	2	5	1	1	1	0	0	123	123	66	1	1	3	0.69	16.16	0.08	3	2	221	68	1	1	2	122	69	5.3	2	2	2	2	2	2	2	5.56	1.106115108	32	1	153	2	0	0	1	123
1	747	6339	4834.926668	2930.839943	5084.432823	2919.836826	1	3	1	0	0	0	0	238	237	62	1	1	1	0.85	28.87	0.43	1	2	170	37	1	1	1	171	0	8.1	1	2	2	2	1	2	2	5.84	1.053082192	32	1	133	1	0	0	0	249
1	748	6344	48548.58621	27914.74595	56093.08611	34003.23579	1	11	1	1	6	0	0	138	137	77	2	1	1	1.78	30.71	0.36	3	2	256	38	2	2	2	158	75	5.6	2	2	2	2	2	2	2	5.9	1.042372881	33	2	218	2	1	1	6	249
1	749	6347	6916.692889	3280.55002	6804.007562	3182.322834	2	9	1	0	0	0	0	239	238	66	1	1	1	1.08	24.35	0.29	1	2	142	42	1	1	1	140	89	5	2	2	2	2	2	2	2	6.57	0.936073059	15	1	100	2	0	0	0	249
1	750	6352	10822.34199	5882.72084	12206.78735	7423.623834	2	7	1	1	1	0	0	42	41	82	1	1	1	1.07	27.17	0.97	3	1	218	45	1	2	1	126	78	5.6	2	2	1	1	1	2	1	7.78	0.790488432	23	1	173	1	1	0	1	42
1	751	6355	1926.882133	1237.655158	2352.057028	1269.873011	2	6	1	0	0	0	0	233	232	61	2	3	2	2.11	26.99	1.53	3	2	177	40	2	2	2	144	77	5.4	2	2	2	2	2	2	2	5.81	1.058519793	58	2	137	2	0	0	0	249
1	752	6360	8645.535432	4100.530685	8504.684161	4424.683154	2	4	1	0	0	0	0	237	235	61	1	3	6	2.93	25.55	0.15	1	2	235	60	2	1	1	140	85	5.3	2	2	2	2	2	2	2	4.34	1.417050691	60	2	175	2	1	0	0	249
1	753	6376	2080.261298	1264.135884	2517.05387	1303.619108	1	4	1	1	1	0	1	104	103	80	1	3	2	0.84	25.98	0.42	1	1	221	41	1	1	2	143	0	5.4	2	2	2	2	2	2	2	8.66	0.710161663	2	1	180	2	1	0	1	104
1	754	6379	2904.252421	1718.931123	3019.295618	1873.300304	2	2	1	0	0	0	0	246	244	71	2	1	1	1.04	36.5	0.68	1	2	185	36	2	2	1	154	72	6.4	2	2	2	2	2	2	1	8.31	0.740072202	25	1	149	2	0	1	0	249
1	755	6404	2131.484861	1298.167942	2385.724946	1307.155706	1	4	1	1	5	0	0	115	113	79	1	1	1	1.07	22.5	0.13	1	2	249	66	2	2	1	164	0	5	2	2	2	2	2	2	2	5.37	1.145251397	26	1	183	2	1	0	1	115
1	756	6414	10519.56133	5389.14493	10920.15265	5733.797288	2	5	1	1	8	0	0	70	69	67	1	1	4	1.1	49.73	0.46	3	2	184	42	2	1	1	128	88	6.4	2	1	2	2	1	1	2	7.94	0.774559194	33	1	142	1	0	1	8	249
1	757	6419	38699.28042	19626.14035	41285.68921	19621.24498	1	7	1	1	1	0	0	232	232	69	2	3	1	1.65	24.64	1.42	1	1	218	77	2	2	1	121	64	5.7	2	2	2	2	2	2	2	5.91	1.040609137	42	2	141	2	0	0	1	232
1	758	6445	15131.71462	8225.174642	16065.7252	9981.464139	1	12	1	1	1	0	0	64	63	81	1	2	1	1.81	28.8	0.93	1	2	250	41	1	1	2	146	65	5.7	2	2	2	2	1	1	2	8.47	0.72609209	28	2	209	1	1	0	1	64
1	759	6448	13294.11293	5993.730839	16502.08584	8643.472383	2	9	1	1	1	0	0	190	190	80	2	1	4	0.89	38.06	1.28	3	2	167	34	1	1	1	114	70	5.7	2	2	2	2	2	2	2	6.85	0.897810219	33	1	133	2	0	1	1	190
1	760	6461	42362.76821	21484.05928	47720.44933	21550.59331	1	8	1	0	0	0	0	241	240	66	2	2	1	3.24	32.01	0.09	3	2	234	60	2	2	1	180	91	5.5	2	2	2	2	2	2	2	7.37	0.834464043	25	2	174	2	1	1	0	249
1	761	6463	1607.8549	977.063351	2003.464041	1018.184699	1	13	1	1	1	0	0	115	114	71	1	1	1	2.4	24.47	0.19	1	2	255	47	2	1	1	138	66	5.2	2	2	2	2	2	2	2	7	0.878571429	49	2	208	2	1	0	1	115
1	762	6472	55348.24206	28069.57533	59047.3594	28062.5739	2	10	1	0	0	0	0	235	234	67	2	3	1	5	22.01	0.02	3	2	173	49	1	1	2	144	75	5.1	2	2	2	2	2	2	2	4.87	1.262833676	62	3	124	2	0	0	0	249
1	763	6480	44380.084	23286.00082	47119.46081	24632.63667	2	5	1	0	0	0	0	242	242	67	1	3	2	5	27.74	0.09	3	2	224	39	2	1	2	127	58	5.6	2	2	2	2	2	2	2	4.82	1.27593361	54	3	185	2	1	0	0	249
1	764	6485	2838.511634	1728.778315	2909.795251	1954.417994	1	3	1	1	1	0	1	113	112	70	1	1	1	0.65	18.87	0.22	1	2	259	51	1	2	2	180	89	5.3	2	2	2	2	2	2	2	7.41	0.829959514	33	1	208	2	1	0	1	113
1	765	6494	57758.42816	30305.54889	61323.58812	32058.12714	1	11	1	0	0	0	0	247	246	64	1	3	1	3.11	30.19	0.18	1	2	184	42	1	1	1	165	85	5.9	2	2	2	2	2	2	2	4.84	1.270661157	57	2	142	2	0	1	0	249
1	766	6499	35736.38837	20547.91458	38124.77668	25324.40469	2	12	1	1	10	0	0	145	145	74	2	3	2	5	22.08	1.03	3	2	214	95	2	2	1	171	66	5.2	2	2	2	2	2	2	2	5.53	1.112115732	43	3	119	2	0	0	10	249
1	767	6512	51118.73191	26821.73457	56994.84383	28686.54552	2	8	1	1	10	0	1	158	158	69	1	3	1	2.17	20.58	0.08	1	2	216	43	1	2	2	125	76	5	2	2	2	2	2	2	2	5.03	1.222664016	68	2	173	2	1	0	10	249
1	768	6553	2715.607328	1607.27832	3028.67496	1875.995629	2	12	1	1	2	0	0	229	229	68	2	1	2	1.07	39.4	0.79	2	2	180	62	2	1	2	121	71	5.5	2	2	2	2	2	2	2	15.63	0.393474088	23	1	118	2	0	1	2	249
1	769	6556	12819.81928	6567.561317	13308.00583	6842.300693	1	6	1	0	0	0	0	229	228	67	1	3	1	5	37.7	0.79	3	1	215	77	1	1	1	139	74	7.3	1	2	2	2	2	2	2	6.31	0.974643423	21	3	138	2	0	1	0	249
1	770	6557	13364.83222	7264.747048	15074.52499	9167.654015	2	3	1	0	0	0	0	249	248	80	1	3	1	2.4	33.12	0.14	1	2	153	38	1	1	1	92	68	5.9	2	2	2	1	2	2	2	7.09	0.8674189	38	2	115	1	0	1	0	249
1	771	6585	2270.809308	1383.022652	2327.836201	1563.534395	1	3	1	0	0	0	0	238	237	71	1	1	1	1.63	29.69	0.1	3	2	129	57	2	1	1	135	87	5.7	1	2	2	2	2	2	2	9.03	0.681063123	33	2	72	2	0	0	0	249
1	772	6608	21554.78356	9718.103921	24319.38878	12829.3555	1	1	1	1	2	0	0	93	92	84	2	1	2	0.54	21.02	0.21	1	2	187	46	1	2	1	157	59	5.4	2	2	2	2	2	2	2	6.94	0.886167147	50	1	141	2	0	0	2	249
1	773	6610	37122.24542	19763.36861	42570.68837	21251.04665	1	12	1	1	1	1	0	144	144	77	1	1	1	3.44	28.79	0.05	1	2	150	31	2	1	1	140	10	8.9	1	2	2	2	2	2	2	8.44	0.728672986	42	2	119	2	0	0	1	144
1	774	6613	25101.86282	11317.32595	28321.41456	17796.37944	2	10	1	1	7	1	0	103	102	80	2	3	2	2.43	23.87	0.25	1	1	181	68	2	1	1	150	48	8.9	1	2	2	2	2	2	2	6.19	0.993537964	18	2	113	2	0	0	1	103
1	775	6614	11740.87991	6382.012227	13464.09233	7744.738435	2	8	1	1	1	0	0	157	157	82	1	3	3	1.92	35.33	0.06	1	2	142	46	1	1	1	144	46	6.5	2	2	2	2	2	2	1	6.5	0.946153846	31	2	96	2	0	1	1	157
1	776	6618	11368.48411	5392.010513	11472.56191	5230.561361	1	9	1	0	0	0	0	229	227	67	1	1	1	1.94	27.01	0.16	1	2	228	83	2	1	2	122	75	5.7	2	2	2	2	2	2	2	5.5	1.118181818	12	2	145	2	0	0	0	249
1	777	6642	32945.38234	17539.66463	34978.94803	18938.63525	2	3	1	1	1	0	0	77	76	75	1	3	1	2.67	27.79	0.17	1	2	172	57	1	1	2	183	86	5.3	2	2	1	2	2	2	2	6.8	0.904411765	35	2	115	1	0	0	1	77
1	778	6646	48096.42877	25235.94772	57591.96908	26695.34954	2	1	1	1	10	0	0	176	175	63	1	1	1	1.29	23.26	0.24	1	2	213	60	1	2	1	142	68	5.6	2	2	2	2	2	2	2	7.1	0.866197183	57	1	153	2	0	0	10	249
1	779	6661	46701.48421	23684.41671	61646.87728	27026.24323	2	3	1	0	0	0	0	248	247	63	2	2	1	1.1	42.85	0.85	2	2	194	30	1	2	1	146	81	7	2	2	2	2	2	2	2	8.72	0.705275229	56	1	164	2	1	1	0	249
1	780	6666	2616.210915	1680.417747	2802.297695	1613.817877	1	3	1	1	1	0	0	81	81	72	2	1	2	1.69	34.79	0.18	3	2	172	43	1	2	1	163	64	5.8	2	2	2	2	2	2	1	7.68	0.80078125	37	2	129	2	0	1	1	81
1	781	6673	12797.62201	7366.174169	12978.72046	8734.77183	1	10	1	1	10	1	1	18	16	79	2	1	2	0.72	39.66	1.33	2	2	237	64	2	2	1	154	55	6.5	1	2	2	2	1	2	2	25.87	0.237727097	22	1	173	1	1	1	10	249
1	782	6682	16708.52076	9082.28213	19160.8353	11021.58645	1	11	1	1	10	0	0	165	164	83	1	3	1	5	24.46	0.06	1	2	215	63	2	1	2	144	59	6.1	2	2	2	2	2	2	2	6.53	0.941807044	73	3	152	2	0	0	10	249
1	783	6686	7880.893417	4675.704681	7992.415512	4771.891326	3	1	1	0	0	0	0	247	247	63	2	2	3	0.71	30.58	0.06	3	2	198	75	1	1	1	135	61	5.9	2	2	2	2	2	2	2	6.06	1.014851485	8	1	123	2	0	1	0	249
1	784	6701	67096.61753	34027.70332	75702.39445	35545.7689	1	11	1	0	0	0	0	230	229	63	2	2	1	1.2	32.63	0.7	3	1	233	53	2	2	2	136	78	5.7	2	2	2	2	2	2	2	5.59	1.100178891	71	1	180	2	1	1	0	249
1	785	6703	26677.94019	14202.96536	30593.46937	15335.79952	2	7	1	1	2	0	0	109	109	74	1	3	4	0.9	24.38	0.54	1	2	211	61	1	1	2	125	65	4.9	2	2	2	2	2	2	1	9.47	0.649419219	35	1	150	2	0	0	2	249
1	786	6706	13409.1658	7718.172229	15224.24202	8800.682765	1	9	1	0	0	0	0	230	229	60	2	1	2	2.71	42.81	1.62	1	2	231	71	2	1	2	160	104	5.5	2	2	2	2	2	2	2	4.59	1.339869281	56	2	160	2	1	1	0	249
1	787	6711	19212.61375	8662.12256	22198.27355	10944.19971	1	8	1	1	5	0	0	10	10	84	2	3	2	5	25.23	0.51	1	2	218	50	1	2	1	119	76	5.1	2	2	2	2	2	2	2	7.31	0.841313269	68	3	168	2	1	0	1	10
1	788	6721	3212.765395	1952.337442	4003.259212	2135.444271	2	6	1	1	10	0	0	215	215	71	1	1	1	0.69	31.83	0.33	2	2	200	39	1	1	2	129	69	5.3	2	2	2	2	2	2	2	6.78	0.907079646	1	1	161	2	1	1	10	249
1	789	6732	3405.501887	2326.220951	3581.242646	2317.487727	1	6	1	0	0	0	0	229	228	64	1	1	1	5	29.27	0.29	3	2	226	68	1	1	1	142	85	5.6	2	2	2	2	2	2	2	7	0.878571429	42	3	158	2	0	0	0	249
1	790	6734	12602.77221	6456.368644	15989.31031	6774.804932	1	5	1	1	2	0	0	63	62	71	1	1	1	1.29	20.76	3.94	1	2	153	48	1	1	2	145	68	5.1	2	2	2	2	2	2	2	10.79	0.569972196	4	1	105	2	0	0	2	249
1	791	6736	47312.21552	24824.47508	61986.53678	25031.9721	1	1	1	1	3	0	0	130	129	65	1	1	3	4.31	38.16	1.23	2	2	189	33	1	1	2	122	76	5.5	2	2	2	2	2	2	2	7.06	0.871104816	40	3	156	2	0	1	3	249
1	792	6738	2266.952726	1374.183324	2383.938711	1522.844972	1	3	1	1	1	0	0	115	115	60	1	1	1	2.4	26.56	0.21	1	2	192	45	2	1	1	118	68	5.1	2	1	2	2	2	1	2	7	0.878571429	44	2	147	1	0	0	1	115
1	793	6758	2543.366401	1505.334602	3227.845451	1784.867686	1	4	1	0	0	0	0	248	248	65	2	1	1	0.76	19.71	0.22	1	2	169	52	1	1	2	131	72	5.3	2	2	2	2	2	2	2	7.48	0.822192513	24	1	117	2	0	0	0	249
1	794	6775	31647.67408	16848.78276	35696.19476	18918.40507	2	4	1	1	1	0	0	55	54	78	1	2	1	2.26	24.92	0.25	2	1	234	47	1	2	2	126	62	6.3	2	1	2	2	2	2	1	8.72	0.705275229	41	2	187	1	1	0	1	55
1	795	6788	10153.7805	5844.407311	11528.20496	6664.113363	2	4	1	0	0	0	0	237	236	61	2	3	2	5	30.16	0.54	1	2	225	54	2	2	1	115	74	6	2	2	2	2	2	2	2	6.63	0.92760181	19	3	171	2	1	1	0	249
1	796	6801	47161.25098	23917.58505	50313.20296	23911.61926	2	3	1	1	10	0	1	197	197	69	2	3	1	2.67	28.57	1.15	1	2	209	44	1	1	1	154	71	5.5	2	2	2	1	2	1	2	5.66	1.086572438	29	2	165	1	1	0	10	249
1	797	6808	48096.42877	25235.94772	61938.93602	26584.44334	2	1	1	0	0	0	0	237	236	64	1	1	1	4.07	29.19	0.15	1	2	189	37	1	2	1	133	63	5.1	2	2	1	2	2	2	2	4.72	1.302966102	35	3	152	1	0	0	0	249
1	798	6823	2709.613472	1603.730755	2863.550477	1540.170214	1	3	1	0	0	0	0	248	247	60	2	3	1	1.17	30.61	1.17	1	2	177	25	2	2	2	103	59	5.5	2	2	2	1	2	2	2	4.59	1.339869281	46	1	152	1	0	1	0	249
1	799	6838	38146.9345	19346.02097	42971.43298	18163.98642	3	1	1	1	2	0	0	61	61	67	2	1	1	1.24	33.51	0.29	1	2	181	46	1	2	1	114	67	5	2	2	2	2	2	2	2	7	0.878571429	27	1	135	2	0	1	2	249
1	800	6841	52607.87378	27603.07962	58818.59284	28947.12371	1	9	1	0	0	0	0	230	229	60	1	3	1	5	35.4	0.48	1	2	209	28	1	1	1	122	84	6.3	2	2	2	2	2	2	1	5.5	1.118181818	57	3	181	2	1	1	0	249
1	801	6850	12787.19366	6550.847296	13274.13781	7747.192339	2	10	1	1	6	0	0	219	218	72	1	2	1	1.99	29.06	2.54	3	1	139	32	2	1	1	100	63	5.6	2	2	2	2	2	2	2	6.75	0.911111111	6	2	107	2	0	0	6	249
1	802	6867	15131.71462	8225.174642	17067.43537	10379.65325	3	1	1	1	1	0	1	72	72	85	1	3	1	5	26.67	0.93	1	1	137	48	1	1	2	158	42	5.5	2	2	2	2	2	2	2	9.31	0.660580021	53	3	89	2	0	0	1	72
1	803	6872	12838.39568	6978.590946	13630.85032	8468.702283	2	5	1	1	10	0	0	43	42	82	1	2	1	2.31	29.39	0.53	1	2	136	34	1	1	1	152	60	6.7	2	2	1	2	2	2	2	9.81	0.626911315	45	2	102	1	0	0	10	249
1	804	6904	2462.47422	1581.671171	2560.017706	1518.984916	1	4	1	0	0	0	0	247	246	69	2	1	1	0.7	33.01	0.37	1	2	197	41	1	2	2	148	79	6.1	2	2	2	2	2	2	2	5.85	1.051282051	18	1	156	2	0	1	0	249
1	805	6906	13298.61856	7228.755164	14119.48063	8772.283092	1	10	1	1	4	0	0	96	94	81	1	3	1	4.27	26.9	0.48	1	1	169	45	1	2	1	110	66	5.2	2	2	2	2	2	2	2	6.15	1	50	3	124	2	0	0	4	249
1	806	6927	41187.8425	21927.83611	53962.63283	22569.51209	1	11	1	1	3	0	0	94	93	79	1	1	1	0.65	26.38	0.2	3	1	181	37	1	2	2	120	71	7.7	1	2	2	2	2	2	2	10.81	0.568917669	22	1	144	2	0	0	3	249
1	807	6944	2664.356077	1622.709927	2676.336514	1678.92768	1	3	1	1	10	0	0	229	227	64	1	3	1	1.78	31.01	0.22	1	2	237	45	1	1	2	127	77	5.8	2	2	2	2	2	2	2	7.03	0.874822191	40	2	192	2	1	1	10	249
1	808	6956	28942.20976	15408.43107	32644.6346	18867.55683	2	8	1	0	0	0	0	245	245	70	1	3	1	4.89	26.14	0.24	1	2	160	59	1	1	2	107	67	5.4	2	2	2	2	2	2	1	6.43	0.956454121	69	3	101	2	0	0	0	249
1	809	6967	32850.19691	18888.39558	37063.54591	20978.12185	1	8	1	0	0	0	0	242	241	70	2	3	1	5	20.34	0.7	1	2	195	78	1	1	1	149	77	5.3	2	2	2	2	2	2	2	6.32	0.973101266	60	3	117	2	0	0	0	249
1	810	6971	31647.67408	16848.78276	35696.19476	18918.40507	2	5	1	1	10	0	0	41	39	78	1	3	1	4.44	24.3	0.12	3	1	222	43	1	1	2	125	75	5.3	2	2	2	2	2	2	2	6.68	0.920658683	36	3	179	2	1	0	10	249
1	811	6972	54549.99001	27664.74592	72007.05922	27750.42093	1	5	1	1	3	0	0	148	148	63	2	3	1	5	20.71	0.32	2	2	218	77	2	1	2	151	63	5	2	2	2	2	2	2	2	6.96	0.88362069	61	3	141	2	0	0	3	249
1	812	6990	11298.56777	6503.334605	12827.95163	7415.458359	2	8	1	1	10	0	1	195	194	85	2	1	2	0.71	21.99	0.05	1	1	247	53	2	2	1	138	55	5.4	2	2	2	2	2	2	2	11.44	0.537587413	0	1	194	2	1	0	10	249
1	813	7010	2928.260623	1880.850313	3136.542986	2393.821642	1	12	1	0	0	0	0	240	239	62	2	1	1	1.48	30.02	0.07	2	1	238	45	2	2	1	149	63	6.8	1	2	2	1	2	2	2	8.47	0.72609209	15	2	193	1	1	1	0	249
1	814	7018	1702.673684	1131.933302	1770.119965	1137.09163	2	6	1	0	0	0	0	232	230	60	2	1	1	1.07	33.71	1.09	3	2	256	41	2	2	2	143	89	5.6	2	2	2	2	2	2	2	10.38	0.592485549	8	1	215	2	1	1	0	249
1	815	7020	41406.26087	21725.65118	47483.47004	22982.05158	1	8	1	0	0	0	0	241	240	65	1	3	1	5	32.22	0.53	1	1	231	45	2	1	1	128	75	6.2	2	2	2	2	2	2	2	5.97	1.030150754	85	3	186	2	1	1	0	249
1	816	7022	19212.61375	8662.12256	20496.66018	10944.19971	1	8	1	1	2	0	1	182	182	85	2	3	1	5	23.44	0.32	1	2	220	70	2	1	1	118	70	5.6	2	2	2	2	2	2	1	5.4	1.138888889	64	3	150	2	0	0	2	249
1	817	7025	13686.61095	7439.656915	15326.69798	10135.84228	1	1	1	1	1	0	0	161	160	83	1	2	2	4	34.27	0.28	1	2	261	40	2	2	2	126	67	5.4	2	1	2	2	2	2	2	5.38	1.143122677	43	3	221	1	1	1	1	161
1	818	7030	8645.535432	4429.086154	9318.822844	4747.05903	2	4	1	1	10	0	0	182	181	69	1	1	3	3.59	28.83	0.1	1	2	294	39	2	1	2	159	87	9.3	2	2	2	2	2	1	2	6.63	0.92760181	50	3	255	1	1	0	10	249
1	819	7042	1647.446107	1003.367071	1688.818464	1134.32627	2	13	1	0	0	0	0	239	238	65	1	1	1	0.95	27.52	0.26	1	1	215	54	1	1	2	131	80	6.5	2	2	2	2	2	2	2	8	0.76875	21	1	161	2	1	0	0	249
1	820	7047	15550.79384	8452.974324	17414.26869	11516.39323	1	5	1	1	6	0	0	76	76	85	1	3	2	5	23.67	0.1	1	2	191	52	2	2	2	126	61	6.5	2	1	2	2	1	2	2	6.44	0.954968944	33	3	139	1	0	0	6	249
1	821	7048	13234.54082	7193.924303	14820.45561	9801.054393	2	1	1	1	2	0	0	47	46	80	1	2	2	1.92	23.7	0.08	3	2	257	51	1	1	2	132	64	5.8	2	2	2	1	2	2	2	6.13	1.003262643	59	2	206	1	1	0	2	249
1	822	7049	20842.82691	9397.113976	25145.60161	13606.07398	1	7	1	1	1	0	1	168	167	85	2	1	2	1.92	23.93	0.46	1	1	180	46	2	2	1	170	71	5.6	2	2	2	2	2	1	2	8.28	0.742753623	41	2	134	1	0	0	1	168
1	823	7060	66141.05729	38030.16638	87307.49591	46138.925	1	1	1	1	1	0	0	73	72	71	2	1	1	1.24	28.15	0.54	3	1	291	46	2	2	1	160	86	8.2	1	2	1	1	2	1	2	8.31	0.740072202	39	1	245	1	1	0	1	73
1	824	7062	12602.77221	6456.368644	14008.9157	7755.181368	1	5	1	1	8	0	0	160	160	61	1	1	1	0.72	25.23	0.14	1	1	177	41	1	1	1	133	88	5.8	2	1	1	1	1	2	1	4.87	1.262833676	12	1	136	1	0	0	8	249
1	825	7077	48296.73004	24493.4374	59951.10686	27949.41521	1	1	1	0	0	0	0	233	232	64	2	2	1	1.78	40.3	1.27	2	1	264	52	1	2	1	150	72	5.9	2	2	2	2	2	2	2	6.56	0.9375	81	2	212	2	1	1	0	249
1	826	7078	26678.63638	14203.336	28325.3849	15336.19972	3	1	1	0	0	0	0	241	240	70	1	2	1	3.16	29.3	0.09	2	2	208	37	1	2	1	153	96	4.8	2	2	2	2	2	2	2	6.38	0.963949843	65	2	171	2	1	0	0	249
1	827	7082	47161.25098	23917.58505	54490.15756	23911.61926	2	11	1	0	0	0	0	231	230	62	2	3	1	3.02	25.66	0.29	3	2	229	83	1	1	2	123	76	5.1	2	2	2	2	2	2	2	5.97	1.030150754	62	2	146	2	0	0	0	249
1	828	7085	1990.180134	1177.921915	2219.617202	1143.361928	2	6	1	0	0	0	0	232	230	60	2	1	3	1.24	27.57	0.76	1	1	222	43	1	1	2	133	73	5.1	2	2	2	2	2	2	2	5.53	1.112115732	38	1	179	2	1	0	0	249
1	829	7087	10414.63377	5994.551663	11057.22364	6835.316178	2	7	1	0	0	0	0	246	245	60	2	3	1	5	21.87	0.07	1	2	270	65	2	1	2	148	84	5.4	2	2	2	2	2	2	2	4.41	1.394557823	39	3	205	2	1	0	0	249
1	830	7111	1644.648202	996.95424	1989.975069	1104.806561	2	13	1	0	0	0	0	244	243	67	1	1	1	4.32	26.74	0.05	3	2	159	32	1	1	2	115	72	5.2	2	2	1	1	2	2	2	6.1	1.008196721	51	3	127	1	0	0	0	249
1	831	7114	2353.565473	1564.644572	2446.794868	1502.633131	2	13	1	1	2	0	1	193	192	77	2	3	2	3.52	30.17	1.05	1	1	241	30	2	1	1	175	76	5.5	2	2	2	2	2	1	2	7.22	0.851800554	37	3	211	1	1	1	2	249
1	832	7125	13686.61095	7439.656915	15437.46718	10238.39506	1	1	1	1	5	0	1	36	35	82	1	2	1	1.6	27.25	0.13	1	1	171	40	1	1	2	144	64	6.3	2	2	2	1	2	2	2	5.47	1.124314442	35	2	131	1	0	0	1	36
1	833	7132	58960.31674	29901.42036	62900.84172	29893.96201	1	11	1	1	1	0	0	212	211	63	2	3	1	3.11	31.29	0.33	1	2	194	67	2	2	1	143	90	5.3	2	2	2	2	2	2	2	5.78	1.064013841	66	2	127	2	0	1	1	212
1	834	7159	42515.71017	22307.7735	55702.35094	26908.33393	1	1	1	1	2	0	0	16	15	69	1	2	1	1.51	29.25	1.25	2	2	190	48	1	1	2	135	85	6.1	2	2	2	2	2	2	1	7.25	0.848275862	38	2	142	2	0	0	2	249
1	835	7160	13364.83222	7264.747048	14189.78135	8815.960183	2	11	1	1	2	0	0	79	78	81	1	2	1	2.13	24.6	0.33	1	2	196	43	1	1	1	139	74	6	2	2	2	2	2	2	1	7.4	0.831081081	52	2	153	2	0	0	2	249
1	836	7161	12787.19366	6550.847296	13274.13781	6824.887478	2	10	1	1	2	0	1	38	37	72	1	1	1	3.07	24.81	0.26	3	2	267	49	1	1	1	118	48	6.2	2	2	2	2	2	2	1	9.56	0.643305439	21	2	218	2	1	0	2	249
1	837	7162	48296.73004	24493.4374	54491.24326	25586.15423	2	7	1	0	0	0	0	246	245	60	2	2	1	5	27.32	1.61	3	2	204	72	2	2	2	160	84	5.4	2	1	1	1	2	2	2	5.72	1.075174825	61	3	132	1	0	0	0	249
1	838	7171	37285.61631	19563.57027	44646.80885	20694.93693	3	1	1	1	10	0	0	236	236	66	1	3	1	4.52	33.02	0.51	1	2	196	49	1	1	2	134	79	5.4	2	2	2	2	2	2	2	3.94	1.560913706	61	3	147	2	0	1	10	249
1	839	7184	20842.82691	9397.113976	23516.11694	12405.6006	1	7	1	1	1	0	0	157	156	85	2	1	2	1.08	19.92	0.19	1	2	267	70	2	2	1	180	58	5.5	2	2	2	2	2	2	2	5.25	1.171428571	35	1	197	2	1	0	1	157
1	840	7186	40586.1643	21295.35075	46543.00766	22526.86676	2	8	1	1	1	0	0	219	219	66	1	3	1	5	37.66	0.26	2	2	234	36	1	1	1	136	85	5.5	2	2	2	2	2	2	2	5.43	1.132596685	68	3	198	2	1	1	1	219
1	841	7187	35744.05537	18754.72121	40027.31892	19295.73706	1	11	1	1	10	0	0	222	221	69	1	3	1	1.2	24.52	0.14	1	2	242	37	2	2	2	139	77	5.4	2	2	2	2	2	2	2	5.15	1.194174757	44	1	205	2	1	0	10	249
1	842	7195	38189.41969	19367.56711	50410.78477	19020.93874	2	7	1	0	0	0	0	247	246	63	2	1	5	1.15	31.45	0.41	1	1	215	45	2	2	1	117	55	5.3	2	2	2	2	2	2	2	8.28	0.742753623	35	1	170	2	1	1	0	249
1	843	7210	52870.34195	30399.69398	59651.46424	40216.59316	1	2	1	1	1	0	1	204	203	70	2	3	2	1.82	26.94	0.29	1	2	254	68	2	1	1	135	71	5.6	2	2	1	2	2	2	2	9.8	0.62755102	30	2	186	1	1	0	1	204
1	844	7211	42362.76821	21484.05928	45194.02075	24904.14157	1	8	1	1	2	0	0	201	201	63	2	2	1	2.67	28.78	0.37	3	2	225	58	1	2	2	132	74	5.7	2	2	2	2	2	2	2	7.66	0.802872063	46	2	167	2	1	0	2	249
1	845	7221	11835.72385	6812.51589	13437.81761	7768.003796	2	12	1	0	0	0	0	243	243	61	2	2	2	1.2	25.67	0.73	1	2	234	69	2	1	1	132	81	5.1	2	2	2	2	2	2	2	4.82	1.27593361	53	1	165	2	1	0	0	249
1	846	7229	41406.26087	21725.65118	46294.55296	22783.51261	1	8	1	0	0	0	0	241	240	60	1	2	1	3.24	28.1	0.09	3	2	217	41	2	1	2	129	87	5.2	2	2	2	2	2	2	2	5.34	1.151685393	34	2	176	2	1	0	0	249
1	847	7237	2131.484861	1298.167942	2579.032847	1601.41329	1	4	1	1	1	1	0	41	41	73	1	1	1	0.8	24.06	10.8	3	2	172	39	2	1	1	150	0	8.9	1	2	2	1	2	2	2	9.06	0.678807947	32	1	133	1	0	0	1	41
1	848	7238	16322.11321	8872.24185	17329.60158	10766.69709	1	5	1	1	1	0	0	122	121	85	1	3	1	5	25.45	9.58	1	2	119	36	1	2	2	120	0	5.8	2	2	2	2	2	2	2	10.44	0.58908046	39	3	83	2	0	0	1	122
1	849	7251	31536.80039	18133.21128	33644.51549	19274.47868	1	6	1	0	0	0	0	229	228	70	2	3	1	2.76	23.25	0.29	1	2	210	66	1	1	2	126	67	5	2	2	2	2	2	2	1	6	1.025	68	2	144	2	0	0	0	249
1	850	7254	37122.24542	19763.36861	41871.09924	24200.15891	1	12	1	1	2	0	1	19	19	72	1	3	4	2.91	26.22	0.32	1	2	218	50	1	1	1	142	77	4.6	2	2	2	2	2	2	1	4.6	1.336956522	45	2	168	2	1	0	2	249
1	851	7265	12354.73702	7111.254316	13117.03256	9195.018592	1	7	1	1	1	0	0	179	177	77	2	1	4	0.65	40.73	0.48	1	1	148	73	2	2	1	113	57	6.1	2	2	2	2	2	2	2	27.09	0.227021041	23	1	75	2	0	1	1	179
1	852	7267	2249.163842	1444.659838	2338.257681	1387.403743	1	13	1	1	1	0	1	155	153	78	2	1	2	1.13	27.15	0.39	1	2	216	66	2	2	1	144	65	5.6	2	1	1	2	2	2	2	9.25	0.664864865	27	1	150	1	0	0	1	155
1	853	7269	1787.980997	1221.329188	2227.909765	1316.164343	2	13	1	1	1	0	1	171	171	79	1	1	2	1.7	28.33	0.11	1	1	205	38	1	1	2	143	74	6	2	2	2	2	2	2	2	7	0.878571429	35	2	167	2	1	0	1	171
1	854	7276	30318.17919	16140.97811	32189.57981	17361.07723	2	12	1	1	2	0	0	64	63	73	1	2	2	1.8	30.63	0.13	1	2	192	41	1	1	2	139	65	6	2	2	2	2	2	2	1	7.15	0.86013986	46	2	151	2	0	1	2	249
1	855	7277	31536.80039	18133.21128	36437.65139	19274.47868	3	1	1	1	10	0	1	230	229	71	2	3	2	5	24.56	1.05	1	2	242	86	1	1	1	137	71	5	2	2	2	2	2	2	2	4.44	1.385135135	73	3	156	2	0	0	10	249
1	856	7290	17649.98878	9396.609236	20240.48286	10103.93447	1	1	1	1	3	0	0	219	218	71	1	1	2	1.2	22.87	0.26	1	2	216	35	1	1	2	113	70	5.3	2	2	2	2	2	2	2	6.41	0.959438378	34	1	181	2	1	0	3	249
1	857	7295	2133.592967	1299.451871	2388.084503	1461.863262	2	3	1	1	5	0	0	68	67	68	1	1	3	1.49	25.45	0.67	3	2	239	34	1	1	1	146	71	5.7	2	2	2	1	2	2	2	6.23	0.987158909	6	2	205	1	1	0	1	68
1	858	7301	4292.309115	2629.500199	4597.614004	3028.418454	1	4	1	0	0	0	0	247	246	73	2	1	1	1.07	22.53	0.65	1	2	212	75	2	2	2	140	71	5.6	2	2	2	2	2	2	2	5.56	1.106115108	16	1	137	2	0	0	0	249
1	859	7312	58960.31674	29901.42036	66522.53599	31235.40157	1	11	1	0	0	0	0	231	230	62	2	3	3	2.99	25.84	0.16	3	2	233	61	1	1	2	163	92	5.3	2	2	2	2	2	2	1	6.25	0.984	56	2	172	2	1	0	0	249
1	860	7315	51881.42976	27221.91819	58518.3485	32656.11896	1	12	1	1	2	1	0	199	197	63	1	3	1	5	33.29	0.12	1	2	182	36	1	1	1	134	59	6.6	1	2	1	2	2	2	2	4.69	1.31130064	42	3	146	1	0	1	2	249
1	861	7322	57758.42816	30305.54889	74381.73017	31924.94122	1	11	1	0	0	0	0	248	247	62	1	1	1	4.79	29.66	0.12	1	2	220	37	1	2	1	128	86	6.6	2	2	2	2	2	2	2	5.53	1.112115732	54	3	183	2	1	0	0	249
1	862	7324	51555.30746	26146.00812	63996.00437	32533.08133	1	7	1	1	1	0	1	109	108	64	2	1	3	0.74	32.72	1.89	3	1	192	29	1	1	2	126	61	5.4	2	2	2	1	2	2	1	5.94	1.035353535	56	1	163	1	1	1	1	109
1	863	7337	19369.56282	8732.883996	20664.09872	11033.60358	2	12	1	1	5	0	0	223	222	80	2	3	2	1.56	24.21	0.54	1	2	239	45	2	1	2	157	72	5.8	2	2	2	2	2	2	1	3.69	1.666666667	64	2	194	2	1	0	1	223
1	864	7342	32192.79644	17138.99834	34179.90849	18429.12818	2	6	1	1	1	0	0	65	65	75	1	2	2	1.92	24.66	0.11	1	2	259	62	1	1	2	125	48	5.7	2	2	2	1	1	2	1	5.72	1.075174825	30	2	197	1	1	0	1	65
1	865	7355	17067.00788	9086.238293	18120.47514	9810.960267	1	7	1	1	1	0	0	126	124	78	1	2	1	1.64	33.83	0.24	1	2	193	73	2	1	2	173	99	5.4	2	2	2	2	2	2	1	7.08	0.868644068	48	2	120	2	0	1	1	126
1	866	7358	31865.42163	18322.16381	33995.09964	22581.26435	1	7	1	0	0	0	0	230	230	73	2	2	3	4.18	23.87	0.62	1	1	182	74	1	1	2	141	46	5.4	2	2	2	2	2	2	1	4.56	1.348684211	55	3	108	2	0	0	0	249
1	867	7360	6050.550035	3581.120803	5953.896899	3571.748328	2	1	1	0	0	0	0	237	236	68	2	3	1	2.4	22.95	0.64	1	2	183	99	1	1	1	153	20	5.7	2	2	2	2	2	2	2	5.56	1.106115108	69	2	84	2	0	0	0	249
1	868	7371	51881.42976	27221.91819	57845.214	28547.40284	1	12	1	0	0	0	0	239	239	60	1	3	1	5	33.14	0.15	1	2	233	62	1	1	2	124	83	5.3	2	2	2	2	2	2	2	6.37	0.965463108	45	3	171	2	1	1	0	249
1	869	7377	2709.613472	1603.730755	3021.990105	1556.677625	1	3	1	1	10	0	0	221	220	66	2	1	1	1.37	31.32	0.18	1	1	221	43	1	2	1	164	82	6.8	1	1	2	1	2	2	2	8.15	0.754601227	28	2	178	1	1	1	10	249
1	870	7378	48548.58621	27914.74595	51793.25869	34403.70167	1	11	1	1	6	0	0	167	167	76	2	2	2	0.76	25.76	0.66	3	2	213	46	1	2	1	155	72	5.4	2	2	2	2	2	2	2	7.25	0.848275862	27	1	167	2	1	0	6	249
1	871	7388	5226.859766	3093.605728	5523.805123	3371.428018	1	13	1	0	0	0	0	232	231	71	2	1	2	1.64	36.79	0.21	1	2	220	43	1	2	2	144	75	5.4	2	2	2	2	2	2	2	6.72	0.915178571	56	2	177	2	1	1	0	249
1	872	7411	9850.739995	5844.407311	9738.227143	7040.156346	2	4	1	0	0	0	0	237	236	70	2	2	1	1.25	25.64	0.11	1	2	239	52	2	2	1	178	79	5.7	2	2	2	2	2	2	1	5.07	1.213017751	31	1	187	2	1	0	0	249
1	873	7413	2133.592967	1299.451871	2764.123063	1344.470554	2	3	1	0	0	0	0	248	248	64	1	1	1	3.18	38.54	0.33	1	2	263	30	1	1	2	130	87	5.7	2	2	2	2	2	2	2	6.75	0.911111111	42	2	233	2	1	1	0	249
1	874	7419	46199.88286	24240.83988	60529.20386	29240.05904	2	3	1	0	0	0	0	249	248	64	1	2	1	2.67	30.32	0.1	1	2	235	44	2	1	2	117	89	4.9	2	1	1	1	1	2	2	5.16	1.191860465	60	2	191	1	1	1	0	249
1	875	7421	47312.21552	24824.47508	50232.57921	26260.08132	1	1	1	0	0	0	0	232	231	62	1	2	1	4.8	26.72	0.67	1	2	198	40	1	1	2	104	54	5.6	2	2	2	2	1	2	2	4.53	1.357615894	59	3	158	1	0	0	0	249
1	876	7442	52997.61126	30472.87202	65786.3473	34712.1312	1	7	1	1	3	0	0	23	23	71	2	1	3	0.84	19.36	0.23	2	1	233	95	1	1	2	142	44	5.6	2	2	2	2	2	2	1	7.18	0.856545961	33	1	138	2	0	0	3	249
1	877	7456	3781.409556	2297.891864	4575.392314	2369.66277	1	4	1	0	0	0	0	248	248	61	1	1	1	0.34	28.96	0.31	2	2	225	39	1	1	1	161	85	6.1	1	2	2	2	2	2	2	10.55	0.582938389	26	1	186	2	1	0	0	249
1	878	7466	33738.59267	17961.95882	37781.53863	18863.22122	2	6	1	1	10	0	0	169	168	76	1	3	1	4.13	22.32	0.12	3	2	192	43	2	2	1	140	15	5.2	2	2	2	2	2	2	2	6.91	0.890014472	63	3	149	2	0	0	10	249
1	879	7471	8123.335092	4675.704681	8624.5503	6045.795799	3	1	1	0	0	0	0	241	240	67	2	1	3	1.33	28.98	0.54	2	2	241	41	2	2	1	182	68	5.5	2	2	2	2	2	2	2	7.03	0.874822191	33	2	200	2	1	0	0	249
1	880	7478	58701.94067	33752.78022	62625.19747	41598.82319	1	2	1	0	0	0	0	232	232	71	2	3	1	5	26.66	0.32	3	2	186	39	2	2	2	97	62	5.2	2	2	2	2	2	2	2	8.75	0.702857143	55	3	147	2	0	0	0	249
1	881	7487	37303.47938	21448.96961	42088.00405	28375.43315	2	4	1	1	5	0	0	19	18	76	2	2	1	2.26	22.01	3.73	1	1	204	34	2	2	1	152	48	8.9	1	1	2	2	2	1	2	7.63	0.806028834	36	2	170	1	1	0	1	19
1	882	7499	29787.45675	15106.55497	39320.02851	18796.85722	2	9	1	0	0	0	0	239	238	60	2	1	3	0.78	22.25	0.18	3	1	253	39	2	2	2	148	80	5.5	2	2	2	2	2	2	1	12.84	0.478971963	20	1	214	2	1	0	0	249
1	883	7502	13686.61095	7439.656915	14531.42198	9028.217873	1	1	1	1	9	0	0	118	117	84	1	2	1	3.38	25.28	0.28	1	2	173	49	2	2	2	114	65	5.4	2	2	1	2	1	2	2	7.25	0.848275862	42	2	124	1	0	0	9	249
1	884	7521	3098.144504	1989.968385	3781.763519	2098.216596	1	10	1	1	1	0	0	153	152	73	2	1	1	5	27.63	0.36	3	1	246	36	2	2	1	173	79	4.9	2	2	2	2	2	2	2	8.28	0.742753623	25	3	210	2	1	0	1	153
1	885	7522	29279.37108	15362.73476	37706.19022	16183.65025	1	1	1	1	1	1	1	148	146	67	1	1	3	0.84	27.02	0.11	1	2	233	34	1	1	2	135	83	5.9	2	2	2	2	2	2	2	5.29	1.162570888	24	1	199	2	1	0	1	148
1	886	7525	38454.52599	22110.80502	44430.39862	26933.39634	1	7	1	1	3	0	0	159	158	74	2	1	2	1.49	25.23	0.24	1	2	226	51	1	2	2	148	60	5.8	2	2	2	2	2	2	2	8.03	0.765877958	61	2	175	2	1	0	3	249
1	887	7531	53318.30785	27975.8407	69855.4742	29338.03521	1	5	1	1	1	0	0	120	119	64	1	3	1	5	33.8	0.3	2	2	150	54	1	1	1	132	82	5.4	2	2	1	1	1	2	2	5.97	1.030150754	69	3	96	1	0	1	1	120
1	888	7537	40680.7671	23390.86197	45898.46092	25978.72067	1	9	1	1	2	0	0	72	71	71	2	2	1	2.33	30.25	0.4	3	2	252	43	2	1	1	178	66	5.8	2	2	1	1	1	2	2	6.81	0.9030837	55	2	209	1	1	1	2	249
1	889	7550	21554.78356	9718.103921	24319.38878	15281.61913	1	1	1	1	5	0	1	198	196	82	2	1	2	1.92	32.71	0.58	3	1	201	48	2	1	2	146	0	5.9	2	2	2	2	2	1	2	8.84	0.695701357	44	2	153	1	0	1	1	198
1	890	7552	46083.92572	23371.22511	60831.68793	29080.46092	1	8	1	1	3	1	0	159	159	64	2	1	2	0.75	43.28	1.4	2	1	222	52	1	1	1	120	69	7.5	1	2	1	1	1	2	2	6.65	0.92481203	68	1	170	1	1	1	3	249
1	891	7554	2270.809308	1383.022652	2541.667788	1555.879099	1	3	1	0	0	0	0	238	237	63	1	1	1	1.34	28.6	0.27	3	2	203	36	1	1	1	157	81	5.3	2	2	2	2	2	2	2	8	0.76875	33	2	167	2	1	0	0	249
1	892	7576	3391.155201	2007.112803	3583.811564	2554.520172	1	4	1	1	3	0	0	145	144	75	2	1	1	0.49	22.96	0.4	1	2	285	97	1	2	1	182	74	5.1	2	2	2	2	2	2	2	6.36	0.966981132	28	1	188	2	1	0	3	249
1	893	7577	10414.63377	5994.551663	11633.94985	5848.746738	2	7	1	1	1	0	0	7	6	64	2	1	1	1.26	42.92	3.6	1	2	214	74	2	2	1	138	82	5.7	2	1	2	2	2	2	2	8.53	0.72098476	27	1	140	1	0	1	1	7
1	894	7581	19349.29234	11137.24545	20959.40724	12005.95836	1	2	1	0	0	0	0	232	231	84	2	1	2	0.73	26.71	0.59	1	1	266	50	2	2	1	175	78	6	2	2	2	2	2	2	1	9.59	0.641293014	11	1	216	2	1	0	0	249
1	895	7582	40586.1643	21295.35075	45449.665	21909.65593	2	8	1	0	0	0	0	244	243	62	1	3	1	4.44	21.82	0.07	1	2	235	53	2	2	1	136	83	5.7	2	2	2	2	2	2	2	5.99	1.026711185	88	3	182	2	1	0	0	249
1	896	7593	16708.52076	9082.28213	19160.8353	10975.79712	1	11	1	1	8	0	0	48	47	85	1	1	3	0.89	27.49	0.4	3	2	201	38	2	1	2	136	89	5.7	2	2	2	2	2	2	2	7.84	0.784438776	14	1	163	2	1	0	8	249
1	897	7598	39768.0693	22866.07372	44868.70098	25395.87224	1	1	1	1	6	0	0	104	103	76	2	3	2	1.2	35.59	0.64	3	1	212	53	2	1	1	138	76	5.8	2	2	2	2	2	1	2	7.47	0.823293173	49	1	159	1	0	1	6	249
1	898	7601	42515.71017	22307.7735	47954.52161	26760.98356	2	12	1	1	10	0	1	104	103	66	1	3	1	4.89	25.5	0.55	3	2	251	55	1	1	2	129	61	5.8	2	2	2	2	2	2	1	5.4	1.138888889	43	3	196	2	1	0	10	249
1	899	7620	45749.48831	24004.52018	51231.71783	24696.97654	2	1	1	0	0	0	0	237	236	64	1	2	1	5	29.99	0.32	3	1	234	43	2	2	1	157	69	5.5	2	2	2	2	2	2	2	5.06	1.21541502	42	3	191	2	1	0	0	249
1	900	7626	3955.339757	2629.500199	4236.67657	2641.483081	1	4	1	1	2	0	0	168	167	65	2	1	2	1.02	41.57	0.55	1	2	183	55	1	2	1	158	80	5.3	2	2	2	2	2	2	2	5.71	1.077057793	29	1	128	2	0	1	2	249
1	901	7635	2084.854362	1269.767919	2700.980981	1313.75822	2	6	1	0	0	0	0	245	244	63	1	1	1	3.2	29.36	0.49	1	2	240	39	1	1	2	117	74	10.6	2	2	2	2	2	2	2	5.57	1.104129264	46	2	201	2	1	0	0	249
1	902	7657	38146.9345	19346.02097	42852.03508	19405.9337	3	1	1	0	0	0	0	241	240	66	2	2	1	3.6	24.38	0.17	1	2	253	47	1	1	1	146	91	4.8	2	2	2	2	2	2	2	3.81	1.614173228	71	3	206	2	1	0	0	249
1	903	7659	13364.83222	7264.747048	15326.39261	8779.334156	2	3	1	1	10	0	0	132	131	82	1	1	1	2.24	24.57	0.43	1	2	181	35	1	2	1	173	65	5.6	2	2	2	2	2	2	2	9.53	0.645330535	20	2	146	2	0	0	10	249
1	904	7680	29787.45675	15106.55497	39320.02851	14183.55019	3	1	1	0	0	0	0	241	240	60	2	1	1	0.67	24.26	0.08	2	1	211	52	2	2	2	120	72	5.7	2	2	1	2	2	2	2	9.5	0.647368421	23	1	159	1	0	0	0	249
1	905	7695	24739.83482	11154.10345	27912.95303	16085.17094	1	5	1	1	3	1	1	34	34	80	2	3	2	3.64	21.06	2.73	2	1	204	56	1	2	1	154	65	5.3	2	2	2	2	2	1	2	8.38	0.733890215	26	3	148	1	0	0	3	249
1	906	7704	46083.92572	23371.22511	51767.9868	27091.7284	1	8	1	0	0	0	0	244	244	61	2	1	2	0.6	27.39	0.23	1	2	293	44	1	2	2	128	77	5.3	2	2	2	2	2	2	2	5.81	1.058519793	61	1	249	2	1	0	0	249
1	907	7713	33898.01316	17191.20244	38185.14436	17244.44191	2	9	1	0	0	0	0	239	238	62	2	1	5	0.89	28.23	0.46	1	1	189	40	2	1	1	139	72	7.8	2	2	2	2	2	2	2	8.65	0.710982659	6	1	149	2	0	0	0	249
1	908	7716	28942.20976	15408.43107	34656.18742	16181.56722	2	8	1	1	1	0	0	159	158	70	1	1	1	3.56	29.62	0.04	1	2	181	34	1	1	2	130	57	5.5	2	2	1	2	2	2	2	6.19	0.993537964	30	3	147	1	0	0	1	159
1	909	7718	4623.222102	2736.332524	4885.873943	2982.069776	1	4	1	1	2	0	0	71	70	71	2	1	1	1.14	17.33	0.5	1	2	187	89	1	1	2	149	48	5.2	2	2	2	2	2	2	1	8.13	0.756457565	24	1	98	2	0	0	2	249
1	910	7747	35022.11075	20137.21512	45441.17361	24529.34643	1	8	1	1	10	0	1	221	221	70	2	1	1	2	24.33	0.47	1	2	155	53	2	2	1	140	72	5.2	2	2	2	2	2	2	2	4.84	1.270661157	35	2	102	2	0	0	10	249
1	911	7758	21554.78356	9718.103921	24319.38878	15281.61913	1	1	1	1	10	0	0	126	125	85	2	3	2	3.83	25.84	0.18	1	1	215	56	2	2	2	161	68	6.2	2	2	2	2	2	2	1	8.41	0.731272295	30	3	159	2	0	0	10	249
1	912	7764	35022.11075	20137.21512	37362.76138	21404.61044	1	8	1	1	3	0	1	142	142	78	2	2	1	2.26	22.52	0.03	1	2	192	70	2	1	2	149	51	5.1	2	2	2	2	2	2	2	5.81	1.058519793	65	2	122	2	0	0	3	249
1	913	7767	31445.59658	18080.77038	39033.66375	20596.09194	2	7	1	1	2	0	0	59	59	72	2	1	1	1.07	31.48	0.37	1	2	265	47	2	2	2	166	85	5.5	2	2	2	2	2	2	2	8.78	0.700455581	38	1	218	2	1	1	2	249
1	914	7782	32945.38234	17539.66463	36893.27671	20907.76836	2	11	1	1	1	0	0	115	114	75	1	3	1	2.13	26.3	0.27	1	1	153	34	2	2	1	155	74	5.9	2	2	2	2	2	2	1	7.03	0.874822191	61	2	119	2	0	0	1	115
1	915	7792	3346.447694	2028.552498	4049.101487	2397.694947	1	10	1	1	1	0	0	10	9	78	1	1	1	5	23.11	3.58	2	1	159	76	1	1	2	101	55	6.2	2	1	2	2	2	2	2	14.25	0.431578947	18	3	83	1	0	0	1	10
1	916	7797	42362.76821	21484.05928	47587.8561	21550.59331	1	8	1	0	0	0	0	240	240	60	2	3	1	5	37.52	0.39	1	2	228	50	2	1	1	140	84	4.6	2	2	2	2	2	2	2	7.35	0.836734694	81	3	178	2	1	1	0	249
1	917	7802	38146.9345	19346.02097	44075.0071	19341.19547	3	1	1	0	0	0	0	240	239	62	2	2	4	0	25.11	0.04	1	2	314	72	1	1	2	137	89	5.1	2	2	2	2	2	2	2	6.85	0.897810219	66	1	242	2	1	0	0	249
1	918	7809	38454.52599	22110.80502	46393.04425	29250.99347	2	1	1	1	1	0	0	98	97	71	2	1	1	2.49	32.5	1.32	3	1	293	53	2	2	2	153	81	5.9	2	2	2	2	2	2	2	7.49	0.821094793	44	2	240	2	1	1	1	98
1	919	7816	42515.71017	22307.7735	47610.43123	26051.40911	2	12	1	1	10	0	1	179	178	68	1	2	1	3.11	25.27	0.09	1	2	202	70	2	1	1	160	85	5.4	2	2	2	2	2	2	1	5.6	1.098214286	78	2	132	2	0	0	10	249
1	920	7825	12602.77221	6456.368644	13584.23691	6919.88415	1	5	1	1	1	1	1	16	15	76	1	1	2	0.86	25.24	0.15	3	2	219	45	1	1	1	168	77	5.5	1	2	2	2	2	2	2	13.03	0.471987721	33	1	174	2	1	0	1	16
1	921	7831	46701.48421	23684.41671	56342.49721	27026.24323	2	1	1	1	3	0	0	97	97	61	2	2	1	3.82	20.54	0.19	1	2	243	126	1	1	1	123	74	5.5	2	2	2	2	2	2	1	5.56	1.106115108	68	3	117	2	0	0	3	249
1	922	7837	2838.511634	1728.778315	3177.084734	1740.747376	1	3	1	1	10	0	0	162	161	62	1	1	1	2.26	28.28	0.03	3	2	153	27	1	2	2	93	53	7.7	1	2	1	2	1	2	2	9	0.683333333	36	2	126	1	0	0	10	249
1	923	7841	51118.73191	26821.73457	57244.36591	27595.45887	2	11	1	0	0	0	0	231	230	62	1	3	1	0.79	32.88	0.09	2	2	217	33	1	1	1	137	79	5.8	2	2	2	2	2	2	1	5.47	1.124314442	45	1	184	2	1	1	0	249
1	924	7843	2216.237518	1346.766089	2330.606347	1471.578904	1	4	1	0	0	0	0	249	249	62	1	1	1	1.17	28.03	0.21	3	2	169	58	1	1	1	104	68	5.4	1	2	2	2	2	2	2	5.97	1.030150754	15	1	111	2	0	0	0	249
1	925	7848	16617.00558	7491.876995	18666.57218	9465.647413	2	4	1	1	5	0	1	201	199	83	2	1	1	1.6	30.24	0.07	1	2	129	62	2	1	1	130	54	6.3	1	2	2	2	2	2	2	7.1	0.866197183	34	2	67	2	0	1	1	201
1	926	7863	8867.641499	4542.870536	9205.326704	4732.911459	2	7	1	1	2	0	0	17	16	72	1	3	1	5	26.45	1.03	3	1	203	40	1	1	2	145	26	5.9	2	2	2	2	2	2	1	7.31	0.841313269	41	3	163	2	1	0	2	249
1	927	7876	45303.58413	22975.4789	51033.19453	23046.6317	2	5	1	0	0	0	0	242	242	60	2	2	1	4.95	33.47	0.37	3	2	227	65	2	2	2	126	74	5.3	2	2	2	2	2	2	2	5.56	1.106115108	53	3	162	2	1	1	0	249
1	928	7877	2462.47422	1581.671171	2560.017706	1622.844231	1	4	1	1	2	0	0	165	165	65	2	1	2	0	26.96	0.1	3	2	201	72	2	2	1	143	60	7.8	1	2	2	2	2	2	2	6.16	0.998376623	22	1	129	2	0	0	2	249
1	929	7886	1965.793496	1163.488268	2494.834244	1160.443198	1	13	1	1	1	0	1	21	20	68	2	1	3	1.82	35.34	0.56	2	2	207	45	1	1	1	159	63	5.7	2	2	2	2	2	2	2	9.77	0.629477994	3	2	162	2	1	1	1	21
1	930	7900	29003.89031	13076.57854	32723.91404	17263.04597	1	2	1	1	3	0	0	149	148	85	2	3	1	5	23.55	1.72	1	2	188	54	1	2	2	138	69	4.8	2	1	2	2	2	2	1	6.47	0.950540958	53	3	134	1	0	0	3	249
1	931	7918	32624.20358	17368.67352	42742.90208	21384.96954	2	1	1	1	5	0	0	67	65	73	1	3	1	1.91	31.46	0.48	2	1	191	39	1	1	1	154	80	5.3	2	2	2	2	2	2	2	20.8	0.295673077	35	2	152	2	0	1	1	67
1	932	7922	57942.72979	29385.35639	65374.43387	30696.31463	1	6	1	0	0	0	0	229	228	68	2	2	1	1.94	28.72	0.08	1	1	270	62	2	2	1	147	73	5.2	2	2	2	2	2	2	1	5.53	1.112115732	33	2	208	2	1	0	0	249
1	933	7926	3215.850783	1903.355905	3586.588768	1847.511835	2	3	1	0	0	0	0	248	248	67	2	1	1	0.75	29.52	0.89	1	2	172	54	2	2	1	128	83	5.6	2	2	2	2	2	2	2	12.56	0.489649682	8	1	118	2	0	0	0	249
1	934	7927	47126.56282	27097.10274	56855.32867	28802.53922	1	2	1	1	1	0	0	238	238	77	2	1	1	2.89	23.94	0.09	1	2	189	41	1	1	1	163	70	5.7	2	2	2	2	2	2	2	4.87	1.262833676	51	2	148	2	0	0	1	238
1	935	7932	20842.82691	9397.113976	25872.36325	13551.44189	2	1	1	1	1	0	0	61	61	83	2	1	2	1.44	31.79	0.83	2	1	188	37	1	2	2	133	22	7	1	1	1	1	1	1	1	10.5	0.585714286	31	2	151	1	0	1	1	61
1	936	7936	20567.21116	9272.850955	27149.12306	14581.46339	1	8	1	1	1	1	1	63	62	82	2	1	2	1.15	35.82	0.71	2	2	211	50	2	2	1	157	63	7.4	1	1	1	1	1	2	2	13.32	0.461711712	28	1	161	1	1	1	1	63
1	937	7939	5890.35391	3587.484364	6795.363884	3711.770477	2	12	1	1	10	0	0	195	195	64	1	3	1	5	36.71	0.67	1	2	250	43	1	1	1	129	83	5.4	2	2	2	2	2	2	1	5.44	1.130514706	63	3	207	2	1	1	10	249
1	938	7941	33738.59267	17961.95882	40399.50649	21411.15478	1	1	1	1	2	0	0	44	44	72	1	1	1	2.13	33.55	0.4	1	2	228	42	1	1	2	121	66	5.8	2	2	2	2	2	2	2	6.25	0.984	22	2	186	2	1	1	2	249
1	939	7942	1647.446107	1003.367071	1688.818464	1096.355059	2	13	1	1	10	0	0	151	150	61	1	1	3	1.33	27.58	0.04	1	2	167	32	1	1	2	117	76	7.4	1	2	2	2	2	2	2	4.66	1.319742489	64	2	135	2	0	0	10	249
1	940	7947	10077.6425	5162.751019	10862.45796	5655.341375	2	12	1	0	0	0	0	242	241	63	1	3	2	4.79	31.39	0.41	3	2	179	49	1	1	1	104	82	5.3	2	2	1	1	1	2	1	8.53	0.72098476	44	3	130	1	0	1	0	249
1	941	7975	32624.20358	17368.67352	36533.61063	18240.16713	2	1	1	1	5	0	1	93	92	79	1	2	1	2.13	32.77	0.08	3	2	167	49	1	1	2	155	63	5.8	2	2	2	2	2	2	2	7.19	0.855354659	33	2	118	2	0	1	1	93
1	942	7982	40042.61961	21318.13532	44840.98652	25842.49388	1	5	1	1	3	0	0	88	87	72	1	3	1	1.85	27.54	13.1	2	2	213	65	1	1	1	132	75	5.2	2	2	2	2	2	2	2	4.93	1.247464503	79	2	148	2	0	0	3	249
1	943	7984	2108.911652	1354.57449	2192.449823	1300.888741	2	2	1	1	6	0	0	102	101	76	2	1	1	1.48	28.74	0.52	3	2	232	37	2	2	2	138	40	11.8	1	2	2	2	2	2	2	7.25	0.848275862	23	2	195	2	1	0	6	249
1	944	7985	13686.61095	7439.656915	15326.69798	8780.85485	2	6	1	1	1	0	1	146	145	81	1	2	1	5	29.07	0.47	3	2	210	42	1	2	1	155	80	5.2	2	2	2	2	2	2	2	6.66	0.923423423	54	3	168	2	1	0	1	146
1	945	7993	27034.11303	14392.58684	30273.65118	15114.75181	1	7	1	1	2	0	0	28	27	70	1	3	1	5	25.08	0.51	1	2	235	43	1	2	1	152	82	6	2	2	2	2	2	2	1	5.46	1.126373626	38	3	192	2	1	0	2	249
1	946	7994	11432.85958	6214.581035	12138.55699	7541.556313	2	13	1	1	2	0	0	141	140	81	1	2	2	2.93	24.41	0.23	3	2	223	95	1	1	1	142	75	5	2	2	2	2	2	2	1	5.78	1.064013841	48	2	128	2	0	0	2	249
1	947	8003	2515.66945	1541.117646	3070.76282	1624.949746	1	3	1	0	0	0	0	238	237	68	2	1	2	1.85	29.29	2.86	3	2	225	57	2	2	2	148	74	5.7	2	2	2	2	2	2	2	9	0.683333333	61	2	168	2	1	0	0	249
1	948	8006	45749.48831	24004.52018	51231.71783	24696.97654	2	1	1	0	0	0	0	236	235	68	1	2	2	1.09	29.24	0.29	1	2	196	51	1	1	2	142	74	5.8	1	2	2	2	2	2	2	5.31	1.15819209	69	1	145	2	0	0	0	249
1	949	8020	41406.26087	21725.65118	47483.47004	22982.05158	1	8	1	1	10	0	0	249	247	65	1	3	1	5	23.08	0.51	1	2	221	36	2	1	2	150	63	5	2	2	2	2	2	2	2	5.75	1.069565217	74	3	185	2	1	0	10	249
1	950	8033	50970.3539	25849.35194	61492.62856	25842.9043	2	2	1	1	1	0	0	89	88	67	2	1	1	1.76	31.6	0.36	3	2	169	61	1	1	2	119	72	5.2	2	2	2	2	2	2	2	5.37	1.145251397	75	2	108	2	0	1	1	89
1	951	8039	37303.47938	21448.96961	48401.24843	26127.2079	2	5	1	1	10	0	0	213	212	73	2	1	2	1.44	27.19	0.06	3	1	234	47	1	1	1	141	71	5.2	2	2	2	2	2	2	2	5.04	1.220238095	38	2	187	2	1	0	10	249
1	952	8040	12354.73702	7111.254316	13382.81318	9195.018592	1	7	1	0	0	0	0	245	244	73	2	1	4	0.74	30.98	0.19	1	2	230	59	2	2	1	131	73	5.5	2	1	2	2	2	2	2	7.1	0.866197183	6	1	171	1	1	1	0	249
1	953	8044	9850.739995	5844.407311	11004.03697	7556.955707	2	4	1	1	1	0	0	214	214	65	2	2	2	2.16	42.03	0.52	2	1	222	52	2	2	1	124	73	8.1	1	2	2	2	2	1	2	8.78	0.700455581	5	2	170	1	1	1	1	214
1	954	8053	38146.9345	19346.02097	42971.43298	18999.77822	3	1	1	1	1	0	0	24	23	65	2	1	1	5	21.31	0.01	1	2	297	48	1	1	2	135	71	5.3	2	2	1	2	1	2	2	4.25	1.447058824	57	3	249	1	1	0	1	24
1	955	8055	10874.70619	5911.184545	12265.85022	8134.923876	3	1	1	1	10	0	0	54	53	81	1	3	2	4.29	28	0.54	3	2	181	45	2	2	2	130	63	8.4	1	2	2	2	2	2	2	8.03	0.765877958	33	3	136	2	0	0	10	249
1	956	8056	1890.925717	1158.39503	1965.829033	1112.484447	2	3	1	1	10	1	0	214	213	64	2	1	3	1.53	33	0.74	1	2	162	72	1	1	1	135	76	6.2	2	2	2	2	2	2	2	5.31	1.15819209	7	2	90	2	0	1	10	249
1	957	8062	10519.56133	4989.371031	10348.17882	5383.787526	1	7	1	0	0	0	0	246	245	66	1	3	1	3.18	28.73	0.09	1	2	184	41	2	2	1	137	92	6	2	2	2	2	2	2	2	5.35	1.14953271	49	2	143	2	0	0	0	249
1	958	8068	49389.50791	25047.63406	64082.86523	29035.0076	2	12	1	1	2	0	0	58	58	60	2	1	6	0.72	22.21	0.08	3	1	189	41	1	1	2	108	66	5.3	2	2	2	2	2	2	1	5.82	1.056701031	32	1	148	2	0	0	2	249
1	959	8078	12354.73702	7111.254316	13117.03256	8108.641714	2	5	1	0	0	0	0	242	241	74	2	1	3	3.08	27.55	0.58	1	2	279	51	2	2	2	165	74	5.4	2	2	2	2	2	1	2	6.5	0.946153846	32	2	228	1	1	0	0	249
1	960	8093	57758.42816	30305.54889	64679.70688	31179.77049	1	11	1	1	1	1	1	177	177	60	1	1	6	1.44	33.89	0.28	3	2	212	53	1	1	1	129	69	5.2	2	2	2	2	2	2	1	7.16	0.858938547	43	2	159	2	0	1	1	177
1	961	8095	1847.730467	1131.933302	2255.440204	1137.09163	2	6	1	1	2	0	0	143	142	68	2	3	2	5	30.1	0.63	1	1	235	51	2	2	2	150	83	5.9	2	2	2	2	2	2	1	5.69	1.080843585	49	3	184	2	1	1	2	249
1	962	8099	37910.40707	19891.39475	40250.44072	21041.7196	1	7	1	1	1	0	0	57	56	68	1	3	1	1.65	31.96	0.22	1	1	192	34	2	2	1	122	69	5.7	2	2	2	2	2	2	2	6.21	0.990338164	65	2	158	2	0	1	1	57
1	963	8100	29787.45675	15106.55497	36975.40188	16185.16262	2	9	1	0	0	0	0	239	239	65	2	1	1	1.07	23.28	0.21	3	1	176	41	1	2	2	147	72	5.4	2	2	2	2	2	2	2	7.07	0.869872702	29	1	135	2	0	0	0	249
1	964	8108	10077.6425	5162.751019	10461.40528	5378.723269	2	12	1	0	0	0	0	243	243	63	1	1	4	0.62	19.9	0.21	1	2	182	56	2	1	2	135	78	4.8	2	2	2	2	2	2	2	6.08	1.011513158	34	1	126	2	0	0	0	249
1	965	8113	10553.67786	6074.583948	11204.84684	7854.579496	2	5	1	1	1	0	0	19	18	82	2	1	2	1.33	24.6	0.15	3	2	219	92	1	2	1	176	52	5.4	2	2	2	2	2	2	2	12.75	0.482352941	1	2	127	2	0	0	1	19
1	966	8118	41406.26087	21725.65118	43962.07736	22982.05158	2	6	1	0	0	0	0	246	246	62	1	3	1	5	24.73	0.1	1	2	203	42	2	1	1	155	85	4.6	2	2	2	2	2	2	1	5.07	1.213017751	56	3	161	2	1	0	0	249
1	967	8119	45303.58413	22975.4789	51114.19803	24000.4756	2	5	1	1	2	0	0	194	193	60	2	2	1	4.44	30.33	0.21	1	2	207	40	2	2	1	124	56	5.2	1	2	2	2	2	2	2	5.47	1.124314442	62	3	167	2	1	1	2	249
1	968	8120	2376.246902	1447.23878	2741.339931	1497.377447	1	12	1	0	0	0	0	238	238	61	1	1	3	1.11	28.6	0.25	2	2	265	46	2	1	2	118	82	5.6	2	2	2	2	2	2	2	5.37	1.145251397	41	1	219	2	1	0	0	249
1	969	8139	8441.3444	4588.47749	9452.883308	5415.673771	2	9	1	1	1	0	0	163	163	85	1	3	1	5	24.34	0.28	3	2	198	43	2	2	2	157	31	5.6	2	2	2	2	2	2	2	12	0.5125	47	3	155	2	0	0	1	163
1	970	8155	2543.366401	1505.334602	2836.577311	1915.890129	1	4	1	1	10	0	1	72	71	77	2	1	2	0.72	28.05	1.32	1	1	224	38	1	1	2	184	76	5.3	2	2	2	2	2	2	2	14.96	0.411096257	26	1	186	2	1	0	10	249
1	971	8157	51881.42976	27221.91819	58006.38714	28547.40284	1	12	1	0	0	0	0	242	241	60	1	3	1	2.94	32.63	1.15	3	2	190	52	1	1	1	132	80	5.3	2	2	2	2	2	2	2	5.43	1.132596685	72	2	138	2	0	1	0	249
1	972	8168	10822.34199	5882.72084	12206.78735	7423.623834	2	7	1	1	10	0	0	46	45	81	1	3	1	2.99	18.58	0.06	2	1	214	77	1	1	1	164	64	5.2	2	2	2	2	1	2	1	9.47	0.649419219	32	2	137	1	0	0	10	249
1	973	8174	3874.521547	2359.753876	3891.943565	2441.506047	1	4	1	0	0	0	0	246	245	66	1	2	1	4.44	27.61	4.65	1	1	188	47	1	1	2	130	74	5.7	2	2	2	2	2	2	2	4.6	1.336956522	30	3	141	2	0	0	0	249
1	974	8181	14909.2665	8104.258101	15829.5464	9834.728761	2	11	1	1	10	0	0	104	103	81	1	3	4	1.51	24.53	0.09	3	2	222	39	1	1	2	89	47	6	2	2	1	1	1	2	1	8	0.76875	24	2	183	1	1	0	10	249
1	975	8185	31865.42163	18322.16381	33995.09964	19475.3235	1	7	1	0	0	0	0	245	244	70	2	3	2	2.99	28.7	0.15	1	2	214	49	2	1	1	128	71	5.5	2	2	2	2	2	2	2	5.12	1.201171875	67	2	165	2	1	0	0	249
1	976	8186	27034.11303	14392.58684	32371.38061	15114.75181	2	8	1	1	10	0	0	153	152	74	1	1	1	2.62	32.65	0.24	1	2	224	42	1	1	1	121	79	5.9	2	2	2	2	2	2	2	8.31	0.740072202	47	2	182	2	1	1	10	249
1	977	8188	24739.83482	11154.10345	26393.28484	14092.70475	1	5	1	1	2	0	0	66	65	85	2	3	2	5	30.77	0.33	1	2	237	75	1	1	1	148	40	6	2	2	2	2	2	2	2	6.63	0.92760181	38	3	162	2	1	1	2	249
1	978	8189	3744.174837	2216.05347	4175.820435	2820.446007	1	6	1	0	0	0	0	229	228	60	2	1	1	1.08	26.6	0.26	3	1	244	53	2	2	1	191	84	6	2	2	2	2	2	2	2	4.41	1.394557823	45	1	191	2	1	0	0	249
1	979	8192	15778.35489	8576.670113	17592.08101	10025.6771	2	10	1	0	0	0	0	235	234	80	1	3	1	2.8	21.18	0.08	1	1	180	34	1	2	2	151	67	5.4	2	2	1	2	2	2	2	5.78	1.064013841	14	2	146	1	0	0	0	249
1	980	8194	37285.61631	19563.57027	41571.60789	20516.15605	3	1	1	0	0	0	0	241	241	63	1	3	1	5	22.79	0.06	1	2	238	72	1	1	2	136	79	4.8	2	2	2	2	2	2	2	5.65	1.088495575	76	3	166	2	1	0	0	249
1	981	8199	3251.53837	1980.329746	3751.113557	2048.93701	1	13	1	1	2	0	0	99	98	69	1	3	1	5	27.96	0.13	1	2	193	55	2	1	2	122	77	5.5	2	2	2	2	2	2	2	6.91	0.890014472	65	3	138	2	0	0	2	249
1	982	8202	42362.76821	21484.05928	45194.02075	21478.70048	1	8	1	1	10	1	1	144	143	69	2	3	1	3.16	24.88	0.24	1	1	239	45	2	2	2	132	76	5.8	2	2	2	2	2	2	2	6.4	0.9609375	58	2	194	2	1	0	10	249
1	983	8219	46199.88286	24240.83988	52980.65335	25642.69433	2	11	1	1	1	0	0	149	148	68	1	2	1	3.02	26.38	0.24	1	2	224	51	1	1	1	124	60	5.3	2	2	2	2	2	2	1	7.34	0.837874659	48	2	173	2	1	0	1	149
1	984	8225	12797.62201	7366.174169	12651.45056	8399.315294	2	2	1	0	0	0	0	246	245	62	2	2	2	1.72	33.27	0.26	1	2	207	55	2	2	1	126	68	4.8	2	2	2	2	2	2	1	5.09	1.208251473	51	2	152	2	0	1	0	249
1	985	8230	17271.45115	7786.937719	19486.6784	12244.88	1	7	1	1	3	0	0	105	104	83	2	3	2	3.1	19.54	1.21	1	2	262	59	2	2	1	176	0	6	2	2	2	2	2	2	2	8.25	0.745454545	52	2	203	2	1	0	3	249
1	986	8235	45749.48831	24004.52018	48573.39209	25392.70821	2	1	1	1	1	0	0	198	197	63	1	2	2	1.58	30.4	0.1	1	2	174	51	1	1	1	128	66	6.8	1	2	2	2	2	2	1	5.78	1.064013841	44	2	123	2	0	1	1	198
1	987	8246	3497.911702	2246.742749	3636.47092	2305.22853	1	3	1	0	0	0	0	238	238	60	2	1	4	2.53	26.05	1.84	3	1	120	53	2	1	2	118	63	5.4	2	2	2	2	2	2	1	7.52	0.817819149	48	2	67	2	0	0	0	249
1	988	8248	10519.56133	5389.14493	10348.17882	5614.587867	1	7	1	1	7	1	0	175	174	67	1	2	5	2.14	31.48	0.22	3	2	202	78	1	1	1	124	69	5.9	2	2	2	2	2	2	2	6.12	1.004901961	45	2	124	2	0	1	1	175
1	989	8261	1825.089332	1118.063176	2227.803205	1123.158296	1	13	1	1	7	1	1	167	166	61	2	2	1	5	28.14	0.09	1	2	120	52	1	1	1	130	77	4.9	2	2	2	2	2	2	2	5.81	1.058519793	75	3	68	2	0	0	1	167
1	990	8271	54549.99001	27664.74592	61546.54307	28898.94319	3	1	1	0	0	0	0	246	246	67	2	2	1	3.39	24.84	0.52	1	2	293	82	2	1	2	122	66	5.3	2	2	2	2	2	2	2	5.68	1.082746479	78	2	211	2	1	0	0	249
1	991	8285	14421.36516	8556.142182	14625.44112	8732.155568	1	6	1	0	0	0	0	229	229	61	2	1	3	0.61	30.08	1.94	1	2	258	82	2	2	1	171	64	5.4	2	2	2	2	2	1	2	6.56	0.9375	17	1	176	1	1	1	0	249
1	992	8289	26677.94019	14202.96536	31944.88959	17217.26782	2	7	1	1	2	0	0	112	112	76	1	1	1	0.89	27.93	0.52	2	1	177	32	1	1	1	159	66	6.2	2	2	2	2	2	2	2	8.53	0.72098476	15	1	145	2	0	0	2	249
1	993	8293	41406.26087	21725.65118	43962.07736	22982.05158	1	8	1	1	2	0	0	108	108	63	1	3	1	5	25.62	1.82	1	2	196	56	2	1	2	107	72	5.1	2	2	2	2	2	2	2	3.97	1.549118388	64	3	140	2	0	0	2	249
1	994	8314	37697.76463	20069.76706	49390.07502	20657.07022	1	10	1	1	10	0	0	201	200	70	1	3	1	5	27.5	3.19	3	1	193	46	2	1	2	117	67	5.2	2	2	2	1	1	1	1	5.35	1.14953271	68	3	147	1	0	0	10	249
1	995	8337	21554.78356	9718.103921	26756.12059	15281.61913	1	1	1	1	5	0	0	82	81	84	2	2	2	2.99	24.05	0.04	2	1	163	53	2	2	1	168	0	4.9	2	2	2	1	2	1	2	11.06	0.556057866	25	2	110	1	0	0	1	82
1	996	8353	4022.523056	2438.376434	4230.105163	2429.22215	1	6	1	1	2	0	0	100	99	70	1	1	3	1.37	30.41	0.18	1	2	245	34	1	1	1	131	81	5.5	2	2	2	2	2	2	2	7.02	0.876068376	35	2	211	2	1	1	2	249
1	997	8365	2462.47422	1581.671171	2637.625962	2013.046255	1	4	1	1	5	1	1	196	195	70	2	1	1	1.27	31.13	0.08	2	2	198	55	2	2	1	158	55	5.8	2	2	2	2	2	2	2	8.41	0.731272295	51	1	143	2	0	1	1	196
1	998	8376	37303.47938	21448.96961	43100.47819	22798.92408	2	5	1	1	2	0	0	4	3	71	2	2	1	5	24.74	1.64	1	2	222	69	1	1	1	132	65	5.4	2	2	2	2	2	2	2	6.06	1.014851485	64	3	153	2	0	0	2	249
1	999	8388	10519.56133	5389.14493	10920.15265	5227.78158	2	5	1	1	10	1	0	101	100	62	1	1	3	2.7	26.94	0.56	3	2	167	40	1	1	2	147	70	4.8	2	2	2	2	2	2	2	8.47	0.72609209	30	2	127	2	0	0	10	249
1	1000	8390	51881.42976	27221.91819	58098.45898	32329.01925	1	12	1	1	2	0	0	94	94	66	1	3	1	3.17	28.86	0.29	1	2	284	52	1	1	2	134	0	5.7	2	2	2	2	2	2	2	5.81	1.058519793	51	2	232	2	1	0	2	249
1	1001	8397	38146.9345	19346.02097	43039.64028	24071.96046	3	1	1	1	1	0	1	183	182	67	2	2	1	3.16	30.56	0.61	3	1	148	48	1	2	1	123	68	5.2	2	2	2	1	2	2	2	6	1.025	56	2	100	1	0	1	1	183
1	1002	8401	66141.05729	38030.16638	82101.40915	43320.76491	1	1	1	1	3	0	0	161	160	71	2	1	1	2.13	22.57	0.24	3	2	246	55	1	2	2	164	50	5.4	2	2	2	2	2	2	2	10.66	0.576923077	35	2	191	2	1	0	3	249
1	1003	8405	33898.01316	17191.20244	42077.86755	18418.65387	2	9	1	1	7	1	1	89	87	62	2	1	3	1.16	49.51	3.08	3	2	200	40	1	1	1	132	75	7.2	1	2	2	2	2	2	2	7.47	0.823293173	25	1	160	2	1	1	1	89
1	1004	8406	10519.56133	5389.14493	11884.66103	5614.587867	1	7	1	1	1	0	0	86	85	81	1	1	3	1.38	24.16	0.14	1	2	211	75	2	1	2	115	66	5.5	2	2	2	2	2	2	2	7.69	0.799739922	16	2	136	2	0	0	1	86
1	1005	8412	4292.309115	2629.500199	4597.614004	3028.418454	1	4	1	1	1	0	1	233	232	62	2	1	1	1.24	28.83	0.62	3	1	193	43	2	2	1	159	17	12.3	2	2	2	2	2	2	2	9.9	0.621212121	14	1	150	2	0	0	1	233
1	1006	8424	46927.59903	23799.08967	52946.50823	24860.82982	1	10	1	1	3	0	0	205	204	67	2	2	3	2.16	35.61	0.55	1	1	294	50	1	1	1	133	72	7.1	1	2	2	2	2	2	2	9.31	0.660580021	49	2	244	2	1	1	3	249
1	1007	8425	37122.24542	19763.36861	42570.68837	21257.2848	3	1	1	1	2	0	0	159	158	73	1	3	1	5	29.04	0.21	1	2	154	52	1	1	2	154	84	5.3	2	2	2	2	2	2	2	5.18	1.187258687	62	3	102	2	0	0	2	249
1	1008	8440	38150.36167	20310.72344	42721.97649	21329.83787	1	5	1	1	1	0	1	109	108	79	1	2	1	1.76	21.49	0.05	1	2	131	44	2	1	1	132	63	5.2	2	2	1	2	1	2	2	6.44	0.954968944	24	2	87	1	0	0	1	109
1	1009	8441	12602.77221	6456.368644	13082.69347	6726.456521	1	5	1	1	9	0	0	169	169	72	1	1	1	3.88	33.96	0.12	3	2	162	82	1	1	2	160	47	5.3	2	2	2	2	2	2	2	8.25	0.745454545	21	3	80	2	0	1	9	249
1	1010	8454	10077.6425	5162.751019	10461.40528	5378.723269	2	12	1	1	10	0	0	166	164	60	1	3	1	5	29.64	0.19	3	2	213	82	1	1	1	145	98	5.5	2	2	2	2	2	2	2	5.28	1.164772727	81	3	131	2	0	0	10	249
1	1011	8466	7880.893417	4675.704681	8803.566288	4561.977949	2	9	1	1	7	1	0	157	157	85	2	1	2	1.15	29.04	0.76	3	2	236	46	1	1	1	143	60	6.9	1	1	2	2	2	2	2	13.81	0.445329471	22	1	190	1	1	0	1	157
1	1012	8468	13686.61095	7439.656915	16388.71938	9118.753023	1	1	1	1	10	0	0	92	91	85	1	1	2	0.78	19.6	0.45	1	2	244	49	2	2	2	133	44	5.6	2	2	2	2	2	2	2	6.91	0.890014472	30	1	195	2	1	0	10	249
1	1013	8470	1926.882133	1237.655158	2003.209754	1188.603264	2	6	1	1	1	0	0	183	183	67	2	1	2	3.11	39.12	0.28	1	2	253	84	1	1	1	134	75	5.2	2	2	2	2	2	2	2	7.69	0.799739922	49	2	169	2	1	1	1	183
1	1014	8475	54098.53619	28385.22248	62038.59437	30026.74772	2	4	1	0	0	0	0	237	237	64	1	3	1	3.16	21.78	0.12	1	2	275	45	1	1	2	116	64	5.1	2	2	2	2	2	2	2	4.63	1.328293737	52	2	230	2	1	0	0	249
1	1015	8485	8986.031938	4262.026336	9988.640743	4598.945254	1	7	1	1	1	0	0	215	214	60	1	1	1	3.18	29.81	0.66	3	2	222	64	1	1	1	180	68	7.5	1	2	2	2	2	2	2	7.19	0.855354659	10	2	158	2	0	0	1	215
1	1016	8487	23151.92332	12147.69457	30332.70648	12249.23188	2	7	1	0	0	0	0	246	245	62	1	1	1	1.33	26.6	1.16	1	2	249	30	2	1	2	122	62	5.9	2	2	2	2	2	2	2	5.81	1.058519793	45	2	219	2	1	0	0	249
1	1017	8492	21554.78356	9718.103921	24319.38878	14014.33683	1	1	1	1	10	0	0	109	108	83	2	2	2	1.75	35.77	0.57	3	1	218	42	2	2	2	111	57	5.9	2	2	2	2	2	2	2	12.25	0.502040816	40	2	176	2	1	1	10	249
1	1018	8496	1990.180134	1177.921915	2249.167061	1174.839069	2	6	1	1	10	0	1	160	159	73	2	1	2	2.4	32.29	3.02	1	2	224	55	2	2	1	148	73	8	2	2	2	2	2	2	2	5.47	1.124314442	58	2	169	2	1	1	10	249
1	1019	8497	1822.068614	1104.503096	2204.648454	1139.00045	1	13	1	1	5	0	0	163	163	75	1	1	1	1.05	31.29	0.47	1	1	187	36	1	2	1	160	105	6.1	1	2	2	1	2	2	2	7.07	0.869872702	28	1	151	1	0	1	1	163
1	1020	8508	38833.1031	22328.48147	48203.8331	29538.96364	2	11	1	1	10	0	0	191	190	73	2	1	1	2.4	31.33	0.7	2	1	204	43	2	1	1	153	72	5.8	2	2	2	2	2	2	2	7.66	0.802872063	63	2	161	2	1	1	10	249
1	1021	8509	31445.59658	18080.77038	35324.14401	22283.75753	2	7	1	1	1	0	0	214	214	74	2	1	2	1.26	28.49	0.67	3	1	201	73	2	2	2	184	48	5.9	2	2	2	2	2	2	2	9.69	0.634674923	35	1	128	2	0	0	1	214
1	1022	8512	10553.67786	6074.583948	11204.84684	6926.573373	2	5	1	1	10	0	0	141	141	85	2	1	2	1.8	31.32	1.25	1	2	224	46	2	2	1	180	64	5.9	2	2	2	2	2	2	2	8.75	0.702857143	2	2	178	2	1	1	10	249
1	1023	8513	42362.76821	21484.05928	45194.02075	21478.70048	1	8	1	1	8	0	0	204	203	60	2	3	1	5	42.9	0.49	1	2	238	45	2	1	1	157	84	5.1	2	2	2	2	2	2	2	5.75	1.069565217	66	3	193	2	1	1	8	249
1	1024	8514	3142.389686	1859.876707	3320.913325	1786.164353	2	6	1	1	7	1	1	37	37	78	2	2	1	2.73	28.85	0.31	1	2	236	47	2	1	1	180	68	7.4	1	2	2	2	2	2	1	7.53	0.816733068	44	2	189	2	1	0	1	37
1	1025	8518	1665.854994	1012.308923	2015.634652	1043.926742	1	3	1	0	0	0	0	238	237	67	1	1	1	2.67	30.31	0.2	1	2	187	59	2	2	1	139	81	5.3	2	2	2	2	2	2	2	8.16	0.753676471	11	2	128	2	0	1	0	249
1	1026	8525	15550.79384	8452.974324	17540.12519	10667.12213	1	5	1	1	1	0	0	76	75	81	1	1	1	3.44	22.58	0.13	2	2	172	88	1	1	2	111	66	4.7	2	2	2	2	2	2	2	10.38	0.592485549	35	2	84	2	0	0	1	76
1	1027	8535	1647.446107	1003.367071	1688.818464	1134.32627	1	13	1	1	7	1	1	149	149	70	1	1	2	1.33	34	0.14	3	2	193	43	2	1	2	139	85	5.7	2	1	2	2	2	2	2	6.97	0.882352941	29	2	150	1	0	1	1	149
1	1028	8536	2709.613472	1603.730755	3021.990105	1556.677625	1	3	1	1	7	1	1	238	237	65	2	1	5	1.08	30.22	0.66	3	1	196	32	2	2	2	127	72	8.3	1	2	2	2	2	2	2	10.46	0.587954111	40	1	164	2	1	1	1	238
1	1029	8548	9620.275721	4928.443163	10868.67716	5134.613663	2	8	1	1	2	0	1	124	123	81	1	1	2	3.47	25.45	2.14	1	2	215	47	2	2	1	181	74	5.1	2	2	2	2	2	2	2	6.34	0.970031546	37	2	168	2	1	0	2	249
1	1030	8559	67096.61753	34027.70332	75582.42467	31948.62355	1	11	1	1	1	0	0	60	59	60	2	1	1	1.2	24.01	0.46	3	2	344	38	1	1	2	138	81	5.8	2	2	2	2	2	2	1	7.79	0.789473684	57	1	306	2	1	0	1	60
1	1031	8597	2838.511634	1728.778315	2909.795251	1954.417994	1	3	1	0	0	0	0	238	236	66	1	1	1	1.75	27	0.19	1	2	228	53	2	1	2	130	70	5.3	2	2	2	2	2	2	2	5.3	1.160377358	41	2	175	2	1	0	0	249
1	1032	8606	33738.59267	17961.95882	43448.80871	19394.61178	1	1	1	1	9	0	0	57	57	78	1	1	1	2.79	32.16	3.77	3	2	214	42	1	1	2	152	78	5.1	2	2	2	2	2	2	2	10.28	0.598249027	3	2	172	2	1	1	9	249
1	1033	8607	47312.21552	24824.47508	54256.2434	26260.08132	2	7	1	0	0	0	0	246	245	61	1	3	1	5	22.21	0.03	1	2	208	74	1	1	2	150	70	5.7	2	2	2	2	2	2	2	4.78	1.286610879	66	3	134	2	0	0	0	249
1	1034	8610	38029.26264	21866.28464	42906.87589	24285.47104	2	13	1	1	1	0	1	172	171	74	2	3	5	4.37	34.72	0.28	3	1	153	36	2	2	1	134	72	5.3	2	2	2	2	2	2	2	6	1.025	59	3	117	2	0	1	1	172
1	1035	8618	35022.11075	20137.21512	40464.58254	21404.61044	2	6	1	0	0	0	0	233	232	71	2	2	2	4.72	25.11	0.39	1	2	258	84	1	1	2	150	76	5.2	2	2	2	2	2	2	2	5.68	1.082746479	54	3	174	2	1	0	0	249
1	1036	8620	15082.53856	8681.347668	16013.14128	9898.948161	2	10	1	1	10	0	0	97	96	64	2	2	1	1.99	30.3	0.81	3	2	149	45	2	1	1	124	66	10.2	1	2	2	2	2	2	2	7.18	0.856545961	37	2	104	2	0	1	10	249
1	1037	8633	45970.99384	24120.74299	48808.57014	25515.65221	1	10	1	1	2	0	0	16	15	61	1	1	1	1.98	22.62	0.36	3	2	212	35	1	1	2	102	76	6.2	2	2	2	2	2	2	2	5.81	1.058519793	54	2	177	2	1	0	2	249
1	1038	8645	2659.831123	1612.338683	3218.316	1905.741319	1	3	1	0	0	0	0	238	238	61	1	1	1	1.06	34.85	0.28	2	2	161	33	1	1	2	154	68	5.9	2	2	2	2	2	2	2	7.59	0.81027668	30	1	128	2	0	1	0	249
1	1039	8661	17067.00788	9086.238293	19250.30054	10202.34749	2	1	1	1	2	0	0	70	69	73	1	2	1	1.74	18.79	0.3	3	2	154	39	1	1	2	109	57	5.6	2	2	2	2	2	2	2	5.78	1.064013841	6	2	115	2	0	0	2	249
1	1040	8669	6916.692889	3280.55002	7688.416964	3294.084329	2	7	1	0	0	0	0	247	247	65	1	1	4	0.4	31.32	0.07	1	2	211	36	2	1	1	150	92	5.8	2	2	2	2	2	2	1	5.35	1.14953271	23	1	175	2	1	1	0	249
1	1041	8697	32624.20358	17368.67352	36797.64655	19502.15667	1	9	1	1	10	0	0	199	198	70	1	2	1	1.96	33.16	0.12	3	1	165	32	2	1	2	139	66	6.7	1	1	2	1	1	2	2	5.84	1.053082192	25	2	133	1	0	1	10	249
1	1042	8698	58960.31674	29901.42036	71132.03225	37205.88382	1	11	1	1	10	1	1	224	223	67	2	1	1	2.45	44.25	0.73	3	2	190	47	1	2	2	168	65	7.9	1	2	2	2	2	2	1	8.07	0.762081784	29	2	143	2	0	1	10	249
1	1043	8701	18075.37253	9825.264324	20387.65998	13521.44849	1	3	1	1	10	0	0	37	37	85	1	2	2	2.26	28.19	0.63	1	1	195	51	2	2	2	129	76	5.8	2	2	2	2	2	2	1	13.19	0.46626232	27	2	144	2	0	0	10	249
1	1044	8715	13409.1658	7718.172229	14979.07328	9152.169338	1	9	1	1	1	0	0	163	163	68	2	2	3	2.16	33.84	2.18	1	2	158	61	2	2	1	120	64	5.2	2	2	2	1	2	2	2	5.68	1.082746479	56	2	97	1	0	1	1	163
1	1045	8717	1965.793496	1163.488268	1934.391374	1480.810768	2	13	1	1	5	0	0	236	235	63	2	1	1	1.81	24.89	0.08	1	2	224	59	2	2	1	198	101	5.4	2	2	2	2	2	2	2	8.07	0.762081784	40	2	165	2	1	0	1	236
1	1046	8719	13409.1658	7718.172229	17096.61589	8800.682765	1	9	1	1	1	0	0	206	206	74	2	1	77	1.75	31.51	0.48	3	2	246	54	1	2	1	168	86	5.7	2	2	2	2	2	2	2	6.78	0.907079646	37	2	192	2	1	1	1	206
1	1047	8729	3612.817963	2138.307673	4029.32014	2075.570166	1	3	1	0	0	0	0	238	237	62	2	1	3	2.31	29.07	0.38	3	2	243	36	1	1	2	131	84	5.6	2	2	2	2	2	2	2	6.71	0.916542474	31	2	207	2	1	0	0	249
1	1048	8734	3103.884467	1837.086739	3461.714463	2144.22521	2	13	1	1	5	0	0	34	33	77	2	1	2	1.76	26.82	0.4	1	2	218	74	2	1	1	171	87	5.2	2	2	2	2	2	2	2	7	0.878571429	37	2	144	2	0	0	1	34
1	1049	8737	46701.48421	23684.41671	61646.87728	23757.76503	2	1	1	1	2	0	1	169	168	65	2	3	1	5	31.16	0.23	1	2	209	45	1	1	1	143	60	5.7	2	1	1	2	1	2	2	5.63	1.092362345	72	3	164	1	1	1	2	249
1	1050	8759	32624.20358	17368.67352	36475.71379	18591.99238	2	1	1	1	1	0	0	213	212	76	1	2	1	5	23.81	0.31	1	2	211	49	2	1	2	145	90	5.1	2	2	2	2	2	2	2	6.96	0.88362069	53	3	162	2	1	0	1	213
1	1051	8765	13059.53347	7098.795228	14976.28506	8614.573317	2	6	1	1	3	0	0	231	230	80	1	3	2	5	22.75	0.12	1	2	202	44	1	1	2	151	82	5.3	2	2	2	2	2	2	2	4.87	1.262833676	36	3	158	2	0	0	3	249
1	1052	8768	53079.91925	26919.20712	61328.59293	26912.49263	1	12	1	0	0	0	0	242	241	64	2	3	1	5	22.64	0.14	1	2	221	58	2	2	2	109	74	5.3	2	2	2	2	2	2	2	5.32	1.156015038	64	3	163	2	1	0	0	249
1	1053	8769	3251.53837	1980.329746	3751.113557	2048.93701	1	13	1	1	1	0	0	235	235	64	1	3	1	5	36.15	0.9	1	2	181	29	1	2	2	140	77	8.2	2	2	2	2	2	2	2	4.66	1.319742489	69	3	152	2	0	1	1	235
1	1054	8776	44961.58386	23591.11079	50713.28307	25950.93307	2	13	1	1	2	0	0	192	192	61	1	1	1	1.45	33.94	1.31	3	2	180	49	1	1	2	134	80	6.3	2	2	2	2	2	2	2	5.75	1.069565217	54	2	131	2	0	1	2	249
1	1055	8777	10885.79448	5795.446006	12137.11947	6203.633679	2	9	1	0	0	0	0	239	239	72	1	1	1	1.19	26.12	1.67	1	2	166	45	2	2	2	118	55	5.6	2	2	2	2	2	2	2	4.69	1.31130064	25	1	121	2	0	0	0	249
1	1056	8780	54961.49619	27873.43915	68224.13295	32227.85512	1	1	1	1	2	0	0	171	169	61	2	2	3	0.02	38.07	1.33	3	1	215	32	1	1	2	122	71	5.4	2	2	2	2	2	2	2	6.34	0.970031546	59	1	183	2	1	1	2	249
1	1057	8784	1990.180134	1177.921915	2131.738375	1499.180957	2	6	1	0	0	0	0	245	244	68	2	1	1	1.16	38.06	1.17	3	1	240	35	2	2	1	144	91	5.8	2	2	2	2	2	2	2	7.75	0.793548387	6	1	205	2	1	1	0	249
1	1058	8786	66141.05729	38030.16638	87307.49591	45527.0397	2	6	1	1	3	0	0	142	141	76	2	1	1	1.13	30.24	2.39	1	1	264	58	1	1	2	164	94	5.7	2	2	2	2	2	2	2	7.91	0.777496839	6	1	206	2	1	1	3	249
1	1059	8798	40680.7671	23390.86197	45898.46092	25978.72067	2	1	1	1	10	0	0	91	90	76	2	3	1	3.07	20.53	0.09	3	2	231	68	2	1	1	191	77	5.2	2	2	2	2	2	2	1	5.84	1.053082192	25	2	163	2	1	0	10	249
1	1060	8807	16556.14678	8814.262926	18540.09458	9256.528932	2	5	1	1	1	1	0	120	119	75	1	2	1	2.25	33.97	0.13	1	2	161	30	1	1	1	110	52	6.6	2	2	2	2	1	1	2	8.47	0.72609209	33	2	131	1	0	1	1	120
1	1061	8817	45097.52012	25930.43207	50881.70436	28799.25727	1	5	1	1	10	0	1	114	114	79	2	2	1	1.07	17.44	0.62	3	2	223	111	2	1	2	114	66	4.8	2	2	2	2	2	2	2	9.4	0.654255319	25	1	112	2	0	0	10	249
1	1062	8820	2421.923663	1483.688286	2594.19111	1490.449594	2	5	1	0	0	0	0	242	241	61	2	1	4	1.15	27.5	0.8	3	1	224	38	2	2	1	162	80	6	2	2	2	2	2	2	2	7.62	0.807086614	33	1	186	2	1	0	0	249
1	1063	8825	11775.7631	6032.69395	13303.87726	6285.058335	2	2	1	1	1	1	0	227	227	60	1	1	4	4.07	26.44	0.04	1	2	194	71	2	1	2	133	75	5.5	2	2	2	2	2	2	2	4.56	1.348684211	29	3	123	2	0	0	1	227
1	1064	8829	37285.61631	19563.57027	41571.60789	20516.15605	3	1	1	0	0	0	0	241	241	60	1	2	1	5	27.79	0.13	3	2	199	39	2	2	1	153	90	5.7	2	2	2	2	2	2	2	5.6	1.098214286	51	3	160	2	1	0	0	249
1	1065	8852	2084.854362	1269.767919	2700.980981	1313.75822	2	6	1	0	0	0	0	244	243	67	1	1	1	1.64	38.5	0.3	3	2	190	36	1	1	2	157	91	6.4	2	2	2	2	2	2	2	6.56	0.9375	29	2	154	2	0	1	0	249
1	1066	8854	10950.91441	5610.12603	11803.73756	6145.4015	2	3	1	1	2	0	0	75	73	78	1	1	1	2.84	29.41	0.41	1	2	209	64	2	2	2	143	78	5.8	2	2	2	2	2	2	2	7.5	0.82	13	2	145	2	0	0	2	249
1	1067	8856	13686.61095	7439.656915	15695.39889	9028.217873	1	1	1	1	10	0	0	74	73	82	1	3	4	1.93	18.69	0.01	1	2	112	58	2	2	2	154	74	5.1	2	2	2	2	2	2	1	7.79	0.789473684	39	2	54	2	0	0	10	249
1	1068	8861	12354.73702	7111.254316	13382.81318	7665.937109	1	7	1	1	8	1	0	131	130	61	2	1	2	2.53	40.69	3.83	3	2	180	44	1	1	1	132	68	6.7	1	2	2	2	2	2	2	12.53	0.490822027	19	2	136	2	0	1	8	249
1	1069	8864	48096.42877	25235.94772	53859.89567	25963.92696	1	9	1	1	3	0	1	164	164	69	1	3	1	5	37.01	0.35	1	2	215	58	1	1	1	106	43	5	2	2	2	2	2	2	2	5.38	1.143122677	52	3	157	2	0	1	3	249
1	1070	8869	47312.21552	24824.47508	50232.57921	26260.08132	2	6	1	0	0	0	0	232	231	60	1	3	1	5	26.39	0.1	1	2	210	41	1	2	1	116	68	5.4	2	2	2	2	2	2	2	4.34	1.417050691	88	3	169	2	1	0	0	249
1	1071	8888	47902.36299	27543.17679	51103.84609	29276.68827	1	12	1	1	10	0	0	128	128	71	2	2	1	5	26.29	0.2	1	2	230	68	1	2	2	118	68	5.6	2	2	2	2	2	2	2	7	0.878571429	51	3	162	2	1	0	10	249
1	1072	8908	47312.21552	24824.47508	53364.61868	27307.67097	1	1	1	1	1	0	0	175	175	64	1	1	3	1.2	25.4	1.77	1	2	255	46	1	1	1	131	61	5.6	2	2	2	2	1	2	2	10.87	0.565777369	30	1	209	1	1	0	1	175
1	1073	8910	6916.692889	3280.55002	6804.007562	3539.881913	1	11	1	1	2	0	0	64	63	62	1	3	1	5	16.88	0.03	1	2	211	75	1	1	1	135	84	5.2	2	2	2	2	2	2	2	6.42	0.957943925	43	3	136	2	0	0	2	249
1	1074	8921	39768.0693	22866.07372	44868.70098	25395.87224	2	6	1	1	1	1	1	188	187	74	2	2	1	3.11	28.31	0.1	3	1	124	36	2	2	1	174	83	7.7	2	2	2	2	2	2	2	6.4	0.9609375	58	2	88	2	0	0	1	188
1	1075	8936	54549.99001	27664.74592	58195.75737	27657.84547	1	5	1	0	0	0	0	235	234	65	2	2	5	3.28	25.97	0.36	3	2	328	62	2	2	2	130	51	5.2	2	2	2	2	2	2	2	4.47	1.375838926	78	2	266	2	1	0	0	249
1	1076	8938	13686.61095	7439.656915	14531.42198	9028.217873	1	1	1	1	2	0	0	102	101	82	1	3	1	5	24.33	0.03	1	2	178	35	1	1	2	129	67	5	2	2	2	2	2	2	2	7.47	0.823293173	63	3	143	2	0	0	2	249
1	1077	8942	62508.03061	32797.64076	69693.34547	33419.84887	1	7	1	1	2	0	0	117	116	61	1	3	1	2.25	26.36	0.22	2	2	181	34	2	1	2	139	74	5.3	2	2	2	2	2	2	2	7	0.878571429	45	2	147	2	0	0	2	249
1	1078	8943	21554.78356	9718.103921	22995.36543	12278.38435	1	1	1	1	10	0	0	130	129	85	2	2	2	2.26	24.15	0.12	1	2	222	63	2	1	1	146	70	5.3	2	2	2	2	2	2	2	10.03	0.613160518	55	2	159	2	0	0	10	249
1	1079	8944	39866.8355	21224.5503	44644.13794	25729.04726	1	2	1	1	2	0	0	58	58	77	1	1	1	2.89	30.41	1.95	3	2	203	56	1	1	1	137	73	5.6	2	2	2	2	2	2	1	5.5	1.118181818	46	2	147	2	0	1	2	249
1	1080	8968	63952.00041	32432.92698	72040.10323	32533.36857	1	2	1	0	0	0	0	232	231	65	2	2	1	3.12	33.18	0.35	1	2	270	55	1	2	1	147	76	5.1	2	2	2	2	2	2	2	7	0.878571429	87	2	215	2	1	1	0	249
1	1081	8971	1855.313	1127.43901	2244.873166	1162.65273	1	12	1	1	8	0	0	116	114	61	1	1	1	0.85	31.66	0.79	2	1	166	28	1	1	1	141	70	5.8	1	1	1	1	2	2	2	8.28	0.742753623	21	1	138	1	0	1	8	249
1	1082	8992	10077.6425	4779.77132	10169.90272	5652.674545	1	11	1	1	7	1	0	76	76	60	1	2	1	1.1	38.11	0.09	1	2	166	34	1	1	1	118	78	7	1	2	2	2	2	2	1	6.87	0.895196507	37	1	132	2	0	1	1	76
1	1083	8996	40680.7671	23390.86197	43399.6056	24863.0352	2	8	1	1	8	0	0	240	239	71	2	3	1	5	29.49	0.78	2	1	266	47	2	1	1	126	58	7.1	2	2	2	2	2	2	2	7.79	0.789473684	58	3	219	2	1	0	8	249
1	1084	9000	45749.48831	24004.52018	52464.15425	25294.6368	2	1	1	0	0	0	0	236	235	64	1	3	1	5	26.99	0.91	1	2	181	47	1	1	2	146	83	5.4	2	2	2	2	2	2	1	4.16	1.478365385	55	3	134	2	0	0	0	249
1	1085	9040	4292.309115	2629.500199	4597.614004	3346.653607	1	12	1	0	0	0	0	240	239	68	2	1	2	0.06	31.04	1.24	3	1	246	41	2	2	1	143	42	8.7	2	2	2	2	2	2	2	7.38	0.833333333	17	1	205	2	1	1	0	249
1	1086	9042	55489.45916	28141.19285	59198.01455	32241.31976	1	6	1	1	10	0	0	223	222	62	2	3	3	4.52	27.07	0.35	1	2	253	50	1	1	2	88	35	5.4	2	2	2	2	2	2	2	5.56	1.106115108	70	3	203	2	1	0	10	249
1	1087	9050	54549.99001	27664.74592	61546.54307	28898.94319	1	5	1	0	0	0	0	235	235	64	2	3	2	4.07	20.75	0.1	3	1	177	92	1	1	2	114	64	4.7	2	2	2	2	2	2	1	5.53	1.112115732	72	3	85	2	0	0	0	249
1	1088	9056	35744.05537	18754.72121	46830.40476	22622.53116	1	11	1	1	1	0	0	121	120	69	1	1	1	1.19	20.41	0.14	3	1	255	76	1	1	1	105	64	5.3	2	2	2	2	2	1	2	6.25	0.984	18	1	179	1	1	0	1	121
1	1089	9064	48296.73004	24493.4374	54253.72175	25248.53192	1	1	1	0	0	0	0	232	231	67	2	1	2	0.84	33.44	1.11	1	2	254	34	2	2	2	145	69	5.6	2	2	2	2	2	2	2	10.22	0.601761252	35	1	220	2	1	1	0	249
1	1090	9077	1686.872881	1083.494878	1806.857375	1247.870559	2	13	1	0	0	0	0	243	243	64	2	1	1	1.82	27.46	0.57	1	2	366	76	2	2	2	159	92	5.2	2	2	2	2	2	2	2	4.84	1.270661157	6	2	290	2	1	0	0	249
1	1091	9090	25165.90844	11346.20131	28393.67463	14978.68836	1	12	1	1	10	0	1	45	43	81	2	3	1	2.89	21.57	0.3	1	1	219	55	1	1	1	180	84	5.6	2	2	2	2	2	2	1	9	0.683333333	41	2	164	2	1	0	10	249
1	1092	9099	52870.34195	30399.69398	56403.85253	32312.98883	1	2	1	1	2	0	0	118	118	79	2	3	1	5	24.98	0.06	1	2	194	37	1	1	2	142	38	5.3	2	2	2	2	2	2	1	5.78	1.064013841	48	3	157	2	0	0	2	249
1	1093	9106	38807.39365	20660.51816	41202.79412	22222.25002	1	12	1	1	10	0	0	230	228	72	1	3	1	5	23.13	0.08	1	2	221	71	2	1	2	154	74	5.3	2	2	2	2	2	2	2	6.5	0.946153846	47	3	150	2	0	0	10	249
1	1094	9113	15082.53856	8681.347668	16848.35982	8470.192052	2	10	1	1	1	0	0	33	32	84	2	1	2	1.46	28.37	0.04	1	2	210	69	2	2	1	182	77	6.1	1	2	2	2	2	2	2	10.12	0.60770751	15	2	141	2	0	0	1	33
1	1095	9125	33738.59267	17961.95882	35821.11956	19394.61178	2	12	1	1	10	0	0	142	141	70	1	2	5	5	24.17	2.7	3	2	215	37	1	1	2	117	70	8	1	2	2	2	2	2	2	5.66	1.086572438	43	3	178	2	1	0	10	249
1	1096	9128	32192.79644	17138.99834	36917.74271	18506.01165	2	6	1	1	1	0	0	232	232	78	1	3	2	1.68	23.41	0.1	1	2	170	52	1	2	2	154	78	4.8	2	2	2	2	2	2	2	4.56	1.348684211	33	2	118	2	0	0	1	232
1	1097	9129	6058.214749	3891.250328	6298.192647	3992.544887	1	1	1	0	0	0	0	233	231	64	2	3	1	2.12	26.68	0.47	1	2	190	56	2	1	2	120	72	5.2	2	2	2	2	2	2	2	5.84	1.053082192	69	2	134	2	0	0	0	249
1	1098	9149	34413.99824	18321.53537	38816.40023	22434.64038	2	1	1	1	2	0	0	37	37	77	1	3	1	4.52	30.7	1.49	1	2	164	49	1	2	1	148	50	5.3	2	2	1	1	1	2	2	5.93	1.037099494	41	3	115	1	0	1	2	249
1	1099	9150	13234.54082	7193.924303	14755.85483	8654.597463	2	1	1	1	2	0	0	16	15	85	1	2	1	5	25.24	1.67	1	2	210	47	1	1	2	123	85	6	2	2	2	2	1	2	1	7.15	0.86013986	42	3	163	1	1	0	2	249
1	1100	9152	2881.844764	1755.170095	2954.216607	2131.74367	2	13	1	0	0	0	0	244	244	64	1	1	5	1.07	26.56	0.17	3	2	226	71	2	1	2	140	98	5	2	2	2	2	2	2	2	5.16	1.191860465	45	1	155	2	0	0	0	249
1	1101	9154	38189.41969	19367.56711	47404.82387	22393.18742	2	7	1	0	0	0	0	246	245	60	2	2	2	0.83	35.3	0.4	1	1	228	65	1	2	1	122	58	5.2	2	2	2	2	2	2	2	5.75	1.069565217	42	1	163	2	1	1	0	249
1	1102	9173	38807.39365	20660.51816	41202.79412	22222.25002	1	12	1	1	10	0	0	87	87	74	1	3	1	5	33.73	2.81	1	2	221	91	1	1	1	145	80	5.5	2	2	2	2	2	2	1	5.47	1.124314442	53	3	130	2	0	1	10	249
1	1103	9177	32782.16036	17452.76752	42949.85062	20589.29215	1	6	1	1	1	0	0	8	7	72	1	1	1	2.58	22.55	0.11	2	1	217	37	1	2	1	114	74	6.3	2	1	1	2	1	2	2	8.09	0.760197775	26	2	180	1	1	0	1	8
1	1104	9194	10553.67786	6074.583948	11789.27282	5926.832405	1	7	1	1	10	0	0	71	71	81	2	1	1	1.41	36.24	0.07	1	2	283	72	1	2	2	210	22	6.4	2	2	2	2	2	2	2	9.72	0.632716049	6	2	211	2	1	1	10	249
1	1105	9199	1460.134681	889.286182	1634.297196	895.443085	2	13	1	1	1	1	0	67	66	64	1	1	1	1.56	25.66	0.03	3	2	480	36	1	1	1	132	66	12.3	1	1	2	2	2	2	2	5.21	1.180422265	43	2	444	1	1	0	1	67
1	1106	9201	38189.41969	19367.56711	44124.09453	19362.73624	2	7	1	1	2	0	0	148	147	60	2	3	3	4.49	20.31	0.06	3	2	196	56	1	1	2	112	69	5.4	2	2	2	2	2	2	2	3.44	1.787790698	53	3	140	2	0	0	2	249
1	1107	9206	40523.12562	21573.95006	45379.07229	22656.44837	1	6	1	1	5	0	0	206	205	70	1	3	1	4.07	24.84	0.08	1	2	261	39	1	1	2	125	68	5.4	2	2	2	2	2	1	2	4.78	1.286610879	54	3	222	1	1	0	1	206
1	1108	9207	1983.917404	1202.612732	2400.480642	1436.804538	1	6	1	1	9	0	0	1	1	66	1	1	1	1.5	33.3	0.31	3	2	209	34	1	1	1	165	81	5.5	2	2	2	2	2	2	2	6.34	0.970031546	33	2	175	2	1	1	9	249
1	1109	9210	54549.99001	27664.74592	61449.00685	31568.18938	1	5	1	0	0	0	0	235	235	68	2	3	1	5	35.4	0.3	1	2	214	60	2	1	2	140	79	5.9	2	2	2	2	2	2	2	4.28	1.436915888	67	3	154	2	0	1	0	249
1	1110	9234	2709.613472	1603.730755	2863.550477	2041.122231	1	3	1	1	3	0	0	75	75	74	2	1	1	0.77	26.31	0.26	1	1	180	49	1	2	1	135	53	7.2	1	2	2	2	2	2	2	6	1.025	17	1	131	2	0	0	3	249
1	1111	9240	32782.16036	17452.76752	36710.4956	21156.77712	1	10	1	1	2	0	0	112	112	74	1	2	1	2.22	25.33	0.15	1	2	168	34	1	1	1	130	56	5.5	2	2	2	2	2	2	1	7.47	0.823293173	48	2	134	2	0	0	2	249
1	1112	9243	16708.52076	9082.28213	20007.23621	12167.54922	1	11	1	1	1	0	1	20	19	85	1	1	1	0.69	35.03	0.43	3	2	210	51	1	2	1	170	60	5.5	2	2	2	1	2	2	2	12.43	0.494770716	5	1	159	1	0	1	1	20
1	1113	9246	37122.24542	19763.36861	41570.65953	20755.01887	3	1	1	1	10	0	0	122	121	78	1	3	1	1.81	32.37	0.77	1	2	172	62	2	1	1	128	65	5	2	2	2	2	2	2	1	8.03	0.765877958	53	2	110	2	0	1	10	249
1	1114	9254	37285.61631	19563.57027	41687.43815	23233.88953	3	1	1	1	1	0	0	144	143	65	1	3	1	4.86	30.61	0.23	3	2	179	41	2	1	1	152	90	9.7	1	2	2	2	2	1	2	5.72	1.075174825	39	3	138	1	0	1	1	144
1	1115	9260	52299.60266	26523.47359	63096.28626	30387.90138	2	11	1	0	0	0	0	232	232	62	2	1	1	1.55	28.42	0.59	1	1	249	35	2	1	2	117	77	5.2	2	2	2	2	2	2	2	9	0.683333333	27	2	214	2	1	0	0	249
1	1116	9267	3291.875308	2004.896714	3306.677423	2018.777459	2	6	1	0	0	0	0	244	243	62	1	3	1	4	38.58	0.06	1	2	228	60	1	1	2	144	86	5.5	2	2	2	2	2	2	2	5.81	1.058519793	45	3	168	2	1	1	0	249
1	1117	9268	47312.21552	24824.47508	61986.53678	28691.00654	1	1	1	1	2	0	0	207	206	60	1	2	1	2.71	26.03	0.13	2	2	192	36	1	1	1	161	87	5.4	2	2	1	1	1	2	2	7.1	0.866197183	42	2	156	1	0	0	2	249
1	1118	9286	35736.38837	20547.91458	44359.857	25259.50618	2	12	1	1	2	0	0	90	90	76	2	2	1	5	23.49	0.51	3	2	209	58	2	2	1	156	85	5.3	2	2	1	1	1	2	2	6.53	0.941807044	50	3	151	1	0	0	2	249
1	1119	9302	17300.62385	7800.090407	19989.15848	11426.75448	3	1	1	1	10	0	0	174	172	82	2	2	77	2.18	29.84	0.52	3	1	224	50	2	2	2	176	74	5.1	2	2	2	2	2	2	2	8.46	0.726950355	33	2	174	2	1	0	10	249
1	1120	9303	11482.48559	6812.51589	11644.97362	6952.660124	2	12	1	1	10	0	1	220	220	74	2	2	2	2.51	31.47	1.25	3	2	244	43	1	1	1	158	59	6.1	2	2	2	2	2	2	2	5.81	1.058519793	39	2	201	2	1	1	10	249
1	1121	9316	26677.94019	14202.96536	31944.88959	14915.61585	2	7	1	1	10	0	0	98	97	72	1	1	1	1.64	38.32	0.35	3	2	172	39	2	1	2	138	78	7.6	2	2	2	2	2	2	2	6.72	0.915178571	9	2	133	2	0	1	10	249
1	1122	9341	38454.52599	22110.80502	43317.92602	23581.08061	2	1	1	0	0	0	0	237	236	71	2	2	1	2.67	30.11	0.2	3	2	297	59	2	2	2	107	66	5.8	2	2	2	2	2	2	2	5.75	1.069565217	49	2	238	2	1	1	0	249
1	1123	9344	10553.67786	6074.583948	11789.27282	6548.40573	1	7	1	1	1	0	0	128	127	78	2	1	2	0.99	36.28	1.23	2	1	185	84	2	1	1	152	58	10.9	1	2	2	2	1	2	2	11.01	0.558583106	10	1	101	1	0	1	1	128
1	1124	9358	3283.29896	2108.894895	3516.834616	2684.061674	1	3	1	1	2	0	0	34	34	62	2	1	1	1.06	45.91	0.35	2	2	222	64	2	2	1	200	92	10.5	1	2	2	2	2	2	1	7.71	0.79766537	37	1	158	2	0	1	2	249
1	1125	9369	2543.366401	1505.334602	2724.27187	1445.673789	1	4	1	1	7	1	1	139	138	74	2	1	1	1.07	27.04	0.15	1	1	236	64	2	2	1	154	63	7.8	1	2	2	2	1	2	2	8.06	0.763027295	44	1	172	1	1	0	1	139
1	1126	9370	43882.1845	25231.6314	49432.02842	30611.49765	1	12	1	1	7	1	0	220	219	71	2	1	1	2.54	26.42	0.08	1	2	229	36	1	2	2	151	0	9.5	1	2	2	2	2	2	2	5.75	1.069565217	34	2	193	2	1	0	1	220
1	1127	9378	45757.45035	26309.88257	51401.24347	28059.37916	2	10	1	1	5	0	0	159	158	73	2	2	2	1.76	31.24	0.14	1	2	273	47	2	2	2	139	66	5	2	2	2	2	2	2	2	7.06	0.871104816	54	2	226	2	1	1	1	159
1	1128	9380	2270.809308	1383.022652	2619.702618	1430.936592	1	3	1	1	2	0	0	122	122	60	1	1	77	1.3	28.77	0.25	1	2	201	39	1	1	1	120	71	7.9	1	2	2	2	2	2	2	6.87	0.895196507	45	2	162	2	1	0	2	249
1	1129	9399	45749.48831	24004.52018	48573.39209	25392.70821	2	1	1	1	2	0	0	121	120	60	1	3	1	2.67	29.48	0.19	1	2	213	45	1	1	1	152	73	5.2	2	2	2	2	2	2	2	5.59	1.100178891	58	2	168	2	1	0	2	249
1	1130	9402	38189.41969	19367.56711	50410.78477	24098.77	2	7	1	1	9	0	0	57	56	65	2	2	1	2.67	34.22	10.8	2	1	230	58	2	2	1	161	65	5.6	1	2	2	2	2	1	2	5.15	1.194174757	41	2	172	1	1	1	9	249
1	1131	9423	4022.523056	2438.376434	4867.132428	2514.535147	1	6	1	1	1	0	1	38	36	60	1	1	6	1.44	31.59	0.25	1	2	185	39	1	1	1	166	86	5.3	2	2	2	2	2	1	2	6.07	1.013179572	49	2	146	1	0	1	1	38
1	1132	9424	3791.829446	2244.25866	4228.968886	2178.412573	1	12	1	1	1	0	1	202	201	66	2	1	3	1.33	30.19	0.85	1	2	211	48	1	1	1	171	92	6.1	2	2	2	2	2	2	2	5.38	1.143122677	79	2	163	2	1	1	1	202
1	1133	9426	2371.31073	1403.500531	2644.686275	1638.148682	1	6	1	1	1	1	0	203	203	73	2	1	2	1.46	22.58	0.23	2	1	253	138	2	1	1	138	31	5.8	2	2	2	2	2	2	2	8	0.76875	36	2	115	2	0	0	1	203
1	1134	9429	3874.521547	2359.753876	3971.822507	2667.748314	1	12	1	0	0	0	0	242	241	75	1	1	1	0.62	27.22	0.57	1	2	163	35	1	1	1	122	56	5.3	2	2	2	2	2	2	2	6.06	1.014851485	22	1	128	2	0	0	0	249
1	1135	9445	2709.613472	1603.730755	3021.990105	1556.677625	1	3	1	1	10	1	1	205	204	69	2	1	6	0.98	35.36	0.27	3	1	215	46	2	2	1	127	71	6.6	1	2	2	2	2	2	2	8.82	0.697278912	9	1	169	2	1	1	10	249
1	1136	9446	10966.82932	5961.260089	12369.75818	8203.837431	1	7	1	1	2	0	0	50	49	85	1	1	1	5	25.64	0.78	3	1	154	48	2	1	1	176	60	5.5	2	2	2	2	2	2	1	11.34	0.542328042	3	3	106	2	0	0	2	249
1	1137	9452	32945.38234	17539.66463	34978.94803	18938.63525	2	3	1	1	2	0	0	79	79	79	1	2	2	0.89	23.49	0.14	1	2	203	41	1	1	2	179	104	5.4	2	2	2	2	2	2	1	7.53	0.816733068	51	1	162	2	1	0	2	249
1	1138	9459	2059.307634	1254.208839	2111.02308	1249.50022	2	13	1	0	0	0	0	244	244	61	1	1	1	2.71	30.08	0.2	3	2	197	32	1	1	1	144	91	5.4	2	2	2	2	2	2	2	6.41	0.959438378	44	2	165	2	1	1	0	249
1	1139	9463	2127.864899	1289.870947	2574.6528	1541.055054	1	4	1	1	1	1	0	113	111	73	1	1	1	2.93	22.62	0.2	1	2	278	47	1	1	2	196	0	6.9	2	2	2	2	2	2	2	7.41	0.829959514	14	2	231	2	1	0	1	113
1	1140	9477	42362.76821	21484.05928	45194.02075	21478.70048	1	8	1	0	0	0	0	242	241	66	2	3	1	2.71	33.23	0.28	3	1	209	67	2	2	1	168	67	5.6	2	2	2	2	2	2	2	7.69	0.799739922	44	2	142	2	0	1	0	249
1	1141	9494	45749.48831	24004.52018	51231.71783	24696.97654	2	1	1	1	6	0	0	215	214	61	1	2	1	1.78	34.44	0.03	1	2	137	37	2	1	1	129	72	5.5	2	2	2	2	2	2	2	6.18	0.995145631	59	2	100	2	0	1	6	249
1	1142	9502	46927.59903	23799.08967	52715.72005	27517.00677	1	10	1	1	2	0	0	43	42	66	2	2	3	2.49	31.77	0.35	3	1	255	44	1	1	2	115	57	9.3	1	2	2	2	2	2	2	5.59	1.100178891	67	2	211	2	1	1	2	249
1	1143	9512	26678.63638	14203.336	30594.26774	15336.19972	3	1	1	1	10	0	0	214	214	70	1	3	1	2.35	26.25	0.07	1	2	170	43	1	2	1	122	81	5.1	2	2	2	2	2	2	2	5.59	1.100178891	59	2	127	2	0	0	10	249
1	1144	9519	53318.30785	27975.8407	59707.52032	28782.8574	3	1	1	0	0	0	0	241	241	66	1	2	1	3.39	35.32	0.25	1	2	193	45	1	1	1	165	74	5.2	2	2	2	2	2	2	2	5.13	1.198830409	62	2	148	2	0	1	0	249
1	1145	9530	2131.484861	1298.167942	2141.069211	1460.418862	1	4	1	1	1	0	0	217	217	80	1	3	1	2.93	29.01	0.41	3	2	148	19	1	1	1	144	56	5	2	2	2	2	2	2	1	7.78	0.790488432	47	2	129	2	0	0	1	217
1	1146	9535	57942.72979	29385.35639	65374.43387	30696.31463	2	11	1	0	0	0	0	229	229	60	2	2	1	4.07	31.5	0.18	3	2	370	72	2	1	2	153	67	5.3	2	2	2	2	2	2	2	7	0.878571429	73	3	298	2	1	1	0	249
1	1147	9544	40042.61961	21318.13532	45165.06156	23936.75111	1	5	1	1	1	0	1	220	220	77	1	3	1	5	21.82	0.21	3	1	195	30	2	2	1	136	60	5.4	2	2	1	1	2	2	2	6.28	0.979299363	22	3	165	1	1	0	1	220
1	1148	9550	6588.586402	4231.913206	6849.573373	4064.190108	1	12	1	1	2	0	0	55	54	64	2	1	4	0.57	26.8	0.34	1	2	256	40	2	2	2	126	70	5.9	2	2	1	1	2	1	1	6.06	1.014851485	1	1	216	1	1	0	2	249
1	1149	9566	46927.59903	23799.08967	61945.35328	27157.09633	1	6	1	1	3	0	0	60	59	65	2	1	1	2.58	15.18	0.37	2	1	227	80	1	2	2	123	74	5.2	2	2	2	2	2	2	2	5.66	1.086572438	38	2	147	2	0	0	3	249
1	1150	9568	37285.61631	19563.57027	39587.08452	20694.93693	1	6	1	0	0	0	0	229	229	64	1	3	1	5	24.41	0.11	3	2	189	43	2	1	2	121	76	5.2	2	2	2	2	2	2	1	4.71	1.305732484	74	3	146	2	0	0	0	249
1	1151	9581	3364.029145	2297.891864	4070.374516	2716.046893	1	4	1	0	0	0	0	247	246	60	1	1	3	0	25.81	0.28	2	1	188	25	1	2	2	147	87	6.4	1	2	2	2	2	2	2	22.96	0.267857143	26	1	163	2	1	0	0	249
1	1152	9597	15818.61224	8598.552878	16795.02183	10394.26811	1	12	1	0	0	0	0	238	237	83	1	3	1	5	24.43	1.5	3	2	184	35	2	2	2	104	49	5.9	2	2	2	2	2	2	1	4.37	1.407322654	57	3	149	2	0	0	0	249
1	1153	9602	1890.925717	1158.39503	2025.424153	1352.064535	1	3	1	0	0	0	0	238	237	62	2	1	1	2.67	34.06	0.72	3	1	237	37	2	2	2	113	69	6	2	2	2	2	2	2	2	7.25	0.848275862	21	2	200	2	1	1	0	249
1	1154	9636	12082.86159	5730.835885	12193.47947	6777.426775	2	11	1	1	10	0	0	176	175	74	1	1	1	2.84	36.25	0.29	1	2	234	60	1	1	1	124	51	7.9	1	2	2	1	2	2	2	9.81	0.626911315	8	2	174	1	1	1	10	249
1	1155	9648	10553.67786	6074.583948	11204.84684	7203.210721	2	5	1	1	1	0	1	181	180	74	2	1	1	0.89	31.3	0.19	3	2	268	68	2	1	1	180	80	5.5	2	2	2	2	2	2	2	7.75	0.793548387	8	1	200	2	1	1	1	181
1	1156	9650	9787.13869	5013.926645	10159.83891	5223.673157	1	8	1	0	0	0	0	240	239	60	1	1	1	3.62	28.63	0.32	3	2	220	39	1	2	1	152	94	9.4	1	2	2	2	2	2	2	5.1	1.205882353	41	3	181	2	1	0	0	249
1	1157	9656	10966.82932	5961.260089	12369.75818	7522.735428	1	2	1	1	4	0	0	119	119	85	1	2	1	4.19	24.03	0.24	3	2	212	59	1	2	2	134	84	5.4	2	2	2	2	2	2	1	6.63	0.92760181	53	3	153	2	0	0	4	249
1	1158	9657	11543.96348	6644.581749	12504.57265	7162.863757	1	8	1	1	6	0	0	224	223	76	2	1	1	5	38.45	0.29	2	2	159	37	1	2	2	127	63	5.5	2	2	2	2	1	2	2	9.47	0.649419219	15	3	122	1	0	1	6	249
1	1159	9660	53146.11247	26952.77667	64117.54881	30879.75324	2	1	1	0	0	0	0	237	236	60	2	1	1	1.6	27.83	0.36	1	2	235	58	2	1	2	130	75	5.9	2	2	2	2	2	2	2	5.59	1.100178891	26	2	177	2	1	0	0	249
1	1160	9668	37285.61631	19563.57027	42055.36932	21747.26999	3	1	1	1	1	0	0	142	141	69	1	2	1	3.16	26.26	0.17	3	2	195	44	1	1	2	118	50	6.2	2	2	2	2	2	2	2	5.34	1.151685393	48	2	151	2	0	0	1	142
1	1161	9696	17300.62385	7800.090407	20872.1493	9855.061106	1	6	1	1	10	0	0	165	164	81	2	1	1	3.98	34.73	0.1	1	2	141	40	2	1	1	160	70	5.5	2	2	2	2	2	2	2	8.78	0.700455581	55	3	101	2	0	1	10	249
1	1162	9715	2178.189316	1289.198342	2301.935357	1404.975228	2	6	1	0	0	0	0	233	232	60	2	1	3	1.27	24.51	0.88	1	1	217	56	1	1	1	154	78	5.4	2	2	2	2	2	2	2	5	1.23	36	1	161	2	1	0	0	249
1	1163	9719	57550.0228	30196.19968	75399.69469	30448.59661	2	10	1	0	0	0	0	235	234	67	1	1	1	2.69	31.53	0.14	1	1	142	59	2	2	2	145	88	5.3	2	2	2	2	2	2	2	7.25	0.848275862	28	2	83	2	0	1	0	249
1	1164	9728	38699.28042	19626.14035	41285.68921	19621.24498	1	7	1	0	0	0	0	245	244	69	2	3	2	4.51	27.92	0.17	1	2	212	70	2	2	1	139	81	5.3	2	2	2	2	2	2	2	4.59	1.339869281	43	3	142	2	0	0	0	249
1	1165	9730	18021.13382	8124.936665	20243.88772	10084.27979	1	8	1	1	10	0	0	128	127	80	2	3	2	5	21.89	0.09	1	2	247	74	2	2	1	140	69	5.3	2	2	2	2	2	2	2	5.87	1.04770017	46	3	173	2	1	0	10	249
1	1166	9731	13364.83222	7264.747048	15326.39261	8779.334156	2	3	1	1	2	0	0	83	83	83	1	2	1	1.42	21.17	0.06	1	2	176	43	2	1	2	152	65	5.3	2	2	2	2	2	2	2	5.79	1.062176166	35	2	133	2	0	0	2	249
1	1167	9735	37285.61631	19563.57027	41753.60741	20127.91892	1	5	1	1	2	0	0	187	187	65	1	3	1	5	24.16	0.1	3	2	207	51	1	1	1	137	79	5.5	2	2	2	2	2	2	1	6.84	0.899122807	42	3	156	2	0	0	2	249
1	1168	9748	47902.36299	27543.17679	54046.2949	30590.42874	2	11	1	0	0	0	0	231	231	72	2	3	3	1.08	23.99	0.67	1	2	212	77	2	1	2	106	60	4.8	2	2	2	2	2	2	1	5.75	1.069565217	53	1	135	2	0	0	0	249
1	1169	9749	1481.983019	1012.308923	1793.155069	1196.522147	2	3	1	0	0	0	0	249	248	71	1	1	2	0.6	23.78	1.15	3	1	150	42	2	2	1	176	100	6.9	1	2	2	2	2	2	2	6.53	0.941807044	16	1	108	2	0	0	0	249
1	1170	9756	21546.98523	11471.3161	28229.982	13532.88401	1	11	1	1	10	0	0	147	146	72	1	1	1	0.99	32.52	0.43	2	1	180	30	1	1	1	125	78	6.3	1	1	2	2	2	1	1	6.62	0.929003021	14	1	150	1	0	1	10	249
1	1171	9762	2108.911652	1354.57449	2258.915069	1581.042805	2	2	1	0	0	0	0	246	246	66	2	1	1	0.64	32.41	0.28	1	1	227	63	1	1	2	128	71	6.1	2	2	2	2	2	2	2	7.78	0.790488432	9	1	164	2	1	1	0	249
1	1172	9771	45970.99384	24120.74299	51255.37189	25417.10597	1	10	1	0	0	0	0	248	248	65	1	2	1	5	28.74	0.32	1	2	231	33	1	1	2	147	84	5.4	2	2	2	2	2	2	2	5.69	1.080843585	42	3	198	2	1	0	0	249
1	1173	9774	17300.62385	7800.090407	19519.59278	10297.28984	3	1	1	1	1	0	0	119	119	80	2	3	1	5	32.2	0.3	1	1	243	62	2	2	1	125	67	5.4	2	2	2	2	2	2	1	8.31	0.740072202	51	3	181	2	1	1	1	119
1	1174	9790	37122.24542	19763.36861	39413.6295	21257.2848	1	12	1	1	6	0	0	235	235	76	1	3	1	5	31.2	0.22	3	2	252	61	1	1	2	149	72	5.5	2	2	2	2	2	2	2	5.03	1.222664016	42	3	191	2	1	1	6	249
1	1175	9793	12082.86159	5730.835885	12193.47947	6777.426775	2	11	1	1	2	1	0	57	57	61	1	3	1	5	22.2	2.47	3	2	190	34	1	1	1	161	84	5.9	2	2	2	2	2	2	1	6.75	0.911111111	21	3	156	2	0	0	2	249
1	1176	9811	11835.72385	6812.51589	12565.99592	7768.003796	2	12	1	0	0	0	0	243	243	63	2	3	3	2.4	29.24	0.87	3	2	238	62	2	1	2	110	66	5.2	2	2	2	2	2	2	2	6	1.025	53	2	176	2	1	0	0	249
1	1177	9813	45144.51856	23687.09569	51770.39292	25056.92696	2	6	1	0	0	0	0	234	234	63	1	2	1	4	29.94	1.88	1	1	222	70	1	1	1	111	70	5.3	2	2	2	2	2	2	2	6.53	0.941807044	43	3	152	2	0	0	0	249
1	1178	9821	52997.61126	30472.87202	61233.4942	32390.77254	1	7	1	1	6	0	0	168	167	79	2	3	2	1.08	26.1	0.13	1	2	230	51	1	1	2	128	38	5.3	2	2	2	2	2	2	2	5.66	1.086572438	51	1	179	2	1	0	6	249
1	1179	9822	20808.59034	11078.2049	23302.1148	13429.33789	2	9	1	0	0	0	0	239	238	71	1	3	1	5	25.44	0.08	3	2	136	29	2	1	1	98	51	5.3	2	2	1	1	2	2	1	5.75	1.069565217	78	3	107	1	0	0	0	249
1	1180	9826	37946.02141	21818.42212	50089.49425	28864.19207	2	6	1	1	10	0	0	63	62	75	2	1	2	5	21.09	0.07	2	2	180	71	2	1	2	147	74	5.2	2	1	2	2	2	2	2	5.97	1.030150754	40	3	109	1	0	0	10	249
1	1181	9828	12354.73702	7111.254316	13117.03256	8108.641714	1	7	1	0	0	0	0	245	244	68	2	1	4	0.78	30.51	1	1	2	241	55	1	1	1	132	68	5.3	2	2	2	2	2	2	2	6.56	0.9375	34	1	186	2	1	1	0	249
1	1182	9829	10519.56133	4989.371031	10615.86729	5900.552292	2	5	1	1	3	0	0	163	163	75	1	1	1	3.18	30.86	1.06	1	2	227	46	1	1	2	128	53	10	1	2	2	2	2	2	1	7.88	0.780456853	30	2	181	2	1	1	3	249
1	1183	9833	8986.031938	4603.521662	9328.225525	4796.09979	1	7	1	0	0	0	0	246	245	60	1	3	1	4.67	26.74	0.81	3	2	194	27	1	1	2	103	66	5.4	2	2	2	2	2	2	2	6.49	0.94761171	50	3	167	2	1	0	0	249
1	1184	9840	2750.978824	1628.213541	2707.033938	2072.282299	1	13	1	1	1	0	0	30	29	74	2	3	3	1.07	26.05	0.48	1	2	283	37	2	2	1	166	71	5.8	2	2	2	2	1	1	2	5.47	1.124314442	19	1	246	1	1	0	1	30
1	1185	9842	2709.613472	1603.730755	2863.550477	2041.122231	1	3	1	1	2	0	0	25	24	79	2	1	77	0.75	31.49	0.78	3	1	206	32	1	2	1	150	60	5.3	2	1	1	2	2	2	2	10.49	0.586272641	25	1	174	1	1	1	2	249
1	1186	9861	4623.222102	2736.332524	4952.064288	3482.622711	1	12	1	0	0	0	0	240	239	60	2	1	1	0.62	20.83	0.39	3	1	127	68	1	1	1	135	72	5.3	2	2	2	2	2	2	2	8.53	0.72098476	38	1	59	2	0	0	0	249
1	1187	9862	49819.4962	26140.0323	59655.21679	27544.92146	2	2	1	0	0	0	0	246	245	67	1	1	1	3.39	29.48	0.23	1	2	227	79	1	1	2	151	82	4.7	2	2	2	2	2	2	2	5.75	1.069565217	71	2	148	2	0	0	0	249
1	1188	9872	62508.03061	32797.64076	69693.34547	34560.34133	1	7	1	0	0	0	0	245	244	60	1	3	1	5	26.29	0.03	1	2	180	44	1	1	1	115	85	5	2	2	2	2	2	2	2	4.85	1.268041237	57	3	136	2	0	0	0	249
1	1189	9878	1822.345607	1104.671004	1916.387664	1100.523788	2	2	1	1	8	0	0	71	70	72	1	1	1	1.48	27.28	0.73	3	2	258	40	2	1	1	172	101	5.5	2	2	2	2	2	2	2	6.24	0.985576923	23	2	218	2	1	0	8	249
1	1190	9879	8986.031938	4262.026336	9068.298529	4534.596001	1	7	1	1	1	1	0	156	156	81	1	1	1	1.41	29	0.65	1	1	173	44	1	1	2	127	13	7.1	1	2	2	2	2	2	2	8.9	0.691011236	24	2	129	2	0	0	1	156
1	1191	9883	57758.42816	30305.54889	64397.77494	31781.18113	1	11	1	1	2	0	0	184	184	62	1	1	1	1.77	28.25	0.09	1	1	288	53	1	2	2	115	69	9.3	1	2	2	2	2	2	2	6.63	0.92760181	37	2	235	2	1	0	2	249
1	1192	9892	1847.730467	1131.933302	1979.156496	1440.649698	2	6	1	1	7	1	1	60	59	81	2	1	2	1.8	26.61	0.1	2	1	239	64	2	2	1	164	92	5.8	2	2	2	1	2	1	1	18.44	0.3335141	20	2	175	1	1	0	1	60
1	1193	9894	26313.93192	11863.79461	34142.31533	17177.57893	1	11	1	1	1	0	0	207	206	83	2	1	2	1.5	26.15	0.49	3	1	267	51	2	2	1	116	69	5.5	2	2	2	2	2	2	2	9.56	0.643305439	40	2	216	2	1	0	1	207
1	1194	9908	22995.70883	12499.8208	25751.31897	17029.84608	1	1	1	1	1	0	0	98	96	85	1	3	2	5	25.7	1.86	1	1	258	34	1	1	1	130	40	5.8	2	2	2	2	1	1	2	8.97	0.685618729	28	3	224	1	1	0	1	98
1	1195	9912	24527.32604	14102.86331	29590.72548	17178.84115	2	9	1	1	1	0	1	203	202	71	2	1	1	1.07	31.91	1.49	3	2	178	56	2	1	1	159	69	5.5	2	2	2	2	2	2	2	6.78	0.907079646	17	1	122	2	0	1	1	203
1	1196	9915	2659.831123	1612.338683	3314.276686	1763.557533	1	3	1	0	0	0	0	234	233	66	1	1	4	1.06	34.63	0.44	3	2	241	41	1	1	2	126	80	5.7	2	2	2	2	2	2	2	5.72	1.075174825	47	1	200	2	1	1	0	249
1	1197	9925	3286.28462	1992.082795	3976.30597	1984.60401	2	6	1	1	2	0	0	179	178	77	1	1	2	1.88	33.72	0.25	1	1	228	42	1	1	1	149	77	7	2	2	2	2	2	2	2	9.19	0.669205658	12	2	186	2	1	1	2	249
1	1198	9931	2709.613472	1603.730755	2902.343822	1540.170214	1	3	1	1	5	1	1	242	242	62	2	1	3	1.72	36.19	0.33	1	2	157	45	2	1	1	134	67	7	1	2	2	2	2	2	2	9	0.683333333	82	2	112	2	0	1	1	242
1	1199	9935	49819.4962	26140.0323	52894.6227	27651.71758	2	2	1	0	0	0	0	246	245	61	1	3	1	5	27.91	0.42	3	1	208	52	1	1	2	111	62	5.5	2	2	2	2	2	2	2	4.65	1.322580645	63	3	156	2	0	0	0	249
1	1200	9940	31865.42163	18322.16381	33995.09964	19475.3235	1	7	1	1	3	0	0	172	172	71	2	3	2	1.32	20.03	0.6	1	2	294	77	1	2	2	116	64	5.5	2	2	2	2	2	2	2	4.81	1.278586279	31	2	217	2	1	0	3	249
1	1201	9968	20658.10938	10069.35948	27508.13782	15833.9649	2	20	1	1	10	0	0	108	107	84	2	1	2	0.68	24.62	2.62	1	2	133	51	1	1	1	120	0	5.8	2	2	2	1	2	2	2	7.64	0.804973822	19	1	82	1	0	0	10	249
1	1202	9973	7108.817624	3688.245542	8634.477802	4373.134238	2	24	1	0	0	0	0	213	212	63	2	1	2	0.68	26.6	0.06	3	2	206	53	1	1	2	112	71	5.4	2	2	2	2	2	2	2	6.18	0.995145631	42	1	153	2	0	0	0	249
1	1203	9979	59931.36014	32749.19341	71761.01932	36025.10003	2	22	1	0	0	0	0	217	215	60	1	3	1	2.51	22.33	0.01	1	2	180	51	1	1	1	147	87	6.1	2	2	2	2	2	2	2	7.2	0.854166667	58	2	129	2	0	0	0	249
1	1204	9980	83384.42241	40669.84663	105938.8773	62515.90554	1	23	1	1	10	0	0	66	65	85	2	1	2	0.91	38.64	1.3	3	1	226	55	2	1	1	138	63	5.5	2	1	1	1	2	2	1	12.67	0.485398579	18	1	171	1	1	1	10	249
1	1205	10007	5641.85494	2871.088136	7475.788138	3654.130723	2	27	1	1	2	0	0	67	66	63	2	2	1	0.87	26.57	0.08	2	1	202	61	2	2	1	173	67	8.9	1	2	2	2	2	2	2	9.6	0.640625	36	1	141	2	0	0	2	249
1	1206	10014	40309.97108	22101.30396	49272.66434	25553.99131	1	18	1	0	0	0	0	215	215	62	2	1	2	1.29	22.36	3.13	3	2	239	50	1	1	2	143	78	5.4	2	2	2	2	2	2	1	8.07	0.762081784	13	1	189	2	1	0	0	249
1	1207	10037	17990.30082	8768.992495	22432.84016	12645.637	1	18	1	1	1	0	0	32	32	85	2	1	2	1.25	37.39	0.39	3	1	197	28	2	2	1	130	0	5.5	2	2	2	2	2	2	2	17.44	0.352637615	29	1	169	2	1	1	1	32
1	1208	10040	9884.482861	5292.38182	9833.506817	5163.655707	1	21	1	1	10	0	0	88	87	76	2	1	2	1.72	47.88	0.41	3	2	169	56	1	1	2	145	58	5.3	2	2	2	2	2	2	2	31.15	0.197431782	37	2	113	2	0	1	10	249
1	1209	10050	23624.07583	13098.49042	24733.53537	14143.23121	2	21	1	1	10	0	0	145	144	72	1	2	1	5	29.94	0.33	3	2	188	50	1	1	2	161	72	5.5	2	2	2	2	2	2	2	4.28	1.436915888	50	3	138	2	0	0	10	249
1	1210	10070	43867.80225	23971.34216	45927.96969	25357.61149	1	14	1	0	0	0	0	215	214	62	1	3	1	5	30.89	0.24	3	2	203	46	1	1	2	133	78	5.5	2	2	2	2	2	2	2	5.56	1.106115108	57	3	157	2	0	1	0	249
1	1211	10073	34623.48044	21522.92117	39705.71923	26217.28905	1	26	1	1	5	0	0	116	115	71	2	3	1	5	25.19	0.17	1	2	202	45	1	1	2	128	69	5.5	2	2	2	2	2	2	2	6.12	1.004901961	75	3	157	2	0	0	1	116
1	1212	10096	42862.12515	23500.60869	52317.61702	27241.70875	1	19	1	0	0	0	0	212	211	60	2	2	1	5	26.24	1.86	3	2	221	54	1	1	2	140	81	5.5	2	2	2	2	2	2	2	5.24	1.173664122	66	3	167	2	1	0	0	249
1	1213	10101	6471.663716	3500.291458	6918.712011	3646.718396	1	20	1	1	2	0	0	112	111	68	1	3	2	1.28	26.44	0.08	3	2	145	65	1	1	1	144	88	7.9	1	2	2	2	2	2	2	6.86	0.896501458	50	1	80	2	0	0	2	249
1	1214	10102	10771.31956	5948.295304	10952.38118	5770.18971	1	16	1	0	0	0	0	227	226	63	1	1	1	1.04	29.37	0.11	3	2	137	50	1	2	1	172	75	8.2	2	2	2	2	2	2	2	6.2	0.991935484	56	1	87	2	0	0	0	249
1	1215	10106	3120.994172	1570.196598	3237.593441	1619.23913	1	15	1	1	1	0	0	185	183	70	1	1	1	1.01	26.5	0.04	3	2	275	39	2	2	1	162	73	6.9	1	2	2	2	1	2	2	5.76	1.067708333	20	1	236	1	1	0	1	185
1	1216	10131	19609.35967	9558.168562	26111.63289	15030.12241	2	23	1	1	3	0	0	34	33	81	2	1	1	1.84	27.72	0.5	3	1	298	42	2	1	2	135	78	7.5	1	2	2	2	1	2	1	12.76	0.481974922	6	2	256	1	1	0	3	249
1	1217	10133	20638.69756	11683.66129	21607.95452	14178.42797	2	16	1	1	10	0	0	74	73	84	1	3	2	2.82	28.34	0.09	1	2	213	47	2	1	1	117	69	5.2	2	2	2	2	2	2	2	6.13	1.003262643	40	2	166	2	1	0	10	249
1	1218	10140	12609.14415	7138.0943	13300.00735	9562.917388	1	19	1	1	2	0	0	41	39	85	1	1	2	1.22	26.92	0.71	1	2	254	44	1	1	2	134	0	5.5	2	2	2	2	2	1	1	8.52	0.721830986	20	1	210	1	1	0	2	249
1	1219	10142	14875.63567	7964.761018	16311.47928	8586.017929	1	16	1	1	1	0	0	74	73	84	2	1	2	0.64	35.27	1.96	3	2	259	47	2	2	1	162	70	5.9	2	2	2	2	2	2	2	11.79	0.521628499	13	1	212	2	1	1	1	74
1	1220	10146	31028.87629	17204.12014	36659.31331	20855.35919	1	15	1	0	0	0	0	226	225	70	1	3	1	3.35	34.52	0.06	3	2	204	52	1	1	1	125	79	5.6	2	2	2	2	2	2	2	4.51	1.363636364	55	2	152	2	0	1	0	249
1	1221	10154	14826.29465	7938.342689	17410.55038	9051.733184	2	14	1	0	0	0	0	224	223	72	2	3	1	1.31	26.9	0.28	1	2	245	45	2	2	2	132	60	5.8	2	2	2	2	2	2	2	5.42	1.134686347	40	2	200	2	1	0	0	249
1	1222	10156	30555.24523	16941.51296	34984.60209	18216.77718	2	18	1	1	10	0	0	187	187	77	1	1	2	3.05	19.89	0.07	1	2	188	58	1	1	2	127	71	5.4	2	2	2	2	1	2	2	6.42	0.957943925	51	2	130	1	0	0	10	249
1	1223	10162	2710.422233	1427.031852	2736.159166	1476.470463	2	17	1	0	0	0	0	211	210	60	1	2	1	3.35	30.99	0.16	1	2	248	40	1	1	2	118	69	5.4	2	2	2	2	2	2	2	7.14	0.861344538	70	2	208	2	1	1	0	249
1	1224	10165	27124.08945	15039.09098	28397.92044	16238.61485	1	23	1	0	0	0	0	225	224	75	1	2	1	3.45	23.63	0.07	1	2	162	25	2	1	2	143	85	6.3	2	2	1	2	2	2	2	5.08	1.210629921	47	2	137	1	0	0	0	249
1	1225	10167	3387.661268	1757.609666	4488.849535	2236.969112	1	17	1	1	10	0	0	24	23	60	2	1	4	0.56	24.49	1.9	3	1	208	39	2	1	2	116	52	4.6	2	2	2	2	2	2	2	10.04	0.612549801	26	1	169	2	1	0	10	249
1	1226	10205	26530.3684	14497.38774	32377.67509	17391.44227	1	27	1	1	2	0	0	25	24	67	1	2	1	2.5	23.99	0.81	3	1	250	51	1	1	1	153	91	5.6	2	2	2	2	2	2	1	6.36	0.966981132	3	2	199	2	1	0	2	249
1	1227	10207	50505.45102	27691.32041	67252.56808	34455.88997	2	19	1	0	0	0	0	223	222	66	2	3	1	1.98	42.03	1.94	2	1	165	58	1	2	1	168	73	5.9	2	2	2	2	2	2	2	7.06	0.871104816	35	2	107	2	0	1	0	249
1	1228	10225	7915.996882	4481.28212	9352.417635	6105.331104	2	24	1	1	3	0	0	17	16	82	1	3	1	1.01	25.22	0.1	2	1	228	55	2	1	2	102	75	6.3	2	2	2	2	2	2	2	7.87	0.781448539	45	1	173	2	1	0	3	249
1	1229	10227	1950.134271	1026.74177	2070.024451	1106.467379	1	25	1	1	6	0	1	57	55	72	1	2	1	0.95	18.37	0.17	2	1	256	64	1	2	1	116	60	5.6	2	2	2	2	1	2	2	5	1.23	16	1	192	1	1	0	6	249
1	1230	10243	15286.59167	7451.126523	16310.90134	9414.161037	2	17	1	1	4	0	0	123	122	82	2	3	1	5	22.72	0.07	1	2	222	97	1	2	2	135	77	5.2	2	2	2	2	2	2	1	6.41	0.959438378	49	3	125	2	0	0	4	249
1	1231	10254	37403.49781	20507.73177	42893.80396	23495.67557	1	23	1	0	0	0	0	225	224	68	2	1	2	2.4	36.81	0.28	3	1	223	51	1	2	2	116	65	5.3	2	2	2	2	2	2	2	5.98	1.028428094	74	2	172	2	1	1	0	249
1	1232	10255	49859.80875	27245.64428	53012.15309	27762.52478	2	23	1	0	0	0	0	206	206	64	1	2	1	2.51	29.99	0.31	1	2	262	39	1	1	1	112	50	5.8	2	2	2	2	2	2	2	7.5	0.82	58	2	223	2	1	0	0	249
1	1233	10260	3838.506573	2020.965987	3874.95528	2090.981068	1	17	1	0	0	0	0	218	217	64	1	3	1	3.77	30.55	0.09	1	2	194	45	1	1	2	116	76	6	1	2	2	2	2	2	2	4.51	1.363636364	74	3	149	2	0	1	0	249
1	1234	10273	25845.88433	14330.38357	27059.68686	15473.38066	1	22	1	0	0	0	0	220	219	72	1	3	1	5	29.15	0.16	1	2	185	59	1	1	2	121	65	5.7	2	2	2	2	2	2	2	4.76	1.292016807	39	3	126	2	0	0	0	249
1	1235	10304	14189.68121	7867.541767	14967.14307	9378.328736	1	23	1	1	1	0	0	97	96	72	1	1	1	1.03	26.89	0.16	3	2	154	47	1	1	2	136	73	5.1	2	2	2	2	1	2	2	6.83	0.900439239	37	1	107	1	0	0	1	97
1	1236	10311	36625.30114	20307.0867	44697.53614	24865.93934	2	19	1	1	10	0	0	87	87	76	1	3	1	1.81	25.52	0.56	1	2	202	58	2	1	2	180	66	6.2	2	2	2	2	2	2	2	5.41	1.136783734	33	2	144	2	0	0	10	249
1	1237	10319	5326.12348	2903.466628	5634.71807	2979.047828	1	22	1	0	0	0	0	220	219	64	2	3	1	5	23.59	0.06	1	2	222	49	2	2	2	122	65	5.1	2	2	2	2	2	2	2	5	1.23	76	3	173	2	1	0	0	249
1	1238	10320	33300.15516	18257.93548	36981.15708	19072.47013	1	21	1	1	10	0	0	121	120	62	2	3	1	5	33.66	0.1	1	2	194	42	1	1	1	131	72	5.4	2	2	2	2	2	2	2	5.74	1.071428571	57	3	152	2	0	1	10	249
1	1239	10323	12525.56006	6706.475926	12711.67147	6543.354933	1	24	1	0	0	0	0	212	211	74	2	1	2	0.48	30.74	0.4	3	2	265	47	2	2	1	145	73	8.5	1	2	2	2	2	2	2	6.76	0.909763314	10	1	218	2	1	1	0	249
1	1240	10330	6688.851251	3646.339868	7076.402033	3741.259073	2	15	1	0	0	0	0	219	219	71	2	2	2	2.66	28.29	2.02	3	1	233	55	1	1	1	123	74	5	2	2	2	2	2	2	2	6.14	1.001628664	31	2	178	2	1	0	0	249
1	1241	10332	42760.54341	23366.28608	52184.98892	28030.8027	1	26	1	1	3	1	0	74	72	62	1	2	1	5	23.87	0.04	1	2	214	69	1	1	1	138	78	9.4	1	2	2	2	2	2	1	5.19	1.184971098	60	3	145	2	0	0	3	249
1	1242	10335	38036.58256	20784.90119	44938.62375	24684.35421	1	23	1	0	0	0	0	225	224	61	1	3	1	3.01	49.47	0.84	3	2	174	33	1	1	2	114	74	6.8	2	2	2	2	2	2	2	6.53	0.941807044	65	2	141	2	0	1	0	249
1	1243	10338	25845.88433	14330.38357	27261.99714	17082.21603	1	22	1	1	1	0	0	154	153	70	1	1	1	3.27	27.37	0.05	3	2	239	51	1	1	2	104	84	5.2	2	1	2	2	2	2	2	5.59	1.100178891	59	2	188	1	1	0	1	154
1	1244	10352	38036.58256	20784.90119	39822.89792	21986.89776	1	23	1	0	0	0	0	225	223	61	1	2	1	3.45	25.06	1.22	3	2	267	31	1	1	2	139	72	5.8	2	2	2	2	2	2	2	4.46	1.378923767	52	2	236	2	1	0	0	249
1	1245	10364	38253.70656	23779.57097	40669.61228	25360.81248	2	20	1	1	6	0	0	169	168	79	2	2	2	5	27.65	0.19	3	2	197	34	1	2	1	121	81	6	2	2	2	2	2	2	1	5.02	1.225099602	38	3	163	2	1	0	6	249
1	1246	10367	14825.01055	7226.138546	17001.11309	10462.72035	2	26	1	1	10	0	0	190	190	84	2	1	77	1.75	22.27	0.15	3	2	197	47	2	2	2	142	62	5.4	2	2	2	2	2	2	2	5.4	1.138888889	56	2	150	2	0	0	10	249
1	1247	10373	9884.482861	5292.38182	10453.66499	5401.25449	1	21	1	1	2	0	0	50	49	61	2	1	3	2.58	28.94	0.18	3	2	215	52	1	1	1	129	70	5.8	2	2	2	2	2	2	2	6.88	0.893895349	51	2	163	2	1	0	2	249
1	1248	10375	30243.66647	16768.75651	31664.00243	18106.23919	1	16	1	1	1	0	1	76	75	75	1	3	1	2.93	22.27	0.34	1	1	179	47	1	2	1	144	40	5.5	2	2	2	2	2	2	2	7.1	0.866197183	46	2	132	2	0	0	1	76
1	1249	10377	37895.45067	20777.46155	50461.21408	25853.08026	1	21	1	1	5	0	0	110	109	66	2	3	3	0.87	28.66	0.43	3	1	258	44	2	2	1	171	91	5.8	1	2	2	2	2	2	2	4.96	1.239919355	14	1	214	2	1	0	1	110
1	1250	10396	60831.41964	33352.88168	64673.21663	33456.17228	2	22	1	1	2	0	0	53	52	60	2	2	1	2.7	42.35	0.24	1	1	282	49	2	2	2	162	69	5.8	2	2	2	2	2	2	2	7.67	0.801825293	53	2	233	2	1	1	2	249
1	1251	10398	42862.12515	23500.60869	53446.53278	26816.50024	1	19	1	0	0	0	0	219	218	62	2	2	2	3.62	30.08	0.1	2	2	268	77	2	1	2	137	83	5.3	2	2	2	2	2	2	1	5.51	1.11615245	56	3	191	2	1	1	0	249
1	1252	10411	12513.34	6699.933023	13721.16733	7055.127428	1	27	1	1	6	0	0	186	186	85	2	3	2	0.55	33.55	0.09	1	2	286	78	2	2	2	152	62	5.8	2	2	2	2	2	2	2	6.61	0.930408472	38	1	208	2	1	1	6	249
1	1253	10422	7198.296783	3734.669733	7280.60074	3724.895391	2	27	1	0	0	0	0	212	212	63	2	2	1	2.07	24.43	0.54	3	2	177	61	1	1	2	139	69	5.4	2	2	2	2	2	2	2	5.66	1.086572438	34	2	116	2	0	0	0	249
1	1254	10426	30243.66647	16768.75651	31900.73662	17610.14859	2	16	1	0	0	0	0	206	206	76	1	1	1	2.09	27.95	0.65	1	2	188	37	1	2	2	136	64	5.5	2	2	2	2	2	2	1	6.21	0.990338164	42	2	151	2	0	0	0	249
1	1255	10433	19609.35967	9558.168562	26111.63289	15030.12241	2	23	1	1	8	0	0	46	46	81	2	2	2	1.24	31.84	0.05	3	2	134	46	2	2	2	119	47	6.3	2	2	2	2	2	2	2	22.91	0.268441729	29	1	88	2	0	1	8	249
1	1256	10437	13521.00169	7496.788966	16189.86889	8417.657963	1	22	1	1	2	0	0	76	75	74	1	1	1	2.65	19.32	0.3	1	2	174	41	1	1	1	153	80	5	2	2	1	2	2	1	1	7.08	0.868644068	35	2	133	1	0	0	2	249
1	1257	10447	42870.13215	23426.1703	45744.95591	24685.20366	1	19	1	0	0	0	0	218	218	60	1	3	1	5	30.13	0.38	1	2	199	42	1	1	1	163	78	5.5	2	2	2	2	2	2	2	4.94	1.244939271	68	3	157	2	0	1	0	249
1	1258	10448	57732.31265	35888.01582	61600.78558	38146.73447	1	27	1	1	10	1	0	211	210	78	2	2	1	5	22.76	0.08	3	2	185	69	2	2	1	137	55	4.7	1	2	1	1	1	2	2	5.12	1.201171875	36	3	116	1	0	0	10	249
1	1259	10453	35848.00086	22284.11722	47734.8498	29480.27295	2	24	1	1	10	0	0	147	146	70	2	1	1	1.68	34.06	0.59	1	1	192	40	2	1	1	162	76	6.3	2	2	2	2	2	2	2	6.66	0.923423423	35	2	152	2	0	1	10	249
1	1260	10454	14760.61935	7194.752414	15749.68516	9090.243957	1	17	1	1	10	0	0	103	102	83	2	3	2	1.35	28.1	0.85	1	2	233	108	2	1	1	151	45	5.1	2	2	2	2	2	2	2	7.42	0.82884097	51	2	125	2	0	0	10	249
1	1261	10462	20129.82174	11395.58436	21232.74776	15266.68425	2	22	1	1	6	0	0	63	61	84	1	1	2	1.69	22.32	0.1	1	1	227	49	1	1	2	128	35	5.4	2	2	2	2	2	2	2	5.98	1.028428094	19	2	178	2	1	0	6	249
1	1262	10489	23808.37487	13478.03015	28507.83372	17008.42664	2	27	1	1	1	0	0	34	33	82	1	2	5	0.7	25.19	0.4	3	2	225	32	1	1	2	171	94	5.2	2	2	2	2	2	2	2	8.82	0.697278912	33	1	193	2	1	0	1	34
1	1263	10494	36625.30114	20307.0867	38632.0252	21326.01865	2	19	1	1	10	0	1	2	1	78	1	3	1	1.03	26.33	0.95	1	2	617	32	1	1	1	128	54	6.7	1	2	1	1	2	2	2	9.05	0.679558011	28	1	585	1	1	0	10	249
1	1264	10517	8626.474429	4618.814872	8581.986159	4506.471865	1	20	1	0	0	0	0	226	225	63	2	2	4	1.28	36.74	0.15	3	2	187	67	2	2	1	147	95	5.2	2	2	2	2	2	1	2	5.55	1.108108108	32	1	120	1	0	1	0	249
1	1265	10518	28290.26001	15511.09115	37671.03549	19300.21545	2	14	1	1	10	0	0	59	58	63	2	1	5	1.42	25.29	0.66	1	1	181	37	1	1	1	168	66	5.7	2	2	2	2	2	2	2	7.95	0.773584906	25	2	144	2	0	0	10	249
1	1266	10519	12369.89042	7002.651666	16619.53517	9384.812093	1	26	1	1	10	0	1	112	112	82	1	1	1	1.55	21.37	0.17	1	2	194	58	2	1	2	148	74	5.3	2	2	2	2	2	2	2	7.96	0.772613065	25	2	136	2	0	0	10	249
1	1267	10522	27124.08945	15039.09098	28610.23595	15793.69505	1	23	1	1	10	0	0	85	85	73	1	2	1	2.41	31.09	0.46	3	2	145	24	1	1	1	122	56	5.6	2	2	1	2	1	2	2	6.26	0.982428115	50	2	121	1	0	1	10	249
1	1268	10524	5868.222009	3240.635208	6443.084979	3496.811782	1	20	1	0	0	0	0	226	226	70	1	2	1	2.83	28.61	0.29	1	2	223	55	1	2	1	112	76	5.6	2	2	2	2	2	2	2	6.09	1.009852217	37	2	168	2	1	0	0	249
1	1269	10529	3107.103472	1581.176405	4160.680498	1821.054741	1	15	1	0	0	0	0	226	225	61	2	1	1	1.89	29.73	0.17	3	2	131	35	2	2	2	182	78	5.2	2	2	2	2	2	2	2	10.6	0.580188679	26	2	96	2	0	0	0	249
1	1270	10537	9500.734411	5138.607468	11337.45473	5628.89423	2	17	1	1	2	0	0	130	129	75	1	3	1	5	32.53	0.08	3	1	192	66	1	1	1	133	35	7.3	1	2	2	2	2	2	1	9.41	0.653560043	33	3	126	2	0	1	2	249
1	1271	10539	31985.34949	19882.98539	42591.38075	26303.74946	1	15	1	0	0	0	0	226	225	73	2	1	2	0.5	24.8	2.3	2	2	93	24	2	2	1	133	43	14.3	1	2	2	2	2	2	2	10.08	0.610119048	4	1	69	2	0	0	0	249
1	1272	10576	30798.45969	19145.18158	35319.23936	23320.94028	1	23	1	1	6	0	0	188	188	72	2	1	2	1.57	33.03	1.7	1	2	198	84	1	1	1	124	60	7.6	1	2	2	2	2	2	2	6.86	0.896501458	60	2	114	2	0	1	6	249
1	1273	10577	15797.5385	8943.058956	16539.43968	10852.6355	2	15	1	1	10	0	0	122	122	81	1	3	1	4.4	26.06	0.08	1	1	250	54	2	1	1	133	73	5.5	2	2	2	2	2	2	1	4.35	1.413793103	36	3	196	2	1	0	10	249
1	1274	10597	6033.607598	3200.113767	6259.021103	3782.449119	2	27	1	1	7	1	0	55	54	75	1	1	2	1.16	24.79	0.04	2	1	117	36	2	1	2	150	70	6.2	1	2	2	2	2	2	2	9.59	0.641293014	13	1	81	2	0	0	1	55
1	1275	10606	23797.37322	11599.52739	29047.13319	16992.74556	2	16	1	1	10	0	0	69	68	84	2	3	2	3.39	26.97	0.2	1	2	180	63	2	1	2	152	0	5.8	2	2	2	2	2	2	2	8.5	0.723529412	17	2	117	2	0	0	10	249
1	1276	10620	30243.66647	16768.75651	31664.00243	18106.23919	1	16	1	1	1	0	0	98	97	71	1	3	1	5	23.32	0.45	1	2	156	55	1	1	2	182	63	5.8	2	2	2	2	2	2	2	6.3	0.976190476	67	3	101	2	0	0	1	98
1	1277	10625	2140.586899	1110.593984	2836.402977	1413.490428	2	25	1	1	10	0	1	200	199	73	2	1	2	1.89	22.59	0.38	2	1	228	58	2	2	1	183	91	5.2	2	1	2	2	2	2	2	9.27	0.663430421	23	2	170	1	1	0	10	249
1	1278	10632	34930.91115	19367.62345	42629.70174	21975.78342	2	27	1	1	2	0	0	105	104	71	1	1	3	0.7	22.84	1.48	1	2	220	44	1	1	2	125	75	5.6	2	1	2	2	2	2	2	7.05	0.872340426	53	1	176	1	1	0	2	249
1	1279	10633	42862.12515	23500.60869	45734.19044	23494.7469	1	19	1	1	2	0	0	218	218	63	2	3	1	5	25.42	0.39	3	2	190	58	2	1	2	123	71	5.3	2	2	2	2	2	2	2	4.06	1.514778325	88	3	132	2	0	0	2	249
1	1280	10638	49351.37698	26967.81427	54754.05964	28280.92615	1	16	1	0	0	0	0	227	226	69	1	3	1	3.73	24.8	0.05	1	1	258	52	2	2	2	141	72	6.9	1	2	2	2	2	2	2	5.36	1.14738806	61	3	206	2	1	0	0	249
1	1281	10656	23624.07583	13098.49042	24733.53537	14143.23121	2	21	1	0	0	0	0	211	210	70	1	3	1	3.77	25.4	0.3	1	2	180	37	2	1	2	120	78	5.3	2	2	2	2	2	2	2	5.51	1.11615245	53	3	143	2	0	0	0	249
1	1282	10670	15028.88866	8046.816228	14951.38199	7851.094262	2	18	1	1	10	0	1	161	160	79	2	3	2	1.35	25.15	0.24	1	1	184	51	2	2	1	125	62	5.6	2	2	2	2	2	2	2	8.98	0.684855234	61	2	133	2	0	0	10	249
1	1283	10682	9289.364195	5129.90828	10199.36922	5535.434433	1	25	1	0	0	0	0	208	206	62	1	3	1	4.03	30.15	0.06	2	2	223	44	2	1	1	154	48	6.2	2	2	1	2	1	2	2	5.22	1.17816092	34	3	179	1	1	1	0	249
1	1284	10683	34623.48044	21522.92117	46104.2903	28473.26571	1	26	1	1	1	0	0	40	38	77	2	1	2	0.47	21.09	1.17	3	1	215	81	1	2	2	190	69	5.4	2	2	1	1	1	1	2	13.32	0.461711712	0	1	134	1	0	0	1	40
1	1285	10699	47033.1025	25701.00473	55567.63398	30522.76739	2	15	1	1	7	1	0	203	202	60	1	3	1	5	38.85	0.07	3	2	151	42	2	1	2	139	62	6.8	1	2	2	2	2	2	2	5.96	1.031879195	74	3	109	2	0	1	1	203
1	1286	10700	5758.637426	2987.735786	6188.388679	2869.323078	2	27	1	0	0	0	0	212	212	61	2	3	6	4.31	32.91	0.38	1	1	195	51	1	1	2	103	73	5.4	2	2	2	2	2	2	2	5.75	1.069565217	56	3	144	2	0	1	0	249
1	1287	10704	6117.209039	3220.698251	6561.121925	3242.996503	2	27	1	1	8	0	0	110	110	76	1	1	1	1.72	21.97	0.32	3	1	254	51	2	2	1	130	67	5	2	2	2	2	2	2	2	7.83	0.785440613	10	2	203	2	1	0	8	249
1	1288	10714	42760.54341	23366.28608	51200.91008	25703.61911	1	26	1	1	5	1	1	169	168	69	1	3	1	1.55	39.74	0.1	3	2	262	37	1	2	1	142	74	5.1	2	2	2	2	2	2	2	11.48	0.535714286	34	2	225	2	1	1	1	169
1	1289	10720	43587.60163	23818.22793	48359.30191	24977.98072	1	19	1	0	0	0	0	219	218	67	1	2	2	2.2	34.5	0.26	3	2	252	46	1	1	2	168	72	4.8	2	2	2	2	2	2	1	5.91	1.040609137	29	2	206	2	1	1	0	249
1	1290	10725	12738.10179	6820.275708	14958.38092	7776.851966	2	25	1	0	0	0	0	209	208	67	2	1	1	1.22	29.73	0.18	3	2	247	50	2	2	1	174	80	6.5	2	2	2	2	2	2	2	6.14	1.001628664	31	1	197	2	1	0	0	249
1	1291	10727	20129.82174	11395.58436	21075.18032	13828.83909	2	22	1	1	8	0	0	56	54	84	1	3	1	4.19	22.15	0.17	3	2	140	54	1	1	2	152	82	5.2	2	2	2	2	2	2	2	7.13	0.862552595	35	3	86	2	0	0	8	249
1	1292	10732	44600.07831	24371.49077	46694.63569	25780.9008	1	15	1	0	0	0	0	226	225	65	1	1	1	4.19	31.44	0.25	1	2	185	27	2	1	2	116	79	5.3	2	2	2	2	2	2	2	4.16	1.478365385	72	3	158	2	0	1	0	249
1	1293	10738	17990.30082	8768.992495	19195.77812	11079.22503	1	26	1	1	1	0	0	87	86	83	2	3	2	5	23.9	0.24	1	2	225	74	2	2	1	120	42	5	2	2	2	2	2	2	1	8.21	0.74908648	48	3	151	2	0	0	1	87
1	1294	10773	4550.359979	2413.426689	4986.912233	2674.515573	1	20	1	0	0	0	0	226	225	76	1	1	1	2.35	28.7	0.3	1	2	251	57	1	1	1	110	61	6	2	2	1	2	2	2	2	5.72	1.075174825	38	2	194	1	1	0	0	249
1	1295	10775	18521.35478	9916.763747	21749.66761	11307.63725	2	16	1	1	7	1	1	65	64	77	2	1	2	1.35	28.36	0.36	2	1	152	45	2	1	1	142	52	6.4	2	1	2	2	1	1	2	8.98	0.684855234	19	2	107	1	0	0	1	65
1	1296	10777	14760.61935	7194.752414	15749.68516	9090.243957	1	17	1	1	1	0	0	96	96	85	2	3	2	4.61	19.03	0.07	1	1	194	64	2	2	2	142	52	5.2	2	1	2	2	2	2	2	7.03	0.874822191	41	3	130	1	0	0	1	96
1	1297	10781	32688.36572	18124.23259	34479.38253	19033.63727	2	20	1	1	5	0	0	78	77	75	1	3	1	2.01	33.72	0.15	3	1	150	33	1	1	1	137	61	7	1	2	2	2	2	2	2	5.86	1.049488055	45	2	117	2	0	1	1	78
1	1298	10797	13222.76062	7079.773307	16374.44475	8395.159146	1	14	1	0	0	0	0	215	214	65	2	3	1	5	29.98	1.16	3	2	251	41	2	2	1	150	76	6.2	2	2	2	2	2	2	2	8	0.76875	87	3	210	2	1	0	0	249
1	1299	10802	24148.44707	13389.23075	25282.53271	14457.16111	1	21	1	1	2	0	0	192	191	72	1	3	3	5	24.48	0.25	3	2	210	35	1	1	2	154	82	5.6	2	2	2	2	2	2	2	6.46	0.952012384	45	3	175	2	1	0	2	249
1	1300	10805	27124.08945	15039.09098	28610.23595	17927.01498	1	23	1	1	2	0	0	135	134	73	1	1	1	1.72	22.7	0.13	1	2	222	55	1	1	2	120	63	5.6	2	2	2	2	2	2	2	5.44	1.130514706	39	2	167	2	1	0	2	249
1	1301	10846	3508.375448	1912.545038	4353.277479	2232.299214	2	17	1	0	0	0	0	211	210	62	2	1	1	3.33	36.4	0.12	3	2	171	56	2	2	2	131	82	5.4	2	2	2	2	2	2	2	5.24	1.173664122	47	2	115	2	0	1	0	249
1	1302	10859	3975.285942	2092.98005	4219.678215	2255.49814	2	17	1	1	2	0	0	40	39	62	1	3	1	4.94	31.67	0.16	3	1	260	51	1	1	2	114	68	5.4	2	2	2	2	2	2	1	5.44	1.130514706	72	3	209	2	1	1	2	249
1	1303	10874	23210.61585	11313.52489	31234.23435	16098.70306	2	22	1	1	10	0	0	104	104	81	2	1	2	1.63	30.9	0.14	3	1	140	41	1	2	1	145	76	5.9	2	2	1	1	2	2	2	6.51	0.944700461	38	2	99	1	0	1	10	249
1	1304	10879	10484.80495	5935.49614	12554.367	8213.357743	1	22	1	1	2	0	0	97	97	81	1	3	1	5	31.3	0.2	3	2	160	48	1	1	2	132	72	5.5	2	2	1	2	2	2	2	6.2	0.991935484	35	3	112	1	0	1	2	249
1	1305	10886	35640.88225	19541.31821	44442.07034	22298.56135	1	22	1	0	0	0	0	220	219	68	2	1	2	1.07	32.17	0.22	3	1	275	65	1	1	1	109	82	5.3	2	2	2	2	2	2	2	6.08	1.011513158	53	1	210	2	1	1	0	249
1	1306	10901	9591.720347	5187.818507	10254.29529	5404.8394	2	28	1	1	3	0	0	64	64	72	1	3	2	1.98	20.06	0.1	1	2	198	85	1	2	1	143	0	5.3	2	2	2	2	2	2	2	4.91	1.252545825	44	2	113	2	0	0	3	249
1	1307	10903	2854.115865	1480.791979	3781.870636	1884.653904	2	25	1	1	2	0	1	195	194	66	2	1	1	1.72	29.34	0.41	2	1	229	66	2	2	1	132	52	5.8	2	2	2	2	2	2	2	8.84	0.695701357	42	2	163	2	1	0	2	249
1	1308	10907	30632.65414	16984.43273	32311.03717	17836.64661	2	24	1	1	2	0	0	47	47	77	1	3	2	2.71	28.7	0.17	1	2	166	43	1	1	2	96	59	5.7	2	2	1	1	1	2	2	5.41	1.136783734	50	2	123	1	0	0	2	249
1	1309	10913	12513.34	6699.933023	14694.44266	7639.630644	1	27	1	0	0	0	0	222	222	64	2	1	3	1.63	31.17	0.94	3	2	244	57	2	2	1	128	81	5.4	2	2	2	2	2	2	2	5	1.23	36	2	187	2	1	1	0	249
1	1310	10915	19129.3247	9324.185648	20411.12464	11780.68645	1	19	1	1	1	0	0	89	89	81	2	3	2	2.33	16.19	0.04	1	2	253	111	2	2	2	110	42	5.3	2	2	2	2	2	2	2	8.76	0.702054795	57	2	142	2	0	0	1	89
1	1311	10917	34623.48044	21522.92117	38450.76285	23904.11938	1	26	1	1	10	0	0	204	203	73	2	1	1	4.31	33.21	1.37	1	1	201	57	2	1	1	118	71	5.6	2	2	2	2	2	1	2	6.16	0.998376623	45	3	144	1	0	1	10	249
1	1312	10926	35392.7863	22001.14315	39305.10784	24435.24967	1	16	1	0	0	0	0	223	223	73	2	2	1	4.36	32.99	0.09	1	2	231	61	2	2	2	147	68	5.2	2	2	2	2	2	2	2	5.54	1.110108303	44	3	170	2	1	1	0	249
1	1313	10928	31028.87629	17204.12014	37153.56678	19317.39036	2	23	1	1	10	0	0	92	92	73	1	1	1	4.19	29.76	0.17	3	2	202	58	1	1	1	150	66	5.1	2	2	2	2	2	2	1	6.91	0.890014472	41	3	144	2	0	0	10	249
1	1314	10929	12513.34	6699.933023	12448.80647	6536.971172	1	27	1	0	0	0	0	222	222	68	2	1	3	0.47	30.59	1.3	1	2	287	47	2	2	1	115	58	5.5	2	2	2	2	1	2	2	5.34	1.151685393	5	1	240	1	1	1	0	249
1	1315	10936	3653.186626	1895.371354	4840.686181	2412.30306	1	28	1	1	1	0	0	8	7	77	2	2	3	0.99	30.99	0.23	2	1	191	51	1	1	2	156	69	5.5	2	2	2	2	2	2	2	22.22	0.276777678	27	1	140	2	0	1	1	8
1	1316	10946	36244.13328	19805.42621	37946.26969	20950.77947	1	22	1	0	0	0	0	220	220	65	1	2	1	5	22.82	0.02	1	2	208	70	2	1	2	120	73	4.9	2	2	2	2	2	2	2	5.38	1.143122677	60	3	138	2	0	0	0	249
1	1317	10962	10559.05178	5711.013483	12432.7477	6753.984318	1	14	1	1	10	0	0	167	166	66	1	2	1	3.72	33.26	0.58	3	2	228	41	1	1	1	131	75	7.8	2	2	2	2	2	2	2	7.33	0.839017735	30	3	187	2	1	1	10	249
1	1318	10975	11897.46385	6370.17862	12582.56027	6501.223275	2	17	1	0	0	0	0	211	210	63	2	3	2	3.14	27.59	0.12	1	2	251	102	1	2	2	138	72	4.9	2	2	2	2	2	2	2	4.96	1.239919355	89	2	149	2	0	0	0	249
1	1319	10988	1960.478652	1039.801582	1989.758661	1035.897903	2	17	1	0	0	0	0	211	210	68	1	1	1	2.26	26.21	0.18	3	2	249	61	2	1	2	163	90	5.6	2	2	2	2	2	2	2	5.64	1.090425532	26	2	188	2	1	0	0	249
1	1320	10999	12513.34	6699.933023	12448.80647	6536.971172	1	27	1	1	1	0	0	106	105	71	2	1	1	1.27	26.6	0.4	3	1	231	69	2	1	1	192	67	10	1	2	2	2	2	2	2	5.06	1.21541502	13	1	162	2	1	0	1	106
1	1321	11004	38531.43714	21055.31201	40340.9924	22272.94651	1	28	1	1	2	0	0	170	168	66	1	3	1	5	31.31	1.11	2	2	180	53	1	1	1	139	0	5.5	2	2	2	2	2	2	2	6.31	0.974643423	42	3	127	2	0	1	2	249
1	1322	11005	53340.61797	29147.71516	55845.65808	30833.33556	2	20	1	0	0	0	0	223	221	67	1	3	1	4.82	25.11	4.17	1	2	201	32	2	2	2	131	79	5.9	2	2	2	2	2	2	2	5.16	1.191860465	62	3	169	2	1	0	0	249
1	1323	11028	24088.62566	13356.06246	25611.60869	13891.58243	2	26	1	1	1	0	0	127	126	70	1	1	5	0.38	22.85	0.21	3	2	186	51	2	2	2	150	80	5.8	2	2	2	2	2	2	2	4.47	1.375838926	16	1	135	2	0	0	1	127
1	1324	11033	38549.58105	21065.22666	41134.67342	22197.37172	2	21	1	1	2	0	0	161	159	69	1	2	1	3.33	25.9	0.06	3	2	211	61	2	1	2	129	61	5.5	2	2	2	2	2	2	2	6.38	0.963949843	28	2	150	2	0	0	2	249
1	1325	11051	4051.043379	2038.111634	4111.546249	2030.460046	2	17	1	0	0	0	0	211	211	67	1	1	3	0.95	24.15	0.23	1	2	225	82	1	2	1	187	85	5.8	2	2	2	2	2	2	2	6.44	0.954968944	32	1	143	2	0	0	0	249
1	1326	11070	50608.61195	27747.88187	67389.93618	34526.26855	2	18	1	1	10	0	0	68	67	67	2	1	2	1.16	27.39	0.4	3	1	186	44	1	2	2	184	72	5.7	2	2	2	2	2	2	1	8.99	0.684093437	46	1	142	2	0	0	10	249
1	1327	11079	50632.67618	27667.97385	53406.87343	28466.10954	2	23	1	1	10	0	0	152	151	63	1	3	6	5	32.45	0.51	3	2	182	39	1	1	2	123	80	5.7	2	2	2	2	2	2	1	5.65	1.088495575	57	3	143	2	0	1	10	249
1	1328	11090	42980.31691	26717.7638	53593.91089	32414.5019	2	22	1	1	6	0	0	73	72	70	2	3	1	2.35	23.57	0.69	1	2	199	59	2	1	2	139	74	5.1	2	2	2	2	2	2	2	5.07	1.213017751	49	2	140	2	0	0	6	249
1	1329	11092	51360.29702	28065.57863	61498.14151	30872.98259	2	19	1	1	10	0	0	31	30	66	1	3	1	5	27.25	0.16	2	1	192	45	2	2	1	135	72	5.7	2	2	2	2	2	2	1	5.8	1.060344828	39	3	147	2	0	0	10	249
1	1330	11097	14176.85463	7590.617412	14103.74206	7405.991528	2	15	1	0	0	0	0	219	219	62	2	1	1	2.66	27.12	0.49	1	2	197	48	2	2	1	115	72	5.7	2	2	2	2	2	2	2	6.4	0.9609375	44	2	149	2	0	0	0	249
1	1331	11098	12525.56006	6706.475926	13246.82439	6844.43875	1	24	1	0	0	0	0	211	210	62	2	3	2	0.62	35.47	1.36	3	2	211	60	2	1	1	161	72	6.6	1	2	2	2	2	2	2	7.75	0.793548387	24	1	151	2	0	1	0	249
1	1332	11118	9771.944274	5531.942446	10230.86495	6713.156565	2	26	1	1	2	0	0	58	57	80	1	3	1	4.48	26.59	1.42	1	2	208	48	1	1	2	123	69	5.1	2	2	2	2	2	1	1	8.88	0.692567568	33	3	160	1	1	0	2	249
1	1333	11130	12609.14415	7138.0943	13300.00735	8424.927475	1	19	1	1	10	1	1	43	41	82	1	3	2	5	26.71	0.22	3	1	148	49	1	1	2	124	62	7.1	2	2	1	1	2	2	2	9.15	0.672131148	26	3	99	1	0	0	10	249
1	1334	11134	36244.13328	19805.42621	38229.97291	20376.75166	1	22	1	0	0	0	0	211	209	62	1	3	1	5	31.96	0.61	3	2	192	36	2	1	1	125	82	5.4	2	2	2	2	2	2	1	5.55	1.108108108	77	3	156	2	0	1	0	249
1	1335	11135	8626.474429	4618.814872	10682.62014	5476.967161	1	20	1	1	10	0	0	116	116	73	2	2	3	2.91	31.06	0.65	1	1	252	86	2	1	1	137	90	5.1	2	2	2	2	2	2	1	7.81	0.787451985	62	2	166	2	1	1	10	249
1	1336	11138	23929.98481	14875.54602	26575.20733	16521.30885	1	20	1	1	6	0	0	194	193	77	2	3	2	2.21	30.02	0.08	1	1	225	67	2	1	1	148	81	5.5	2	2	2	2	2	2	2	8.48	0.725235849	49	2	158	2	0	1	6	249
1	1337	11160	11839.55585	6403.592342	12657.40633	6671.47244	2	14	1	0	0	0	0	224	224	61	1	2	1	5	28.76	0.08	3	2	177	66	1	1	1	123	38	5.5	2	2	2	2	2	2	2	7.26	0.847107438	47	3	111	2	0	0	0	249
1	1338	11177	11003.32972	6229.035391	13428.46919	8572.347613	1	23	1	1	3	0	0	108	108	83	1	1	1	2.24	27.94	0.64	3	1	144	50	1	1	1	122	67	5.2	2	2	2	2	2	2	1	8.08	0.761138614	30	2	94	2	0	0	3	249
1	1339	11178	6117.209039	3220.698251	6561.121925	3242.996503	2	15	1	0	0	0	0	218	217	68	1	2	1	2.93	26.22	0.09	3	2	198	44	1	2	1	135	89	5.7	2	2	1	1	1	2	2	5.28	1.164772727	43	2	154	1	0	0	0	249
1	1340	11189	31059.38042	19307.37718	37965.25735	21993.33917	2	22	1	1	3	0	0	27	26	75	2	1	2	1.24	27.48	0.38	3	1	256	60	1	1	2	145	52	6	1	2	2	2	2	2	2	8.84	0.695701357	48	1	196	2	1	0	3	249
1	1341	11216	16989.41429	8281.131474	18127.82511	10462.83472	1	14	1	1	10	0	1	184	184	85	2	3	2	2.71	30.79	0.09	1	2	177	57	2	2	1	137	63	5.4	2	2	2	2	2	2	2	6	1.025	42	2	120	2	0	1	10	249
1	1342	11217	24088.62566	13356.06246	25703.98231	14365.64935	2	26	1	1	10	0	0	137	136	74	1	2	2	2.91	36.68	0.49	3	2	189	44	2	1	2	100	60	5.3	2	2	2	2	2	1	2	10.46	0.587954111	62	2	145	1	0	1	10	249
1	1343	11224	16260.50844	9015.722582	19211.10735	10929.13391	1	19	1	1	2	0	0	33	32	78	1	2	1	1.29	27.2	0.52	1	2	194	28	1	1	2	128	70	6	2	2	2	2	2	2	2	6.1	1.008196721	53	1	166	2	1	0	2	249
1	1344	11231	4577.45812	2302.955011	4858.870681	2481.777474	2	23	1	1	1	0	0	176	174	74	1	1	4	1.26	19.75	0.04	3	1	156	56	2	1	2	132	62	6	2	2	2	2	2	2	2	9.65	0.637305699	25	1	100	2	0	0	1	176
1	1345	11233	21497.74477	10478.62203	26277.6463	15311.33456	2	27	1	1	6	0	0	50	50	81	2	2	1	2.58	22.27	0.18	1	2	279	77	2	2	2	160	61	5.5	2	2	2	2	2	2	1	8.25	0.745454545	33	2	202	2	1	0	6	249
1	1346	11246	12948.08249	7329.968846	14365.55825	8818.264845	2	21	1	1	2	0	0	102	101	84	1	3	2	5	29.24	0.02	1	2	180	41	2	1	1	146	64	5.5	2	2	2	2	2	2	1	7.41	0.829959514	53	3	139	2	0	0	2	249
1	1347	11251	47033.1025	25701.00473	49241.92222	27187.30092	2	15	1	1	3	0	0	168	167	67	1	3	1	5	22.78	0.28	3	1	230	72	1	1	1	124	77	5.6	2	2	2	2	2	2	1	6.07	1.013179572	45	3	158	2	0	0	3	249
1	1348	11260	4430.46795	2349.838177	4855.518008	2604.047939	2	23	1	0	0	0	0	208	208	69	1	3	1	2.83	22.92	0.1	1	2	216	57	1	1	2	134	54	5.7	2	2	2	2	2	2	2	5.85	1.051282051	50	2	159	2	0	0	0	249
1	1349	11275	3742.267145	1941.58872	3785.055516	1936.507213	2	17	1	0	0	0	0	211	211	62	2	2	1	5	29.83	0.2	1	2	171	59	2	1	2	152	84	6.1	2	2	2	2	2	2	2	5.76	1.067708333	66	3	112	2	0	0	0	249
1	1350	11277	24148.44707	13389.23075	25282.53271	14457.16111	1	21	1	1	4	0	0	155	155	74	1	3	1	5	28.41	0.14	3	2	217	61	2	1	1	132	83	5.6	2	2	2	2	2	2	2	6.56	0.9375	64	3	156	2	0	0	4	249
1	1351	11285	26240.34474	16311.73019	27998.63328	17338.35728	2	23	1	1	5	0	0	210	209	77	2	2	5	1.05	19.87	0.05	1	2	224	54	1	2	2	159	77	5.2	2	2	2	2	2	2	2	5.08	1.210629921	54	1	170	2	1	0	1	210
1	1352	11293	8018.3874	4539.245862	9601.111201	5728.24288	2	23	1	1	2	0	0	36	35	85	1	1	1	0.25	26.64	0.51	3	1	213	41	1	2	2	169	0	5.9	2	2	2	2	2	2	1	10.92	0.563186813	28	1	172	2	1	0	2	249
1	1353	11295	16693.14464	8136.721086	20404.77059	11017.14554	1	23	1	1	1	0	0	6	5	85	2	1	2	1.51	33.43	0.14	3	2	164	25	2	1	1	219	76	5.5	2	1	2	2	2	2	2	8.75	0.702857143	24	2	139	1	0	1	1	6
1	1354	11297	3666.375709	1865.784908	3885.236255	1874.287467	2	17	1	0	0	0	0	211	210	61	2	1	4	0.11	28.04	0.15	3	2	191	43	2	2	2	150	70	7.6	1	2	2	2	2	2	2	4.58	1.34279476	53	1	148	2	0	0	0	249
1	1355	11311	11878.95719	6424.903114	13050.5936	6886.159647	1	16	1	1	2	0	0	86	86	68	1	1	2	1.08	18.02	0.28	3	2	170	46	1	1	1	172	97	5.9	2	2	2	2	1	2	2	6.29	0.977742448	17	1	124	1	0	0	2	249
1	1356	11326	30492.77107	16906.87384	33830.93053	18097.667	1	26	1	1	6	0	0	219	219	70	1	2	1	2.21	28.03	0.07	1	1	213	44	1	2	2	128	72	5.4	2	2	2	2	2	2	2	5.22	1.17816092	30	2	169	2	1	0	6	249
1	1357	11345	15028.88866	8046.816228	19874.49471	10404.72208	2	18	1	0	0	0	0	213	213	62	2	3	4	5	39.29	1.37	3	2	249	60	2	1	1	113	59	6.2	2	2	2	2	2	2	2	6.84	0.899122807	56	3	189	2	1	1	0	249
1	1358	11346	20455.81509	12715.90522	27238.76471	16822.22154	2	17	1	1	1	0	0	144	144	71	2	1	1	1	19.87	0.02	3	2	168	47	2	2	2	114	65	5.4	2	2	2	2	2	2	2	8.79	0.699658703	32	1	121	2	0	0	1	144
1	1359	11356	14760.61935	7194.752414	15749.68516	9090.243957	1	17	1	1	1	0	0	109	109	85	2	3	2	5	23.3	0.11	1	1	178	63	2	2	1	173	75	5.3	2	2	2	2	2	2	1	5.11	1.203522505	58	3	115	2	0	0	1	109
1	1360	11359	4612.46756	2320.568534	6164.656964	2311.856531	1	22	1	1	10	0	0	201	201	64	1	1	1	2.32	32.59	0.68	1	2	132	39	1	1	2	108	70	6.4	1	2	2	2	2	2	2	6.84	0.899122807	27	2	93	2	0	1	10	249
1	1361	11384	62369.21959	34196.03247	66308.13605	34301.93423	2	16	1	0	0	0	0	206	206	69	2	2	3	1.35	26.06	0.09	3	1	206	51	1	2	1	113	54	6.8	1	2	2	2	2	2	2	6.07	1.013179572	34	2	155	2	0	0	0	249
1	1362	11385	29347.10226	18242.97732	32591.13338	20261.29745	1	22	1	1	10	0	0	169	169	77	2	3	1	5	26.75	0.33	1	2	209	65	2	1	1	93	62	6.2	2	2	2	2	2	2	2	6.4	0.9609375	58	3	144	2	0	0	10	249
1	1363	11388	43587.60163	23818.22793	45634.60998	25195.64261	1	19	1	0	0	0	0	219	219	63	1	3	1	5	27.11	0.16	1	2	252	50	1	1	2	110	79	5.4	2	2	2	2	2	2	2	5	1.23	100	3	202	2	1	0	0	249
1	1364	11389	26530.3684	14497.38774	27776.31642	15335.77567	1	27	1	1	3	0	0	157	156	65	1	3	1	1.21	19.16	5.05	1	1	135	42	1	2	2	156	94	5.5	2	2	2	2	2	2	2	7.46	0.824396783	29	1	93	2	0	0	3	249
1	1365	11395	30555.24523	16941.51296	31990.21389	18292.77476	2	18	1	0	0	0	0	213	212	73	1	3	4	3.39	24.85	0.51	1	2	194	41	2	1	2	88	51	5.6	2	2	2	2	2	2	2	5.34	1.151685393	53	2	153	2	0	0	0	249
1	1366	11400	38036.58256	20784.90119	40120.63165	21384.48147	1	23	1	1	2	0	1	139	139	69	1	1	1	5	27.49	0.08	3	2	216	55	1	1	2	126	69	5.3	2	2	2	2	2	2	2	6.26	0.982428115	50	3	161	2	1	0	2	249
1	1367	11402	35293.15467	21939.20935	39194.46293	24366.4638	1	19	1	0	0	0	0	219	218	77	2	3	3	2.79	28.29	0.62	1	2	183	61	1	1	1	159	59	6.8	1	2	1	2	1	1	2	4.88	1.260245902	64	2	122	1	0	0	0	249
1	1368	11403	2484.122727	1249.781589	3320.080688	1493.158862	1	25	1	1	1	1	1	182	180	64	1	1	1	0.57	26.33	0.07	3	2	216	77	2	1	1	174	86	5.6	1	2	2	2	2	2	2	6.62	0.929003021	17	1	139	2	0	0	1	182
1	1369	11404	9796.211808	5545.680408	10453.13496	6703.836082	1	21	1	1	10	0	0	79	79	85	1	3	1	5	22.82	0.65	3	1	170	38	2	1	2	117	58	5.8	2	2	2	2	2	2	1	7.58	0.811345646	24	3	132	2	0	0	10	249
1	1370	11409	14790.25067	7999.517642	15811.92865	8334.159738	2	16	1	0	0	0	0	206	205	62	1	3	1	3.52	30.03	1.02	1	2	310	73	1	1	2	141	80	5.9	2	2	2	2	2	2	2	6.11	1.006546645	53	3	237	2	1	1	0	249
1	1371	11412	8520.603385	4705.371965	9355.299033	5077.337951	1	24	1	1	1	0	1	219	218	68	1	2	1	2.66	24.53	0.09	1	2	220	51	1	1	1	117	68	5.7	1	2	2	2	2	2	2	6.49	0.94761171	32	2	169	2	1	0	1	219
1	1372	11423	5758.637426	2987.735786	6188.388679	2869.323078	2	15	1	0	0	0	0	218	217	64	2	3	1	2.93	33.27	0.72	2	2	255	80	2	2	1	172	90	6.3	2	2	2	2	2	2	2	5.44	1.130514706	65	2	175	2	1	1	0	249
1	1373	11426	10771.31956	5948.295304	10952.38118	5770.18971	1	16	1	1	2	0	0	31	30	75	1	1	1	0.68	25.45	0.08	1	2	218	52	1	1	1	153	67	5.8	2	2	2	2	2	2	1	11.13	0.552560647	14	1	166	2	1	0	2	249
1	1374	11429	26883.20492	14905.53131	28356.15319	15653.43387	1	14	1	0	0	0	0	215	213	71	1	3	1	4.19	34.01	0.14	2	2	128	44	2	1	1	112	70	8.1	1	2	1	1	1	2	1	7.66	0.802872063	59	3	84	1	0	1	0	249
1	1375	11430	31082.55069	17233.88018	36722.72735	20891.43522	1	19	1	1	3	0	0	31	30	77	1	2	1	3.66	23.94	0.25	3	1	205	62	1	1	2	110	52	5.9	2	2	2	2	2	2	1	7.49	0.821094793	38	3	143	2	0	0	3	249
1	1376	11434	33730.2148	20967.64233	37458.75555	23287.40702	2	15	1	1	3	0	0	208	207	75	2	2	1	5	36.08	1.85	3	2	188	50	1	2	1	126	55	5.7	2	2	2	2	2	2	1	6.48	0.949074074	73	3	138	2	0	1	3	249
1	1377	11443	12481.3522	6682.806011	14656.87932	7620.101487	1	26	1	0	0	0	0	220	220	60	2	2	1	2.58	31.74	0.16	3	2	236	47	1	1	1	143	81	5.5	2	2	1	2	2	2	2	6.2	0.991935484	59	2	189	1	1	1	0	249
1	1378	11459	51360.29702	28065.57863	56982.9038	29432.14265	2	19	1	1	7	1	0	159	158	60	1	3	1	4.65	30.16	0.41	2	2	187	42	2	2	2	137	78	8.6	1	2	2	2	2	2	2	5.8	1.060344828	54	3	145	2	0	1	1	159
1	1379	11485	54141.69657	29685.01492	72094.55734	36936.61381	2	20	1	1	3	0	1	195	193	66	2	1	2	1.8	24.01	0.58	1	2	281	67	2	1	1	180	96	5.5	2	2	2	2	2	2	2	5.32	1.156015038	17	2	214	2	1	0	3	249
1	1380	11490	12785.38779	6845.593731	12719.45126	6679.088989	1	28	1	0	0	0	0	208	207	61	2	2	2	2.45	31.36	0.31	1	2	226	59	2	1	2	151	80	5.6	2	2	2	2	2	2	2	6.11	1.006546645	35	2	167	2	1	1	0	249
1	1381	11496	35848.00086	22284.11722	41109.98198	27144.50969	2	24	1	0	0	0	0	213	212	71	2	1	2	3.39	21.11	0.65	1	2	252	61	2	2	1	179	80	6.1	1	2	2	2	2	2	2	4.16	1.478365385	35	2	191	2	1	0	0	249
1	1382	11499	10559.05178	5711.013483	11288.44785	5949.921079	1	14	1	1	5	0	0	194	192	78	1	1	1	2.35	32.67	0.66	3	2	149	44	2	1	1	140	70	6.2	2	2	2	2	2	2	2	7.14	0.861344538	23	2	105	2	0	1	1	194
1	1383	11502	35275.39191	21928.16752	37639.09245	23308.28174	2	14	1	0	0	0	0	224	224	77	2	3	1	5	25.01	0.45	1	1	223	63	1	1	1	148	66	5.6	2	2	2	2	2	2	2	5.86	1.049488055	65	3	160	2	1	0	0	249
1	1384	11511	29347.10226	18242.97732	35821.14631	22483.67047	1	22	1	1	10	0	0	148	148	75	2	3	3	1.63	26.79	0.18	1	2	247	45	1	2	2	159	67	6.5	2	2	2	2	2	2	2	4.82	1.27593361	51	2	202	2	1	0	10	249
1	1385	11525	23624.07583	13098.49042	27048.67482	14084.47296	2	21	1	1	1	0	0	72	70	74	1	1	1	4.19	27.37	0.74	1	2	185	34	1	2	1	178	79	5.8	2	2	2	2	2	2	2	6.16	0.998376623	26	3	151	2	0	0	1	72
1	1386	11537	11965.20606	6406.449371	14050.76776	7304.984508	1	18	1	0	0	0	0	217	216	61	2	1	3	3.76	32.54	0.04	1	2	276	83	2	1	1	147	80	6.1	2	2	2	2	1	2	2	7.86	0.782442748	57	3	193	1	1	1	0	249
1	1387	11549	12609.14415	7138.0943	15098.02272	9007.82621	1	19	1	1	10	0	1	50	49	82	1	3	1	5	20.84	0.04	2	1	152	45	1	1	1	119	52	5.5	2	2	1	1	2	2	2	12.77	0.481597494	40	3	107	1	0	0	10	249
1	1388	11551	42862.12515	23500.60869	45734.19044	23494.7469	1	19	1	0	0	0	0	219	218	64	2	3	1	5	39.03	0.59	2	2	289	77	1	1	2	133	75	5.7	2	2	2	2	2	2	2	7.77	0.791505792	67	3	212	2	1	1	0	249
1	1389	11552	12001.33755	6491.094274	12830.36354	6762.634821	2	18	1	0	0	0	0	212	211	61	1	2	1	4.1	26.91	16	3	2	241	22	1	1	1	117	69	7	1	2	2	2	2	2	2	6.32	0.973101266	41	3	219	2	1	0	0	249
1	1390	11557	14760.61935	7194.752414	16392.25944	9498.152848	1	17	1	1	1	0	0	47	45	81	2	2	2	1.33	17.74	2.06	1	2	208	51	1	1	1	155	84	5.7	2	1	2	2	2	2	2	6.77	0.908419498	48	2	157	1	0	0	1	47
1	1391	11562	6117.209039	3220.698251	6561.121925	3242.996503	1	20	1	1	1	0	0	68	67	85	1	2	1	3.1	21.17	0.23	3	2	222	55	1	1	2	193	48	6.1	1	2	2	2	2	2	2	8.41	0.731272295	23	2	167	2	1	0	1	68
1	1392	11565	12948.08249	7329.968846	13816.36661	8860.753959	2	21	1	1	5	0	1	51	51	82	1	1	1	1.42	32.57	0.51	1	1	161	38	2	1	1	126	76	5.6	2	2	2	1	2	2	2	8.3	0.740963855	30	2	123	1	0	1	1	51
1	1393	11572	4459.234168	2313.570471	5908.74637	2944.559184	2	15	1	1	2	0	0	122	121	85	2	1	1	1.64	27.45	0.2	2	1	174	64	1	2	1	111	59	6.1	1	2	2	2	2	2	2	11.65	0.527896996	30	2	110	2	0	0	2	249
1	1394	11586	10909.85801	6024.801025	11978.6099	6501.069654	2	24	1	1	1	1	0	204	202	68	1	1	1	3.66	27.25	0.08	1	2	199	55	2	1	1	132	85	7.1	2	2	2	2	2	2	2	7.1	0.866197183	56	3	144	2	0	0	1	204
1	1395	11607	29231.79182	16207.7174	30833.42069	17020.95868	1	18	1	1	10	0	0	201	201	72	1	2	1	2.8	28.23	1.47	1	2	124	36	1	1	1	128	58	7.3	1	2	2	2	2	2	2	4.87	1.262833676	60	2	88	2	0	0	10	249
1	1396	11608	13222.76062	7079.773307	13154.56848	6907.572636	1	14	1	1	3	0	0	80	78	78	2	1	2	0.58	25.14	1.34	3	1	241	56	1	2	1	165	0	7.9	2	2	2	2	2	2	2	9.19	0.669205658	30	1	185	2	1	0	3	249
1	1397	11610	2739.889969	1493.615219	3630.514636	1900.974475	1	28	1	0	0	0	0	208	207	71	2	3	1	5	24.38	0.04	1	1	219	55	2	1	2	174	88	5.4	2	2	2	2	2	2	2	5.78	1.064013841	83	3	164	2	1	0	0	249
1	1398	11614	42197.76587	23136.35125	45025.31438	23130.58032	1	24	1	0	0	0	0	212	211	67	2	3	3	2.15	23.75	0.14	1	1	198	62	1	1	1	168	85	5	2	2	2	2	2	2	1	5.11	1.203522505	54	2	136	2	0	0	0	249
1	1399	11625	27124.08945	15039.09098	28397.92044	16238.61485	2	15	1	1	5	0	1	47	46	78	1	3	1	3.62	29.95	0.05	1	2	173	30	2	1	2	172	83	5.4	2	2	2	2	1	2	1	4.13	1.489104116	53	3	143	1	0	0	1	47
1	1400	11628	11878.95719	6424.903114	12699.52942	6693.6747	1	16	1	1	2	0	0	85	85	63	1	2	1	3.56	33.29	0.42	3	2	207	48	1	2	2	128	71	6.1	2	2	2	2	2	2	1	5.9	1.042372881	49	3	159	2	0	1	2	249
1	1401	11640	35640.88225	19541.31821	38029.07323	19536.444	1	22	1	0	0	0	0	220	220	62	2	2	1	5	25.64	0.29	2	2	269	83	1	1	2	153	82	5.1	2	2	2	2	2	2	1	4.95	1.242424242	82	3	186	2	1	0	0	249
1	1402	11641	35293.15467	21939.20935	43078.91275	27039.11455	1	19	1	1	2	0	0	191	190	73	2	2	1	3.01	25.03	0.31	1	1	215	49	2	1	2	137	83	5.3	2	2	2	2	2	2	2	6.38	0.963949843	79	2	166	2	1	0	2	249
1	1403	11672	41586.75493	25851.48681	55962.77401	30947.58131	2	19	1	1	7	1	1	75	74	71	2	1	1	2.6	33.99	1.64	3	1	240	44	2	2	1	182	74	10.1	1	2	2	2	2	1	2	10.5	0.585714286	32	2	196	1	1	1	1	75
1	1404	11676	14825.01055	7226.138546	15818.39102	9129.898914	2	26	1	1	1	0	0	55	54	85	2	3	2	1.63	22.91	0.25	1	2	185	58	2	2	2	180	86	6.1	2	2	2	2	2	2	1	7.6	0.809210526	28	2	127	2	0	0	1	55
1	1405	11685	39110.10891	21443.43897	43433.3436	22400.08733	1	28	1	1	1	1	1	184	183	61	2	3	1	5	30.84	0.33	3	2	280	41	2	2	1	170	74	6	2	2	2	2	2	2	2	5.47	1.124314442	85	3	239	2	1	1	1	184
1	1406	11696	33730.2148	20967.64233	37458.75555	23287.40702	2	15	1	1	2	0	0	93	92	75	2	3	1	5	22.76	0.23	2	2	136	45	2	1	1	151	62	5.3	2	2	2	2	2	2	1	5.7	1.078947368	60	3	91	2	0	0	2	249
1	1407	11711	26883.20492	14905.53131	28145.72322	16094.40241	1	14	1	1	5	0	1	54	52	74	1	3	1	4.02	25.96	0.39	1	1	168	42	1	1	1	180	79	5.4	2	2	2	2	2	2	2	8.84	0.695701357	47	3	126	2	0	0	1	54
1	1408	11733	30570.91939	16950.20358	32006.62415	18302.15854	1	27	1	1	1	0	0	180	179	70	1	3	1	5	20.73	0.18	3	1	238	45	2	2	2	135	89	5.3	2	2	2	2	2	2	2	4.81	1.278586279	33	3	193	2	1	0	1	180
1	1409	11747	2710.422233	1427.031852	3228.449412	1760.379147	2	17	1	1	1	0	0	32	32	77	1	1	2	1.04	28.52	0.31	3	1	122	56	2	1	1	176	80	5.2	2	2	2	2	2	2	2	14.39	0.427380125	13	1	66	2	0	0	1	32
1	1410	11750	24188.74302	13411.57305	25514.05998	14084.51449	2	17	1	1	2	0	1	207	207	77	1	2	1	4.02	25.25	0.24	1	2	196	64	1	1	2	138	72	5.8	2	2	2	2	2	2	2	5.94	1.035353535	44	3	132	2	0	0	2	249
1	1411	11756	8512.290602	4700.781358	8846.615441	4720.175005	1	27	1	1	10	0	0	184	184	63	1	3	1	1.47	37.46	0.45	3	2	287	51	1	1	1	152	82	8.8	1	2	2	1	1	1	2	5.84	1.053082192	22	2	236	1	1	1	10	249
1	1412	11760	3554.406	1885.191138	3772.923454	2031.574598	1	28	1	0	0	0	0	208	206	61	1	1	1	0.96	29.44	0.15	3	1	220	48	1	1	2	130	75	6.4	2	2	2	2	2	2	2	7.47	0.823293173	48	1	172	2	1	0	0	249
1	1413	11769	12609.14415	7138.0943	13201.30849	8662.263767	1	19	1	1	10	0	0	167	165	81	1	3	1	5	27.34	0.23	1	2	234	61	1	1	2	159	73	5.7	2	2	2	2	2	2	1	4.85	1.268041237	60	3	173	2	1	0	10	249
1	1414	11785	35848.00086	22284.11722	44700.335	27035.51709	2	24	1	1	3	0	0	107	106	79	2	3	1	2.09	26.27	0.23	1	2	201	67	1	2	1	172	78	5.9	2	2	2	2	2	2	1	4.5	1.366666667	55	2	134	2	0	0	3	249
1	1415	11786	6117.209039	3220.698251	7286.355494	3623.235734	2	27	1	0	0	0	0	219	218	63	1	3	1	0.09	28.09	0.17	3	1	209	33	1	1	2	119	79	7.3	1	2	2	2	2	2	1	8.34	0.737410072	38	1	176	2	1	0	0	249
1	1416	11789	41586.75493	25851.48681	44373.3614	27478.52676	2	19	1	1	1	0	0	91	90	79	2	1	2	0.7	23.4	0.27	1	2	216	90	2	1	1	172	72	5.2	2	2	2	2	2	2	2	8.19	0.750915751	43	1	126	2	0	0	1	91
1	1417	11797	3185.562892	1689.563582	3491.179298	1872.343639	2	15	1	1	10	0	0	157	156	64	1	1	1	2.21	26.8	0.24	1	2	216	47	1	2	2	146	88	5.4	2	2	2	2	2	2	2	7.88	0.780456853	29	2	169	2	1	0	10	249
1	1418	11801	20129.82174	11395.58436	23782.5384	15525.42637	2	22	1	1	6	1	0	25	24	80	1	2	1	2.51	24.99	0.49	3	1	187	41	1	2	1	161	66	6.4	1	2	2	2	1	2	2	9.74	0.631416838	20	2	146	1	0	0	6	249
1	1419	11812	36311.68162	22572.3541	45278.51745	27385.21159	1	15	1	0	0	0	0	226	225	71	2	3	1	3.35	33.71	0.33	3	2	265	63	2	2	1	116	44	5.9	2	2	2	2	2	2	1	6.88	0.893895349	65	2	202	2	1	1	0	249
1	1420	11817	3437.227227	1749.173351	3495.260831	1679.848495	2	17	1	0	0	0	0	211	210	68	2	1	2	5	29.89	0.27	1	2	172	34	1	1	1	123	73	5.4	2	2	2	2	2	2	2	4.81	1.278586279	33	3	138	2	0	0	0	249
1	1421	11828	86612.00396	44084.89533	105938.8773	62515.90554	1	26	1	1	10	0	0	125	124	84	2	3	1	1.72	24.44	0.65	2	2	301	55	2	2	1	150	31	5	2	2	2	2	2	2	2	7.91	0.777496839	42	2	246	2	1	0	10	249
1	1422	11833	26240.34474	16311.73019	27998.63328	17338.35728	2	23	1	1	8	0	0	46	45	77	2	3	1	0.25	24.6	0.3	2	2	215	114	2	1	2	165	93	5.6	2	2	2	2	2	2	2	20.92	0.293977055	53	1	101	2	0	0	8	249
1	1423	11835	49859.80875	27245.64428	53203.35251	28709.95426	2	18	1	1	4	0	0	202	202	66	1	3	1	4.19	21.79	0.11	1	2	161	41	2	1	2	127	82	5.3	2	2	2	2	2	2	1	4.68	1.314102564	78	3	120	2	0	0	4	249
1	1424	11838	42862.12515	23500.60869	47600.10804	24549.03281	1	19	1	0	0	0	0	218	217	65	2	2	1	2.58	29.33	0.85	3	2	246	71	2	2	1	162	74	5.6	2	2	2	2	2	2	2	7.61	0.808147175	62	2	175	2	1	0	0	249
1	1425	11841	37403.49781	20507.73177	39765.70876	20571.2422	1	24	1	1	10	0	0	132	131	61	2	1	5	1.13	28.87	0.68	3	2	245	54	2	2	1	113	69	5.1	2	2	2	2	2	2	2	14.13	0.435244161	22	1	191	2	1	0	10	249
1	1426	11867	19049.73322	9285.390457	21155.49231	12258.10879	2	14	1	1	10	0	0	154	152	82	2	2	1	2.18	29.83	0.17	1	2	209	55	2	2	2	168	62	5.4	2	2	2	2	2	2	2	8.45	0.727810651	38	2	154	2	0	0	10	249
1	1427	11869	19129.3247	9324.185648	21243.88185	12309.32426	1	19	1	1	2	0	0	48	47	83	2	3	5	2.44	24.69	0.34	3	2	216	42	2	1	1	142	59	5.5	2	1	2	1	2	2	1	7.23	0.850622407	66	2	174	1	1	0	2	249
1	1428	11876	18766.35302	9147.26276	24989.09342	14383.97723	1	18	1	1	9	0	0	132	132	82	2	1	2	0.98	23.38	0.46	3	2	214	47	2	1	1	174	77	5.3	1	2	2	2	2	2	1	8.68	0.708525346	28	1	167	2	1	0	9	249
1	1429	11893	28822.9742	15981.04637	31978.33465	17106.6312	2	15	1	1	1	0	1	125	125	70	1	3	1	4.28	29.87	0.27	1	2	211	53	2	1	2	162	71	5.1	2	2	2	2	2	2	2	4.92	1.25	63	3	158	2	0	0	1	125
1	1430	11894	19129.3247	9324.185648	21243.88185	12309.32426	1	19	1	1	2	1	1	80	79	80	2	3	2	5	36.19	0.44	1	2	205	37	2	2	2	132	64	7.6	1	2	2	2	2	2	2	5.7	1.078947368	67	3	168	2	1	1	2	249
1	1431	11906	41586.75493	25851.48681	44286.46834	26993.46662	2	23	1	0	0	0	0	207	206	70	2	2	2	0.52	30.03	0.54	3	2	248	58	1	2	2	143	87	5.3	2	2	2	2	2	2	2	6.38	0.963949843	56	1	190	2	1	1	0	249
1	1432	11919	51223.07225	31841.69043	56885.27492	35364.5104	1	23	1	1	7	1	0	116	115	78	2	2	2	1.02	26.85	1.05	1	2	195	56	1	1	1	125	49	6	1	2	1	2	2	2	2	5.11	1.203522505	48	1	139	1	0	0	1	116
1	1433	11926	31082.55069	17233.88018	32785.58385	20543.26479	1	19	1	1	1	1	1	68	67	78	1	1	1	0.72	27.31	0.25	1	2	175	37	2	1	1	142	60	6.7	2	1	2	2	1	2	1	7.74	0.794573643	37	1	138	1	0	0	1	68
1	1434	11930	2710.129015	1406.087733	2741.116115	1402.407733	1	17	1	1	10	0	0	171	169	74	2	3	1	1.36	22.05	0.41	1	2	271	48	2	2	2	116	75	5.7	2	2	2	2	2	2	2	5.45	1.128440367	67	2	223	2	1	0	10	249
1	1435	11931	25292.5498	13820.98793	26988.64028	14563.79329	2	25	1	1	10	0	0	125	125	65	1	1	2	0.69	38.71	0.6	1	1	143	38	1	1	1	122	68	8.1	2	2	2	2	2	2	2	11.52	0.533854167	29	1	105	2	0	1	10	249
1	1436	11933	14189.68121	7867.541767	14967.14307	9378.328736	1	23	1	1	5	0	0	71	70	79	1	1	1	1.03	20.7	0.06	3	1	124	54	2	2	1	162	88	5.6	2	2	2	1	1	2	2	5.88	1.045918367	32	1	70	1	0	0	1	71
1	1437	11948	9525.385495	5281.399006	11624.7853	6467.050113	2	17	1	0	0	0	0	211	211	71	1	3	1	4.02	23.7	0.04	3	2	143	34	2	2	1	152	80	5.5	2	1	1	1	1	2	2	7.12	0.863764045	56	3	109	1	0	0	0	249
1	1438	11959	47851.4125	26236.15409	63718.47616	32645.24859	1	26	1	1	1	0	0	165	164	67	2	2	2	1.05	46.48	1.3	3	1	190	36	1	1	1	155	89	5.7	2	2	2	2	2	2	2	9.26	0.664146868	39	1	154	2	0	1	1	165
1	1439	11960	43587.60163	23818.22793	45975.79466	24505.31033	1	19	1	0	0	0	0	219	217	60	1	3	1	5	27.84	0.17	1	1	232	69	1	1	2	144	73	5.6	2	2	2	2	2	2	1	4.13	1.489104116	84	3	163	2	1	0	0	249
1	1440	11961	10909.85801	6024.801025	11338.34861	6049.657077	2	24	1	1	1	0	0	71	70	69	1	3	1	2.53	42.44	0.15	3	1	188	42	1	2	1	120	72	6.9	1	2	2	2	2	2	2	5.41	1.136783734	30	2	146	2	0	1	1	71
1	1441	11972	16693.14464	8136.721086	20375.69404	11919.90211	1	23	1	1	1	0	0	48	47	85	2	2	1	1.38	28.83	0.14	3	2	262	56	2	2	1	142	69	5.5	2	2	2	2	2	2	2	11.41	0.539000876	30	2	206	2	1	0	1	48
1	1442	11979	42197.76587	23136.35125	44937.14465	22722.27158	1	24	1	0	0	0	0	211	211	63	2	3	1	4.74	24.39	0.6	3	2	253	84	1	1	2	173	83	5.3	2	2	2	2	2	1	2	5.56	1.106115108	45	3	169	1	1	0	0	249
1	1443	11982	2215.233975	1174.919088	2248.318788	1170.508144	1	15	1	0	0	0	0	226	226	68	1	1	3	1.63	29.85	0.21	1	2	163	35	2	2	2	165	75	8.4	2	2	2	2	2	2	2	6.48	0.949074074	27	2	128	2	0	0	0	249
1	1444	11995	26883.20492	14905.53131	28356.15319	15653.43387	1	16	1	1	1	0	0	112	110	79	1	2	2	2.03	27.08	0.13	3	2	137	36	1	1	1	111	51	6	2	1	2	2	2	2	1	6.41	0.959438378	36	2	101	1	0	0	1	112
1	1445	12007	27333.0144	16990.96413	29164.51953	18060.34082	1	17	1	1	1	0	0	205	204	70	2	3	1	3.94	32.22	0.07	1	2	205	50	1	1	2	172	87	5.4	2	2	2	2	2	2	2	5.6	1.098214286	65	3	155	2	0	1	1	205
1	1446	12017	4228.557813	2305.143045	5603.086694	2933.833314	1	15	1	1	10	0	0	99	99	81	2	3	2	5	27.48	0.3	3	2	243	51	2	1	2	148	62	5.1	2	2	2	2	2	2	2	7.52	0.817819149	57	3	192	2	1	0	10	249
1	1447	12028	38549.58105	21065.22666	42769.75009	22090.93082	2	21	1	0	0	0	0	211	210	60	1	3	1	5	32.2	0.06	1	2	146	57	1	1	1	122	83	5.1	2	2	1	2	1	2	2	5.28	1.164772727	88	3	89	1	0	1	0	249
1	1448	12041	16746.9762	9480.539991	19785.84857	12916.35611	2	18	1	1	10	0	0	51	51	85	1	1	1	2.09	25.2	0.34	1	2	152	37	2	1	1	161	6	5.3	2	1	2	2	2	2	1	9.14	0.672866521	40	2	115	1	0	0	10	249
1	1449	12046	14463.00577	8019.087978	15082.22251	9460.238611	2	22	1	1	1	0	0	30	30	73	1	1	3	0.94	26.04	0.25	1	1	189	82	1	1	1	140	35	4.8	2	2	2	2	1	2	2	8.38	0.733890215	43	1	107	1	0	0	1	30
1	1450	12047	17990.30082	8768.992495	23955.70986	13789.15111	1	18	1	1	10	0	0	80	80	84	2	3	1	4.3	22.89	0.37	3	1	260	62	2	2	2	125	69	5.3	2	2	2	2	2	2	2	22.48	0.273576512	13	3	198	2	1	0	10	249
1	1451	12061	42048.83258	23054.69354	52432.40507	26307.66731	1	26	1	1	10	1	0	130	129	60	2	3	1	3.1	24.07	0.55	2	1	220	44	1	2	2	129	79	5.1	1	2	2	2	2	2	2	9.17	0.670665213	73	2	176	2	1	0	10	249
1	1452	12064	44600.07831	24371.49077	49482.61826	25558.18293	2	23	1	0	0	0	0	207	206	62	1	3	1	4.99	28.9	0.08	3	2	205	51	1	2	2	145	63	7.3	1	2	2	2	2	2	2	6.17	0.996758509	64	3	154	2	0	0	0	249
1	1453	12067	1940.329334	1021.579491	2311.173154	1149.261131	1	28	1	0	0	0	0	208	207	62	1	1	3	0.72	28.97	0.07	1	1	199	41	2	1	1	111	63	5.4	2	1	2	2	1	1	2	7.06	0.871104816	33	1	158	1	0	0	0	249
1	1454	12085	24148.44707	13389.23075	25282.53271	14457.16111	1	21	1	0	0	0	0	205	204	74	1	3	1	3.45	24.6	0.09	1	1	200	60	2	1	1	119	72	5.5	2	2	2	2	2	2	2	8.56	0.718457944	69	2	140	2	0	0	0	249
1	1455	12092	31460.1911	19556.53228	33568.24623	20787.38061	1	14	1	0	0	0	0	207	206	70	2	3	2	2.82	22.47	0.05	1	2	227	86	2	1	2	126	58	5.1	2	2	2	2	2	2	2	4.44	1.385135135	54	2	141	2	0	0	0	249
1	1456	12097	11870.27536	6581.535259	12427.74014	7106.481124	2	14	1	0	0	0	0	224	223	70	1	3	1	0.84	26.88	0.56	3	2	251	54	2	1	2	124	65	5.5	2	2	2	2	2	2	1	5.86	1.049488055	47	1	197	2	1	0	0	249
1	1457	12100	11003.32972	6229.035391	13428.46919	8572.347613	1	23	1	1	3	0	0	69	68	85	1	3	2	3.49	24.06	0.15	1	1	186	38	1	1	2	101	50	5.8	2	1	1	1	2	2	2	6.65	0.92481203	36	2	148	1	0	0	3	249
1	1458	12115	83384.42241	40669.84663	105938.8773	62515.90554	1	23	1	1	10	0	0	57	56	82	2	2	2	1.2	40.61	0.43	2	2	190	65	1	2	2	112	63	5.4	2	1	2	2	2	2	1	9.19	0.669205658	39	1	125	1	0	1	10	249
1	1459	12124	2684.326276	1366.028975	2844.564386	1372.254099	2	28	1	0	0	0	0	215	214	73	2	1	1	2.83	28.87	0.84	3	2	245	71	2	1	2	158	73	5.7	2	2	2	2	2	2	2	4.13	1.489104116	35	2	174	2	1	0	0	249
1	1460	12129	1923.482568	1020.179544	2108.017562	1130.54442	1	25	1	0	0	0	0	206	204	68	1	3	1	3.76	24.97	0.04	1	2	232	66	1	1	2	114	63	5.8	2	2	1	1	1	2	2	5.35	1.14953271	51	3	166	1	1	0	0	249
1	1461	12131	13222.76062	7079.773307	13154.56848	6907.572636	1	14	1	1	7	1	1	136	135	60	2	3	3	3.27	27.55	0.53	1	2	233	39	2	2	1	146	88	16.1	1	2	2	2	2	2	2	7.81	0.787451985	38	2	194	2	1	0	1	136
1	1462	12138	10265.33824	5668.874911	11270.95166	6117.007101	2	15	1	1	10	0	0	142	141	64	1	2	1	2.66	42.48	0.53	2	2	175	45	2	1	1	149	74	8.3	1	2	1	2	2	2	1	6.16	0.998376623	38	2	130	1	0	1	10	249
1	1463	12146	11320.94473	6123.094132	12102.97069	6379.240208	2	15	1	0	0	0	0	218	218	60	1	3	1	5	28.7	0.31	1	2	222	56	1	1	1	160	74	6.5	2	2	2	2	2	2	2	5.41	1.136783734	33	3	166	2	1	0	0	249
1	1464	12153	18814.44832	9170.705798	21576.14407	13278.25776	1	27	1	1	1	0	0	92	91	85	2	1	2	0.93	28.54	0.09	1	1	167	34	2	2	1	154	52	5.2	2	2	2	2	2	2	2	9.98	0.616232465	4	1	133	2	0	0	1	92
1	1465	12164	19358.95863	9436.115862	24139.47543	13607.68594	2	24	1	1	10	0	0	87	86	84	2	3	2	2.01	22.2	0.21	3	2	273	95	2	2	2	133	49	5.4	2	2	2	2	2	2	2	6.68	0.920658683	41	2	178	2	1	0	10	249
1	1466	12175	34623.48044	21522.92117	46104.2903	28473.26571	1	26	1	1	6	0	0	214	214	76	2	1	2	0.98	36.2	0.33	2	1	287	37	2	2	1	164	88	5.5	2	1	2	1	2	1	1	10.57	0.581835383	20	1	250	1	1	1	6	249
1	1467	12177	51393.08644	28177.99652	54836.78642	28170.96805	2	23	1	0	0	0	0	207	207	69	2	2	2	2.93	20.45	0.39	1	2	237	92	2	1	1	130	75	5.4	2	2	2	2	2	2	2	4.39	1.400911162	53	2	145	2	0	0	0	249
1	1468	12181	16078.0843	8608.579958	21261.97144	11131.09576	2	20	1	0	0	0	0	224	223	60	2	1	4	0.37	30.09	0.31	1	1	188	73	1	2	1	159	82	6.2	2	2	2	1	2	1	2	8.46	0.726950355	53	1	115	1	0	1	0	249
1	1469	12195	31082.55069	17233.88018	32785.58385	20543.26479	1	19	1	1	4	1	0	151	151	76	1	1	1	2.58	26.37	0.07	3	2	164	30	2	2	2	133	60	6.1	1	2	1	2	2	2	1	4.88	1.260245902	39	2	134	1	0	0	4	249
1	1470	12210	51393.08644	28177.99652	54836.78642	28170.96805	2	23	1	1	9	0	0	116	116	60	2	2	1	5	29.99	0.2	1	2	222	71	2	2	1	134	84	5.3	2	2	2	2	2	2	2	4.28	1.436915888	96	3	151	2	0	0	9	249
1	1471	12217	16693.14464	8136.721086	20404.77059	11889.35514	1	23	1	1	10	0	0	83	82	84	2	2	2	1.11	24.08	0.13	1	2	236	37	2	2	1	154	82	5.5	2	2	2	2	2	2	1	8.38	0.733890215	44	1	199	2	1	0	10	249
1	1472	12236	8409.784045	4644.173692	9233.623605	5011.301872	2	28	1	1	3	0	0	111	109	65	1	3	1	2	33.26	7.98	2	2	95	37	1	1	1	158	58	4.7	2	2	2	2	2	2	2	8.39	0.733015495	34	2	58	2	0	1	3	249
1	1473	12246	20182.79513	9843.939176	23317.95236	13373.15889	2	23	1	1	10	0	0	20	20	85	2	3	1	5	20.01	0.07	1	2	225	70	2	2	2	194	50	5.7	2	2	2	2	2	2	1	7.12	0.863764045	20	3	155	2	0	0	10	249
1	1474	12254	13222.76062	7079.773307	17486.03586	9154.312909	1	14	1	0	0	0	0	215	214	64	2	1	4	0.12	23.91	0.02	1	1	190	49	1	2	1	118	61	5.9	2	2	2	2	2	2	2	8.1	0.759259259	42	1	141	2	0	0	0	249
1	1475	12256	29347.10226	18242.97732	36594.09926	22132.72889	1	22	1	0	0	0	0	220	219	71	2	2	2	4.99	30.79	0.94	3	1	304	62	2	1	2	148	80	5.5	2	2	2	2	2	2	2	5.08	1.210629921	74	3	242	2	1	1	0	249
1	1476	12260	14826.29465	7938.342689	17410.55038	9051.733184	2	14	1	1	5	0	0	41	39	78	2	3	3	1.3	29.6	0.08	1	2	183	77	2	2	2	134	50	5.4	2	2	2	1	2	1	2	8.2	0.75	56	2	106	1	0	0	1	41
1	1477	12264	15951.97145	8844.652663	19467.79408	10830.23872	1	21	1	1	5	0	0	103	103	76	1	3	1	1.64	30.68	0.41	2	2	224	29	1	1	1	130	97	5.6	2	2	1	1	1	2	1	7.12	0.863764045	33	2	195	1	1	1	1	103
1	1478	12265	11003.32972	6229.035391	13428.46919	8572.347613	1	23	1	1	1	1	0	125	124	84	1	2	1	1.98	30.17	1.53	1	2	145	28	1	1	1	144	78	6.1	1	2	2	2	2	2	2	7.93	0.775535939	26	2	117	2	0	1	1	125
1	1479	12272	50505.45102	27691.32041	53889.67315	27684.41332	1	27	1	0	0	0	0	222	221	69	2	2	2	1.82	25.91	0.08	1	2	225	49	2	2	2	123	62	5.4	2	2	2	2	2	2	2	3.86	1.593264249	53	2	176	2	1	0	0	249
1	1480	12276	12513.34	6699.933023	13721.16733	7055.127428	1	27	1	1	10	0	1	200	200	69	2	2	3	0.83	26.17	0.53	1	2	168	25	1	1	1	130	74	4.8	2	2	2	2	2	2	2	6.05	1.016528926	29	1	143	2	0	0	10	249
1	1481	12282	9796.211808	5545.680408	11955.30187	7631.920068	1	21	1	1	10	0	0	71	71	81	1	3	1	4.05	21.73	0.17	1	1	179	61	1	1	2	132	76	5.7	2	2	2	2	2	2	1	9.93	0.619335347	31	3	118	2	0	0	10	249
1	1482	12288	19874.72085	9693.679293	25237.72201	14613.48135	2	18	1	1	5	0	0	9	8	85	2	1	2	0.81	28.29	0.08	3	2	186	63	2	2	2	134	54	5	2	2	2	2	2	2	2	24.34	0.252670501	6	1	123	2	0	0	1	9
1	1483	12313	9173.838564	4961.801195	9807.547153	5169.367154	1	17	1	1	7	1	0	191	191	60	1	3	1	5	47.61	2.57	1	2	203	45	2	1	2	138	76	6.7	2	2	2	2	2	2	2	6.79	0.905743741	63	3	158	2	0	1	1	191
1	1484	12326	27124.08945	15039.09098	28610.23595	15793.69505	1	23	1	0	0	0	0	225	224	70	1	2	1	4.82	37.49	0.27	3	2	245	43	1	1	2	150	71	5.7	2	2	2	2	2	2	2	4.91	1.252545825	55	3	202	2	1	1	0	249
1	1485	12331	48984.22446	26767.18561	51668.10196	27539.33634	2	27	1	1	3	0	0	85	85	64	1	2	1	2.07	22.25	1.01	1	2	240	42	1	1	2	138	80	5.3	2	2	2	2	2	2	2	5.72	1.075174825	41	2	198	2	1	0	3	249
1	1486	12352	2251.1238	1193.954387	3008.67287	1426.460103	2	28	1	1	2	1	1	203	202	60	1	1	1	0.82	30.95	0.44	3	2	254	44	1	1	1	164	82	5.9	2	2	2	2	2	2	2	6.5	0.946153846	41	1	210	2	1	1	2	249
1	1487	12371	7397.063905	4000.807325	8126.645575	4188.644479	2	26	1	1	1	1	0	145	144	62	1	2	2	3.9	32.85	0.71	3	2	118	34	1	1	1	150	52	7	1	2	2	2	2	2	2	7.16	0.858938547	35	3	84	2	0	1	1	145
1	1488	12376	4260.898784	2210.668746	4578.877926	2145.80818	1	22	1	0	0	0	0	220	219	61	2	1	4	1.29	25.83	0.08	1	2	282	47	2	2	2	136	77	8.8	1	2	2	2	2	2	2	4.29	1.433566434	17	1	235	2	1	0	0	249
1	1489	12379	26462.54893	14460.32813	27912.44919	16887.02478	1	26	1	0	0	0	0	221	221	64	1	1	1	1.21	37.68	0.59	3	2	230	45	1	1	2	136	89	6.7	2	2	2	2	2	2	2	5.85	1.051282051	51	1	185	2	1	1	0	249
1	1490	12391	49351.37698	26967.81427	58306.57783	32027.24293	2	16	1	0	0	0	0	206	206	64	1	2	1	5	27.75	0.08	3	1	265	46	1	1	2	124	76	5.2	2	2	2	2	2	2	1	4.91	1.252545825	68	3	219	2	1	0	0	249
1	1491	12404	53340.61797	29147.71516	63869.35167	35158.88544	2	20	1	1	1	0	0	55	55	65	1	2	2	1.47	42.2	0.48	2	1	153	42	1	1	1	138	54	9.4	1	2	2	2	2	2	2	13.48	0.456231454	41	2	111	2	0	1	1	55
1	1492	12416	14875.63567	7964.761018	16311.47928	8387.009799	1	16	1	0	0	0	0	227	225	67	2	2	1	1.88	32.21	0.29	3	1	250	38	2	2	2	151	66	6.1	2	2	2	2	2	2	2	7.39	0.832205683	27	2	212	2	1	1	0	249
1	1493	12426	10559.05178	5711.013483	11288.44785	5949.921079	1	14	1	1	1	0	0	170	170	65	1	3	1	5	37.81	0.56	2	2	268	47	2	2	1	128	58	11.2	2	2	1	1	2	2	2	12.05	0.510373444	61	3	221	1	1	1	1	170
1	1494	12429	9796.211808	5545.680408	10453.13496	6703.836082	1	21	1	1	1	0	0	144	144	85	1	1	1	2.84	38.33	0.21	1	2	179	45	1	1	2	117	66	5.3	2	2	2	2	2	2	2	7.09	0.8674189	13	2	134	2	0	1	1	144
1	1495	12434	1960.478652	1039.801582	2033.721461	1072.278089	2	17	1	1	10	0	0	102	101	84	1	1	1	0.83	32.85	0.03	1	1	234	44	2	1	2	111	60	5.6	2	2	2	2	2	1	2	13.28	0.46310241	12	1	190	1	1	1	10	249
1	1496	12442	2684.326276	1366.028975	2729.648019	1311.889252	1	28	1	1	2	0	1	191	189	74	2	1	1	1.16	35.9	0.69	1	2	158	45	2	2	2	163	64	5.7	2	2	2	2	2	2	2	7.58	0.811345646	26	1	113	2	0	1	2	249
1	1497	12443	3344.425626	1735.177853	3382.665153	1730.636562	2	15	1	1	2	0	0	23	23	69	2	3	2	2.26	19.76	0.61	3	2	211	81	1	1	2	188	90	8.1	2	2	2	2	2	2	2	7.27	0.845942228	45	2	130	2	0	0	2	249
1	1498	12480	5758.637426	2987.735786	5824.480592	2979.916313	2	27	1	0	0	0	0	211	210	66	2	3	2	5	24.98	0.17	1	2	178	51	2	1	1	130	77	6.3	1	2	2	2	2	2	2	3.88	1.585051546	64	3	127	2	0	0	0	249
1	1499	12484	42911.99751	23449.04742	45625.07235	23893.9022	1	24	1	1	2	0	0	143	142	62	1	3	1	5	29.12	0.06	3	2	187	37	1	1	1	119	70	5.7	2	2	2	2	2	2	2	4.34	1.417050691	58	3	150	2	0	0	2	249
1	1500	12492	36625.30114	20307.0867	43271.25407	24616.8699	2	19	1	1	2	0	0	15	14	75	1	2	1	1.98	28.62	0.56	1	2	207	46	2	2	2	168	74	5.8	2	2	2	2	2	2	2	6.54	0.940366972	30	2	161	2	1	0	2	249
1	1501	12510	33300.15516	18257.93548	40646.25256	21164.44588	1	21	1	0	0	0	0	205	204	65	2	3	2	3.96	23.26	0.14	1	2	194	50	1	1	2	127	70	5.2	2	2	1	1	1	2	2	5.29	1.162570888	52	3	144	1	0	0	0	249
1	1502	12511	36244.13328	19805.42621	38229.97291	20376.75166	1	22	1	1	2	0	0	41	41	69	1	3	2	5	30.14	0.43	1	2	223	46	1	1	1	171	93	5.8	2	2	2	2	2	2	2	5.23	1.175908222	53	3	177	2	1	1	2	249
1	1503	12512	16989.41429	8281.131474	18127.82511	10462.83472	1	14	1	1	6	0	0	76	75	83	2	3	2	4.51	19.2	0.03	1	2	224	104	1	1	1	184	61	5.4	2	2	2	2	2	1	1	6.51	0.944700461	33	3	120	1	0	0	6	249
1	1504	12513	30798.45969	19145.18158	41010.92981	25327.68847	1	23	1	1	9	0	0	27	26	79	2	1	2	2.31	28.06	0.78	2	1	197	62	2	2	2	112	43	7	1	1	1	1	1	2	2	12.49	0.492393915	39	2	135	1	0	0	9	249
1	1505	12532	36727.32512	20363.65441	38452.1537	21987.86758	2	22	1	1	2	0	0	118	115	73	1	1	1	2.93	29.31	0.28	1	1	211	67	1	1	2	134	71	5.5	2	2	1	2	1	2	2	5.65	1.088495575	62	2	144	1	0	0	2	249
1	1506	12546	15951.97145	8844.652663	17021.69306	9513.221371	1	26	1	1	1	0	0	151	151	71	1	1	1	1.16	38.03	0.72	3	2	200	33	2	1	1	118	71	5.9	2	2	1	2	1	2	2	6.28	0.979299363	32	1	167	1	1	1	1	151
1	1507	12553	51393.08644	28177.99652	62730.52967	32663.69756	2	23	1	0	0	0	0	207	206	64	2	1	3	1.79	24.47	0.64	1	2	218	99	1	1	2	106	71	5.1	2	2	2	2	2	2	2	4.26	1.443661972	63	2	119	2	0	0	0	249
1	1508	12560	32688.36572	18124.23259	36266.88526	19400.76736	2	20	1	1	3	0	0	134	134	70	1	3	1	2	24.34	0.27	1	2	195	39	1	1	2	115	68	5.5	2	2	2	2	2	2	2	6.2	0.991935484	53	2	156	2	0	0	3	249
1	1509	12572	49859.80875	27245.64428	52201.37931	28821.26741	2	18	1	0	0	0	0	221	220	65	1	3	1	5	27.05	0.03	1	1	230	76	1	1	1	131	86	5.3	2	2	2	2	2	2	1	5.5	1.118181818	77	3	154	2	0	0	0	249
1	1510	12578	36625.30114	20307.0867	38345.33837	21926.78799	2	19	1	1	10	0	0	169	168	73	1	3	1	2.63	28.84	0.59	3	2	194	48	1	1	1	115	71	6	2	2	2	2	2	2	1	7.32	0.840163934	57	2	146	2	0	0	10	249
1	1511	12585	14760.61935	7194.752414	15749.68516	9090.243957	1	17	1	1	10	0	0	203	201	81	2	2	3	2.82	29.9	0.18	1	1	222	70	1	1	2	132	80	5.1	2	2	2	2	2	2	2	8.06	0.763027295	57	2	152	2	0	0	10	249
1	1512	12596	42870.13215	23426.1703	45219.01456	27357.49251	1	27	1	0	0	0	0	222	221	67	1	1	1	1.34	27.27	0.55	1	2	204	40	1	1	2	124	62	5.5	2	2	2	2	2	2	2	4.76	1.292016807	42	2	164	2	1	0	0	249
1	1513	12610	41586.75493	25851.48681	46183.75829	28711.57787	2	19	1	0	0	0	0	227	226	70	2	1	1	2.58	29.95	0.12	1	2	207	54	2	2	2	180	74	5.5	2	2	2	2	2	2	2	6	1.025	52	2	153	2	0	0	0	249
1	1514	12617	26530.3684	14497.38774	31344.51529	17217.24106	1	27	1	1	2	0	0	87	86	65	1	3	1	1.23	39.94	0.2	3	2	145	44	1	2	1	133	62	6.4	1	2	2	2	2	2	2	7.76	0.792525773	50	1	101	2	0	1	2	249
1	1515	12618	37403.49781	20507.73177	39909.79649	20502.6165	1	23	1	0	0	0	0	225	224	62	2	3	1	4.82	38.18	1.22	2	2	234	39	2	1	2	117	69	5.5	2	2	2	2	2	2	2	4.96	1.239919355	43	3	195	2	1	1	0	249
1	1516	12624	2617.163571	1377.931355	2642.014963	1425.66891	1	17	1	0	0	0	0	217	216	70	1	3	1	5	30.54	0.25	1	2	201	33	1	1	2	159	94	5.8	2	2	2	2	2	2	2	5.56	1.106115108	46	3	168	2	1	1	0	249
1	1517	12632	38253.70656	23779.57097	40816.97523	25276.20876	2	20	1	1	1	0	0	185	184	75	2	3	2	1.68	22.71	0.23	1	2	208	57	1	2	1	121	78	5.1	2	2	2	2	2	2	1	3.98	1.545226131	50	2	151	2	0	0	1	185
1	1518	12641	6117.209039	3220.698251	6561.121925	3242.996503	2	27	1	1	1	0	0	104	104	72	1	1	4	1.57	23.19	7.25	3	2	139	38	1	1	1	112	41	5.5	2	2	2	2	1	1	2	9.04	0.680309735	27	2	101	1	0	0	1	104
1	1519	12651	14875.63567	7964.761018	17468.49165	9081.85681	1	16	1	0	0	0	0	227	227	60	2	2	3	1.92	23.76	0.22	1	2	197	49	2	1	1	123	81	6.3	1	2	2	2	2	2	2	5.4	1.138888889	36	2	148	2	0	0	0	249
1	1520	12652	4260.898784	2210.668746	5287.026713	2580.265566	1	22	1	0	0	0	0	220	219	60	2	1	5	1.72	31.98	0.76	2	2	284	61	1	1	2	157	87	5.8	2	2	2	2	2	2	2	4.88	1.260245902	16	2	223	2	1	1	0	249
1	1521	12655	9884.482861	5292.38182	10453.66499	5401.25449	1	27	1	0	0	0	0	221	220	70	2	2	1	1.08	25.57	0.39	1	2	235	48	2	2	1	146	93	5.9	2	2	2	2	2	2	2	7.06	0.871104816	33	1	187	2	1	0	0	249
1	1522	12674	33300.15516	18257.93548	35531.50088	18253.38138	1	21	1	1	2	0	0	46	45	65	2	2	1	5	26.88	0.11	1	2	190	42	2	1	2	122	78	5.7	2	2	2	2	2	2	2	6.48	0.949074074	84	3	148	2	0	0	2	249
1	1523	12681	8139.418497	4494.868482	8459.098582	4513.412611	1	18	1	1	7	1	1	136	135	64	1	3	1	5	38.01	0.95	3	2	164	51	2	1	1	145	38	5.6	1	1	2	2	2	2	2	6.62	0.929003021	56	3	113	1	0	1	1	136
1	1524	12684	16693.14464	8136.721086	17811.7033	10280.37873	1	23	1	1	1	0	0	64	63	85	2	2	2	1.12	24.2	0.28	1	1	151	56	2	1	2	174	61	5.9	2	2	2	2	1	2	2	9.11	0.675082327	33	1	95	1	0	0	1	64
1	1525	12692	30143.3512	16713.1362	32164.73107	17976.48483	2	14	1	1	2	0	0	69	68	77	1	1	2	1	28.86	0.04	3	2	199	42	2	1	2	132	43	5.4	2	2	2	2	2	2	2	8	0.76875	16	1	157	2	0	0	2	249
1	1526	12696	27159.17758	14840.99739	32087.42691	17625.31527	2	20	1	1	10	0	0	80	79	66	1	2	1	1.26	27.37	0.06	2	2	255	34	2	2	1	130	82	6.8	1	2	2	2	2	2	2	6.51	0.944700461	29	1	221	2	1	0	10	249
1	1527	12714	35640.88225	19541.31821	38029.07323	19536.444	1	22	1	0	0	0	0	220	218	60	2	3	1	5	22.98	0.64	1	2	212	52	1	1	2	124	70	5	2	2	2	2	2	2	2	4.78	1.286610879	62	3	160	2	1	0	0	249
1	1528	12716	38036.58256	20784.90119	40587.27382	21901.98023	1	23	1	1	10	0	0	69	69	61	1	1	1	3.88	26.08	4.95	3	2	145	27	1	1	2	128	77	5.4	2	2	2	2	2	2	2	6.56	0.9375	46	3	118	2	0	0	10	249
1	1529	12722	41586.75493	25851.48681	44373.3614	27478.52676	2	19	1	1	8	0	0	213	212	76	2	2	1	3.01	20.72	0.28	1	2	180	95	2	2	2	128	68	5.4	2	2	2	2	2	2	2	5.88	1.045918367	46	2	85	2	0	0	8	249
1	1530	12723	40309.97108	22101.30396	53676.36601	27500.31729	1	18	1	1	5	0	0	221	221	67	2	2	2	1.85	40.64	0.11	2	2	180	58	1	1	1	145	77	6	2	2	2	2	2	2	2	5.74	1.071428571	41	2	122	2	0	1	1	221
1	1531	12742	16693.14464	8136.721086	17811.7033	10280.37873	1	23	1	1	10	0	0	92	91	85	2	2	2	0.95	19.64	0.06	3	2	293	77	1	1	2	150	91	5.6	2	2	2	2	2	2	2	5.05	1.217821782	15	1	216	2	1	0	10	249
1	1532	12745	24188.74302	13411.57305	25718.0559	13949.31875	2	17	1	0	0	0	0	211	210	75	1	2	2	3.84	27.88	0.45	1	2	263	39	1	1	1	115	80	6.3	1	2	2	1	1	2	2	5	1.23	49	3	224	1	1	0	0	249
1	1533	12751	14176.85463	7590.617412	15545.24967	7993.031112	2	15	1	1	2	0	0	38	36	67	2	2	1	1.3	26.22	0.28	1	2	190	51	2	2	1	173	97	6.5	2	1	2	2	2	2	1	7.17	0.857740586	47	2	139	1	0	0	2	249
1	1534	12754	43587.60163	23818.22793	45634.60998	25195.64261	1	19	1	0	0	0	0	219	217	64	1	2	1	5	27.11	0.06	1	2	160	56	1	1	2	128	75	5.2	2	2	2	2	2	2	2	5.13	1.198830409	41	3	104	2	0	0	0	249
1	1535	12772	37655.78082	20878.44146	39424.21256	22543.71424	2	16	1	1	10	0	0	140	139	70	1	2	1	3.35	30.67	0.32	3	2	236	36	1	1	2	118	78	5.6	2	2	2	2	2	2	2	6.02	1.021594684	60	2	200	2	1	1	10	249
1	1536	12773	51393.08644	28177.99652	54836.78642	28170.96805	2	23	1	0	0	0	0	207	207	67	2	3	2	5	21.78	0.24	3	2	221	66	2	2	2	130	76	5.3	2	2	2	2	2	2	2	5.13	1.198830409	74	3	155	2	0	0	0	249
1	1537	12790	2739.889969	1421.528515	3630.514636	1809.227295	1	28	1	0	0	0	0	220	218	65	2	3	3	2.01	19.6	0.1	1	1	229	84	2	2	2	112	56	5.5	2	2	2	2	2	1	2	6.09	1.009852217	49	2	145	1	0	0	0	249
1	1538	12807	10244.60921	5540.942741	10211.3697	5375.034217	1	25	1	1	2	0	0	78	77	78	1	1	6	0.79	29.93	0.21	1	2	195	34	1	1	2	172	98	5.8	2	2	2	2	2	2	2	7.54	0.815649867	19	1	161	2	1	0	2	249
1	1539	12810	23356.47056	12950.1153	24453.36253	13983.02163	1	17	1	1	2	1	0	200	199	71	1	3	2	5	34.19	0.23	3	2	237	49	2	1	1	119	77	8	1	2	2	2	2	2	1	4.96	1.239919355	61	3	188	2	1	1	2	249
1	1540	12817	29121.34661	15966.76246	38777.70232	19867.20036	2	23	1	1	1	0	0	64	63	69	2	1	1	1.09	26.49	1.25	2	2	207	87	1	2	1	136	69	5.5	1	2	2	2	2	2	1	13.76	0.446947674	43	1	120	2	0	0	1	64
1	1541	12828	12872.48719	7137.216764	13423.60772	7346.073696	2	20	1	1	6	0	0	196	195	70	1	1	1	0.9	27.99	1.77	1	1	157	33	2	1	1	168	80	5.7	2	2	2	2	2	2	2	7.92	0.776515152	31	1	124	2	0	0	6	249
1	1542	12834	8350.341265	4249.411938	11064.69111	5408.369922	2	22	1	0	0	0	0	217	216	70	2	1	2	0	27.56	0.13	3	1	193	34	1	2	1	110	68	5.8	2	1	1	1	2	2	2	6.95	0.884892086	20	1	159	1	0	0	0	249
1	1543	12838	12525.56006	6706.475926	14708.7927	7647.091221	1	24	1	0	0	0	0	211	210	64	2	3	1	4.31	24.73	0.06	1	2	233	49	2	2	1	137	71	6	2	2	2	2	2	2	2	5.24	1.173664122	36	3	184	2	1	0	0	249
1	1544	12858	27419.72131	17044.86356	30450.69959	18930.62983	1	21	1	1	1	0	0	56	55	76	2	2	1	1.89	29.2	0.24	3	2	229	51	1	2	1	122	63	5.2	2	2	2	2	2	2	2	5.43	1.132596685	59	2	178	2	1	0	1	56
1	1545	12874	19925.07163	9718.237338	22117.80616	12635.39924	2	24	1	1	4	0	0	100	99	85	2	3	2	5	26.8	0.64	1	2	257	43	2	2	2	182	81	5.5	2	2	2	2	2	2	2	5.73	1.073298429	52	3	214	2	1	0	4	249
1	1546	12880	27331.96064	15154.34623	32291.56283	18370.56073	1	15	1	1	5	0	0	40	40	77	1	1	1	2.18	22.59	0.2	1	2	180	100	2	1	1	143	66	5.3	2	2	2	2	2	2	1	5.91	1.040609137	39	2	80	2	0	0	1	40
1	1547	12896	50505.45102	27691.32041	53889.67315	27684.41332	2	19	1	0	0	0	0	223	222	68	2	3	3	2.79	30.33	1.05	3	2	230	58	2	2	2	134	95	5.1	2	2	2	2	2	2	2	9.9	0.621212121	41	2	172	2	1	1	0	249
1	1548	12901	31028.87629	17204.12014	32486.08813	18576.32759	2	19	1	1	9	0	0	91	90	76	1	2	2	2.65	29.83	0.06	1	2	224	70	1	1	2	182	53	5.3	2	2	2	2	2	2	2	5.41	1.136783734	49	2	154	2	0	0	9	249
1	1549	12902	11878.95719	6424.903114	14175.44513	7717.38599	1	16	1	1	1	0	0	203	202	60	1	1	4	0.23	21.71	0.36	1	1	162	49	1	1	1	96	60	5.6	2	1	2	2	1	1	2	8.92	0.689461883	30	1	113	1	0	0	1	203
1	1550	12942	34623.48044	21522.92117	35381.61224	21485.08065	1	26	1	1	4	0	0	109	107	75	2	1	2	1.63	20.01	3.34	3	2	218	73	1	1	2	137	72	5.3	2	2	2	2	2	2	2	7.13	0.862552595	41	2	145	2	0	0	4	249
1	1551	12945	50736.82422	27818.17858	54136.54999	27811.23986	2	24	1	0	0	0	0	214	213	62	2	2	2	2.01	31.36	0.67	2	2	223	74	2	2	2	146	79	5.5	2	2	2	2	2	2	2	5.67	1.084656085	61	2	149	2	0	1	0	249
1	1552	12947	3579.101701	1821.371967	3792.752515	1829.672132	1	28	1	0	0	0	0	208	206	72	2	1	4	0.81	24.56	0.22	3	1	211	55	2	2	1	157	69	6.1	1	2	2	2	2	2	2	6	1.025	12	1	156	2	0	0	0	249
1	1553	12962	47033.1025	25701.00473	49241.92222	27187.30092	2	15	1	0	0	0	0	219	218	67	1	3	5	5	27.19	0.35	3	2	182	27	2	1	2	128	75	5.8	2	2	2	2	2	2	1	4.72	1.302966102	68	3	155	2	0	0	0	249
1	1554	12963	40992.25026	22400.01109	42917.3729	23695.40991	1	18	1	0	0	0	0	216	215	60	1	3	1	3.45	22.82	0.11	1	2	161	54	2	1	2	138	78	8.6	1	2	2	2	2	2	2	6.12	1.004901961	52	2	107	2	0	0	0	249
1	1555	12964	31082.55069	17233.88018	32542.28324	18608.46131	1	19	1	1	1	0	0	179	178	73	1	2	1	3.01	30.17	0.09	1	2	208	41	1	1	2	127	78	5.8	2	2	2	2	2	2	2	5.84	1.053082192	41	2	167	2	1	1	1	179
1	1556	12965	38036.58256	20784.90119	40120.63165	21384.48147	1	23	1	0	0	0	0	224	223	60	1	2	1	5	33.12	0.17	3	2	232	46	1	1	2	127	90	5.5	2	2	2	2	2	2	2	5.87	1.04770017	74	3	186	2	1	1	0	249
1	1557	12974	5881.435957	3119.404745	6243.01435	3361.623824	2	17	1	0	0	0	0	211	210	68	1	3	1	5	26.62	0.24	1	2	158	34	2	1	2	119	61	5.9	2	2	2	2	2	2	2	6	1.025	42	3	124	2	0	0	0	249
1	1558	12977	12001.33755	6491.094274	12830.36354	6762.634821	2	18	1	1	8	0	0	195	194	61	1	2	1	2.51	23.65	0.58	1	2	191	51	1	1	2	118	66	7.5	1	2	2	2	2	2	2	8.84	0.695701357	56	2	140	2	0	0	8	249
1	1559	12979	11878.95719	6424.903114	14175.44513	7037.918403	1	16	1	0	0	0	0	227	226	62	1	2	1	2.51	28.96	0.36	1	1	197	59	1	1	1	131	70	7.7	2	2	2	2	2	2	2	5.68	1.082746479	45	2	138	2	0	0	0	249
1	1560	12993	59931.36014	32749.19341	63950.29102	34509.29018	2	22	1	0	0	0	0	217	216	68	1	3	1	3.94	27.81	0.16	1	2	161	51	2	1	2	116	72	5.6	2	2	1	2	2	2	2	4.8	1.28125	66	3	110	1	0	0	0	249
1	1561	13000	27331.96064	15154.34623	29060.00079	15761.96955	1	15	1	1	3	0	0	48	48	76	1	2	1	4.19	25.74	0.12	2	2	162	61	1	1	2	153	68	6	2	2	2	2	2	2	1	5.1	1.205882353	45	3	101	2	0	0	3	249
1	1562	13013	27351.79618	17002.63941	29184.55982	18072.75092	2	26	1	1	1	0	1	149	149	76	2	2	3	0.84	27.42	0.13	3	1	187	56	2	2	2	128	34	5.7	2	2	2	2	2	2	1	8.22	0.748175182	41	1	131	2	0	0	1	149
1	1563	13017	28822.9742	15981.04637	31978.33465	17106.6312	1	23	1	0	0	0	0	225	225	70	1	2	1	4.16	33.28	0.45	1	2	192	49	2	1	2	118	80	5.5	2	2	2	1	2	2	1	6.76	0.909763314	51	3	143	1	0	1	0	249
1	1564	13027	19978.29016	12419.0624	24911.74519	15067.04397	2	21	1	1	10	0	0	66	66	75	2	1	3	0.64	31.23	0.7	1	1	196	42	1	1	2	120	66	5.9	2	2	2	2	2	2	2	14.78	0.416102842	39	1	154	2	0	1	10	249
1	1565	13044	13222.76062	7079.773307	15527.51685	8072.745343	1	14	1	1	10	0	0	141	140	85	2	1	2	1.85	29.99	0.37	1	2	204	69	1	2	2	156	68	5.9	2	2	2	2	2	2	2	8.47	0.72609209	29	2	135	2	0	0	10	249
1	1566	13048	14929.7382	7277.18583	16580.07271	9606.977327	2	21	1	1	2	0	0	121	120	83	2	3	2	1.93	18.02	0.02	1	2	217	55	1	2	1	142	72	5.3	2	2	2	1	2	2	1	6.1	1.008196721	40	2	162	1	1	0	2	249
1	1567	13056	7585.879737	3935.758181	8151.993051	3779.772572	2	20	1	1	10	0	0	58	58	70	2	1	1	2.35	31.4	0.1	3	2	214	62	2	2	1	126	45	5.8	1	2	2	2	2	2	2	6.57	0.936073059	33	2	152	2	0	1	10	249
1	1568	13069	11822.97557	6693.040663	13968.34876	9118.646907	2	25	1	1	1	0	0	47	46	85	1	3	2	2.91	24.99	4.32	1	1	176	36	1	1	1	134	52	5.7	1	2	2	2	2	2	2	11.6	0.530172414	15	2	140	2	0	0	1	47
1	1569	13075	6117.209039	3220.698251	6175.295266	3332.277293	2	27	1	0	0	0	0	212	211	65	1	2	1	3.01	28.74	0.07	1	2	220	56	1	1	2	121	78	5.7	2	2	2	2	2	2	2	6.56	0.9375	52	2	164	2	1	0	0	249
1	1570	13086	6723.9914	3713.220672	7124.85299	3767.781361	1	27	1	1	3	0	0	62	61	74	1	2	1	1.08	23.9	0.64	3	1	194	69	1	1	1	89	57	6.2	1	1	1	2	1	2	1	10.76	0.571561338	50	1	125	1	0	0	3	249
1	1571	13108	3185.562892	1689.563582	3743.92406	2052.061211	2	15	1	1	7	1	0	47	46	73	1	1	1	2.1	22.2	0.15	1	2	162	38	1	1	2	126	63	6.1	2	2	2	2	2	2	1	6.06	1.014851485	37	2	124	2	0	0	1	47
1	1572	13109	27333.0144	16990.96413	34082.65094	20613.76256	1	17	1	1	1	0	0	104	103	76	2	3	2	3.16	27.4	0.21	1	1	295	46	1	1	1	146	74	5.6	2	2	2	2	2	2	1	7.08	0.868644068	63	2	249	2	1	0	1	104
1	1573	13142	14463.00577	8019.087978	15142.23318	8658.693619	2	22	1	1	2	0	0	54	53	70	1	2	3	0.68	27.31	0.5	1	2	202	53	1	2	1	133	88	5.8	1	2	2	2	2	2	2	5.43	1.132596685	38	1	149	2	0	0	2	249
1	1574	13146	3379.874051	1753.569448	3632.104743	1911.049335	2	25	1	0	0	0	0	209	207	65	2	1	1	1.72	44.22	0.21	2	1	245	55	2	1	1	138	80	5.5	2	2	2	2	2	2	2	15.1	0.407284768	36	2	190	2	1	1	0	249
1	1575	13169	49926.39242	27373.83196	53079.48445	27458.60603	2	14	1	1	10	0	0	81	81	68	2	2	2	1.86	46.33	0.3	1	2	157	46	1	2	2	120	46	6.8	1	2	2	2	2	2	2	7.7	0.798701299	43	2	111	2	0	1	10	249
1	1576	13171	22540.53359	10986.90744	24050.90863	13881.46015	2	19	1	1	10	0	0	162	161	81	2	3	1	2.58	28.69	0.09	1	2	261	45	2	2	2	146	66	5.8	2	2	2	2	2	2	2	7.5	0.82	41	2	216	2	1	0	10	249
1	1577	13203	37403.49781	20507.73177	45654.80285	23772.3909	1	23	1	1	2	0	0	197	197	60	2	3	1	3.1	18.97	0.09	3	2	184	59	1	2	2	128	68	5.3	2	2	2	2	2	2	2	4.8	1.28125	89	2	125	2	0	0	2	249
1	1578	13205	50092.54446	27464.93043	61143.08488	31837.11732	1	16	1	0	0	0	0	227	226	68	2	3	1	3.73	24.93	0.7	3	1	224	70	2	1	1	164	69	5.1	2	2	2	2	2	2	2	5.18	1.187258687	89	3	154	2	0	0	0	249
1	1579	13206	23797.37322	11599.52739	26427.93684	15313.11681	2	16	1	1	1	0	0	63	61	85	2	2	2	4.19	33.63	0.33	1	1	190	63	2	1	2	110	38	5.8	2	2	2	2	2	2	1	13.2	0.465909091	21	3	127	2	0	1	1	63
1	1580	13228	12218.98996	6774.881863	14912.06156	8295.813376	2	23	1	1	8	0	0	124	123	76	1	2	1	4.19	21.93	0.14	3	1	202	34	1	1	2	133	60	5.7	2	2	2	2	2	2	2	7.26	0.847107438	44	3	168	2	1	0	8	249
1	1581	13231	36244.13328	19805.42621	37946.26969	20950.77947	1	22	1	1	10	0	0	188	188	66	1	2	1	5	21.45	0.05	1	2	218	53	2	1	2	106	70	5.1	2	2	2	2	2	2	1	4.86	1.265432099	52	3	165	2	1	0	10	249
1	1582	13241	12525.56006	6706.475926	12460.96351	6543.354933	1	24	1	0	0	0	0	211	211	66	2	3	1	5	28.7	0.26	2	2	207	69	2	1	1	134	78	5.7	2	2	2	2	2	2	2	5.22	1.17816092	66	3	138	2	0	0	0	249
1	1583	13247	8058.227783	4242.640715	8642.996281	4226.712764	2	20	1	1	3	0	0	133	132	80	1	2	1	2.35	22.69	0.13	1	2	205	73	1	1	2	105	39	5.2	2	2	2	2	2	2	2	5.67	1.084656085	22	2	132	2	0	0	3	249
1	1584	13254	9859.996659	5279.271338	10427.76879	5387.874305	2	26	1	0	0	0	0	228	227	62	2	3	1	5	28.83	0.13	3	2	206	56	2	2	2	154	59	5.4	2	2	2	2	2	2	2	5.29	1.162570888	38	3	150	2	0	0	0	249
1	1585	13261	29231.79182	16207.7174	31192.04352	17432.86135	1	18	1	1	2	0	0	170	169	75	1	1	2	1.61	28.29	0.15	1	2	235	56	1	1	2	129	61	5.9	2	2	2	1	2	2	2	5.87	1.04770017	59	2	179	1	1	0	2	249
1	1586	13269	19160.13986	10623.43814	20059.95918	11470.76779	2	19	1	1	3	0	0	47	46	72	1	1	1	0.13	29.77	0.16	3	2	188	39	1	2	2	131	71	6.2	2	2	2	2	2	2	2	5.24	1.173664122	31	1	149	2	0	0	3	249
1	1587	13273	10735.31182	5806.346237	11476.88355	6049.241867	1	15	1	0	0	0	0	226	225	66	1	3	3	4.06	24.21	2.18	1	2	159	40	1	1	1	178	94	5.8	2	2	2	2	2	2	2	7.41	0.829959514	54	3	119	2	0	0	0	249
1	1588	13282	7789.552712	4409.701496	8918.743738	5329.055879	2	14	1	1	10	0	0	59	58	85	1	1	2	2.22	19.99	0.05	1	2	171	77	2	1	2	138	62	5.2	2	2	1	2	2	2	2	14.48	0.424723757	15	2	94	1	0	0	10	249
1	1589	13284	42156.59731	23113.7792	56135.31557	28760.12488	1	27	1	0	0	0	0	222	222	64	2	1	2	3.47	34.27	0.27	2	2	182	49	2	2	1	110	65	5	2	2	2	2	2	2	2	6.68	0.920658683	53	2	133	2	0	1	0	249
1	1590	13288	23356.47056	12950.1153	24453.36253	13983.02163	1	17	1	0	0	0	0	217	216	77	1	3	1	5	31.56	0.17	1	2	199	45	1	1	2	116	73	5.1	2	2	2	2	2	2	1	5.62	1.09430605	60	3	154	2	0	1	0	249
1	1591	13306	3964.272949	2161.071604	5308.504625	2488.92513	1	15	1	0	0	0	0	226	225	62	2	1	2	3.33	27.69	1.06	1	2	249	56	1	2	2	109	74	5.4	2	2	2	2	2	2	2	5	1.23	38	2	193	2	1	0	0	249
1	1592	13313	4260.898784	2322.773302	4507.774456	2383.238263	1	22	1	1	2	0	0	195	194	65	2	3	4	0.86	37.79	0.71	1	1	196	53	1	2	2	122	73	5.5	2	2	2	2	2	2	2	6.16	0.998376623	52	1	143	2	0	1	2	249
1	1593	13321	37403.49781	20507.73177	39909.79649	20502.6165	2	14	1	1	10	0	0	161	160	63	2	3	2	3.17	24.51	0.06	1	2	179	60	2	1	2	121	78	5.2	2	2	2	2	2	2	1	5.39	1.141001855	76	2	119	2	0	0	10	249
1	1594	13326	48168.92605	26410.24162	51211.02562	26492.03156	2	27	1	0	0	0	0	212	212	63	2	2	1	5	27.41	0.2	3	2	302	32	2	2	2	131	84	6	2	2	2	2	2	2	2	5.81	1.058519793	28	3	270	2	1	0	0	249
1	1595	13360	11003.32972	6229.035391	11520.08006	7559.097051	2	15	1	1	1	0	0	121	120	85	1	3	2	3.73	29.1	0.11	1	2	145	47	2	1	2	124	67	5.6	2	2	2	2	2	2	2	5.04	1.220238095	37	3	98	2	0	0	1	121
1	1596	13363	42760.54341	23366.28608	52184.98892	22762.19835	1	26	1	1	2	0	0	70	69	66	1	1	1	1.4	21.45	3.94	1	1	325	51	1	1	2	124	79	5.7	2	2	2	2	2	2	2	5.41	1.136783734	29	2	274	2	1	0	2	249
1	1597	13370	16989.41429	8281.131474	22622.93907	13021.99464	1	14	1	1	2	0	0	22	21	83	2	2	2	3.35	38.14	0.45	3	1	223	41	2	1	1	150	48	5	1	2	2	2	2	2	2	16	0.384375	36	2	182	2	1	1	2	249
1	1598	13406	20638.69756	11683.66129	22022.70585	14123.66822	2	16	1	1	5	0	0	68	68	85	1	3	1	5	24.14	0.35	1	1	156	100	1	1	2	143	59	5	2	2	2	2	2	2	1	4.95	1.242424242	29	3	56	2	0	0	1	68
1	1599	13411	36625.30114	20307.0867	38345.33837	21926.78799	2	19	1	1	2	0	0	208	207	79	1	1	1	3.01	25.86	0.06	1	2	194	56	2	2	2	129	49	5.8	2	2	2	2	2	2	2	4.47	1.375838926	44	2	138	2	0	0	2	249
1	1600	13463	11003.32972	6229.035391	11606.20931	7351.986288	2	14	1	1	10	0	0	123	123	80	1	1	1	1.85	28.41	0.29	1	2	139	38	1	1	1	110	48	5.6	2	2	2	2	2	2	2	6.04	1.018211921	43	2	101	2	0	0	10	249
1	1601	13471	41586.75493	25851.48681	51856.22161	31363.51809	2	19	1	1	1	0	0	157	156	76	2	3	1	1.81	28.94	0.75	3	2	222	58	2	2	1	167	67	7.8	1	2	2	2	2	2	1	6.4	0.9609375	89	2	164	2	1	0	1	157
1	1602	13478	11320.94473	6123.094132	12102.97069	6379.240208	2	15	1	1	1	0	0	72	71	66	1	2	1	1.3	26.95	0.35	3	2	245	34	1	2	2	156	75	11.9	2	2	2	2	2	2	2	4.32	1.423611111	61	2	211	2	1	0	1	72
1	1603	13486	27124.08945	15039.09098	36442.50218	17933.41159	1	23	1	1	6	0	0	132	131	75	1	1	1	4.78	28	0.04	1	2	160	30	1	1	2	113	70	5.4	2	2	2	2	2	2	2	6.27	0.980861244	39	3	130	2	0	0	6	249
1	1604	13488	18273.73761	10131.96786	20922.73958	10894.64685	2	27	1	1	10	0	0	159	158	70	1	1	2	1.12	26.96	0.08	1	2	244	41	1	1	2	179	87	6.2	2	2	2	2	2	2	2	6.46	0.952012384	36	1	203	2	1	0	10	249
1	1605	13489	8626.474429	4618.814872	9459.129142	4863.679588	1	20	1	1	6	0	0	57	56	74	2	2	2	1.26	29.93	0.68	3	2	201	80	2	2	1	182	108	5.9	2	2	2	2	2	2	2	8.69	0.707710012	36	1	121	2	0	0	6	249
1	1606	13490	9591.720347	5187.818507	10200.20318	5443.688294	1	28	1	0	0	0	0	220	219	71	1	3	1	5	25.84	0.15	1	2	149	59	2	2	1	183	63	5.3	2	2	1	1	2	2	2	5.7	1.078947368	52	3	90	1	0	0	0	249
1	1607	13505	1853.76619	932.644281	1881.452434	1020.115603	2	25	1	0	0	0	0	208	207	63	1	1	1	1.06	27.75	0.04	3	2	246	36	1	1	2	129	82	5.5	2	2	2	2	2	2	2	5.97	1.030150754	3	1	210	2	1	0	0	249
1	1608	13510	42862.12515	23500.60869	53446.53278	26816.50024	1	19	1	1	1	1	1	87	87	68	2	1	1	3.88	28.74	0.62	2	2	191	41	2	2	1	177	82	7.3	1	2	2	2	2	2	1	8.29	0.74185766	56	3	150	2	0	0	1	87
1	1609	13511	12401.59256	7020.598393	13081.08388	8286.249776	1	27	1	1	3	0	0	84	83	80	1	3	2	2.91	26.3	0.2	1	2	219	57	1	1	1	142	72	5.3	2	1	1	2	1	2	2	5.41	1.136783734	51	2	162	1	1	0	3	249
1	1610	13519	11619.72691	6221.471806	15366.15289	8044.508941	2	21	1	1	10	0	0	69	69	63	2	3	2	5	33.9	1.46	3	2	333	46	1	1	2	124	79	4.8	2	2	1	2	2	2	1	9.31	0.660580021	46	3	287	1	1	1	10	249
1	1611	13525	28822.9742	15981.04637	30176.59006	17255.70097	2	15	1	0	0	0	0	218	217	70	1	3	1	5	28.34	0.42	1	2	193	58	1	1	2	110	57	5	2	2	2	2	2	2	2	3.96	1.553030303	69	3	135	2	0	0	0	249
1	1612	13526	16693.14464	8136.721086	19143.46292	11781.1521	2	14	1	1	10	0	0	66	65	81	2	1	2	1.75	24.63	0.2	1	2	284	51	1	1	2	130	75	5.9	2	2	2	2	2	2	2	5.82	1.056701031	48	2	233	2	1	0	10	249
1	1613	13539	33779.89887	18458.85758	35630.72149	18991.33868	2	26	1	0	0	0	0	228	227	62	1	3	1	5	22.17	0.04	1	2	244	59	2	1	2	129	82	6.1	2	2	2	2	2	2	2	6.76	0.909763314	76	3	185	2	1	0	0	249
1	1614	13545	2739.889969	1421.528515	2771.21735	1417.808105	1	28	1	1	6	0	0	129	128	81	2	1	2	1.13	25.15	0.12	1	2	133	39	1	1	1	158	56	5.2	2	2	2	2	2	2	2	11.66	0.527444254	3	1	94	2	0	0	6	249
1	1615	13548	14875.63567	7964.761018	17468.49165	9081.85681	1	16	1	1	1	0	1	90	90	78	2	1	4	0.04	26.8	2.13	1	2	249	50	2	2	2	197	85	5.8	2	2	2	2	2	2	2	13.91	0.442127965	10	1	199	2	1	0	1	90
1	1616	13556	34930.91115	19367.62345	36844.79848	23086.74614	2	27	1	1	4	0	0	113	112	72	1	1	3	0.66	20.83	0.03	3	2	188	68	1	1	2	112	78	5.5	2	2	2	2	2	2	2	9.74	0.631416838	31	1	120	2	0	0	4	249
1	1617	13560	62369.21959	34196.03247	83050.24709	42549.60453	2	16	1	0	0	0	0	226	225	65	2	1	1	1.8	34.34	0.89	3	1	209	57	2	2	2	140	63	5.5	2	2	1	2	2	2	2	6.57	0.936073059	56	2	152	1	0	1	0	249
1	1618	13562	16693.14464	8136.721086	18538.40624	10741.69285	1	23	1	1	10	0	0	152	151	80	2	3	2	3.14	27.3	0.07	1	2	154	38	1	2	1	135	67	6.5	1	2	2	1	2	2	2	5.69	1.080843585	42	2	116	1	0	0	10	249
1	1619	13571	20182.79513	9843.939176	25628.92715	14840.00215	2	23	1	1	1	0	0	44	42	85	2	1	2	1.51	23.88	1.01	1	2	189	55	2	2	2	127	32	5.7	2	1	2	2	2	2	2	42.38	0.145115621	12	2	134	1	0	0	1	44
1	1620	13582	37403.49781	20507.73177	39909.79649	20502.6165	1	23	1	1	6	0	0	121	120	64	2	3	1	5	25.18	0.24	1	2	233	66	1	1	2	123	78	5.2	2	2	2	2	2	2	2	4.94	1.244939271	55	3	167	2	1	0	6	249
1	1621	13583	40063.78283	21966.32293	44492.43672	22946.29852	2	17	1	0	0	0	0	211	210	69	2	3	1	5	33.44	0.62	1	2	216	46	1	1	1	129	78	5.7	2	2	2	2	2	2	2	7.32	0.840163934	57	3	170	2	1	1	0	249
1	1622	13604	33300.15516	18257.93548	40704.25564	19561.55162	1	21	1	0	0	0	0	206	205	67	2	1	1	1.89	26.02	0.2	1	2	246	80	2	1	2	138	76	5.4	2	2	2	2	2	2	2	5.68	1.082746479	51	2	166	2	1	0	0	249
1	1623	13620	30798.45969	19145.18158	37646.32238	21808.57959	1	23	1	1	2	0	0	202	201	73	2	1	1	1.72	28.38	0.14	2	1	226	59	2	1	1	142	79	5.7	2	2	2	2	2	2	2	6.06	1.014851485	45	2	167	2	1	0	2	249
1	1624	13626	9525.385495	5281.399006	9972.727008	5702.645488	2	17	1	0	0	0	0	211	209	74	1	3	1	3.35	26.26	0.09	1	2	234	65	1	1	2	125	76	5.7	2	2	2	2	2	2	2	4.36	1.410550459	58	2	169	2	1	0	0	249
1	1625	13629	62369.21959	34196.03247	76128.02521	39639.75442	2	16	1	0	0	0	0	206	205	64	2	3	2	5	28.56	0.18	1	2	209	64	2	2	1	121	57	5.3	2	2	2	2	2	2	2	5.5	1.118181818	73	3	145	2	0	0	0	249
1	1626	13639	12738.10179	6820.275708	15441.07667	8215.684629	2	25	1	1	9	0	0	19	18	71	2	1	3	0.7	30.77	0.72	2	1	174	56	2	2	1	122	68	4.9	2	2	2	2	2	1	2	15.8	0.389240506	3	1	118	1	0	1	9	249
1	1627	13643	8520.603385	4705.371965	9028.572897	4774.510958	1	24	1	1	5	0	1	147	146	70	1	1	1	0.84	30.65	1.57	1	2	232	37	2	2	1	144	92	8	2	2	2	2	2	2	2	5.14	1.196498054	30	1	195	2	1	1	1	147
1	1628	13658	9387.627487	5077.431978	10036.10415	5289.835095	1	21	1	0	0	0	0	205	204	65	1	2	3	1.63	25.83	0.72	1	2	156	53	1	1	2	134	66	5.5	2	2	2	2	2	2	2	6.22	0.988745981	48	2	103	2	0	0	0	249
1	1629	13660	15906.49103	7753.283383	21180.92897	12191.95891	1	22	1	1	5	0	0	115	114	81	2	3	2	3.21	26.31	0.23	3	2	228	109	1	1	1	160	68	5.7	2	2	2	2	2	2	2	9.13	0.673603505	43	2	119	2	0	0	1	115
1	1630	13665	31784.54399	17368.50584	33145.3622	17513.68164	2	19	1	0	0	0	0	223	222	62	1	1	1	1.03	20.48	0.03	3	1	226	55	1	2	1	201	119	5.7	2	2	2	2	2	2	2	3.69	1.666666667	42	1	171	2	1	0	0	249
1	1631	13673	3975.285942	2092.98005	4219.678215	2255.49814	2	17	1	0	0	0	0	211	211	75	1	3	1	4.77	24	0.06	1	1	182	44	1	2	2	129	56	6.3	1	2	1	1	2	2	2	7.16	0.858938547	45	3	138	1	0	0	0	249
1	1632	13684	35640.88225	19541.31821	47459.05266	24314.96586	1	22	1	0	0	0	0	220	220	60	2	3	1	5	23.04	1.14	1	1	194	61	2	1	2	127	66	5	2	2	2	2	2	2	2	6.48	0.949074074	91	3	133	2	0	0	0	249
1	1633	13692	10265.33824	5668.874911	11270.95166	6117.007101	2	15	1	0	0	0	0	219	218	65	1	3	1	2.33	31.62	0.73	1	2	181	63	1	1	1	126	72	6.4	2	2	2	2	2	2	1	9.32	0.659871245	35	2	118	2	0	1	0	249
1	1634	13702	6723.9914	3713.220672	7124.85299	3767.781361	1	21	1	0	0	0	0	205	204	69	1	3	1	4.44	29.82	0.38	1	2	158	45	1	1	1	144	90	5.5	2	2	1	2	1	2	1	5.11	1.203522505	73	3	113	1	0	0	0	249
1	1635	13712	33863.78748	18504.69809	35719.20641	21610.11095	1	21	1	0	0	0	0	206	205	68	1	1	1	1.89	36.84	1.12	3	2	205	39	1	1	2	103	58	7.9	2	2	1	1	1	2	2	7.28	0.84478022	33	2	166	1	1	1	0	249
1	1636	13715	14875.63567	7964.761018	19671.82998	10298.62277	1	16	1	0	0	0	0	227	226	60	2	1	1	0.68	32.85	0.93	1	1	249	68	1	2	1	161	94	6.4	1	1	2	2	2	2	2	6.47	0.950540958	27	1	181	1	1	1	0	249
1	1637	13724	5765.58445	2900.710668	7705.821204	3465.583009	1	22	1	0	0	0	0	220	218	64	1	1	1	1.74	26.19	0.06	3	2	184	36	1	1	2	131	68	5.8	1	2	2	2	2	2	2	6.5	0.946153846	43	2	148	2	0	0	0	249
1	1638	13730	30143.3512	16713.1362	36093.25073	18766.09634	2	14	1	1	1	0	0	77	76	77	1	3	4	1.79	26.44	0.55	1	2	203	57	1	1	1	129	70	5.7	2	2	2	2	2	2	1	8.32	0.739182692	47	2	146	2	0	0	1	77
1	1639	13731	42862.12515	23500.60869	45734.19044	23494.7469	1	19	1	0	0	0	0	219	218	65	2	3	1	5	20.66	0.2	1	2	238	95	1	2	2	127	85	5.4	2	2	2	2	2	2	2	4.78	1.286610879	67	3	143	2	0	0	0	249
1	1640	13735	2617.163571	1377.931355	2642.014963	1425.66891	1	17	1	1	2	0	0	120	119	85	1	3	1	5	27.66	0.13	1	2	194	43	2	1	1	177	88	5.5	2	2	2	2	2	2	2	8.36	0.735645933	38	3	151	2	0	0	2	249
1	1641	13740	3590.327809	1890.300368	3624.419924	1955.788621	2	25	1	1	1	0	1	120	119	61	1	1	1	1.64	30.57	0.09	1	2	207	37	1	1	2	138	82	7.1	2	2	2	2	2	2	2	6.5	0.946153846	20	2	170	2	1	1	1	120
1	1642	13746	12801.41114	7246.937523	13502.80877	8553.392612	1	17	1	1	3	0	0	167	165	80	1	3	1	3.02	25.61	0.13	1	2	212	34	2	1	2	127	90	5.5	2	2	2	2	2	2	2	5.96	1.031879195	39	2	178	2	1	0	3	249
1	1643	13749	11878.95719	6424.903114	12699.52942	6693.6747	1	16	1	1	2	0	0	29	28	75	1	1	4	1.19	25.3	0.04	1	1	192	58	1	2	1	129	50	7.1	1	2	2	2	2	2	2	7.16	0.858938547	40	1	134	2	0	0	2	249
1	1644	13751	3613.505353	1874.783644	3883.171306	1819.777878	1	17	1	1	3	0	0	148	147	71	2	3	2	0.82	36.49	0.32	2	1	149	40	1	2	1	145	61	6	1	2	1	2	1	1	1	9.49	0.64805058	37	1	109	1	0	1	3	249
1	1645	13765	60831.41964	33352.88168	74250.98275	38662.38108	2	22	1	0	0	0	0	217	216	69	2	3	1	3.94	22.25	0.99	3	1	218	61	2	1	1	157	76	5.5	2	2	2	2	2	2	2	5.21	1.180422265	63	3	157	2	0	0	0	249
1	1646	13782	35757.41274	22227.80511	39710.04013	24686.98849	2	18	1	0	0	0	0	213	212	75	2	3	2	5	27.15	0.21	1	2	250	60	2	2	2	190	20	5.6	2	2	2	2	2	2	2	5.9	1.042372881	58	3	190	2	1	0	0	249
1	1647	13787	11878.95719	6424.903114	12699.52942	6693.6747	1	16	1	1	2	0	0	34	33	67	1	3	3	4.02	22.32	0.07	1	2	178	101	1	1	2	101	69	5.9	2	2	2	2	2	2	2	6.26	0.982428115	40	3	77	2	0	0	2	249
1	1648	13796	37655.78082	20878.44146	39424.21256	22543.71424	2	16	1	1	2	0	0	5	4	71	1	3	1	2.09	25.64	1.17	3	2	211	60	1	1	2	141	64	6.7	2	2	2	2	2	2	1	5.4	1.138888889	44	2	151	2	0	0	2	249
1	1649	13800	11003.32972	6229.035391	13175.24172	7860.651023	1	23	1	1	10	0	0	29	29	83	1	3	2	1.05	22.59	0.3	3	1	214	35	1	2	2	151	75	6.4	1	1	1	2	1	1	2	12.17	0.505341002	12	1	179	1	1	0	10	249
1	1650	13804	20129.82174	11395.58436	23782.5384	13967.51496	2	22	1	1	5	0	0	58	58	84	1	1	1	2.35	24.49	0.19	1	2	163	64	1	1	1	150	60	5.8	2	2	2	2	2	1	2	7.16	0.858938547	21	2	99	1	0	0	1	58
1	1651	13814	54141.69657	29685.01492	60126.52421	31009.34171	2	20	1	1	6	0	0	182	181	65	2	2	1	4.19	34.2	1.17	1	2	185	78	2	2	1	129	66	6	2	2	2	2	2	2	2	5.51	1.11615245	38	3	107	2	0	1	6	249
1	1652	13831	17916.11484	10142.39474	18757.51092	12308.06077	2	20	1	1	10	0	0	40	39	81	1	2	1	1.88	24.06	0.36	1	2	159	33	1	1	2	128	59	6.1	2	2	1	1	2	2	1	5.33	1.153846154	30	2	126	1	0	0	10	249
1	1653	13833	3120.994172	1570.196598	3300.960767	1636.280953	1	15	1	1	10	0	0	116	114	81	1	1	1	1.96	26.11	0.54	3	2	170	33	1	2	2	168	59	6	1	2	2	2	2	2	2	7.72	0.796632124	21	2	137	2	0	0	10	249
1	1654	13835	42980.31691	26717.7638	57232.17258	35345.66624	2	22	1	1	6	0	0	142	141	72	2	3	1	5	27.45	0.13	3	2	201	64	2	2	2	114	70	5.5	2	2	2	2	2	2	2	7.49	0.821094793	47	3	137	2	0	0	6	249
1	1655	13838	7789.552712	4409.701496	8216.34737	5907.684789	2	14	1	1	1	0	0	117	116	82	1	1	1	1.14	28.49	0.07	3	2	218	43	2	1	2	176	68	6.5	1	2	2	2	2	1	2	6.73	0.913818722	9	1	175	1	1	0	1	117
1	1656	13849	12001.33755	6491.094274	14321.48455	7110.425019	2	18	1	1	1	0	0	67	66	78	1	1	1	0.8	27.17	0.13	3	1	226	43	2	2	1	127	61	5	2	2	2	1	2	1	1	14.59	0.42152159	3	1	183	1	1	0	1	67
1	1657	13856	36244.13328	19805.42621	37946.26969	20950.77947	1	22	1	0	0	0	0	220	219	66	1	3	1	5	28.66	0.41	3	2	247	46	2	1	1	157	69	5.7	2	2	2	2	2	2	2	5.82	1.056701031	55	3	201	2	1	0	0	249
1	1658	13865	6035.707755	3416.841826	6440.455657	4130.412471	1	17	1	1	10	1	1	192	192	81	1	3	1	1.26	28.18	0.34	2	1	243	55	1	1	2	105	66	6.1	2	2	2	2	2	2	1	8.03	0.765877958	51	1	188	2	1	0	10	249
1	1659	13867	6033.607598	3200.113767	6404.541186	3448.599831	2	27	1	1	7	1	0	58	57	81	1	1	2	0.93	27.88	0.3	3	2	226	32	1	1	2	149	70	6.6	1	2	2	2	2	2	2	9.51	0.646687697	11	1	194	2	1	0	1	58
1	1660	13876	3382.085738	1793.795661	3706.556145	1987.851734	1	22	1	0	0	0	0	220	218	60	1	3	1	5	29.53	0.2	1	2	289	38	2	1	1	136	80	7.9	2	2	2	2	2	2	2	4.84	1.270661157	63	3	251	2	1	0	0	249
1	1661	13883	34712.21514	21578.08113	46222.44856	28546.23835	2	19	1	1	8	0	0	193	192	77	2	3	2	1.75	22.1	0.52	1	2	201	48	2	2	2	149	82	5.5	2	2	2	2	2	2	1	6.5	0.946153846	41	2	153	2	0	0	8	249
1	1662	13889	7415.433688	4010.742884	8146.827193	4199.04651	1	21	1	1	2	0	0	21	21	66	1	3	3	0.76	23.66	1.03	3	1	122	26	1	1	1	141	59	5.4	1	2	2	2	2	2	1	9.61	0.639958377	21	1	96	2	0	0	2	249
1	1663	13891	4634.249272	2439.922917	4678.253989	2524.452494	2	24	1	1	2	0	0	84	83	61	1	3	1	3.01	28.77	0.14	3	2	230	37	1	1	2	114	72	5.8	2	2	2	2	2	2	2	5.42	1.134686347	52	2	193	2	1	0	2	249
1	1664	13918	14734.37341	8341.196327	17642.74418	11542.29197	1	14	1	1	10	0	1	127	126	84	1	1	1	2.43	32.99	0.07	3	1	226	43	2	1	2	155	24	5.5	2	2	2	2	2	2	1	6.08	1.011513158	32	2	183	2	1	1	10	249
1	1665	13929	2739.889969	1493.615219	2898.638678	1532.496063	1	28	1	0	0	0	0	208	206	78	2	1	2	1.26	31.82	1.58	3	2	209	51	2	1	1	155	56	5.2	2	2	2	2	2	1	2	5.54	1.110108303	31	1	158	1	0	1	0	249
1	1666	13935	49187.68331	26878.36468	58896.68254	29567.01145	2	14	1	0	0	0	0	224	224	63	1	1	1	4.19	31.08	0.64	3	2	200	50	1	1	1	107	67	8.8	2	2	1	1	1	2	2	12.23	0.502861815	15	3	150	1	0	1	0	249
1	1667	13936	1955.828695	983.992726	2028.897783	1163.053157	1	17	1	1	1	0	0	16	15	74	1	1	1	1.26	31.63	2.5	2	2	152	36	1	1	1	135	76	5.4	2	1	2	2	1	1	2	10.06	0.611332008	21	1	116	1	0	1	1	16
1	1668	13945	14734.37341	8341.196327	15541.67931	9844.92095	1	14	1	1	10	0	0	77	76	83	1	3	1	2.51	24.07	0.37	3	2	188	42	1	1	1	128	63	6.6	2	2	2	2	2	2	1	6.83	0.900439239	48	2	146	2	0	0	10	249
1	1669	13951	36244.13328	19805.42621	38229.97291	20376.75166	1	22	1	0	0	0	0	220	220	65	1	3	1	5	31.29	0.27	3	2	222	36	1	1	2	145	79	5.8	2	2	2	2	2	2	2	6.32	0.973101266	59	3	186	2	1	1	0	249
1	1670	13955	39128.5253	21453.53639	48790.95478	24480.5899	2	21	1	1	7	1	0	99	97	68	2	1	1	2.51	30.41	0.05	2	2	158	54	1	1	1	138	56	6.9	1	2	2	2	2	2	1	10.63	0.57855127	32	2	104	2	0	1	1	99
1	1671	13967	14734.37341	8341.196327	15722.44423	10083.16542	1	14	1	1	2	0	0	166	165	81	1	3	1	1.8	24.55	0.04	1	2	184	47	1	1	1	96	54	5.5	2	2	2	2	2	2	1	6.45	0.953488372	40	2	137	2	0	0	2	249
1	1672	13980	33300.15516	18257.93548	35403.22027	18314.47852	1	21	1	0	0	0	0	205	205	65	2	3	1	3.42	30.16	0.02	3	1	289	101	2	1	2	135	78	5.6	2	2	2	2	2	2	2	5.28	1.164772727	64	2	188	2	1	1	0	249
1	1673	13984	39662.83406	24655.52394	39731.92469	24612.17583	2	27	1	0	0	0	0	212	212	73	2	2	2	1.71	29.12	0.47	3	1	182	46	2	2	1	150	59	5.8	2	2	2	2	2	2	2	8.52	0.721830986	46	2	136	2	0	0	0	249
1	1674	14036	14734.37341	8341.196327	15426.34508	10122.25948	1	14	1	1	2	0	0	32	31	83	1	1	1	2.68	28.58	0.28	1	2	224	53	2	1	2	133	78	5.5	2	2	2	2	2	2	2	5.74	1.071428571	29	2	171	2	1	0	2	249
1	1675	14069	43587.60163	23818.22793	52191.21867	28730.29129	1	19	1	1	1	1	0	93	91	61	1	1	6	1.75	32.19	0.72	3	2	127	36	1	1	2	102	40	6.6	1	2	2	2	2	2	2	11.58	0.531088083	12	2	91	2	0	1	1	93
1	1676	14071	51360.29702	28065.57863	54174.36109	32775.47492	2	19	1	0	0	0	0	223	222	69	1	3	1	2.58	27.91	0.09	3	2	150	19	2	2	2	139	78	5.5	2	2	2	2	2	2	2	4.36	1.410550459	46	2	131	2	0	0	0	249
1	1677	14073	53340.61797	29147.71516	56917.58096	30714.25143	2	20	1	1	1	0	1	154	152	62	1	2	1	5	27.03	0.26	3	2	174	29	1	1	1	133	63	5.5	2	2	2	2	2	2	2	7.28	0.84478022	44	3	145	2	0	0	1	154
1	1678	14074	18766.35302	9147.26276	22906.25737	13400.2967	1	18	1	1	10	0	0	102	102	83	2	3	2	2.2	26.86	0.79	1	2	275	95	2	2	2	174	61	5.3	2	2	1	2	1	2	2	13.91	0.442127965	53	2	180	1	1	0	10	249
1	1679	14076	28306.98499	17596.41141	30144.60725	18373.72633	2	17	1	0	0	0	0	211	210	75	2	3	1	5	30.96	0.09	1	2	238	74	2	1	2	140	57	5.6	2	2	2	2	2	2	2	6.06	1.014851485	64	3	164	2	1	1	0	249
1	1680	14079	30798.45969	19145.18158	32862.17414	20350.14033	2	15	1	0	0	0	0	219	218	72	2	3	3	2.84	26.96	0.56	1	1	146	38	1	1	1	126	67	5.2	2	2	2	2	2	2	2	6.72	0.915178571	55	2	108	2	0	0	0	249
1	1681	14096	5758.637426	2987.735786	6188.388679	2900.076234	2	27	1	0	0	0	0	212	211	67	2	1	1	1.55	37.35	2.09	1	2	207	32	2	1	2	118	60	6	2	2	2	2	2	2	2	9.12	0.674342105	51	2	175	2	1	1	0	249
1	1682	14104	12525.56006	6706.475926	14708.7927	7647.091221	1	24	1	0	0	0	0	212	211	60	2	1	1	4.91	27.54	0.06	3	2	234	65	2	2	1	120	71	5.4	2	2	2	2	2	2	2	5.23	1.175908222	64	3	169	2	1	0	0	249
1	1683	14111	1913.811632	1015.050258	1942.394662	1011.239502	2	28	1	0	0	0	0	214	213	62	1	1	2	2.13	25.66	0.69	3	1	235	43	1	1	2	123	66	7.8	1	2	2	2	2	2	2	5.72	1.075174825	20	2	192	2	1	0	0	249
1	1684	14115	15066.96296	8067.202097	14989.25994	7870.984287	2	24	1	0	0	0	0	214	213	66	2	2	2	5	27.15	0.01	3	2	207	75	2	2	2	119	69	5.5	2	2	2	2	2	2	2	6.95	0.884892086	44	3	132	2	0	0	0	249
1	1685	14137	11822.97557	6693.040663	12378.21901	8122.179561	2	25	1	1	10	0	0	81	80	85	1	3	1	5	25.33	0.24	3	2	274	60	2	1	2	105	27	5.4	2	2	2	2	2	2	2	6.09	1.009852217	43	3	214	2	1	0	10	249
1	1686	14138	14929.7382	7277.18583	16580.07271	9606.977327	2	21	1	1	10	0	0	65	65	80	2	3	2	1.69	18.37	0.13	1	1	246	88	1	1	2	157	76	5.8	2	2	2	2	2	2	2	7.78	0.790488432	48	2	158	2	0	0	10	249
1	1687	14146	30678.81734	16820.69843	40851.61523	20929.73993	2	20	1	0	0	0	0	224	223	68	2	1	1	0.9	23.04	0.24	3	1	166	54	2	2	1	161	74	6.8	1	2	2	2	2	2	2	4.98	1.234939759	45	1	112	2	0	0	0	249
1	1688	14149	12525.56006	6706.475926	12460.96351	6543.354933	1	24	1	0	0	0	0	215	214	66	2	1	2	0.03	21.14	0.06	3	1	252	75	1	2	1	142	96	4.9	2	2	2	2	2	2	2	7.63	0.806028834	11	1	177	2	1	0	0	249
1	1689	14152	16078.0843	8608.579958	17629.99207	9280.055195	2	20	1	0	0	0	0	224	223	61	2	3	6	3.05	48.18	2.83	3	2	193	68	2	2	1	135	79	5.4	2	2	2	2	2	2	2	6.64	0.926204819	58	2	125	2	0	1	0	249
1	1690	14153	25839.8068	16062.74464	34408.03579	21249.84767	2	18	1	1	10	0	0	159	159	72	2	2	1	0.82	29.92	0.28	3	1	209	51	1	1	1	159	86	5.5	2	2	2	2	2	2	2	7.35	0.836734694	59	1	158	2	0	0	10	249
1	1691	14166	2806.700359	1530.03603	3758.414728	1762.155923	2	17	1	1	1	0	1	188	188	77	2	1	1	0.83	29.72	0.42	1	2	225	61	2	2	1	200	99	5.4	2	2	2	2	2	2	2	7.85	0.78343949	22	1	164	2	1	0	1	188
1	1692	14217	3185.562892	1689.563582	4257.569774	2018.582172	2	15	1	0	0	0	0	219	218	65	1	1	4	2.01	22.97	0.13	1	2	159	37	2	1	2	107	60	5.8	2	2	2	1	2	2	2	7.21	0.852981969	10	2	122	1	0	0	0	249
1	1693	14229	14980.33123	8480.434173	15801.11331	10009.26016	1	15	1	1	10	0	0	41	41	85	1	3	1	1.51	30.88	0.03	1	1	205	51	2	1	2	125	67	5.9	2	2	2	2	2	2	2	25.84	0.238003096	21	2	154	2	0	1	10	249
1	1694	14230	29231.79182	16207.7174	35001.76155	19955.55634	1	18	1	1	3	0	0	49	49	76	1	1	2	1.54	19.68	0.32	3	2	186	58	1	1	2	114	36	5.2	2	2	2	2	1	2	2	8.56	0.718457944	29	2	128	1	0	0	3	249
1	1695	14237	14861.82681	7244.083855	15857.67423	9152.571999	1	21	1	1	10	0	0	131	131	84	2	3	2	3.21	20.38	1.01	1	2	196	74	2	2	2	182	68	5.3	2	2	2	2	2	2	2	8.11	0.758323058	33	2	122	2	0	0	10	249
1	1696	14238	23356.47056	12950.1153	24453.36253	13983.02163	1	17	1	1	6	0	0	128	127	79	1	3	1	5	26.92	0.33	3	2	215	58	2	1	2	136	78	5.7	2	2	2	2	2	2	2	5.25	1.171428571	61	3	157	2	0	0	6	249
1	1697	14256	4634.249272	2439.922917	4678.253989	2524.452494	2	27	1	1	3	0	0	152	152	70	1	3	1	5	26.48	0.43	3	1	197	44	1	1	2	150	65	5.4	2	2	2	2	2	2	2	8.84	0.695701357	52	3	153	2	0	0	3	249
1	1698	14268	6033.607598	3200.113767	6612.459604	3546.307887	2	27	1	0	0	0	0	212	212	68	1	3	1	4.53	33.61	0.39	1	2	220	41	1	1	2	131	86	5.7	2	2	2	2	2	2	2	6.38	0.963949843	48	3	179	2	1	1	0	249
1	1699	14276	51360.29702	28065.57863	53772.33515	29688.61878	2	19	1	0	0	0	0	223	222	67	1	3	1	4.13	21.56	0.04	2	1	182	46	2	2	2	116	66	4.8	2	2	2	2	2	2	2	5.22	1.17816092	64	3	136	2	0	0	0	249
1	1700	14279	37403.49781	20507.73177	39909.79649	20502.6165	1	23	1	0	0	0	0	225	224	65	2	3	1	3.23	23.25	0.26	1	2	244	65	2	1	2	129	72	5.4	2	2	2	2	2	2	2	4.93	1.247464503	68	2	179	2	1	0	0	249
1	1701	14285	3311.331778	1685.106314	3300.828862	1618.320622	2	25	1	0	0	0	0	209	208	60	2	1	4	4.31	29.75	0.95	3	2	152	48	1	1	2	138	72	5.3	2	2	2	2	2	2	2	6.28	0.979299363	51	3	104	2	0	0	0	249
1	1702	14308	29347.10226	18242.97732	31313.5655	19391.15317	1	22	1	1	1	0	0	137	136	71	2	3	1	5	29.39	0.38	1	1	268	51	1	1	2	130	67	5.6	2	2	2	2	2	2	2	5.52	1.114130435	58	3	217	2	1	0	1	137
1	1703	14313	42048.83258	23054.69354	46696.91403	24083.22422	1	26	1	1	2	0	0	72	71	69	2	3	1	3.45	39.77	1.39	1	1	186	56	1	2	1	148	79	5.1	2	2	2	2	2	2	1	6	1.025	65	2	130	2	0	1	2	249
1	1704	14319	16989.41429	8281.131474	22622.93907	13021.99464	1	14	1	1	3	0	0	40	38	81	2	1	1	2.68	32.63	0.06	1	2	221	52	2	1	2	171	76	6	1	2	2	2	2	2	1	17.24	0.356728538	31	2	169	2	1	1	3	249
1	1705	14329	2710.129015	1477.391424	2867.153379	1515.84994	1	17	1	1	1	0	0	121	121	64	2	1	2	3.39	27.11	0.23	3	2	192	45	2	2	2	150	77	5.4	2	2	2	2	2	2	2	8.09	0.760197775	14	2	147	2	0	0	1	121
1	1706	14334	47739.45374	26174.76892	53016.57694	27342.49438	2	15	1	1	2	0	0	206	206	62	2	2	1	5	25.23	0.04	3	1	245	82	1	2	2	113	64	5.7	2	2	2	2	2	2	1	4.84	1.270661157	69	3	163	2	1	0	2	249
1	1707	14347	13655.66309	7311.559347	18058.5145	9454.017694	1	25	1	1	1	0	0	117	115	62	2	1	5	0.92	24.52	1.27	2	1	237	36	1	1	1	131	55	5.7	2	2	1	2	2	2	2	5.76	1.067708333	33	1	201	1	1	0	1	117
1	1708	14348	12801.41114	7246.937523	13502.80877	8553.392612	1	17	1	1	1	0	0	130	130	81	1	3	1	2.51	22.56	0.47	1	2	174	45	1	1	2	124	71	5.2	2	2	2	2	2	2	2	7.26	0.847107438	34	2	129	2	0	0	1	130
1	1709	14353	30555.24523	16941.51296	32229.38698	17791.57329	2	18	1	1	10	0	0	191	190	70	1	2	3	3.39	20.77	0.14	1	2	206	73	1	2	2	105	76	5.5	2	2	2	2	2	2	2	8.66	0.710161663	42	2	133	2	0	0	10	249
1	1710	14359	59931.36014	32749.19341	62745.92186	34643.08829	2	22	1	0	0	0	0	217	216	61	1	3	1	2.68	31.13	0.18	1	2	201	51	1	1	2	138	67	5.3	2	2	2	2	2	2	2	5.38	1.143122677	61	2	150	2	0	1	0	249
1	1711	14364	10484.80495	5935.49614	12795.66129	8168.381293	1	22	1	1	8	0	0	60	59	81	1	3	2	1.4	20.85	0.54	3	2	193	56	1	1	2	165	88	7.4	1	2	1	2	2	2	2	8.21	0.74908648	34	2	137	1	0	0	8	249
1	1712	14379	12413.70349	7027.454446	12996.68933	8527.999416	1	24	1	1	1	0	0	38	36	85	1	3	1	5	26.86	0.12	1	2	235	90	1	1	2	166	66	5.2	2	2	2	2	1	2	2	8.34	0.737410072	50	3	145	1	0	0	1	38
1	1713	14399	1913.811632	1015.050258	2249.261954	1232.83035	2	28	1	0	0	0	0	214	213	60	1	3	1	1.93	21.02	0.1	1	1	220	96	1	1	2	122	72	14.1	1	2	2	2	2	2	2	5.96	1.031879195	37	2	124	2	0	0	0	249
1	1714	14402	10771.31956	5948.295304	10736.3711	5770.18971	1	16	1	1	1	0	0	51	50	74	1	1	1	2.01	16.85	1.15	3	2	191	63	1	1	1	151	85	5.9	2	2	2	2	2	2	2	9.41	0.653560043	15	2	128	2	0	0	1	51
1	1715	14424	19113.12959	9316.29168	20393.84434	11770.71277	1	16	1	1	10	0	0	53	52	84	2	3	2	3.56	18.32	0.8	3	2	203	57	2	2	2	135	57	5.8	2	2	2	2	2	2	2	13.1	0.469465649	34	3	146	2	0	0	10	249
1	1716	14429	27124.08945	15039.09098	33102.25256	18415.3015	1	23	1	0	0	0	0	224	223	73	1	3	1	5	30.73	0.11	3	2	159	44	2	1	1	144	83	5.3	2	2	2	2	2	2	1	5.76	1.067708333	32	3	115	2	0	1	0	249
1	1717	14435	25845.88433	14330.38357	28675.33145	15339.70812	1	22	1	1	10	0	0	126	125	79	1	2	2	1.37	22.39	0.05	1	2	166	54	2	1	1	174	73	5.6	2	2	2	2	1	2	1	4.12	1.492718447	48	2	112	1	0	0	10	249
1	1718	14438	8018.3874	4539.245862	9601.111201	5728.24288	2	23	1	1	6	0	0	139	138	81	1	1	3	0.68	29.04	0.07	3	1	105	33	2	1	1	145	64	6.6	1	1	2	2	1	1	2	10.59	0.580736544	28	1	72	1	0	0	6	249
1	1719	14448	38685.29106	21210.51823	41277.47894	21205.22766	1	17	1	0	0	0	0	218	217	67	2	3	1	2.18	33.11	0.41	3	2	266	77	2	1	1	123	78	5.2	2	2	2	2	2	2	1	5.51	1.11615245	46	2	189	2	1	1	0	249
1	1720	14453	12525.56006	6706.475926	14708.7927	7647.091221	1	26	1	0	0	0	0	221	220	61	2	3	2	1.63	27.91	0.19	1	2	254	61	2	1	1	138	79	5.4	2	2	2	2	2	2	1	6.06	1.014851485	37	2	193	2	1	0	0	249
1	1721	14455	24493.27854	11946.33066	31146.93683	17963.26118	2	16	1	1	10	0	0	156	155	80	2	2	2	1.13	31.31	0.29	1	1	238	72	1	1	1	159	56	6.4	1	2	1	1	2	2	2	8.89	0.691788526	32	1	166	1	1	1	10	249
1	1722	14462	30555.24523	16941.51296	33900.24397	18134.74584	2	18	1	0	0	0	0	213	212	70	1	2	1	5	32.6	1.02	3	2	223	48	1	1	1	139	77	5.1	2	2	2	2	2	2	2	4.9	1.255102041	62	3	175	2	1	1	0	249
1	1723	14472	15906.49103	7753.283383	19834.4527	11180.89761	1	22	1	1	2	0	1	95	94	82	2	2	2	1.4	22.36	1.02	1	2	207	44	2	2	1	131	80	5.3	2	2	1	1	2	2	1	13.45	0.457249071	42	2	163	1	1	0	2	249
1	1724	14474	12609.14415	7138.0943	13300.00735	8424.927475	1	19	1	1	4	0	0	40	40	85	1	3	1	1.38	24.8	0.03	1	2	162	57	1	1	2	133	88	5.8	2	2	2	2	2	2	1	7.34	0.837874659	31	2	105	2	0	0	4	249
1	1725	14480	16693.14464	8136.721086	20375.69404	11919.90211	1	23	1	1	2	0	0	54	53	81	2	1	1	1.03	25.52	0.12	3	1	202	78	2	2	1	195	84	5.2	2	2	2	2	2	2	2	7.38	0.833333333	16	1	124	2	0	0	2	249
1	1726	14500	40869.95461	22333.18324	49877.71339	26791.46575	2	25	1	0	0	0	0	208	207	61	1	3	1	4.58	41.24	0.24	2	1	230	46	1	2	1	135	68	5.3	2	2	2	2	2	2	2	5.79	1.062176166	55	3	184	2	1	1	0	249
1	1727	14503	12513.34	6699.933023	14694.44266	7639.630644	1	27	1	0	0	0	0	221	221	63	2	3	3	1.75	24.43	0.69	3	2	269	74	2	2	1	150	62	5.8	2	2	2	2	2	2	1	7.33	0.839017735	38	2	195	2	1	0	0	249
1	1728	14506	38549.58105	21065.22666	41134.67342	22197.37172	2	21	1	0	0	0	0	210	209	60	1	3	1	5	34.59	0.06	2	2	186	51	2	1	2	142	87	5	2	2	2	2	2	2	2	5.31	1.15819209	66	3	135	2	0	1	0	249
1	1729	14513	42760.54341	23366.28608	44768.71055	24717.56485	1	26	1	0	0	0	0	221	221	60	1	3	1	3.1	23.33	0.03	3	2	263	44	1	1	2	140	89	5	2	2	2	2	2	2	2	5.2	1.182692308	60	2	219	2	1	0	0	249
1	1730	14515	43587.60163	23818.22793	45634.60998	25195.64261	1	19	1	0	0	0	0	219	218	61	1	3	1	5	27.14	0.81	1	2	196	34	2	2	2	114	60	5.5	2	2	2	2	2	2	2	4.37	1.407322654	68	3	162	2	1	0	0	249
1	1731	14520	42862.12515	23500.60869	49153.68083	26924.60988	1	19	1	0	0	0	0	219	219	66	2	1	3	2.27	31.79	0.2	3	2	175	48	1	1	1	132	58	6.1	2	2	2	2	2	2	2	5.85	1.051282051	68	2	127	2	0	1	0	249
1	1732	14533	12738.10179	6820.275708	12672.40913	6654.386773	2	25	1	1	5	0	0	66	65	67	2	2	1	1.64	30.74	1.92	1	2	230	56	1	2	1	146	72	6.1	2	2	2	2	2	2	1	6.3	0.976190476	62	2	174	2	1	1	1	66
1	1733	14546	35293.15467	21939.20935	39194.46293	24366.4638	1	19	1	1	1	0	0	136	136	74	2	3	1	3.66	26.5	0.14	3	2	269	80	2	1	2	170	87	5.7	2	2	2	2	2	2	2	6.2	0.991935484	46	3	189	2	1	0	1	136
1	1734	14556	11003.32972	6229.035391	11606.20931	7351.986288	1	23	1	1	9	0	0	66	66	81	1	1	1	1.55	20.65	0.7	3	2	203	61	1	2	1	139	73	5.3	2	2	2	2	2	2	2	9.12	0.674342105	31	2	142	2	0	0	9	249
1	1735	14562	38112.90488	20826.60714	40522.56114	21221.71129	1	17	1	1	1	0	0	166	165	64	1	3	1	5	28.51	0.06	1	2	179	40	1	1	1	114	76	5.9	2	2	2	2	2	2	2	5.74	1.071428571	71	3	139	2	0	0	1	166
1	1736	14563	22171.76329	12156.41854	25426.26556	13927.58933	2	21	1	0	0	0	0	209	208	67	2	1	1	1.26	23.7	0.14	3	2	261	71	2	2	2	117	71	5.4	2	2	2	2	2	2	2	7.39	0.832205683	14	1	190	2	1	0	0	249
1	1737	14572	16693.14464	8136.721086	19143.46292	11781.1521	1	23	1	1	9	0	0	64	63	85	2	1	2	0.93	26.57	0.2	3	2	174	49	2	1	2	122	61	5.7	1	1	1	1	2	2	2	9.36	0.657051282	41	1	125	1	0	0	9	249
1	1738	14578	3579.101701	1821.371967	3792.752515	1829.672132	1	28	1	1	5	0	0	128	127	72	2	2	1	5	26.58	0.27	1	2	289	53	1	1	2	177	80	5.1	2	2	2	2	2	2	2	6.75	0.911111111	64	3	236	2	1	0	1	128
1	1739	14596	9387.627487	5077.431978	10313.54094	5441.950887	1	21	1	1	2	0	0	73	72	78	1	1	1	1.07	25.45	0.23	3	1	115	27	1	1	1	121	17	6	2	2	2	2	2	2	1	7.75	0.793548387	39	1	88	2	0	0	2	249
1	1740	14601	5758.637426	2987.735786	5824.480592	2979.916313	2	27	1	0	0	0	0	212	211	61	2	3	1	3.01	29.88	2.04	1	2	200	70	2	2	1	157	80	5.5	2	2	2	2	2	2	2	5.53	1.112115732	60	2	130	2	0	0	0	249
1	1741	14646	19609.35967	9558.168562	24451.7107	13783.69637	2	23	1	1	1	0	0	112	110	85	2	2	2	1.33	22.16	0.11	1	1	197	45	2	2	2	150	42	6.8	1	2	2	2	2	2	2	6.42	0.957943925	26	2	152	2	0	0	1	112
1	1742	14676	38112.90488	20826.60714	39902.80457	22031.01558	1	17	1	0	0	0	0	217	216	64	1	3	1	5	23.97	0.02	1	2	204	69	2	1	1	146	95	5.2	2	2	2	2	2	2	2	4.23	1.453900709	68	3	135	2	0	0	0	249
1	1743	14683	33300.15516	18257.93548	40704.25564	21110.20804	1	21	1	1	7	1	0	186	185	67	2	2	6	0.98	41.89	1.54	2	1	176	48	2	2	1	153	71	7.6	1	2	2	2	2	2	2	7.8	0.788461538	55	1	128	2	0	1	1	186
1	1744	14692	6033.607598	3200.113767	6612.459604	3546.307887	2	27	1	0	0	0	0	212	211	63	1	1	1	1.57	20.86	0.07	1	2	170	51	1	1	2	109	67	5.5	2	2	2	2	2	2	2	4.84	1.270661157	40	2	119	2	0	0	0	249
1	1745	14694	23356.47056	12950.1153	25913.3921	13862.22412	1	17	1	1	3	0	0	211	210	75	1	3	1	4.95	25.63	0.38	1	1	274	52	1	1	1	145	78	5.3	2	2	2	2	2	2	2	6.16	0.998376623	87	3	222	2	1	0	3	249
1	1746	14715	26462.54893	14460.32813	27595.51212	14581.19574	1	24	1	1	9	0	0	80	80	61	1	1	1	2.24	28.27	0.2	2	2	196	29	1	1	2	110	85	5.1	2	2	2	2	2	2	2	6.88	0.893895349	40	2	167	2	1	0	9	249
1	1747	14739	23210.61585	11313.52489	28371.36453	15318.54773	2	22	1	1	5	1	1	127	125	85	2	1	2	1.76	24.26	0.65	1	1	157	58	2	2	1	159	22	6	1	1	1	1	1	2	1	7.41	0.829959514	39	2	99	1	0	0	1	127
1	1748	14749	5953.441796	3157.595309	6996.953045	3835.060678	2	22	1	0	0	0	0	217	216	64	1	3	1	1.8	29.98	0.07	3	2	187	40	2	2	2	95	52	7.1	1	2	1	1	1	2	2	7.03	0.874822191	39	2	147	1	0	0	0	249
1	1749	14753	22540.53359	10986.90744	27513.0316	16095.28701	2	19	1	1	1	0	0	210	210	80	2	3	1	3.45	39.56	1.75	2	2	168	41	2	2	1	128	42	5.5	1	2	2	2	2	2	2	9.25	0.664864865	42	2	127	2	0	1	1	210
1	1750	14760	42048.83258	23054.69354	44866.40151	23048.94298	1	26	1	0	0	0	0	221	220	63	2	2	1	5	36.35	0.42	1	2	225	54	2	2	1	165	90	6.1	2	2	2	2	2	2	2	6.64	0.926204819	63	3	171	2	1	1	0	249
1	1751	14776	41021.67083	22416.08782	45512.46893	23507.56786	2	28	1	0	0	0	0	214	212	62	1	3	1	5	24.57	0.06	1	2	188	60	2	1	1	110	76	5.1	1	2	2	2	2	2	1	4.61	1.334056399	67	3	128	2	0	0	0	249
1	1752	14781	43587.60163	23818.22793	45975.79466	24505.31033	1	19	1	0	0	0	0	219	218	66	1	3	1	5	28.21	0.07	3	2	180	40	2	1	2	110	64	5.4	2	2	1	1	1	2	2	7.31	0.841313269	86	3	140	1	0	0	0	249
1	1753	14786	3392.420718	1849.333832	4495.156085	2353.709552	1	28	1	0	0	0	0	221	219	60	2	3	1	0.96	32.81	0.48	2	1	233	49	1	1	1	159	84	6.1	2	2	2	2	2	2	2	7.9	0.778481013	51	1	184	2	1	1	0	249
1	1754	14811	50092.54446	27464.93043	53449.09894	27458.07982	1	17	1	0	0	0	0	218	217	60	2	3	3	3.39	33.27	4.95	3	2	215	56	2	2	1	130	85	6.5	2	2	2	2	2	2	2	6.87	0.895196507	56	2	159	2	0	1	0	249
1	1755	14819	50608.61195	27747.88187	53804.78943	27833.81434	2	18	1	0	0	0	0	212	211	62	2	3	5	5	24.56	0.06	1	2	155	67	1	1	2	94	49	5	2	2	2	2	2	2	1	5.62	1.09430605	76	3	88	2	0	0	0	249
1	1756	14822	12609.14415	7138.0943	13454.69944	8628.808478	1	19	1	1	10	1	0	83	82	84	1	2	1	1.81	24.1	0.09	1	2	198	46	1	1	1	148	46	6.1	2	2	2	2	2	2	2	7.55	0.814569536	20	2	152	2	0	0	10	249
1	1757	14824	36727.32512	20363.65441	38452.1537	21987.86758	2	22	1	0	0	0	0	217	216	73	1	3	1	5	31.39	0.21	3	1	178	34	1	1	1	113	49	5.4	2	2	2	2	2	2	2	5.75	1.069565217	69	3	144	2	0	1	0	249
1	1758	14837	8626.474429	4618.814872	11407.81759	5972.235942	1	20	1	1	1	0	0	41	41	85	2	1	2	1.39	20.03	0.21	2	2	157	69	2	2	1	134	70	5.2	2	2	2	2	2	2	2	14.18	0.43370945	12	2	88	2	0	0	1	41
1	1759	14840	33215.5044	20647.68399	36887.14902	22932.04994	2	28	1	1	2	0	0	28	27	73	2	2	3	2.33	29.69	0.29	1	2	221	66	1	1	1	179	93	5.4	2	2	2	2	2	2	2	5.48	1.122262774	53	2	155	2	0	0	2	249
1	1760	14849	40992.25026	22400.01109	42917.3729	23695.40991	1	18	1	0	0	0	0	216	214	63	1	3	1	5	23.05	0.2	1	1	219	40	1	2	2	101	72	5.7	2	2	2	2	2	2	2	4.44	1.385135135	92	3	179	2	1	0	0	249
1	1761	14852	48168.92605	26410.24162	64141.27412	32861.86308	2	27	1	1	10	0	0	124	124	67	2	2	5	0.34	19.72	0.73	1	1	212	47	1	2	2	143	70	5.8	1	2	2	2	2	2	2	9.84	0.625	41	1	165	2	1	0	10	249
1	1762	14866	11642.00225	6429.116406	12782.47649	6937.34671	2	20	1	0	0	0	0	224	223	66	1	1	1	0.6	24.97	1.37	3	2	166	50	2	1	1	135	70	6	2	2	2	2	2	2	2	9.48	0.648734177	29	1	116	2	0	0	0	249
1	1763	14867	45269.88997	24820.74712	48128.90145	24897.61454	2	23	1	0	0	0	0	207	206	63	2	3	1	4.99	23.44	0.04	1	2	279	69	2	2	2	127	74	6.6	2	2	2	2	2	2	2	4.66	1.319742489	59	3	210	2	1	0	0	249
1	1764	14868	21497.74477	10478.62203	23874.10727	13833.35353	2	27	1	1	10	0	0	189	187	80	2	3	3	2.79	25.48	0.27	1	1	190	72	2	2	1	126	80	5.8	2	2	2	2	2	2	2	5.51	1.11615245	48	2	118	2	0	0	10	249
1	1765	14881	30798.45969	19145.18158	41010.92981	25327.68847	1	23	1	1	10	1	0	4	3	72	2	2	2	2.69	39.21	1.53	3	2	212	80	1	1	1	144	68	9.6	1	2	2	2	2	2	2	7.3	0.842465753	34	2	132	2	0	1	10	249
1	1766	14903	14828.6262	8221.808104	18096.86295	10067.56827	2	16	1	1	1	0	0	107	106	72	1	3	3	1.35	24.2	0.15	1	1	195	42	1	1	2	138	68	5.3	2	2	2	2	2	2	2	10.26	0.599415205	49	2	153	2	0	0	1	107
1	1767	14910	19609.35967	9558.168562	23935.23339	14002.25379	2	23	1	1	5	0	0	34	33	85	2	2	3	1.35	23.56	0.39	3	2	245	69	2	2	2	206	80	5.5	2	2	2	2	2	2	2	10	0.615	36	2	176	2	1	0	1	34
1	1768	14916	31059.38042	19307.37718	35618.45957	23518.5124	2	22	1	1	1	0	0	66	66	73	2	1	3	0.73	31.41	0.13	1	2	154	44	2	2	1	141	53	5.3	2	2	2	2	1	2	2	7.2	0.854166667	21	1	110	1	0	1	1	66
1	1769	14918	15246.68064	8453.600539	15962.71183	9127.863075	2	25	1	1	6	0	0	126	125	79	1	1	1	0.6	20.25	0.11	2	2	223	64	1	2	2	118	65	5.8	2	2	2	2	2	2	2	5.53	1.112115732	40	1	159	2	0	0	6	249
1	1770	14921	9289.364195	5129.90828	10199.36922	5535.434433	1	25	1	1	10	0	0	46	45	60	1	1	3	0.92	20.16	0.43	1	2	249	66	1	1	2	159	73	5.1	2	2	2	2	2	2	1	5.21	1.180422265	34	1	183	2	1	0	10	249
1	1771	14939	37403.49781	20507.73177	39909.79649	20502.6165	1	23	1	0	0	0	0	225	224	60	2	1	1	2.41	31.2	0.15	1	1	255	51	1	1	2	146	74	5.4	2	2	2	2	2	2	2	6.32	0.973101266	72	2	204	2	1	1	0	249
1	1772	14940	13222.76062	7079.773307	15527.51685	8072.745343	1	14	1	0	0	0	0	214	212	69	2	3	3	2.71	28.75	0.68	1	2	243	50	2	2	2	174	76	5.6	2	2	2	2	2	2	2	7.44	0.826612903	63	2	193	2	1	0	0	249
1	1773	14953	39662.83406	24655.52394	45484.77891	30033.14432	2	27	1	0	0	0	0	212	211	73	2	1	2	0.46	28.66	0.3	2	2	307	47	2	2	1	181	88	6.1	2	2	2	2	2	2	2	12.31	0.499593826	16	1	260	2	1	0	0	249
1	1774	14958	5758.637426	3139.245955	7145.457203	3664.089546	2	27	1	0	0	0	0	212	211	67	2	1	1	0.66	24.03	0.31	3	2	197	35	1	2	1	117	72	5.2	2	2	2	2	2	2	2	11.74	0.523850085	33	1	162	2	1	0	0	249
1	1775	14975	2806.700359	1530.03603	3758.414728	1762.155923	2	17	1	0	0	0	0	211	210	65	2	1	2	2.5	26.86	0.62	3	2	242	44	2	1	1	158	82	6	2	2	2	2	2	2	2	6.51	0.944700461	27	2	198	2	1	0	0	249
1	1776	14981	14875.63567	7964.761018	17468.49165	9081.85681	1	16	1	1	10	0	1	197	196	66	2	1	1	2.21	35.07	0.12	3	2	259	61	2	2	1	173	81	4.8	2	2	2	2	2	2	2	6.41	0.959438378	15	2	198	2	1	1	10	249
1	1777	14990	9303.022856	5158.108897	11353.41383	6316.08191	2	21	1	1	5	0	0	50	49	75	1	2	1	0.11	32.05	0.87	2	1	276	38	1	2	1	184	78	5.7	2	2	1	2	2	2	2	7.82	0.786445013	23	1	238	1	1	1	1	50
1	1778	14995	2245.928174	1182.476665	2675.179315	1330.267964	1	15	1	1	6	0	1	178	176	77	1	1	1	1.14	28.49	0.05	3	2	208	47	1	1	2	148	56	4.9	2	2	2	2	2	2	2	7.45	0.825503356	32	1	161	2	1	0	6	249
1	1779	14999	29062.00972	15934.22901	38698.6899	19826.71947	1	20	1	1	1	0	0	116	115	60	2	2	3	0.78	40.39	0.16	2	2	187	57	1	1	1	127	44	7.3	2	2	2	1	2	2	2	8.91	0.69023569	48	1	130	1	0	1	1	116
1	1780	15001	16746.9762	9480.539991	20052.60818	11963.8454	2	18	1	1	10	0	0	183	182	82	1	1	1	2.35	31.45	0.28	2	2	199	40	2	2	1	134	73	5.7	2	2	2	2	2	2	2	12.91	0.476374903	13	2	159	2	0	1	10	249
1	1781	15012	33217.6628	18212.70625	44232.31718	22661.79415	2	26	1	1	2	0	0	60	59	61	2	1	2	2.33	25.52	0.1	1	1	234	106	1	2	1	118	55	5.2	2	2	2	2	2	2	2	11.9	0.516806723	40	2	128	2	0	0	2	249
1	1782	15014	19129.3247	9324.185648	23349.30151	13659.48016	1	19	1	1	10	0	0	73	72	84	2	3	2	5	28.1	0.25	1	1	276	101	1	1	1	158	53	5.9	2	2	2	2	2	2	1	6.38	0.963949843	28	3	175	2	1	0	10	249
1	1783	15024	43587.60163	23818.22793	45634.60998	25195.64261	1	19	1	0	0	0	0	219	218	62	1	3	1	5	33.34	0.22	1	2	239	41	1	1	2	136	61	5.4	2	2	2	2	2	2	2	5.48	1.122262774	64	3	198	2	1	1	0	249
1	1784	15029	8626.474429	4618.814872	8581.986159	4506.471865	1	20	1	1	6	0	0	194	194	68	2	1	2	1.39	30.57	0.26	1	1	197	61	1	1	1	164	92	5.6	2	2	2	2	2	2	2	10.06	0.611332008	45	2	136	2	0	1	6	249
1	1785	15034	36625.30114	20307.0867	38193.37073	20901.33456	2	19	1	1	2	0	0	45	44	74	1	1	1	2.6	30.58	0.35	2	2	213	36	1	2	1	136	58	5.8	2	2	1	2	2	2	1	7.6	0.809210526	37	2	177	1	1	1	2	249
1	1786	15045	15906.49103	7753.283383	19415.50268	11358.18446	1	22	1	1	10	0	1	100	99	85	2	3	2	1.68	19.86	0.05	1	2	262	111	1	1	1	187	66	5.5	2	2	2	2	2	2	2	8.06	0.763027295	28	2	151	2	0	0	10	249
1	1787	15047	30632.65414	16984.43273	36679.1356	19070.71762	2	24	1	1	10	0	0	142	141	76	1	1	2	5	22.12	0.34	3	1	186	50	1	1	2	114	73	5.2	2	2	1	2	2	2	2	5.24	1.173664122	59	3	136	1	0	0	10	249
1	1788	15048	18766.35302	9147.26276	22938.94509	13365.95594	2	18	1	1	1	0	1	118	117	83	2	3	1	3.01	26.53	0.55	3	2	270	118	2	2	1	198	86	5.6	2	2	2	2	2	2	1	7.69	0.799739922	38	2	152	2	0	0	1	118
1	1789	15060	27124.08945	15039.09098	28838.98713	15642.09307	1	23	1	0	0	0	0	225	224	74	1	2	1	5	25.93	0.31	1	2	196	45	2	1	2	118	66	5.4	2	2	2	2	2	2	1	5.88	1.045918367	53	3	151	2	0	0	0	249
1	1790	15061	12609.14415	7138.0943	13989.51505	8587.43159	1	19	1	1	6	0	0	163	161	81	1	3	1	3.52	26.27	0.06	1	2	143	38	1	1	1	128	50	5.4	2	2	1	1	1	2	2	7.23	0.850622407	51	3	105	1	0	0	6	249
1	1791	15067	6104.86149	3455.990073	7212.637285	4708.465819	2	21	1	1	10	0	0	7	7	81	1	2	2	1.35	28.05	0.08	2	1	216	42	1	1	2	97	56	5	2	1	2	2	2	2	2	19.22	0.319979188	31	2	174	1	1	0	10	249
1	1792	15073	14875.63567	7964.761018	17468.49165	9081.85681	1	16	1	1	1	0	0	70	70	70	2	2	5	0.17	35.01	0.68	3	2	223	56	2	2	1	166	54	5.6	2	2	2	2	2	2	2	7.94	0.774559194	40	1	167	2	1	1	1	70
1	1793	15076	24148.44707	13389.23075	26792.06929	14332.26757	1	21	1	1	6	0	0	75	74	78	1	2	1	3.42	31.94	0.22	3	2	186	38	2	1	2	104	63	8.5	2	2	2	2	2	2	2	7.42	0.82884097	31	2	148	2	0	1	6	249
1	1794	15077	14875.63567	7964.761018	17468.49165	9081.85681	1	16	1	1	10	0	0	190	189	64	2	3	2	2.76	34.49	0.78	3	1	193	47	1	2	2	151	77	6.3	2	2	2	2	2	2	2	8.06	0.763027295	51	2	146	2	0	1	10	249
1	1795	15100	16746.9762	9480.539991	17664.55391	11189.6619	2	23	1	1	5	0	0	123	122	81	1	2	1	2.51	22.09	0.07	1	1	202	53	1	1	2	98	56	5.2	2	2	2	2	2	2	2	13.44	0.457589286	24	2	149	2	0	0	1	123
1	1796	15117	27124.08945	15039.09098	32478.02657	16886.41958	1	23	1	1	1	0	0	52	52	74	1	1	1	1.72	25.55	0.24	2	1	301	32	2	1	2	113	59	5.5	2	2	2	2	1	1	2	25.44	0.241745283	37	2	269	1	1	0	1	52
1	1797	15121	23624.07583	13098.49042	24733.53537	14143.23121	2	21	1	1	10	0	0	164	164	70	1	3	1	2	29.28	0.06	1	1	167	28	1	1	1	133	76	5.6	2	2	2	2	2	2	1	6.25	0.984	57	2	139	2	0	0	10	249
1	1798	15139	14875.63567	7964.761018	15096.66575	7771.034874	1	16	1	0	0	0	0	227	226	63	2	1	1	1.04	32.72	0.49	3	1	188	39	1	2	1	142	80	7.7	2	2	2	2	2	2	2	8.8	0.698863636	63	1	149	2	0	1	0	249
1	1799	15156	18814.44832	9170.705798	21576.14407	13278.25776	1	27	1	1	10	0	0	142	142	83	2	1	2	1.75	28.38	0.3	1	1	178	52	2	2	1	159	71	4.8	2	2	2	2	1	1	1	6.72	0.915178571	1	2	126	1	0	0	10	249
1	1800	15160	23356.47056	12950.1153	24922.7297	13929.01658	1	17	1	1	4	0	1	210	209	71	1	3	1	5	23.96	0.16	1	2	207	49	2	1	2	127	77	5.3	2	2	2	2	2	2	1	5.28	1.164772727	74	3	158	2	0	0	4	249
1	1801	15179	16693.14464	8136.721086	17747.39709	10314.78889	1	23	1	1	7	1	1	184	183	80	2	2	2	2.45	27.37	0.06	1	2	210	61	2	2	1	175	87	5.8	1	2	2	2	2	2	1	6.73	0.913818722	44	2	149	2	0	0	1	184
1	1802	15195	57475.01231	31512.61793	71667.93803	35958.98887	1	27	1	0	0	0	0	222	221	69	2	2	2	0.62	30.66	0.13	3	1	236	37	2	2	1	145	80	7	1	2	2	2	2	2	2	8	0.76875	49	1	199	2	1	1	0	249
1	1803	15203	50092.54446	27464.93043	53449.09894	27458.07982	1	16	1	1	6	0	0	132	132	67	2	3	1	3.77	20.98	0.86	1	2	252	67	2	1	2	161	80	5.5	2	2	2	2	2	2	1	3.96	1.553030303	71	3	185	2	1	0	6	249
1	1804	15228	29347.10226	18242.97732	32591.13338	20261.29745	1	22	1	0	0	0	0	220	219	73	2	3	1	2.02	33.98	0.22	1	1	156	44	2	1	2	140	82	5.1	1	2	2	2	2	2	2	6.97	0.882352941	53	2	112	2	0	1	0	249
1	1805	15236	6283.718594	3425.487093	8414.443114	3945.163545	1	26	1	1	2	0	1	135	134	72	2	1	1	1.55	22.6	0.26	1	1	230	43	1	2	2	117	40	5.5	2	2	2	2	2	2	1	8.06	0.763027295	50	2	187	2	1	0	2	249
1	1806	15241	20956.75269	11451.71318	22281.7257	11668.96505	1	26	1	1	6	0	0	128	127	61	1	2	1	1.36	37.37	0.03	3	2	184	46	2	1	1	112	81	4.8	2	2	2	2	2	2	2	4.91	1.252545825	71	2	138	2	0	1	6	249
1	1807	15247	34623.48044	21522.92117	42321.81478	24517.10042	1	26	1	1	1	0	1	87	86	78	2	1	2	1.03	28.2	1.29	1	1	186	41	1	2	1	106	72	6	2	2	2	2	2	2	2	22.87	0.268911237	29	1	145	2	0	0	1	87
1	1808	15261	3318.961074	1688.988793	3374.997891	1780.864632	1	17	1	0	0	0	0	218	218	64	2	1	4	1.13	35.56	0.67	3	1	239	49	2	2	2	135	74	6	2	2	2	2	2	2	2	5.98	1.028428094	24	1	190	2	1	1	0	249
1	1809	15262	7895.993109	4469.957893	9328.784018	5478.806685	2	18	1	1	10	0	0	106	105	81	1	1	3	0.81	22.72	0.23	1	2	222	46	2	1	2	155	69	5	2	2	2	2	2	2	2	7.95	0.773584906	19	1	176	2	1	0	10	249
1	1810	15264	40309.97108	22101.30396	43011.024	22095.7912	1	18	1	0	0	0	0	217	215	62	2	3	1	5	20.53	0.05	1	1	226	80	2	2	2	125	71	5.5	2	2	2	2	2	2	2	5.44	1.130514706	82	3	146	2	0	0	0	249
1	1811	15272	3742.267145	2040.04804	3805.450995	1959.19497	2	17	1	1	5	0	0	160	159	70	2	1	1	0.83	31.24	0.06	2	2	149	67	1	1	1	155	85	5.4	2	2	2	2	2	2	2	8.96	0.686383929	3	1	82	2	0	1	1	160
1	1812	15273	49986.12399	27314.66862	53338.13831	28782.68829	2	24	1	0	0	0	0	214	214	62	1	2	1	1.68	23.36	0.69	3	2	103	28	2	2	2	113	70	4.9	2	2	2	2	1	2	2	4.14	1.485507246	66	2	75	1	0	0	0	249
1	1813	15279	36625.30114	20307.0867	44697.53614	24865.93934	2	19	1	1	5	0	1	155	154	72	1	1	2	3.49	28.16	0.05	1	2	178	34	1	1	1	187	87	5.8	2	2	2	2	2	2	1	5.58	1.102150538	33	2	144	2	0	0	1	155
1	1814	15300	18814.44832	9170.705798	20075.14931	11586.7716	1	27	1	1	1	0	0	124	123	85	2	2	2	1.55	20.12	0.04	1	1	253	78	1	1	1	150	35	5.3	2	2	2	2	2	2	2	7.08	0.868644068	29	2	175	2	1	0	1	124
1	1815	15303	19310.03843	9412.270739	24078.47483	13573.29923	2	18	1	1	1	0	0	103	101	84	2	3	1	1.72	18.95	1.1	3	2	157	57	2	2	1	163	76	5.3	2	2	2	2	2	2	2	12.1	0.508264463	57	2	100	2	0	0	1	103
1	1816	15308	23797.37322	11599.52739	29673.91568	16727.51035	2	16	1	1	6	0	0	68	67	81	2	2	2	1.13	30.79	0.05	1	2	192	62	2	1	2	102	34	5.1	2	2	2	2	2	2	2	9.8	0.62755102	44	1	130	2	0	1	6	249
1	1817	15313	15906.49103	7753.283383	16972.33834	9795.922551	1	22	1	1	1	0	1	91	91	85	2	2	2	2.21	26.9	1.63	1	2	209	38	1	2	1	167	58	5.2	2	2	2	1	2	1	1	8.7	0.706896552	43	2	171	1	1	0	1	91
1	1818	15322	12601.71035	6987.083154	15089.12159	7845.342375	2	26	1	1	1	0	0	64	64	76	1	3	5	1	32.27	8.47	3	2	155	38	1	2	1	115	38	5.9	2	1	1	2	1	2	2	5.9	1.042372881	57	1	117	1	0	1	1	64
1	1819	15327	41586.75493	25851.48681	44373.3614	27478.52676	2	19	1	1	1	0	0	152	151	76	2	2	1	2.15	36.83	0.23	1	1	202	49	1	2	1	132	80	5.3	2	2	1	1	1	2	2	7.5	0.82	58	2	153	1	0	1	1	152
1	1820	15349	3171.41836	1728.857283	3355.169742	1773.861799	1	15	1	1	3	1	1	165	164	70	2	2	2	3.4	23.97	0.48	3	1	253	58	2	2	2	130	84	5.4	2	2	2	2	2	2	1	6.11	1.006546645	71	2	195	2	1	0	3	249
1	1821	15351	1893.023622	1004.024682	2074.636447	1112.641896	1	17	1	1	1	0	0	202	201	80	1	1	1	2.26	25.65	0.36	1	2	221	37	1	2	1	138	58	12.9	1	2	2	2	2	2	2	6.04	1.018211921	26	2	184	2	1	0	1	202
1	1822	15356	49926.39242	27373.83196	55445.25999	28595.05079	2	14	1	0	0	0	0	224	223	63	2	3	2	5	27.61	0.3	1	1	185	38	1	1	2	99	57	5.6	2	2	1	2	1	2	2	5.02	1.225099602	53	3	147	1	0	0	0	249
1	1823	15363	31082.55069	17233.88018	37933.16067	21102.81133	1	19	1	1	6	0	0	202	200	74	1	2	1	1.89	28.08	0.09	1	1	234	43	2	1	2	140	69	5.6	2	2	2	2	2	2	1	5.5	1.118181818	61	2	191	2	1	0	6	249
1	1824	15369	9574.486987	5287.36295	10512.42322	5705.336106	1	14	1	0	0	0	0	215	214	63	1	2	1	5	28.84	0.08	3	1	141	61	1	1	1	112	74	5.8	2	2	1	2	2	2	2	13.12	0.46875	46	3	80	1	0	0	0	249
1	1825	15376	16989.41429	8281.131474	18867.42556	10932.33623	1	14	1	1	1	0	0	112	111	81	2	3	1	2.51	23.3	0.35	3	2	212	56	2	2	2	158	68	5.3	2	2	2	2	2	2	2	7.68	0.80078125	48	2	156	2	0	0	1	112
1	1826	15378	27419.72131	17044.86356	36511.83461	22549.11987	1	21	1	0	0	0	0	205	204	77	2	3	2	5	25.94	0.14	3	2	206	49	1	1	1	143	52	4.9	2	2	2	2	2	2	1	6.32	0.973101266	60	3	157	2	0	0	0	249
1	1827	15379	7200.767575	3925.404364	7322.344203	3769.829107	2	23	1	0	0	0	0	207	206	67	2	1	2	2.83	24.85	0.12	1	2	229	78	2	2	2	110	73	5.8	2	2	2	2	2	2	2	5.36	1.14738806	56	2	151	2	0	0	0	249
1	1828	15380	24188.74302	13411.57305	25718.0559	13949.31875	2	17	1	1	1	0	0	114	113	78	1	3	1	5	26.75	2.2	3	2	201	43	1	2	2	117	70	8.6	2	2	2	2	2	2	2	7.31	0.841313269	47	3	158	2	0	0	1	114
1	1829	15382	42156.59731	23113.7792	48344.59145	26481.41996	1	27	1	1	10	0	0	197	196	62	2	1	1	1.34	27.11	0.3	3	2	263	35	2	2	2	133	64	5.5	2	2	2	2	2	2	2	5.41	1.136783734	53	2	228	2	1	0	10	249
1	1830	15403	8520.603385	4705.371965	8855.254714	5415.427276	1	24	1	1	9	0	0	90	90	64	1	2	1	0.83	29.48	0.15	3	2	185	49	2	2	1	159	72	6.1	1	2	2	2	2	2	2	10.16	0.605314961	0	1	136	2	0	0	9	249
1	1831	15430	18832.8218	9179.661565	20055.40388	11393.3535	1	24	1	1	6	0	0	206	204	85	2	3	2	5	17.97	0.23	3	2	176	56	2	2	1	167	0	5.6	2	2	2	2	2	2	2	8.72	0.705275229	46	3	120	2	0	0	6	249
1	1832	15432	27646.18067	17185.63702	34473.15073	20849.94342	2	21	1	1	10	0	0	197	196	73	2	3	2	2.71	44.21	1.42	1	2	208	68	1	1	1	116	67	5.7	2	2	2	2	2	2	2	8.98	0.684855234	51	2	140	2	0	1	10	249
1	1833	15451	21497.74477	10478.62203	22855.43085	13283.5786	2	27	1	1	5	1	0	27	26	85	2	1	2	1.13	19.54	1.77	1	2	167	46	2	1	2	120	50	6.5	1	1	1	2	1	1	2	12.76	0.481974922	6	1	121	1	0	0	1	27
1	1834	15466	60831.41964	33352.88168	74250.98275	38662.38108	2	22	1	0	0	0	0	216	215	69	2	3	1	2.01	35.86	0.24	3	2	250	48	2	2	1	132	72	5.5	2	2	2	2	2	2	2	6.89	0.892597968	35	2	202	2	1	1	0	249
1	1835	15479	12801.41114	7246.937523	14202.83023	8718.374625	1	17	1	1	2	0	0	78	77	85	1	3	1	1.6	25.93	0.13	1	2	188	46	2	1	1	178	82	5.5	2	2	2	1	2	2	1	8.42	0.7304038	32	2	142	1	0	0	2	249
1	1836	15489	31286.36186	17096.27669	33264.4157	17420.61228	2	16	1	0	0	0	0	206	204	64	1	2	1	0.62	31.58	0.14	1	1	169	36	1	2	1	112	47	5.2	2	2	2	2	2	2	2	4.9	1.255102041	41	1	133	2	0	1	0	249
1	1837	15493	33863.78748	18504.69809	40008.64173	21976.36246	1	21	1	0	0	0	0	205	205	66	1	2	1	5	23.04	0.06	1	2	208	50	1	1	1	105	59	5.8	2	2	2	2	1	2	2	5.38	1.143122677	53	3	158	1	0	0	0	249
1	1838	15503	27419.72131	17044.86356	31444.54982	20762.52156	1	21	1	1	5	0	1	152	151	70	2	1	2	2.24	26.77	0.07	3	2	199	107	2	1	1	144	63	4.7	2	2	2	2	2	2	1	8.73	0.704467354	36	2	92	2	0	0	1	152
1	1839	15516	28822.9742	15981.04637	35175.57237	19568.72177	2	15	1	0	0	0	0	219	219	71	1	1	1	4.02	27.62	0.15	3	1	199	44	1	1	1	133	76	5.5	2	2	2	2	2	2	2	6.76	0.909763314	55	3	155	2	0	0	0	249
1	1840	15527	34930.91115	19367.62345	36571.37459	20912.39278	1	20	1	0	0	0	0	226	226	73	1	3	1	5	26.7	0.11	1	2	186	38	2	1	1	129	80	5.5	2	2	2	2	2	2	2	4.43	1.388261851	60	3	148	2	0	0	0	249
1	1841	15550	11488.10271	6150.997149	13490.50425	7013.703891	1	17	1	0	0	0	0	217	217	64	2	1	2	5	32.05	0.49	2	2	258	53	1	1	1	135	49	11.3	1	2	2	1	2	2	1	5.4	1.138888889	34	3	205	1	1	1	0	249
1	1842	15559	27124.08945	15039.09098	31056.05827	16171.1513	1	23	1	1	1	0	1	18	17	75	1	1	2	3.49	32.77	1.29	3	2	237	46	1	1	1	114	67	5.6	2	2	2	2	2	2	2	8.95	0.687150838	43	2	191	2	1	1	1	18
1	1843	15579	12785.38779	6845.593731	12719.45126	6679.088989	2	28	1	1	1	0	1	186	186	68	2	3	4	1.99	42.06	0.18	1	2	160	51	1	2	2	104	55	5.4	2	2	2	1	1	2	1	7.7	0.798701299	35	2	109	1	0	1	1	186
1	1844	15590	30798.45969	19145.18158	34202.92399	21263.31749	1	23	1	1	4	0	0	67	66	70	2	2	1	1.72	28.46	0.16	3	2	317	51	2	1	2	128	70	5.4	2	2	1	2	2	2	2	5.98	1.028428094	61	2	266	1	1	0	4	249
1	1845	15591	12032.47682	6671.468693	14215.86568	8087.357841	2	18	1	1	1	0	0	205	205	76	1	3	1	0.82	29.45	0.08	3	2	246	36	1	1	2	114	61	5.4	2	2	2	2	2	2	2	5.37	1.145251397	47	1	210	2	1	0	1	205
1	1846	15606	33191.68238	20632.87555	36860.69371	22915.60317	1	18	1	0	0	0	0	217	216	75	2	2	1	4.13	25.82	0.29	3	2	231	67	2	1	1	157	81	5.4	2	2	2	2	2	2	2	6.31	0.974643423	60	3	164	2	1	0	0	249
1	1847	15614	10559.05178	5711.013483	11288.44785	5949.921079	1	14	1	1	10	0	0	155	153	62	1	1	3	1.41	41.65	0.54	1	2	167	58	1	2	1	118	67	5.9	2	2	2	2	2	2	2	8.63	0.712630359	27	2	109	2	0	1	10	249
1	1848	15618	5757.759859	3031.448981	6175.588279	3020.068152	1	17	1	1	1	0	0	104	102	69	1	3	1	5	41.41	0.16	3	2	112	48	1	1	1	146	77	6.3	1	2	1	1	2	2	2	5.62	1.09430605	50	3	64	1	0	1	1	104
1	1849	15640	39662.83406	24655.52394	48481.64008	24612.17583	2	27	1	1	10	0	0	189	189	70	2	1	2	0.77	28.47	1.58	1	1	164	56	1	2	1	162	77	5.8	2	1	2	1	2	1	1	7.18	0.856545961	35	1	108	1	0	0	10	249
1	1850	15642	3392.420718	1760.078996	3645.587734	1708.438641	2	28	1	1	8	0	0	74	72	66	2	1	1	2.5	37.5	0.97	1	1	237	47	2	2	1	158	76	8.2	1	2	2	2	2	2	2	6.94	0.886167147	29	2	190	2	1	1	8	249
1	1851	15649	27124.08945	15039.09098	28610.23595	15793.69505	1	23	1	1	9	0	0	36	36	74	1	1	2	4.66	32.85	0.71	1	2	186	36	1	2	1	157	90	6	1	2	2	2	2	2	2	5.35	1.14953271	40	3	150	2	0	1	9	249
1	1852	15658	49859.80875	27245.64428	53012.15309	27762.52478	2	18	1	0	0	0	0	213	212	62	1	3	1	5	32.32	0.09	3	2	178	47	1	1	2	125	68	5.3	2	2	2	2	2	2	2	5.86	1.049488055	49	3	131	2	0	1	0	249
1	1853	15660	3020.773601	1602.162393	3310.580459	1775.487231	1	15	1	0	0	0	0	226	224	68	1	1	1	1.66	28.04	0.31	1	2	176	31	2	1	2	149	79	6.6	2	2	2	2	2	2	2	5.13	1.198830409	16	2	145	2	0	0	0	249
1	1854	15664	11870.27536	6581.535259	14486.49009	8059.0613	2	14	1	1	10	0	0	145	144	70	1	1	1	1.03	30.58	0.05	3	2	151	49	2	2	2	120	66	6.8	1	2	2	2	2	2	2	7.51	0.818908123	32	1	102	2	0	1	10	249
1	1855	15666	30798.45969	19145.18158	35319.23936	23320.94028	1	23	1	0	0	0	0	225	225	73	2	1	2	2.1	27.82	0.07	1	2	245	60	2	2	1	145	78	5.7	2	2	2	2	2	2	2	5.7	1.078947368	35	2	185	2	1	0	0	249
1	1856	15678	16459.21224	9317.635496	18845.17655	11260.21801	1	21	1	1	1	0	0	137	137	80	1	3	2	2.63	25.82	0.28	3	2	243	54	1	1	2	158	79	5.6	2	2	2	2	2	2	2	7.15	0.86013986	29	2	189	2	1	0	1	137
1	1857	15679	1950.134271	1026.74177	2322.85205	1155.068615	1	25	1	1	1	0	0	60	58	72	1	1	5	0.74	29.48	0.92	2	2	193	23	1	1	1	124	50	7	1	2	2	2	2	2	2	18.26	0.336801752	14	1	170	2	1	0	1	60
1	1858	15691	6471.663716	3500.291458	6918.712011	3646.718396	1	20	1	1	2	0	1	70	69	80	1	1	1	1.03	22.46	0.34	3	2	200	75	1	1	1	136	70	5.2	2	2	2	2	2	2	2	7.16	0.858938547	29	1	125	2	0	0	2	249
1	1859	15702	12525.56006	6706.475926	12460.96351	6543.354933	1	24	1	1	5	0	0	101	100	85	2	1	2	1.51	22.61	0.06	3	1	224	77	2	2	1	171	73	5.2	2	2	2	2	2	2	2	7.16	0.858938547	18	2	147	2	0	0	1	101
1	1860	15712	25845.88433	14330.38357	27059.68686	15473.38066	1	22	1	1	1	1	1	198	197	77	1	2	1	2.02	29.56	0.17	1	1	346	44	2	1	2	155	55	11.5	2	2	2	2	2	2	2	6.64	0.926204819	35	2	302	2	1	0	1	198
1	1861	15723	9884.482861	5292.38182	10031.35175	5163.655707	1	21	1	1	10	1	1	158	156	64	2	1	2	1.42	34.41	0.19	3	2	258	67	2	2	1	130	64	5.3	1	2	2	2	2	2	2	7.11	0.864978903	26	2	191	2	1	1	10	249
1	1862	15760	23929.98481	14875.54602	26575.20733	16521.30885	2	27	1	1	2	0	0	66	66	76	2	2	2	1.54	38.47	0.27	1	2	279	53	1	1	1	160	75	6.5	1	2	2	2	2	2	2	10.19	0.603532875	56	2	226	2	1	1	2	249
1	1863	15762	16693.14464	8136.721086	19143.46292	11781.1521	1	23	1	1	5	0	0	81	80	84	2	1	2	1.8	21.41	0.4	1	1	321	57	2	2	1	144	58	5.9	2	2	2	2	2	2	2	8.18	0.751833741	19	2	264	2	1	0	1	81
1	1864	15765	22540.53359	10986.90744	23964.0768	13927.92373	2	19	1	1	10	0	0	12	11	85	2	3	2	0	29.31	1.61	1	2	238	60	2	2	2	152	64	6.7	2	2	2	2	2	2	2	15.12	0.406746032	10	1	178	2	1	0	10	249
1	1865	15770	2710.129015	1477.391424	2867.153379	1515.84994	1	17	1	1	10	0	0	182	180	82	2	1	1	2.26	36.88	0.43	1	2	139	49	2	2	1	161	62	5.6	2	2	2	2	2	2	2	7.86	0.782442748	50	2	90	2	0	1	10	249
1	1866	15776	30678.81734	16820.69843	37500.07824	19448.44442	2	20	1	0	0	0	0	223	222	67	2	2	1	1.26	23.6	0.25	3	2	238	54	2	2	1	154	85	5.8	2	2	2	2	2	2	2	4.92	1.25	60	1	184	2	1	0	0	249
1	1867	15785	42862.12515	23500.60869	45734.19044	23494.7469	1	19	1	1	10	0	0	164	163	60	2	2	5	2.91	45.37	1.09	1	2	215	44	1	2	1	130	73	7.2	1	2	2	2	2	2	2	5.18	1.187258687	68	2	171	2	1	1	10	249
1	1868	15789	43587.60163	23818.22793	52191.21867	28730.29129	1	19	1	1	1	1	1	10	9	65	1	3	1	2.45	30.82	0.69	2	2	166	30	1	1	1	115	65	10.3	1	1	1	2	1	2	1	12.32	0.499188312	44	2	136	1	0	1	1	10
1	1869	15797	50736.82422	27818.17858	67560.66238	34613.73767	2	24	1	1	2	0	0	167	166	61	2	2	3	0	40.74	0.21	2	2	296	47	1	2	2	160	58	5.6	2	2	2	2	2	2	2	7.32	0.840163934	74	1	249	2	1	1	2	249
1	1870	15804	29347.10226	18242.97732	31313.5655	19391.15317	1	22	1	0	0	0	0	220	218	74	2	2	1	5	28.53	0.28	1	2	183	53	1	1	2	140	61	5.4	2	2	2	2	2	2	2	6.38	0.963949843	64	3	130	2	0	0	0	249
1	1871	15808	34712.21514	21578.08113	37038.17886	22936.16162	1	27	1	0	0	0	0	221	220	73	2	3	2	2.33	26.14	0.04	3	2	246	38	2	2	2	150	73	5.7	2	2	2	2	2	2	2	7.78	0.790488432	56	2	208	2	1	0	0	249
1	1872	15813	3742.267145	2040.04804	3959.093398	2093.153276	2	17	1	0	0	0	0	211	211	61	2	1	1	2	23.6	1.1	1	1	213	76	2	1	1	134	74	5.6	2	2	2	2	2	2	2	6.13	1.003262643	44	2	137	2	0	0	0	249
1	1873	15819	34930.91115	19367.62345	36844.79848	23086.74614	2	27	1	1	6	0	1	152	151	77	1	1	1	0.62	22.95	0.07	1	2	218	75	1	1	1	136	77	5.6	2	2	2	2	2	2	1	9.76	0.630122951	6	1	143	2	0	0	6	249
1	1874	15840	5758.637426	2987.735786	5824.480592	2869.323078	2	27	1	1	10	0	0	208	207	71	2	3	5	3.34	23.17	0.24	1	1	222	95	1	1	2	106	60	5.3	2	2	2	2	2	2	2	4.78	1.286610879	64	2	127	2	0	0	10	249
1	1875	15855	50632.67618	27667.97385	53010.54299	29268.0204	2	23	1	0	0	0	0	206	205	60	1	3	1	5	23.41	0.03	1	2	211	66	1	1	2	100	62	5.6	2	2	2	2	2	2	2	5.19	1.184971098	66	3	145	2	0	0	0	249
1	1876	15873	12609.14415	7138.0943	13989.51505	8587.43159	1	19	1	1	2	0	1	112	111	81	1	3	1	4.58	28.86	0.47	3	1	185	66	2	1	1	144	70	5.6	2	2	1	2	1	2	1	7.63	0.806028834	42	3	119	1	0	0	2	249
1	1877	15874	38685.29106	21210.51823	47219.36288	24587.05508	1	17	1	1	6	0	0	116	114	68	2	3	1	5	21.85	0.09	3	2	282	114	1	1	1	176	89	4.9	2	2	2	2	2	2	1	6.06	1.014851485	56	3	168	2	1	0	6	249
1	1878	15876	2864.710829	1561.65968	3795.909583	1987.576956	2	28	1	1	4	0	0	82	81	66	2	1	1	0.82	29.73	0.86	2	2	214	73	1	2	1	129	63	6.2	2	2	2	2	2	2	2	7.4	0.831081081	36	1	141	2	0	0	4	249
1	1879	15877	30798.45969	19145.18158	37592.67682	23595.5977	2	15	1	0	0	0	0	218	217	73	2	3	1	3.62	37.21	0.36	1	1	224	54	2	2	1	142	80	5.7	2	2	2	2	2	2	2	9.35	0.657754011	75	3	170	2	1	1	0	249
1	1880	15882	11642.00225	6429.116406	11604.22879	6236.613926	2	20	1	1	2	0	0	151	150	68	1	1	4	1.19	21.37	0.02	3	2	183	63	1	1	2	152	88	5.7	2	2	2	2	2	2	1	8.2	0.75	29	1	120	2	0	0	2	249
1	1881	15890	32688.36572	18124.23259	34880.41145	19494.24623	2	20	1	1	10	1	0	101	100	72	1	3	2	1.89	23.31	0.06	2	1	176	65	1	1	1	152	63	5.4	2	2	2	2	2	2	2	12.76	0.481974922	32	2	111	2	0	0	10	249
1	1882	15892	31460.1911	19556.53228	34937.80324	21720.17816	1	14	1	1	1	0	0	58	57	77	2	3	2	3.95	22.18	0.28	3	2	195	54	1	2	1	128	74	5.4	2	2	2	2	2	2	2	6.86	0.896501458	50	3	141	2	0	0	1	58
1	1883	15895	44526.61647	24413.2223	54349.29928	28299.60281	1	14	1	0	0	0	0	214	213	60	2	3	1	5	24.32	0.08	1	2	210	75	1	1	2	127	78	5.2	2	2	2	2	2	2	2	5.12	1.201171875	67	3	135	2	0	0	0	249
1	1884	15904	9859.996659	5279.271338	11578.61574	6019.71437	2	26	1	1	2	0	0	54	53	78	2	1	1	3.76	34.79	0.17	1	1	251	67	2	2	1	160	74	6	2	2	1	2	2	2	2	6.11	1.006546645	68	3	184	1	1	1	2	249
1	1885	15918	19310.03843	9412.270739	22144.47982	13628.01944	2	18	1	1	10	0	1	194	193	81	2	1	1	2.35	29.39	0.51	3	2	204	71	2	2	1	132	85	5.8	2	2	2	2	2	2	2	6.72	0.915178571	33	2	133	2	0	0	10	249
1	1886	15923	3590.327809	1890.300368	3624.419924	1955.788621	2	25	1	1	10	0	0	139	137	64	1	1	1	1.72	26.68	0.2	3	2	213	57	1	2	2	134	54	6.2	1	2	2	2	2	2	2	7.97	0.771643664	14	2	156	2	0	0	10	249
1	1887	15929	23624.07583	13098.49042	24733.53537	14143.23121	2	21	1	1	1	0	0	117	116	70	1	3	1	4.19	28.76	0.44	1	2	234	58	1	1	1	151	67	5.1	2	2	2	2	2	2	2	6.28	0.979299363	60	3	176	2	1	0	1	117
1	1888	15931	44066.84636	27393.18082	48937.99923	30423.83789	2	16	1	1	1	0	1	145	144	76	2	3	2	2.82	23.36	0.5	1	1	235	51	2	1	1	173	58	5.7	2	2	1	1	2	1	1	7.54	0.815649867	55	2	184	1	1	0	1	145
1	1889	15937	4174.48974	2124.359469	4161.249049	2040.16489	1	22	1	0	0	0	0	221	220	63	2	3	4	1.03	23.58	0.33	1	2	258	45	2	1	1	138	70	6.6	1	2	2	2	2	2	2	6.06	1.014851485	22	1	213	2	1	0	0	249
1	1890	15949	45269.88997	24820.74712	60280.94583	30884.07917	1	15	1	0	0	0	0	226	225	66	2	1	2	0.68	25.17	0.04	3	1	260	61	2	2	1	170	107	6.7	2	2	2	2	2	2	2	8.25	0.745454545	22	1	199	2	1	0	0	249
1	1891	15952	25292.5498	13820.98793	26678.34504	16140.39208	2	25	1	1	1	0	1	129	129	63	1	1	5	1.16	26.61	0.99	3	2	194	63	1	1	2	142	79	4.9	2	2	2	2	2	2	2	5.88	1.045918367	16	1	131	2	0	0	1	129
1	1892	15954	30143.3512	16713.1362	31558.97604	18046.18257	2	14	1	1	10	0	0	13	12	74	1	3	1	2.51	32.03	0.24	3	2	136	41	1	1	1	147	57	6	2	2	2	2	2	2	2	6.82	0.901759531	23	2	95	2	0	1	10	249
1	1893	15956	49187.68331	26878.36468	51497.68879	28432.74793	2	14	1	0	0	0	0	224	223	62	1	3	1	5	32.53	0.87	1	2	294	87	1	1	2	126	66	5.4	2	2	2	2	2	2	2	5.07	1.213017751	40	3	207	2	1	1	0	249
1	1894	15970	37403.49781	20507.73177	45654.80285	23772.3909	1	23	1	1	2	0	0	162	161	68	2	2	1	5	26.15	0.28	3	2	247	45	2	1	1	123	76	5.5	2	2	2	2	2	2	2	8.56	0.718457944	47	3	202	2	1	0	2	249
1	1895	15978	50632.67618	27667.97385	54028.04758	29154.98182	2	23	1	0	0	0	0	207	207	61	1	3	1	5	29.62	0.14	1	2	189	37	2	1	2	130	70	5.4	2	2	2	2	2	2	2	5.76	1.067708333	60	3	152	2	0	0	0	249
1	1896	15989	38036.58256	20784.90119	39822.89792	21986.89776	1	23	1	0	0	0	0	224	222	64	1	3	1	5	20.62	0.04	1	2	183	49	1	1	2	111	57	5.3	2	2	2	2	2	2	1	4.58	1.34279476	69	3	134	2	0	0	0	249
1	1897	15992	39471.00054	21568.73175	46633.32831	25615.23914	2	17	1	0	0	0	0	211	209	62	1	3	1	5	38.6	0.31	3	2	206	41	1	1	1	108	76	5.5	2	2	1	2	2	2	2	5.66	1.086572438	74	3	165	1	1	1	0	249
1	1898	16000	44066.84636	27393.18082	47019.63648	29117.25185	2	16	1	1	2	0	0	101	100	72	2	3	1	2.09	30.19	0.45	3	2	216	56	2	1	2	178	81	5.4	2	2	2	2	2	2	2	5.16	1.191860465	57	2	160	2	1	1	2	249
1	1899	16005	22540.53359	10986.90744	24050.90863	13881.46015	2	19	1	1	4	0	0	91	89	82	2	2	2	1.63	24.69	0.24	1	2	234	43	2	2	1	176	84	5.8	2	2	2	2	2	2	1	5.17	1.189555126	65	2	191	2	1	0	4	249
1	1900	16025	21075.04905	11685.1694	22488.31859	12568.45322	1	20	1	1	10	0	0	62	61	75	1	1	2	4.31	27.17	0.5	1	2	200	48	1	1	1	117	79	5.7	2	2	2	2	2	2	1	4.48	1.372767857	49	3	152	2	0	0	10	249
1	1901	16026	40992.25026	22400.01109	43238.2423	26159.12578	1	18	1	0	0	0	0	216	215	68	1	2	5	1.25	28.11	0.06	1	2	231	40	2	2	2	139	86	5.5	2	2	2	2	2	2	2	5.84	1.053082192	60	1	191	2	1	0	0	249
1	1902	16038	43587.60163	23818.22793	48359.30191	24977.98072	1	19	1	0	0	0	0	219	218	61	1	2	1	5	32.64	0.09	3	1	200	36	1	1	1	141	74	7.6	1	2	1	2	2	2	1	3.99	1.541353383	73	3	164	1	1	1	0	249
1	1903	16041	23356.47056	12950.1153	24922.7297	13929.01658	1	16	1	1	10	0	1	121	121	75	1	1	1	1.26	37.03	0.51	3	2	266	43	1	1	2	135	85	5.6	2	2	2	2	2	2	2	5.24	1.173664122	23	1	223	2	1	1	10	249
1	1904	16058	33217.6628	18212.70625	36889.54601	19025.22311	2	26	1	0	0	0	0	227	226	62	2	2	1	5	26.14	0.23	1	2	329	26	1	2	2	146	80	5.4	2	2	2	2	2	2	2	4.79	1.283924843	72	3	303	2	1	0	0	249
1	1905	16062	5758.637426	2987.735786	5824.480592	2979.916313	2	27	1	0	0	0	0	212	212	74	2	1	5	0.76	29.51	0.08	3	2	323	65	1	2	2	136	90	6.1	2	2	2	2	2	2	2	6.14	1.001628664	39	1	258	2	1	0	0	249
1	1906	16069	39471.00054	21568.73175	47262.05489	23726.25516	2	17	1	1	1	0	0	170	170	64	1	3	1	5	26.59	0.07	1	2	130	61	2	2	1	115	77	5.6	2	2	2	2	2	2	1	5.6	1.098214286	63	3	69	2	0	0	1	170
1	1907	16075	8626.474429	4618.814872	9459.129142	4979.085651	1	20	1	1	2	0	0	164	163	63	2	1	3	0.29	19.66	0.45	1	2	192	82	1	1	1	180	91	5.5	2	2	2	2	2	2	2	6.19	0.993537964	41	1	110	2	0	0	2	249
1	1908	16093	19606.80355	9563.005538	21764.51299	12433.57089	2	14	1	1	1	0	0	151	150	82	2	2	2	1.24	27.17	1.68	3	1	205	55	2	2	1	184	70	5.4	2	2	2	2	2	2	2	8.42	0.7304038	37	1	150	2	0	0	1	151
1	1909	16125	14760.61935	7194.752414	15749.68516	9090.243957	1	17	1	1	2	0	1	77	77	82	2	2	3	1.47	26.33	0.09	1	2	266	58	1	1	2	142	88	5.5	2	2	2	2	2	2	2	5.78	1.064013841	32	2	208	2	1	0	2	249
1	1910	16137	42760.54341	23366.28608	47441.70249	24504.033	1	26	1	1	10	0	0	61	60	63	1	3	1	5	28.08	0.88	1	1	234	51	1	1	2	149	84	5.5	2	2	2	2	2	2	2	4.88	1.260245902	72	3	183	2	1	0	10	249
1	1911	16144	16746.9762	9480.539991	17664.55391	11189.6619	2	18	1	1	2	0	0	130	129	81	1	2	1	1.08	26.96	0.05	1	2	196	61	1	1	1	172	72	5.4	2	2	2	2	2	2	1	5.89	1.044142615	40	1	135	2	0	0	2	249
1	1912	16146	29231.79182	16207.7174	30604.60702	17500.45138	1	18	1	1	9	0	0	155	154	78	1	3	1	4.13	29.44	0.41	1	2	225	59	1	1	2	164	72	5.8	2	2	2	2	2	2	1	5.64	1.090425532	48	3	166	2	1	0	9	249
1	1913	16156	33215.5044	20647.68399	35441.17792	21947.20718	2	28	1	1	6	0	0	177	176	74	2	3	2	1.56	18.35	0.13	1	1	214	81	1	1	2	163	80	5.2	2	2	2	2	2	2	2	4.38	1.404109589	52	2	133	2	0	0	6	249
1	1914	16157	30514.95305	16674.74419	32186.88716	19473.05869	2	22	1	1	10	1	1	189	188	67	1	1	1	1.11	27.76	0.09	1	2	195	36	2	1	1	123	58	6.9	1	1	2	1	2	2	2	5.51	1.11615245	45	1	159	1	0	0	10	249
1	1915	16179	83384.42241	40669.84663	99481.45544	60597.21305	1	23	1	1	1	0	0	104	103	85	2	1	2	1.16	31.15	0.16	3	2	138	36	1	1	1	108	50	6.1	1	2	1	2	1	2	2	13.08	0.470183486	29	1	102	1	0	1	1	104
1	1916	16182	31059.38042	19307.37718	33140.5784	20522.54419	2	22	1	1	10	0	1	181	181	74	2	2	2	2.6	27.41	0.05	1	2	269	61	2	2	2	129	70	5.4	2	2	2	2	2	2	2	6.52	0.943251534	52	2	208	2	1	0	10	249
1	1917	16186	36311.68162	22572.3541	48352.28259	29861.58948	2	23	1	1	9	0	0	167	166	75	2	1	1	4.19	29.97	0.31	2	1	201	58	1	1	1	128	50	5.7	1	2	2	2	2	1	2	15.88	0.387279597	40	3	143	1	0	0	9	249
1	1918	16187	27124.08945	15039.09098	28397.92044	16238.61485	1	23	1	1	1	1	0	195	194	70	1	1	1	2.15	26.93	0.13	1	2	179	38	1	1	1	117	70	6.3	2	2	2	2	2	2	2	6.3	0.976190476	39	2	141	2	0	0	1	195
1	1919	16193	18273.73761	10131.96786	20922.73958	10894.64685	2	27	1	1	9	0	0	186	185	71	1	1	1	1.45	26.82	0.09	1	1	174	37	1	1	2	152	64	6.1	2	2	2	2	2	2	1	6.35	0.968503937	28	2	137	2	0	0	9	249
1	1920	16200	50736.82422	27818.17858	54136.54999	27811.23986	2	24	1	1	10	0	0	206	206	66	2	3	1	5	19.82	0.27	1	2	211	92	1	1	1	155	75	5	2	2	2	2	2	2	2	5.59	1.100178891	59	3	119	2	0	0	10	249
1	1921	16203	12839.17402	6944.25006	13726.07592	7234.747375	2	20	1	1	2	0	0	75	74	68	1	1	3	1.69	24.41	0.28	1	2	193	47	1	1	2	109	77	5.5	2	2	2	2	2	2	2	5.83	1.054888508	12	2	146	2	0	0	2	249
1	1922	16225	23356.47056	12950.1153	27594.68838	15698.52476	1	17	1	0	0	0	0	218	217	72	1	3	1	2.35	28.86	0.15	3	1	165	40	1	1	2	124	58	5.5	2	2	2	1	2	2	2	5.56	1.106115108	39	2	125	1	0	0	0	249
1	1923	16229	19978.29016	12419.0624	22186.69202	13793.05105	2	21	1	0	0	0	0	207	207	71	2	2	2	1.35	36.58	0.8	1	2	221	66	2	2	1	128	69	7.9	1	2	2	2	2	2	1	7.08	0.868644068	39	2	155	2	0	1	0	249
1	1924	16235	49351.37698	26967.81427	58306.57783	32027.24293	1	16	1	0	0	0	0	227	226	67	1	3	1	5	25.52	0.67	3	1	256	50	1	1	2	154	95	5.6	2	2	2	2	2	2	1	5.87	1.04770017	64	3	206	2	1	0	0	249
1	1925	16238	14922.71131	7273.760719	19870.93745	11437.91442	2	28	1	1	10	0	0	146	145	80	2	3	2	1.37	23.64	0.11	1	2	293	41	1	2	2	170	60	5.3	2	2	2	2	2	2	2	6.13	1.003262643	19	2	252	2	1	0	10	249
1	1926	16239	39128.5253	21453.53639	47760.37572	24868.75969	2	21	1	1	9	0	0	109	108	60	2	3	3	5	26.05	0.1	3	1	238	63	1	1	1	108	73	5.2	2	2	2	2	2	2	2	5.69	1.080843585	56	3	175	2	1	0	9	249
1	1927	16246	47851.4125	26236.15409	58490.90245	30334.79178	1	26	1	1	10	0	1	170	169	63	2	2	3	1.34	20.88	0.02	3	1	170	45	1	2	2	122	70	5.2	2	2	2	2	2	2	1	4.44	1.385135135	70	2	125	2	0	0	10	249
1	1928	16247	5758.637426	2987.735786	7145.457203	3487.248727	2	27	1	1	2	0	0	71	70	84	2	1	5	0.97	28.14	0.18	3	2	230	56	2	2	2	146	50	5.8	2	2	2	2	2	2	2	7.78	0.790488432	9	1	174	2	1	0	2	249
1	1929	16254	3424.862461	1867.019024	4538.143294	2376.218093	1	28	1	0	0	0	0	207	207	74	2	1	3	0.81	31.97	0.25	1	2	167	39	2	2	1	129	45	6.1	2	2	2	2	2	2	2	7.11	0.864978903	15	1	128	2	0	1	0	249
1	1930	16255	5758.637426	2987.735786	5824.480592	2979.916313	2	27	1	1	10	0	0	149	148	83	2	1	2	0.7	19.64	0.42	1	2	263	65	1	2	2	198	88	5.4	2	2	2	2	2	2	2	4.96	1.239919355	29	1	198	2	1	0	10	249
1	1931	16256	23797.37322	11599.52739	25391.9654	14655.47773	2	16	1	1	2	0	0	113	113	85	2	3	1	5	22.46	0.2	1	2	214	75	1	1	1	132	62	5.2	2	2	1	2	2	2	1	6.2	0.991935484	55	3	139	1	0	0	2	249
1	1932	16272	27124.08945	15039.09098	28610.23595	17927.01498	1	23	1	0	0	0	0	225	225	77	1	1	1	3.45	32.6	0.12	1	2	175	31	2	1	2	125	62	5.5	2	2	2	2	2	2	1	6.03	1.019900498	36	2	144	2	0	1	0	249
1	1933	16273	19113.12959	9316.29168	23329.53371	13647.91588	1	16	1	1	3	0	0	195	195	81	2	2	2	0.83	26.68	0.19	3	2	180	74	1	2	1	119	70	5.7	2	2	2	2	2	2	1	5.59	1.100178891	28	1	106	2	0	0	3	249
1	1934	16285	16693.14464	8136.721086	20375.69404	11919.90211	1	23	1	1	10	0	1	125	124	80	2	2	2	2.58	27.94	0.27	3	2	237	45	2	2	1	124	70	5.4	2	2	1	2	2	1	2	7.75	0.793548387	29	2	192	1	1	0	10	249
1	1935	16288	23797.37322	11599.52739	25391.9654	14655.47773	2	16	1	1	1	0	0	36	35	85	2	3	2	2.26	28.14	0.07	1	2	201	71	2	2	2	184	46	5.7	2	2	2	2	2	2	2	8.03	0.765877958	39	2	130	2	0	0	1	36
1	1936	16301	30600.7738	16966.75651	32652.82793	18249.27634	1	24	1	1	6	0	0	61	61	77	1	3	1	5	27.46	0.23	1	2	111	39	1	1	1	149	52	6	1	2	1	1	1	1	2	6.58	0.934650456	31	3	72	1	0	0	6	249
1	1937	16319	12609.14415	7138.0943	13454.69944	8628.808478	1	19	1	1	4	0	0	126	125	80	1	3	1	1.38	25.13	0.06	1	2	153	42	1	1	1	178	50	5.3	2	2	1	2	2	2	1	8.21	0.74908648	40	2	111	1	0	0	4	249
1	1938	16324	16576.20349	9383.864775	17687.7854	11343.58395	1	14	1	1	1	0	0	54	53	81	1	3	1	5	21.18	0.2	1	2	120	46	1	1	2	117	62	5.4	2	2	1	2	2	2	1	5.71	1.077057793	77	3	74	1	0	0	1	54
1	1939	16326	2609.743134	1384.159443	2860.116567	1533.900325	2	28	1	1	1	0	0	186	185	80	1	3	1	3.33	27.01	0.8	3	2	163	35	1	1	2	153	62	6.3	2	2	1	2	1	1	2	6.53	0.941807044	33	2	128	1	0	0	1	186
1	1940	16339	43587.60163	23818.22793	45634.60998	25195.64261	1	19	1	0	0	0	0	219	218	61	1	2	1	5	28.15	0.32	1	2	147	55	1	1	1	119	64	5.4	2	2	1	2	2	2	1	5.07	1.213017751	58	3	92	1	0	0	0	249
1	1941	16340	36625.30114	20307.0867	39081.35343	21842.10262	2	19	1	1	6	0	0	61	60	77	1	3	1	3.27	27.43	0.97	3	2	147	28	2	2	1	140	0	5.2	2	2	2	2	2	2	2	9	0.683333333	79	2	119	2	0	0	6	249
1	1942	16345	13222.76062	7079.773307	15527.51685	8072.745343	1	14	1	0	0	0	0	215	214	60	2	3	1	3.72	35.01	0.5	3	1	139	56	1	1	1	123	83	6	2	2	2	2	2	2	2	5.78	1.064013841	59	3	83	2	0	1	0	249
1	1943	16349	12872.48719	7137.216764	13423.60772	8419.881887	2	20	1	1	2	0	0	7	7	74	1	1	1	0.67	23.73	4.7	3	1	194	54	1	1	2	118	49	5.5	2	2	2	2	2	2	1	12.6	0.488095238	23	1	140	2	0	0	2	249
1	1944	16352	7585.879737	4135.343227	10051.73482	5263.190826	2	20	1	0	0	0	0	223	222	60	2	1	1	3.66	33.2	0.3	2	2	187	79	2	1	2	114	63	5.9	2	2	2	2	2	2	2	6.76	0.909763314	26	3	108	2	0	1	0	249
1	1945	16355	2739.889969	1493.615219	2786.149841	1574.863332	1	28	1	1	6	0	0	182	181	72	2	1	2	1.51	30.92	0.22	3	2	268	44	2	2	1	162	64	5.6	2	2	2	2	2	2	2	6.44	0.954968944	16	2	224	2	1	1	6	249
1	1946	16357	4634.249272	2439.922917	4678.253989	2524.452494	2	27	1	1	1	0	1	219	219	69	1	2	1	4.39	30.95	0.3	1	2	210	32	1	1	2	117	70	5.4	2	2	2	2	2	2	2	5.12	1.201171875	42	3	178	2	1	1	1	219
1	1947	16362	3653.186626	1895.371354	3925.813883	1820.252243	2	28	1	1	1	0	1	208	208	61	2	3	2	5	42.41	1.05	3	1	223	44	1	2	1	122	56	5.8	2	2	2	2	2	2	2	7.84	0.784438776	80	3	179	2	1	1	1	208
1	1948	16363	38036.58256	20784.90119	39822.89792	21986.89776	1	23	1	0	0	0	0	225	224	65	1	2	1	3.23	24.71	0.04	1	2	211	48	1	1	2	130	81	5.2	2	2	2	2	2	2	2	4.64	1.325431034	44	2	163	2	1	0	0	249
1	1949	16386	42870.13215	23426.1703	50649.25946	27821.15153	2	19	1	1	10	0	0	21	20	63	1	3	3	1.02	18.97	0.72	2	2	144	65	1	1	1	150	20	5.5	1	2	2	2	2	2	1	6.78	0.907079646	29	1	79	2	0	0	10	249
1	1950	16392	19628.09876	10725.67686	23502.4263	11798.56789	2	21	1	1	2	0	0	74	74	60	1	3	3	0.9	29.9	0.11	2	1	217	45	2	1	2	124	65	6.5	1	2	2	2	2	2	2	4.45	1.382022472	55	1	172	2	1	0	2	249
1	1951	16408	27333.0144	16990.96413	29059.22585	18120.79182	1	17	1	0	0	0	0	218	216	78	2	3	2	0.51	26.95	0.16	1	2	200	53	2	1	2	129	80	5.4	2	2	2	2	2	2	2	5.59	1.100178891	71	1	147	2	0	0	0	249
1	1952	16427	13222.76062	7079.773307	13154.56848	6907.572636	1	14	1	0	0	0	0	215	213	66	2	1	1	4.52	29.32	0.24	3	2	206	51	2	2	1	144	60	4.9	1	2	2	2	2	2	2	11	0.559090909	46	3	155	2	0	0	0	249
1	1953	16430	50092.54446	27464.93043	53449.09894	27458.07982	1	16	1	0	0	0	0	227	226	66	2	3	1	2.51	20.63	0.33	1	2	180	63	2	1	2	113	62	5.2	2	2	2	2	2	2	2	5.4	1.138888889	78	2	117	2	0	0	0	249
1	1954	16445	39662.83406	24655.52394	48481.64008	28085.49785	2	27	1	1	10	0	0	138	137	72	2	1	2	0.78	17.52	0.12	3	1	244	57	1	1	1	143	75	5.6	2	2	1	2	2	2	1	11.59	0.530629853	17	1	187	1	1	0	10	249
1	1955	16447	33779.89887	18458.85758	37477.91269	19357.65289	2	26	1	0	0	0	0	228	227	66	1	3	1	3.45	27.29	0.06	1	2	238	44	2	2	2	145	79	5.5	2	2	2	2	2	2	2	5.82	1.056701031	69	2	194	2	1	0	0	249
1	1956	16458	30798.45969	19145.18158	37646.32238	23535.12958	1	23	1	1	3	0	0	102	101	74	2	2	5	0.97	17.71	0.02	3	2	223	95	1	1	2	112	69	5.4	2	2	2	2	2	2	1	6.25	0.984	61	1	128	2	0	0	3	249
1	1957	16476	5868.222009	3240.635208	6443.084979	3496.811782	1	20	1	0	0	0	0	221	220	65	1	3	1	1.1	26.87	0.9	3	2	190	48	1	1	2	95	57	6.6	1	2	2	2	2	2	2	15.37	0.400130124	33	1	142	2	0	0	0	249
1	1958	16492	14875.63567	7964.761018	19671.82998	10298.62277	1	16	1	1	9	0	0	120	120	76	2	1	2	1.13	41.58	1.11	2	1	198	51	1	1	1	153	68	5.8	1	2	2	2	2	1	2	11.79	0.521628499	17	1	147	1	0	1	9	249
1	1959	16497	23624.07583	13098.49042	27910.85276	15878.38961	2	23	1	1	10	0	0	56	55	74	1	1	1	4.79	35.82	0.25	2	2	198	51	1	1	1	130	55	5.5	2	2	1	1	2	1	2	6.74	0.912462908	33	3	147	1	0	1	10	249
1	1960	16498	38685.29106	21210.51823	41196.64831	20830.90589	1	17	1	0	0	0	0	218	217	61	2	3	1	5	20.28	0.1	3	2	197	86	1	1	2	156	86	5.5	2	2	2	2	2	2	2	6.19	0.993537964	66	3	111	2	0	0	0	249
1	1961	16506	42862.12515	23500.60869	47600.10804	24549.03281	1	19	1	0	0	0	0	219	218	61	2	2	1	5	28.67	0.29	3	2	176	24	2	1	2	124	70	5.2	2	2	2	2	2	2	1	5.62	1.09430605	62	3	152	2	0	0	0	249
1	1962	16509	3062.629327	1612.468179	3091.710658	1668.331113	1	15	1	0	0	0	0	226	225	68	1	1	1	1.72	26.11	0.22	3	2	256	51	2	1	2	136	75	5.6	2	2	2	2	2	2	2	5.66	1.086572438	26	2	205	2	1	0	0	249
1	1963	16510	50092.54446	27464.93043	53449.09894	27458.07982	1	14	1	0	0	0	0	215	215	61	2	2	1	2.43	32.26	0.17	1	2	213	48	1	2	1	126	81	5.9	2	2	2	1	2	2	2	7.32	0.840163934	50	2	165	1	1	1	0	249
1	1964	16529	41586.75493	25851.48681	51856.22161	31363.51809	2	19	1	1	1	0	0	67	67	76	2	2	2	1.16	25.36	0.09	1	1	161	67	2	2	1	163	93	5.3	2	1	1	1	2	2	2	8.16	0.753676471	34	1	94	1	0	0	1	67
1	1965	16544	11003.32972	6229.035391	13175.24172	7860.651023	1	23	1	1	2	0	0	17	16	83	1	1	1	1.35	20.59	0.15	3	1	118	28	2	1	1	120	75	5.2	2	1	1	1	1	2	2	9.51	0.646687697	23	2	90	1	0	0	2	249
1	1966	16560	3742.267145	1941.58872	4958.723085	2471.125461	2	17	1	0	0	0	0	211	211	76	2	1	1	4.77	26.06	0.06	1	2	237	71	2	1	1	153	75	5.4	2	2	2	2	2	2	2	6.06	1.014851485	48	3	166	2	1	0	0	249
1	1967	16561	14929.7382	7277.18583	15872.62304	9225.170032	2	21	1	1	1	0	0	99	99	85	2	2	2	5	21.71	0.26	1	2	268	67	2	2	1	136	32	5.3	2	2	2	2	2	2	2	6.21	0.990338164	38	3	201	2	1	0	1	99
1	1968	16566	6311.500165	3347.50284	6917.012617	3709.641777	1	18	1	0	0	0	0	217	216	66	1	1	4	1.55	24.55	0.15	3	2	220	48	2	1	2	109	67	5.3	2	2	2	2	2	2	2	6.03	1.019900498	25	2	172	2	1	0	0	249
1	1969	16570	35640.88225	19541.31821	38029.07323	19536.444	1	22	1	0	0	0	0	220	220	67	2	3	1	2.58	22.09	0.33	3	2	185	105	1	1	2	152	86	5.1	2	2	2	2	2	2	2	6.28	0.979299363	82	2	80	2	0	0	0	249
1	1970	16575	16078.0843	8608.579958	17629.99207	9280.055195	2	20	1	1	1	0	0	164	163	62	2	1	6	1.26	36.36	1.25	2	2	202	74	2	2	1	182	92	10.7	1	2	2	2	2	2	2	5.89	1.044142615	27	1	128	2	0	1	1	164
1	1971	16583	12218.98996	6774.881863	12888.47636	7114.819526	2	23	1	1	1	0	1	196	195	78	1	2	1	1.17	21.62	0.12	1	1	388	49	2	2	2	134	66	5.8	2	2	2	2	2	2	1	5.67	1.084656085	34	1	339	2	1	0	1	196
1	1972	16587	35640.88225	19541.31821	47459.05266	24314.96586	1	22	1	0	0	0	0	220	219	61	2	3	3	2.1	41.11	0.91	3	2	279	50	1	1	2	126	61	5.7	2	2	2	2	2	2	1	6.93	0.887445887	47	2	229	2	1	1	0	249
1	1973	16621	9884.482861	5292.38182	10838.56454	5705.191291	1	27	1	0	0	0	0	222	221	80	2	2	1	2.07	23.81	1.86	1	1	225	32	2	2	1	149	71	7.1	2	2	2	2	2	2	2	17.8	0.345505618	5	2	193	2	1	0	0	249
1	1974	16625	23539.10514	12862.82682	26951.3866	13550.15848	1	23	1	1	1	0	0	33	31	60	1	1	5	0.81	22.31	0.16	1	2	195	58	1	1	2	124	55	5.6	2	2	2	2	2	2	2	6.86	0.896501458	36	1	137	2	0	0	1	33
1	1975	16637	35293.15467	21939.20935	40473.6922	26724.37391	1	19	1	1	3	0	0	159	158	75	2	1	2	1.63	18.42	0.34	1	2	205	63	1	1	1	112	56	5.5	2	2	2	2	2	2	2	11	0.559090909	53	2	142	2	0	0	3	249
1	1976	16641	35640.88225	19541.31821	37891.77554	19601.83576	1	22	1	0	0	0	0	220	219	64	2	3	1	2.39	25.99	0.4	3	2	132	31	2	1	1	135	78	5.5	2	2	2	2	2	2	2	4.31	1.426914153	52	2	101	2	0	0	0	249
1	1977	16644	33779.89887	18458.85758	35630.72149	18991.33868	2	26	1	0	0	0	0	228	227	67	1	3	1	5	29.02	0.8	1	1	190	37	1	1	1	184	92	5.6	2	2	2	1	2	2	1	5.56	1.106115108	53	3	153	1	0	0	0	249
1	1978	16662	40063.78283	21966.32293	49957.16555	25065.72966	2	17	1	0	0	0	0	211	210	64	2	3	1	5	32.97	0.53	3	1	285	56	2	2	2	116	67	8.1	1	2	2	2	2	2	2	4.59	1.339869281	52	3	229	2	1	1	0	249
1	1979	16664	16078.0843	8608.579958	21261.97144	11131.09576	2	20	1	1	6	0	0	157	156	65	2	2	4	0.77	36.61	0.18	3	2	259	50	2	2	1	133	70	5.5	2	2	2	2	2	2	2	5.73	1.073298429	40	1	209	2	1	1	6	249
1	1980	16665	38685.29106	21210.51823	41277.47894	21205.22766	1	17	1	0	0	0	0	218	217	69	2	3	1	2.09	27.83	0.31	3	2	250	46	1	1	2	139	93	5.4	2	2	2	2	2	2	1	5.44	1.130514706	63	2	204	2	1	0	0	249
1	1981	16686	12525.56006	6706.475926	14708.7927	7647.091221	1	24	1	0	0	0	0	212	210	63	2	1	2	4.59	23.6	0.12	1	2	187	70	2	2	1	115	71	4.9	2	2	2	2	2	1	2	6.17	0.996758509	14	3	117	1	0	0	0	249
1	1982	16695	23797.37322	11599.52739	25391.9654	14655.47773	2	16	1	0	0	0	0	206	206	81	2	2	2	1.69	22.91	0.05	1	1	181	55	2	1	1	120	69	5.3	2	2	2	2	2	2	2	5.89	1.044142615	56	2	126	2	0	0	0	249
1	1983	16726	33730.2148	20967.64233	35860.44024	22361.9024	1	23	1	1	6	0	0	169	169	77	2	2	1	4.16	23.5	0.67	1	2	284	56	2	2	2	142	72	5.7	2	2	2	2	2	2	2	6.53	0.941807044	53	3	228	2	1	0	6	249
1	1984	16729	14170.2944	8021.868613	19038.46341	10750.74603	1	20	1	1	2	0	0	21	20	85	1	1	1	0.98	24.31	0.11	3	2	186	26	2	1	1	120	48	5.9	2	2	2	2	2	2	1	6.88	0.893895349	19	1	160	2	1	0	2	249
1	1985	16730	35293.15467	21939.20935	44008.47464	26617.06827	1	19	1	1	6	0	0	179	178	79	2	3	1	2.2	37.4	0.82	3	2	203	50	2	2	1	159	26	5.5	2	2	2	2	2	2	1	7.16	0.858938547	55	2	153	2	0	1	6	249
1	1986	16731	33191.68238	20632.87555	35415.75966	21931.46673	1	18	1	1	1	0	0	119	118	78	2	3	5	3.49	17.16	0.01	1	2	188	58	2	1	2	158	88	5.5	2	2	2	2	2	2	2	5.63	1.092362345	73	2	130	2	0	0	1	119
1	1987	16736	20658.10938	10069.35948	22042.34869	12722.17984	2	20	1	1	10	0	0	75	75	85	2	3	2	1.54	21.3	0.53	1	1	150	62	1	1	1	177	82	5.7	2	2	2	2	2	2	2	11.13	0.552560647	36	2	88	2	0	0	10	249
1	1988	16758	3107.103472	1581.176405	4117.094028	2012.41655	1	15	1	1	10	0	0	123	122	65	2	1	2	1.15	36.01	0.59	1	1	237	40	1	2	1	178	68	5.3	2	2	2	2	2	2	2	7.29	0.843621399	31	1	197	2	1	1	10	249
1	1989	16761	30143.3512	16713.1362	31558.97604	18046.18257	2	14	1	0	0	0	0	224	223	74	1	3	1	5	23.58	0.15	1	2	201	55	2	2	2	126	79	5.1	2	2	2	2	2	2	2	6.67	0.922038981	51	3	146	2	0	0	0	249
1	1990	16789	47974.04836	26303.39335	63881.77689	32728.91338	1	27	1	1	1	0	0	126	125	66	2	3	2	4.96	17.97	0.02	3	1	230	76	2	2	2	129	70	5.2	2	2	2	2	2	2	2	6.22	0.988745981	38	3	154	2	0	0	1	126
1	1991	16790	12525.56006	6706.475926	12460.96351	6543.354933	1	24	1	0	0	0	0	211	211	70	2	3	3	1.55	35.18	0.06	1	2	204	59	2	2	1	146	74	5.5	2	2	2	2	2	2	2	5.78	1.064013841	46	2	145	2	0	1	0	249
1	1992	16805	23356.47056	12950.1153	24453.36253	13983.02163	1	17	1	0	0	0	0	217	216	70	1	3	1	2.09	29.95	0.33	1	2	202	41	1	1	2	117	62	5.6	2	2	2	2	1	2	2	4.78	1.286610879	46	2	161	1	1	0	0	249
1	1993	16808	59931.36014	32749.19341	66492.27375	34343.81113	2	22	1	1	2	0	0	178	177	63	1	2	1	2.7	25.19	0.42	3	2	214	44	1	1	2	175	96	5.3	2	2	2	2	2	2	2	5.44	1.130514706	61	2	170	2	1	0	2	249
1	1994	16815	1940.329334	1021.579491	2280.427644	1116.255331	2	28	1	1	1	1	1	129	127	62	1	1	1	1.17	27.2	0.84	3	2	246	41	1	1	2	148	62	8	1	2	2	2	2	2	2	5.09	1.208251473	29	1	205	2	1	0	1	129
1	1995	16845	5758.637426	2987.735786	6188.388679	2900.076234	2	15	1	1	2	0	0	199	198	60	2	1	1	1.55	22.06	0.22	3	1	213	57	1	2	2	131	72	5.6	2	2	2	2	2	2	2	5	1.23	63	2	156	2	0	0	2	249
1	1996	16867	5758.637426	2987.735786	6994.528437	3542.543334	2	27	1	1	7	1	1	69	68	80	2	1	2	1.19	27.42	0.09	3	1	181	46	2	2	2	138	78	6.8	2	2	2	2	2	2	2	14.65	0.419795222	24	1	135	2	0	0	1	69
1	1997	16881	42862.12515	23500.60869	47600.10804	24549.03281	1	19	1	0	0	0	0	219	217	63	2	3	4	1.72	32.28	0.37	1	1	258	88	2	1	2	127	68	5.7	2	2	2	2	2	2	2	4.8	1.28125	36	2	170	2	1	1	0	249
1	1998	16884	13521.00169	7496.788966	14261.82616	7872.949166	1	22	1	1	1	0	0	197	196	70	1	3	1	1.21	18.37	0.73	2	1	168	73	1	1	2	142	66	5	2	2	2	2	2	2	2	5.77	1.065857886	40	1	95	2	0	0	1	197
1	1999	16897	12218.98996	6774.881863	12742.13177	7992.429958	2	23	1	0	0	0	0	207	206	71	1	1	1	1.22	27.64	0.13	3	1	192	54	1	1	1	121	63	5.4	2	2	2	2	2	2	2	6.93	0.887445887	43	1	138	2	0	0	0	249
[truncated: 483 more rows]
[truncated: 12 more columns]
