# Supplementary material for: Combined association of gait speed and processing speed on cardiometabolic disease mortality risk in the US older adults: a prospective cohort study from NHANES
Source: Front Aging Neurosci. 2025 Jun 13;17:1537413. doi: 10.3389/fnagi.2025.1537413 (PMC12202421; doi:10.3389/fnagi.2025.1537413)
Supplement: Supplementary file 4 [file Data_Sheet_4.csv]

.imp	.id	SEQN	WTINT2YR	WTINT4YR	WTMEC2YR	WTMEC4YR	SDMVPSU	SDMVSTRA	eligstat	mortstat	ucod_leading	diabetes	hyperten	permth_int	permth_exm	age	gender	edu	PIR	BMI	CRP	PA3	Balance	LBXTC	LBDHDL	SMQ020	ALQ100	BPQ020	Diabete	CHF	CHD	Angina	AMI	Stroke	Cancer	sbp	dbp	HbA1c	X20ftTM	Gaitspeed	DSSTscore	nonHDL	CVDhistory	riskHBP	hypernonHDL	Obesity	HbA1c6.5	Gait2	Dsst2
1	1	14	15131.71462	8225.174642	19486.73379	9939.996011	1	12	1	1	3	0	0	137	136	81	1	1	2.67	27.33	1.99	1	2	174	40	1	1	2	2	2	2	2	2	2	2	136	61	5.8	7.37	0.834464043	29	134	2	0	0	0	1	2	1
1	2	29	42515.71017	22307.7735	47954.52161	24539.22336	2	12	1	1	3	0	0	27	26	62	1	2	1.07	36.94	1.11	2	1	216	49	1	1	1	1	2	2	1	2	1	2	124	71	5.5	9	0.683333333	67	167	1	1	1	1	1	1	2
1	4	46	10553.67786	6074.583948	11204.84684	6926.573373	2	5	1	1	1	1	0	22	21	85	2	1	1.2	23.79	0.45	3	1	187	36	1	2	1	2	2	1	2	2	1	2	128	65	5.4	45.81	0.134250164	6	151	1	1	0	0	1	1	1
1	5	55	8123.335092	4675.704681	8238.287966	4561.977949	2	9	1	0	0	0	0	244	243	61	2	3	3.33	23.2	0.18	1	2	285	66	1	1	2	1	2	2	2	2	2	2	113	67	6.7	6.6	0.931818182	58	219	2	0	1	0	2	2	2
1	6	59	1983.917404	1202.612732	2472.055891	1332.713562	1	6	1	1	2	0	1	214	214	70	1	1	0.97	29.28	0.73	3	2	266	58	1	1	2	2	2	2	2	2	2	1	113	71	5	6.19	0.993537964	35	208	2	0	1	0	1	2	1
1	7	64	13409.1658	7718.172229	14236.5203	8800.682765	1	9	1	1	2	0	0	106	106	63	2	3	5	20.48	0.57	1	2	195	41	1	1	2	2	2	2	2	2	2	2	156	82	4.8	4.16	1.478365385	68	154	2	1	0	0	1	2	2
1	9	83	10553.67786	6074.583948	10703.02238	5926.832405	1	7	1	1	1	1	0	232	232	60	2	1	2.4	32.14	0.45	3	2	251	55	1	2	2	1	2	2	2	2	2	2	118	72	8.6	9.72	0.632716049	24	196	2	0	1	1	2	1	1
1	10	86	46701.48421	23684.41671	52691.39204	24741.041	2	1	1	0	0	0	0	237	236	63	2	2	2.16	31.88	0.18	3	2	209	41	1	2	2	2	2	2	2	2	2	1	121	68	5.8	6.69	0.919282511	65	168	2	0	1	1	1	2	2
1	11	93	53079.91925	26919.20712	56627.43662	26912.49263	1	12	1	0	0	0	0	243	242	63	2	3	5	22.85	0.06	3	2	205	60	2	2	1	2	2	2	2	2	2	2	118	80	4.8	7.18	0.856545961	67	145	2	1	0	0	1	2	2
1	12	94	10153.7805	5844.407311	10037.80639	6664.113363	2	4	1	0	0	0	0	243	243	61	2	2	4.44	35.28	0.34	1	2	244	41	2	2	2	2	2	2	2	2	2	1	110	66	5.5	7.39	0.832205683	13	203	2	0	1	1	1	2	1
1	13	118	16322.11321	8872.24185	18410.1154	12209.90675	1	5	1	1	1	0	1	42	41	85	1	3	2.71	30.67	0.29	1	2	276	38	1	1	1	2	2	2	2	2	2	2	172	78	5.4	8.19	0.750915751	46	238	2	1	1	1	1	1	2
1	14	122	51881.42976	27221.91819	58006.38714	28547.40284	1	12	1	0	0	0	0	242	241	64	1	1	2.59	33.56	0.25	3	2	211	31	1	1	2	2	2	2	2	2	2	2	134	52	5.2	6.07	1.013179572	44	180	2	0	1	1	1	2	2
1	15	129	41430.71719	21011.37441	54689.36118	26144.13449	2	8	1	0	0	0	0	246	246	63	2	3	5	38.32	0.21	2	1	186	55	1	1	1	2	2	2	2	2	2	2	169	0	5.5	7.29	0.843621399	61	131	2	1	0	1	1	2	2
1	17	151	15778.35489	8576.670113	20672.1576	10823.21844	2	10	1	1	2	0	0	120	119	84	1	1	1.33	26.6	0.17	1	1	165	50	1	1	2	2	2	2	1	1	2	1	131	56	5.6	6.41	0.959438378	12	115	1	0	0	0	1	2	1
1	18	162	2270.809308	1383.022652	2619.702618	1430.936592	1	3	1	1	3	1	0	193	193	63	1	1	2.18	25.41	0.09	3	2	207	54	1	1	2	2	2	2	2	2	2	2	154	72	5.4	9	0.683333333	22	153	2	1	0	0	1	1	1
1	19	163	5968.239698	3833.458477	6204.653506	3681.527305	1	3	1	0	0	0	0	238	237	63	2	1	0.85	25.13	0.05	1	2	252	28	2	1	1	1	2	2	2	2	2	2	173	0	8.6	6.21	0.990338164	32	224	2	1	1	0	2	2	1
1	21	187	16079.06355	9254.936777	15895.41224	11148.4704	2	12	1	1	1	1	0	68	67	71	2	1	1.33	25.86	0.4	1	2	286	74	2	2	1	1	2	2	2	2	2	2	201	66	5.7	7.68	0.80078125	10	212	2	1	1	0	1	2	1
1	22	190	8986.031938	4603.521662	9328.225525	4796.09979	1	7	1	0	0	0	0	245	244	65	1	3	5	22.82	0.13	1	2	194	72	1	1	2	2	2	2	2	2	2	2	180	94	4.9	5.09	1.208251473	43	122	2	1	0	0	1	2	2
1	24	197	26677.94019	14202.96536	34356.04832	15272.08673	2	7	1	0	0	0	0	248	248	74	1	1	1.44	27.39	0.17	3	2	209	37	1	2	1	2	1	2	2	2	2	2	143	91	5.1	9.41	0.653560043	9	172	1	1	1	0	1	1	1
1	25	211	32945.38234	17539.66463	34978.94803	18865.49068	2	11	1	1	6	1	1	75	75	76	1	3	2.4	31.3	0.27	1	2	184	45	2	1	2	2	2	2	2	2	2	2	144	73	6.4	6.03	1.019900498	32	139	2	1	0	1	1	2	1
1	26	221	9620.275721	4928.443163	12205.37603	5134.613663	1	9	1	1	1	0	0	101	101	85	1	1	2.57	27.1	0.53	3	2	177	58	2	1	1	2	2	2	2	2	2	2	156	93	4.8	17.82	0.345117845	32	119	2	1	0	0	1	1	1
1	27	225	33738.59267	17961.95882	38054.59358	21994.34045	1	1	1	1	10	0	0	52	52	79	1	3	1.24	25.91	0.09	3	1	124	40	2	2	1	2	2	2	1	2	2	2	92	62	5.6	6.34	0.970031546	33	84	1	1	0	0	1	2	1
1	28	234	2985.672184	1829.044785	3644.473694	1928.539243	2	3	1	0	0	0	0	249	248	69	2	1	2.93	30.1	0.78	3	2	236	55	2	2	2	2	2	2	2	2	2	2	137	69	5.5	5.59	1.100178891	13	181	2	0	1	1	1	2	1
1	30	239	54549.99001	27664.74592	58195.75737	27657.84547	3	1	1	1	2	0	0	138	137	69	2	3	5	28.31	1.06	3	2	199	76	1	1	2	2	2	1	2	2	2	2	149	78	5.3	5.5	1.118181818	67	123	1	1	0	0	1	2	2
1	31	257	32624.20358	17368.67352	39065.10675	21054.83582	2	1	1	1	1	0	1	129	127	75	1	1	2.49	35.1	0.23	3	2	188	59	2	1	2	2	2	1	2	2	2	2	181	64	5.2	10.17	0.604719764	37	129	1	1	0	1	1	1	1
1	32	266	6916.692889	3543.404448	6804.007562	3718.169648	2	9	1	1	10	0	0	124	123	82	1	2	1.08	29.51	1.14	3	2	214	52	2	1	2	1	2	2	2	2	2	2	117	58	8.2	8.94	0.687919463	12	162	2	0	1	0	2	1	1
1	33	273	38189.41969	19367.56711	42899.76046	19427.54657	2	7	1	0	0	0	0	247	246	64	2	3	0.62	26.51	0.32	3	2	232	47	1	1	2	2	2	2	2	2	2	2	119	67	5.8	7.38	0.833333333	44	185	2	0	1	0	1	2	2
1	34	274	47161.25098	23917.58505	50313.20296	23911.61926	2	11	1	1	1	0	0	155	154	69	2	3	3.73	29.74	0.09	1	2	172	52	2	2	1	1	2	1	1	1	2	2	147	87	5.2	5.5	1.118181818	62	120	1	1	0	0	1	2	2
1	35	275	32945.38234	17539.66463	34978.94803	18859.95443	2	3	1	0	0	0	0	248	248	72	1	2	2.13	34.02	0.21	3	2	281	33	1	2	1	2	2	2	2	2	2	2	100	68	5.4	6.75	0.911111111	44	248	2	1	1	1	1	2	2
1	36	287	63110.68201	36287.74373	70894.84896	38700.72615	2	6	1	1	1	0	0	160	158	71	2	3	1.38	17.8	0.35	1	2	216	89	2	1	2	2	2	2	2	2	2	1	94	55	5.3	5.81	1.058519793	41	127	2	0	0	0	1	2	1
1	37	321	58701.94067	33752.78022	66126.06077	44652.48339	1	2	1	1	10	0	1	65	65	71	2	2	1.02	25.43	0.16	2	1	208	80	2	1	1	2	1	2	2	2	2	1	108	52	5.1	9.12	0.674342105	35	128	1	1	0	0	1	1	1
1	38	328	42515.71017	22307.7735	47610.43123	22951.28395	2	12	1	1	2	0	0	20	19	66	1	3	2.4	44.2	0.49	3	2	245	45	1	1	1	2	2	2	2	2	2	1	132	81	6.4	7.41	0.829959514	63	200	2	1	1	1	1	2	2
1	39	332	1855.313	1127.43901	1951.056338	1123.206318	1	12	1	1	2	0	1	30	30	71	1	1	0.53	33.48	0.06	1	1	220	54	1	1	1	2	2	2	2	2	2	2	172	100	5.5	8.03	0.765877958	16	166	2	1	1	1	1	1	1
1	40	340	33738.59267	17961.95882	37616.85293	19609.04715	1	1	1	1	3	0	1	174	173	72	1	1	1.84	29.09	0.25	3	1	196	28	1	1	1	2	2	2	2	2	1	2	131	69	5.4	8.43	0.729537367	30	168	1	1	1	0	1	1	1
1	41	351	26009.74309	13847.22649	34076.90549	14402.44	1	5	1	1	5	0	1	214	213	70	1	1	1.24	26.98	0.26	3	2	162	39	1	1	1	2	2	2	1	2	2	2	111	63	5.7	7.63	0.806028834	22	123	1	1	0	0	1	2	1
1	42	352	12838.39568	6978.590946	14722.69082	8468.702283	2	2	1	1	1	0	1	146	145	82	1	3	5	25.94	0.23	1	2	203	44	2	1	1	2	2	2	2	2	2	2	180	78	5.3	5.84	1.053082192	46	159	2	1	0	0	1	2	2
1	46	389	25165.90844	11346.20131	28393.67463	14978.68836	1	12	1	1	6	0	0	194	193	81	2	2	5	22.19	0.36	1	2	183	54	1	1	1	2	2	1	1	1	2	1	162	68	5.8	5.31	1.15819209	66	129	1	1	0	0	1	2	2
1	48	403	31445.59658	18080.77038	33547.21621	19218.73726	2	7	1	1	2	0	0	116	115	71	2	3	3.59	28.03	3.22	3	2	177	57	1	1	2	2	2	2	2	2	2	1	121	71	5.5	5.59	1.100178891	61	120	2	0	0	0	1	2	2
1	49	410	2702.15334	1599.315349	2658.988406	1595.129636	1	10	1	0	0	0	0	248	248	70	2	3	4.27	32.77	2.04	1	1	223	39	2	2	2	2	2	2	2	2	2	2	168	92	5.1	4.65	1.322580645	56	184	2	1	1	1	1	2	2
1	50	416	10553.67786	6074.583948	11204.84684	6926.573373	2	5	1	1	1	0	0	79	79	72	2	3	0.84	26.91	0.72	1	2	208	47	1	1	1	2	2	2	2	2	2	2	118	42	5.7	8.03	0.765877958	27	161	2	1	1	0	1	1	1
1	51	419	54098.53619	28385.22248	62038.59437	30026.74772	2	10	1	1	10	0	0	96	95	66	1	3	4.52	26.48	0.19	1	2	226	57	1	1	2	2	2	2	2	2	2	2	118	70	5.2	4.91	1.252545825	57	169	2	0	1	0	1	2	2
1	52	421	8387.508641	4100.530685	9323.337722	4117.447925	2	4	1	1	1	0	0	228	227	70	1	2	1.25	27.94	0.85	3	1	197	47	2	1	1	2	1	1	1	1	2	2	136	78	5.8	5.03	1.222664016	56	150	1	1	0	0	1	2	2
1	54	452	12838.39568	6978.590946	13630.85032	8468.702283	2	5	1	1	10	0	0	191	190	81	1	2	5	23.07	0.16	1	2	234	59	2	1	2	2	2	2	2	2	2	2	114	77	5.6	6.06	1.014851485	59	175	2	0	1	0	1	2	2
1	57	475	20218.94546	9115.833271	26689.4055	13145.81106	2	5	1	1	8	0	0	94	93	85	2	3	5	23.23	0.31	3	2	168	46	2	1	1	2	2	2	2	2	2	1	115	49	5.8	10.53	0.584045584	40	122	2	1	0	0	1	1	1
1	59	505	8986.031938	4603.521662	9328.225525	5444.237385	1	7	1	0	0	0	0	245	245	60	1	3	1.81	41.43	0.84	3	1	180	40	1	1	1	2	2	2	2	2	2	2	110	72	5.2	6.15	1	48	140	2	1	0	1	1	2	2
1	60	509	13364.83222	7264.747048	15326.39261	8815.960183	2	11	1	1	10	0	0	100	100	81	1	2	2.22	26.47	0.78	1	2	195	43	1	1	2	2	2	2	2	2	2	2	139	65	5.7	5.78	1.064013841	57	152	2	0	0	0	1	2	2
1	62	531	53318.30785	27975.8407	56609.39977	29593.69128	1	5	1	0	0	0	0	235	235	69	1	3	4.07	25.62	0.03	1	2	161	52	1	1	1	2	2	2	2	1	2	1	150	73	5.1	4.94	1.244939271	49	109	1	1	0	0	1	2	2
1	64	568	47161.25098	23917.58505	54490.15756	23911.61926	2	3	1	0	0	0	0	249	249	63	2	3	5	27.05	0.32	1	2	239	92	2	1	2	2	2	2	2	2	2	2	136	78	5	7.65	0.803921569	82	147	2	0	0	0	1	2	2
1	65	613	22572.04166	11843.43366	27028.37526	12653.97717	2	4	1	0	0	0	0	237	235	69	1	1	0.93	28.54	0.48	1	2	229	37	1	1	2	2	2	2	2	2	2	2	135	79	5.7	5.94	1.035353535	35	192	2	0	1	0	1	2	1
1	66	614	54549.99001	27664.74592	58195.75737	27657.84547	1	5	1	1	9	0	0	190	188	66	2	2	2.14	36.72	0.86	1	2	214	51	2	1	1	1	2	2	2	2	2	1	145	50	6.1	7.84	0.784438776	55	163	2	1	1	1	1	1	2
1	67	622	21554.78356	9718.103921	22995.36543	12278.38435	1	1	1	0	0	0	0	232	232	82	2	3	3.38	21.63	0.05	1	2	175	66	2	2	1	2	2	2	2	2	2	2	155	77	5	7.43	0.827725437	43	109	2	1	0	0	1	2	2
1	68	628	37232.89683	18882.47148	49148.15579	21832.30967	2	5	1	0	0	0	0	241	241	64	2	2	1.78	36.6	0.32	3	2	273	37	1	2	2	1	2	2	2	2	2	2	103	61	8.5	6.87	0.895196507	39	236	2	0	1	1	2	2	1
1	69	645	31647.67408	16848.78276	35696.19476	20631.26121	2	5	1	1	10	0	0	29	29	76	1	3	3.02	23.58	0.32	1	1	125	25	1	1	2	2	2	2	2	2	2	2	173	76	5.1	5.12	1.201171875	52	100	2	1	0	0	1	2	2
1	70	666	3581.590107	2119.824936	3785.065349	2035.810074	1	12	1	0	0	0	0	241	239	67	2	3	2.06	37.1	0.79	2	2	234	31	2	2	2	2	2	2	2	2	2	1	116	67	5.4	5.81	1.058519793	80	203	2	0	1	1	1	2	2
1	71	671	21554.78356	9718.103921	24319.38878	12829.3555	1	1	1	1	6	1	1	66	65	82	2	2	2.4	27.33	0.1	3	1	232	55	2	2	1	2	2	2	2	2	2	2	143	68	6.5	7.13	0.862552595	30	177	2	1	1	0	1	2	1
1	74	685	38150.36167	20310.72344	49983.04922	25007.33299	1	5	1	1	3	0	0	88	86	75	1	1	2.17	23.64	0.74	2	2	185	40	1	2	1	2	1	2	2	1	2	2	106	65	5.3	10.28	0.598249027	36	145	1	1	0	0	1	1	1
1	75	690	3103.884467	1837.086739	3788.770029	1764.277619	1	13	1	1	2	0	0	215	214	68	2	3	3.16	25.49	0.65	1	2	227	60	2	1	2	2	2	2	2	2	2	2	140	89	5.3	8	0.76875	57	167	2	1	1	0	1	1	2
1	76	729	45749.48831	24004.52018	59939.11527	25173.34388	2	3	1	1	5	1	0	197	197	68	1	1	1.1	27.29	0.36	2	1	156	39	2	2	1	2	2	2	2	1	2	2	128	71	5.6	4.66	1.319742489	24	117	1	1	0	0	1	2	1
1	77	731	4292.309115	2629.500199	4597.614004	3028.418454	1	4	1	0	0	0	0	247	245	62	2	1	4.59	28.86	0.12	3	2	155	41	2	2	2	2	2	2	2	2	2	2	131	68	7.3	8.81	0.698070375	26	114	2	0	0	0	2	1	1
1	78	741	20567.21116	9272.850955	26685.94761	13426.15365	2	6	1	1	1	0	0	218	216	80	2	1	2.1	39.16	1.26	1	1	168	59	1	2	1	2	2	2	2	2	2	2	165	72	4.9	8.06	0.763027295	16	109	2	1	0	1	1	1	1
1	80	787	10553.67786	6074.583948	11431.88227	6396.625709	2	5	1	1	1	1	1	51	50	79	2	1	0.9	28.33	0.27	3	1	180	75	2	2	1	1	2	2	2	2	2	2	176	60	8.2	7.84	0.784438776	15	105	2	1	0	0	2	1	1
1	81	788	10966.82932	5961.260089	12576.43411	7234.144732	1	7	1	1	1	0	0	15	14	80	1	3	2.87	30.73	0.89	3	2	204	52	1	1	2	2	2	2	2	2	2	2	123	71	5.3	6.35	0.968503937	59	152	2	0	0	1	1	2	2
1	82	789	38699.28042	19626.14035	43662.8298	22395.35173	1	7	1	1	10	0	0	175	174	65	2	2	5	20.59	0.67	1	1	154	58	2	2	2	2	2	2	2	2	2	2	190	75	4.9	4.81	1.278586279	67	96	2	1	0	0	1	2	2
1	84	800	48548.58621	27914.74595	60263.73789	34315.53577	1	11	1	1	1	1	1	137	136	70	2	3	3.55	31.97	0.3	3	2	228	59	2	1	1	1	2	2	2	2	2	2	181	70	7.3	6.65	0.92481203	42	169	2	1	1	1	2	2	2
1	85	807	8123.335092	4675.704681	8238.287966	4561.977949	2	9	1	1	3	0	1	212	212	77	2	2	2.87	23.47	0.72	2	1	187	35	1	2	1	2	2	2	2	2	2	2	134	61	6.1	6.34	0.970031546	30	152	2	1	0	0	1	2	1
1	86	828	10553.67786	6074.583948	13455.88377	6926.573373	2	5	1	1	10	0	0	184	183	65	2	1	1.01	25.78	0.91	3	2	250	56	1	1	2	2	2	2	2	2	2	2	122	62	6	7.49	0.821094793	17	194	2	0	1	0	1	2	1
1	87	852	37946.02141	21818.42212	42812.95818	26470.5269	2	6	1	0	0	0	0	232	230	76	2	2	1.6	30.15	0.91	2	2	292	40	2	1	1	2	2	2	2	2	2	2	159	97	5.8	8.84	0.695701357	43	252	2	1	1	1	1	1	2
1	88	861	47334.35712	27216.5815	58756.50586	33457.28375	1	5	1	1	7	1	0	147	146	72	2	2	5	22.64	0.73	3	2	177	47	1	2	1	2	2	1	2	2	2	2	150	56	5.9	6.47	0.950540958	33	130	1	1	0	0	1	2	1
1	89	871	29787.45675	15106.55497	39320.02851	14183.55019	2	9	1	1	10	0	0	116	114	68	2	1	0.66	25.72	0.52	3	2	214	42	2	2	1	2	2	2	2	2	2	2	136	76	5.9	11.72	0.524744027	2	172	2	1	1	0	1	1	1
1	90	876	2249.163842	1444.659838	2409.143167	1838.66731	1	13	1	1	10	0	0	207	205	62	2	1	0.92	28.25	0.81	3	2	265	76	1	2	2	1	2	2	2	2	2	2	114	61	11.4	6.72	0.915178571	3	189	2	0	1	0	2	2	1
1	91	878	39768.0693	22866.07372	47977.75427	30250.15926	1	1	1	1	10	0	0	146	145	75	2	1	2.22	26.89	0.68	1	1	247	67	2	2	1	2	2	2	2	2	2	2	146	74	5.3	6.66	0.923423423	53	180	2	1	1	0	1	2	2
1	92	889	6916.692889	3280.55002	6980.014803	3539.881913	2	9	1	1	1	0	0	35	35	80	1	1	1.78	37.4	0.31	1	2	126	47	2	1	1	2	2	1	2	2	2	2	146	86	6	5.56	1.106115108	40	79	1	1	0	1	1	2	1
1	93	907	31647.67408	16848.78276	35440.06214	17694.19024	2	5	1	1	10	0	0	170	170	77	1	2	3.56	28.92	0.23	1	2	215	32	2	1	2	2	2	2	2	2	2	2	116	71	5.3	5.84	1.053082192	52	183	2	0	1	0	1	2	2
1	94	908	46701.48421	23684.41671	49822.70837	27135.19844	2	1	1	1	2	0	0	150	150	68	2	2	3.41	24.29	0.01	1	2	256	52	2	2	2	2	2	2	2	2	2	2	136	73	5.6	9.65	0.637305699	50	204	2	0	1	0	1	1	2
1	95	925	33738.59267	17961.95882	35821.11956	19394.61178	2	7	1	1	5	0	0	61	60	73	1	3	1.82	30.68	0.42	3	2	180	27	2	1	1	1	2	2	2	1	2	1	137	68	6.1	8.78	0.700455581	42	153	1	1	0	1	1	1	2
1	96	929	32945.38234	17539.66463	34978.94803	18938.63525	2	11	1	1	1	0	0	230	229	71	1	2	2.16	29.26	0.53	1	1	208	37	1	1	1	2	2	2	2	2	2	2	103	71	5.8	7.72	0.796632124	55	171	2	1	1	0	1	1	2
1	97	943	21546.98523	11471.3161	22876.98072	12386.27283	1	11	1	1	7	1	1	121	121	78	1	3	1.07	25.61	0.03	1	1	171	43	1	2	1	1	2	2	2	2	1	2	118	62	6.3	8.31	0.740072202	30	128	1	1	0	0	1	1	1
1	98	949	53079.91925	26919.20712	56627.43662	31204.51943	1	12	1	0	0	0	0	239	239	67	2	3	1.76	23.61	0.34	3	1	209	58	1	1	1	2	2	2	2	2	2	2	186	76	5.2	6.63	0.92760181	74	151	2	1	0	0	1	2	2
1	99	965	2216.237518	1346.766089	2681.581023	1609.029721	1	3	1	0	0	0	0	238	238	77	1	1	2.69	26.06	0.1	3	2	157	26	1	1	2	2	2	2	2	2	2	2	137	71	5.2	11.3	0.544247788	12	131	2	0	0	0	1	1	1
1	101	981	38833.1031	22328.48147	48203.8331	29538.96364	2	3	1	1	1	1	0	79	79	79	2	2	1.18	27.07	0.08	2	2	242	88	2	2	1	2	2	2	1	1	2	2	165	40	5.5	10.38	0.592485549	43	154	1	1	0	0	1	1	2
1	102	986	10153.7805	5844.407311	11342.5566	5702.254333	2	4	1	1	2	0	0	199	198	60	2	2	0.94	32.09	0.91	3	2	223	48	1	2	1	2	2	2	2	1	2	2	176	24	5.7	6.59	0.93323217	50	175	1	1	1	1	1	2	2
1	103	987	1665.050875	1009.32195	2014.661692	1040.846475	2	6	1	1	2	0	0	54	54	66	1	1	0.82	29.31	0.36	1	2	150	36	1	1	1	2	2	2	2	2	2	2	129	75	5.7	6.12	1.004901961	33	114	2	1	0	0	1	2	1
1	104	990	3236.133806	1970.94769	3733.342194	2039.229918	1	12	1	1	1	0	0	117	116	60	1	2	3.05	28.42	0.59	1	2	282	51	1	1	2	2	2	2	2	2	2	2	142	78	5.9	7.03	0.874822191	33	231	2	1	1	0	1	2	1
1	107	1003	29627.04353	15773.02708	31455.78355	17031.08998	1	8	1	1	2	0	1	44	43	78	1	3	5	27.4	0.06	1	2	136	39	2	2	1	2	2	2	2	1	2	1	142	57	4.9	7.94	0.774559194	41	97	1	1	0	0	1	1	1
1	108	1010	21554.78356	9718.103921	26756.12059	15281.61913	1	1	1	1	7	1	0	23	22	85	2	2	1.48	27.06	0.27	2	2	236	36	1	1	1	1	2	2	2	2	2	2	191	75	8.3	9.68	0.635330579	23	200	2	1	1	0	2	1	1
1	109	1021	16708.52076	9082.28213	21517.35638	10975.79712	1	11	1	1	8	0	0	43	41	85	1	1	1.07	21.89	0.2	1	2	220	77	1	1	2	2	2	2	2	2	2	2	152	75	5.3	8.53	0.72098476	10	143	2	1	0	0	1	1	1
1	112	1030	12354.73702	7111.254316	13382.81318	7665.937109	1	7	1	1	1	1	0	153	152	69	2	1	0.96	38.51	1.64	1	2	247	62	1	2	1	1	2	2	2	2	2	2	172	61	7.9	8.43	0.729537367	28	185	2	1	1	1	2	1	1
1	113	1038	9787.13869	5013.926645	12417.07737	5223.673157	1	8	1	1	2	0	0	114	114	70	1	1	5	25.57	0.08	3	2	199	74	1	1	2	2	2	2	2	2	2	2	134	85	4.8	6.19	0.993537964	20	125	2	0	0	0	1	2	1
1	114	1043	46701.48421	23684.41671	52461.71589	23757.76503	2	1	1	0	0	0	0	237	236	62	2	2	2.47	25.91	0.63	3	2	229	43	2	2	2	2	2	2	2	2	2	2	124	81	5.6	5.42	1.134686347	76	186	2	0	1	0	1	2	2
1	115	1045	48296.73004	24493.4374	55802.09123	24487.32797	1	1	1	0	0	0	0	233	232	61	2	2	4.8	28.31	0.24	3	1	208	46	2	1	2	2	2	2	2	2	2	2	132	81	5.2	6.32	0.973101266	71	162	2	0	1	0	1	2	2
1	116	1058	2266.952726	1374.183324	2383.938711	1501.537057	1	3	1	0	0	0	0	238	236	61	1	1	0.72	26.34	0.08	2	1	215	34	1	1	2	2	2	2	2	2	2	2	102	60	5.6	10.13	0.607107601	21	181	2	0	1	0	1	1	1
1	117	1065	14743.5946	7849.285285	16629.6652	8906.316975	2	13	1	1	10	0	1	202	201	73	1	1	0.86	31.18	1.02	3	2	241	39	1	1	2	2	2	2	2	2	2	2	133	77	5.7	5.12	1.201171875	25	202	2	0	1	1	1	2	1
1	120	1106	14743.5946	7849.285285	17654.38029	9356.566501	2	13	1	1	3	0	0	103	102	72	1	1	0.9	22.96	1.26	1	2	186	45	1	1	2	2	2	2	2	2	2	2	113	70	5.4	4.81	1.278586279	49	141	2	0	0	0	1	2	2
1	121	1119	20567.21116	9272.850955	26685.94761	13426.15365	2	6	1	1	10	0	0	70	68	84	2	1	1.2	25.12	0.25	1	1	289	91	2	1	2	2	2	2	2	2	2	2	142	65	5.6	7.22	0.851800554	50	198	2	1	1	0	1	2	2
1	122	1130	55489.45916	28141.19285	62507.29204	32241.31976	1	6	1	1	8	0	0	220	219	65	2	3	2.49	20.11	0.75	1	2	223	62	1	1	1	2	2	2	2	1	2	2	128	67	5.4	9	0.683333333	56	161	1	1	1	0	1	1	2
1	123	1137	35022.11075	20137.21512	43473.21863	24754.63423	1	8	1	1	3	0	0	173	173	73	2	2	4	29	1.15	3	2	243	61	1	1	2	2	2	2	2	2	2	2	175	83	5.3	5.56	1.106115108	44	182	2	1	1	0	1	2	2
1	125	1144	53079.91925	26919.20712	70066.53692	25274.45377	1	12	1	1	1	0	1	60	60	68	2	1	1.07	26.25	3.49	1	2	206	31	1	1	1	2	2	2	2	1	2	2	124	76	5.4	7.56	0.813492063	59	175	1	1	1	0	1	2	2
1	126	1170	2623.433776	1685.057061	2810.034307	1940.695005	1	3	1	1	10	0	0	185	184	65	2	1	2.67	56.34	1.06	2	2	180	36	1	2	1	2	2	2	2	2	2	2	166	75	7	12.62	0.487321712	32	144	2	1	0	1	2	1	1
1	127	1171	2376.246902	1447.23878	2435.921652	1441.805478	1	12	1	0	0	0	0	239	238	62	1	3	3.25	32.41	0.13	1	2	274	33	1	1	2	1	2	2	2	2	2	2	123	66	10.8	6.1	1.008196721	57	241	2	0	1	1	2	2	2
1	128	1173	8986.031938	4603.521662	9328.225525	4897.931001	2	5	1	1	10	0	0	123	122	68	1	1	0.62	39.03	0.54	2	2	226	45	1	1	2	1	2	2	2	2	2	2	160	76	7.4	8.59	0.715948778	2	181	2	1	1	1	2	1	1
1	129	1177	14909.2665	8104.258101	15829.5464	9834.728761	2	11	1	1	3	1	1	1	1	82	1	2	1.94	29.89	0.25	1	2	211	33	1	2	2	2	2	2	2	1	2	2	125	65	6.4	6.59	0.93323217	26	178	1	0	1	0	1	2	1
1	131	1192	17649.98878	9396.609236	18739.44075	10146.08652	1	1	1	1	5	0	0	124	123	74	1	2	1.2	30.71	0.09	1	2	170	38	1	2	2	2	1	1	2	1	2	2	128	66	5.8	5.69	1.080843585	63	132	1	0	0	1	1	2	2
1	132	1195	45749.48831	24004.52018	52464.15425	25392.70821	2	1	1	0	0	0	0	237	236	61	1	3	5	37.31	0.55	3	2	207	36	1	1	2	2	2	2	2	2	2	2	135	89	5.6	5.78	1.064013841	56	171	2	0	1	1	1	2	2
1	134	1226	46199.88286	24240.83988	51510.57176	25421.17041	2	3	1	0	0	0	0	248	247	60	1	3	4.1	26.94	0.1	1	2	178	44	1	1	2	1	2	2	2	2	2	2	138	74	7.7	4.72	1.302966102	53	134	2	0	0	0	2	2	2
1	135	1229	17271.45115	7786.937719	22409.70043	11274.70104	1	7	1	1	4	0	0	107	106	85	2	1	1.08	24.65	0.65	1	1	240	53	2	2	1	2	2	2	2	2	2	2	172	78	7.8	12.41	0.49556809	31	187	2	1	1	0	2	1	1
1	136	1251	8867.641499	4542.870536	9205.326704	4732.911459	2	7	1	1	9	0	0	48	47	71	1	1	3.47	23.17	0.63	1	2	162	43	1	1	1	2	2	2	2	2	2	2	158	76	4.8	5.69	1.080843585	24	119	2	1	0	0	1	2	1
1	137	1255	48296.73004	24493.4374	59951.10686	30476.81265	1	1	1	1	1	0	0	120	119	68	2	3	4	29.91	0.47	1	2	252	65	1	1	2	2	2	2	2	2	2	2	114	57	5.3	6.47	0.950540958	52	187	2	0	1	0	1	2	2
1	138	1260	18231.06427	9909.893977	20415.71994	11696.41848	1	2	1	1	1	0	0	108	107	80	1	3	3.62	26.06	0.8	2	1	144	49	2	2	1	2	2	2	2	2	2	1	125	66	5	8.15	0.754601227	31	95	2	1	0	0	1	1	1
1	140	1268	1971.927748	1266.588395	2112.187726	1299.55942	2	3	1	0	0	0	0	249	248	67	2	1	0.69	25.43	0.15	1	2	238	82	2	1	1	2	2	2	2	2	2	1	152	48	5.9	6.65	0.92481203	40	156	2	1	0	0	1	2	1
1	141	1279	10885.79448	5795.446006	12278.35698	6507.330331	2	9	1	1	1	1	0	29	28	72	1	3	0.85	27.3	0.29	3	1	223	44	1	1	2	1	2	2	2	2	2	2	125	60	9.6	6.03	1.019900498	26	179	2	0	1	0	2	2	1
1	142	1283	10077.6425	4779.77132	9913.459638	5157.618676	2	12	1	1	1	0	1	165	164	67	1	2	4.24	23.86	0.67	1	2	174	41	1	1	2	2	2	2	2	2	2	2	113	60	5.6	5.25	1.171428571	24	133	2	0	0	0	1	2	1
1	143	1285	19212.61375	8662.12256	21642.46105	10980.83178	1	8	1	1	1	0	1	90	90	85	2	3	5	25.15	0.44	1	1	227	57	2	1	1	2	2	2	2	2	2	2	160	59	4.9	7.78	0.790488432	31	170	2	1	1	0	1	1	1
1	144	1295	37410.93969	19629.3268	41893.94848	20195.57233	2	7	1	1	1	1	0	217	216	60	1	2	5	34.35	0.25	3	1	190	66	1	1	2	2	2	2	2	2	2	2	146	93	6.3	6.03	1.019900498	66	124	2	1	0	1	1	2	2
1	146	1306	14251.77647	8203.169906	15131.12061	9353.703683	2	11	1	1	5	0	1	163	162	62	2	1	1.63	28.49	0.12	3	1	220	25	1	2	2	2	2	2	2	2	2	2	136	71	5.6	6.56	0.9375	42	195	2	0	1	0	1	2	2
1	148	1332	48296.73004	24493.4374	63752.63313	30476.81265	2	1	1	1	1	0	0	136	135	63	2	1	0.72	27.1	0.41	2	2	180	36	1	1	1	2	1	2	2	2	2	2	118	62	6.1	5.79	1.062176166	47	144	1	1	0	0	1	2	2
1	149	1343	38454.52599	22110.80502	43386.6833	26933.39634	2	1	1	1	3	0	0	227	226	72	2	2	2.67	36.46	0.69	1	2	233	60	1	1	1	2	2	2	2	2	2	2	129	78	6	6.5	0.946153846	46	173	2	1	1	1	1	2	2
1	150	1351	2543.366401	1505.334602	2687.858673	1445.673789	1	4	1	1	10	0	1	69	69	81	2	2	2.93	18.73	0.48	2	2	163	45	2	2	1	2	1	2	2	2	2	2	124	56	5.5	9.4	0.654255319	41	118	1	1	0	0	1	1	1
1	151	1352	53318.30785	27975.8407	56609.39977	29593.69128	1	5	1	1	1	1	0	189	189	67	1	2	5	24.85	0.18	1	2	203	32	2	2	2	1	2	2	2	2	2	2	131	0	7.5	5.59	1.100178891	69	171	2	0	1	0	2	2	2
1	152	1365	80744.54904	46426.96625	100228.8371	61419.51346	1	11	1	0	0	0	0	230	230	78	2	1	1.16	26.08	0.21	3	1	202	51	2	2	2	2	2	2	2	2	2	2	139	61	5.3	9.49	0.64805058	21	151	2	0	0	0	1	1	1
1	153	1374	8645.535432	4100.530685	8724.684797	4424.683154	2	4	1	1	1	0	0	206	206	75	1	1	0.94	28.28	0.15	3	2	189	66	2	2	2	1	2	2	2	2	2	2	136	82	7.2	6.66	0.923423423	13	123	2	0	0	0	2	2	1
1	154	1379	37122.24542	19763.36861	39413.6295	21339.70274	1	12	1	0	0	0	0	243	242	79	1	2	1.94	25.03	0.08	1	2	179	48	2	2	1	2	2	2	2	2	2	1	174	10	5.3	4.78	1.286610879	54	131	2	1	0	0	1	2	2
1	155	1382	15818.61224	8598.552878	18941.63559	10394.26811	1	12	1	1	5	0	1	60	58	84	1	1	2.89	25.42	0.33	3	1	229	61	1	1	2	1	2	2	2	2	2	1	140	64	9.5	9.59	0.641293014	20	168	2	1	1	0	2	1	1
1	156	1393	45749.48831	24004.52018	51601.97999	26683.92192	2	1	1	0	0	0	0	237	236	60	1	1	1.96	21.64	0.09	3	1	204	60	1	1	1	2	2	2	2	2	2	2	113	80	5.6	5.6	1.098214286	32	144	2	1	0	0	1	2	1
1	157	1394	13686.61095	7439.656915	15437.46718	9388.379271	1	1	1	1	10	0	0	112	110	85	1	2	1.48	33.43	0.56	1	2	173	46	1	1	1	2	2	2	2	2	1	2	135	72	5.2	13.38	0.459641256	15	127	1	1	0	1	1	1	1
1	159	1398	24073.11961	10853.51089	27160.72529	15651.69077	1	12	1	1	7	1	0	101	101	80	2	3	4.37	37.28	0.74	1	1	205	41	2	1	1	2	2	2	2	2	2	2	142	54	7.3	6.72	0.915178571	49	164	2	1	1	1	2	2	2
1	160	1400	21048.02037	9489.626682	23747.6284	12527.73126	2	3	1	1	1	0	0	120	119	85	2	3	1.86	24.62	0.06	1	1	225	55	1	1	2	2	2	2	2	2	2	2	125	68	5.5	7.59	0.81027668	40	170	2	0	1	0	1	2	1
1	162	1424	21554.78356	9718.103921	24904.41895	12278.38435	1	1	1	1	1	0	0	44	43	85	2	3	4.19	25.01	0.31	1	2	224	71	2	2	2	2	2	2	2	2	2	2	149	77	5.2	6.97	0.882352941	78	153	2	1	0	0	1	2	2
1	163	1436	2515.66945	1541.117646	2694.604881	1774.918717	1	3	1	1	7	1	1	181	181	73	2	1	0.8	36.61	0.31	1	1	205	47	2	2	1	2	2	2	2	2	2	2	160	30	5.5	10	0.615	15	158	2	1	0	1	1	1	1
1	166	1465	2537.69482	1629.986095	2718.196879	1565.384978	1	13	1	1	1	0	1	59	59	64	2	1	1.8	23.81	0.14	3	2	159	47	1	1	2	2	1	2	1	1	2	2	95	42	5.5	8	0.76875	69	112	1	0	0	0	1	1	2
1	167	1469	2709.613472	1603.730755	2863.550477	1747.754328	1	3	1	0	0	0	0	238	238	65	2	1	1.26	30.47	0.36	1	2	205	59	1	1	2	2	2	2	2	2	2	2	147	69	5.4	5.72	1.075174825	52	146	2	1	0	1	1	2	2
1	169	1488	19369.56282	8732.883996	21819.2597	12644.33591	2	12	1	1	10	0	0	25	25	83	2	3	1.78	21.15	3.9	3	2	323	90	2	1	1	2	2	2	2	1	1	2	187	100	5.1	9.15	0.672131148	25	233	1	1	1	0	1	1	1
1	170	1505	13234.54082	7193.924303	14820.45561	8490.822336	1	9	1	1	2	0	0	128	127	80	1	2	1.24	27.56	0.16	1	1	197	32	1	2	1	2	2	1	1	2	2	2	172	73	5.7	6.75	0.911111111	45	165	1	1	1	0	1	2	2
1	171	1511	12602.77221	6456.368644	14008.9157	7755.181368	1	5	1	1	2	0	0	74	74	66	1	1	0.75	26.37	4.66	2	2	226	56	1	1	1	2	2	2	2	2	1	2	104	72	5.3	7.75	0.793548387	10	170	1	1	1	0	1	1	1
1	172	1525	37303.47938	21448.96961	39796.60189	22798.92408	2	5	1	0	0	0	0	241	241	72	2	3	3.59	28.05	0.95	1	2	208	90	2	2	1	2	2	2	2	2	2	2	125	40	5	5.31	1.15819209	71	118	2	1	0	0	1	2	2
1	173	1534	41406.26087	21725.65118	46165.92164	22783.51261	1	8	1	0	0	0	0	240	240	60	1	3	5	31.01	0.15	1	2	222	33	1	1	1	2	2	1	2	2	2	2	159	74	5.3	7.06	0.871104816	66	189	1	1	1	1	1	2	2
1	174	1541	54549.99001	27664.74592	67713.32712	34422.82374	1	5	1	1	3	0	0	179	179	61	2	2	1.7	24.05	0.09	3	2	231	77	1	1	2	2	2	2	2	2	2	2	103	67	4.8	6.12	1.004901961	50	154	2	0	0	0	1	2	2
1	175	1552	38146.9345	19346.02097	47352.08667	22075.70803	3	1	1	0	0	0	0	237	236	60	2	1	4.52	36.26	1.53	1	2	213	47	2	1	1	2	2	1	1	1	2	2	118	75	6.3	6.22	0.988745981	63	166	1	1	1	1	1	2	2
1	177	1561	20943.74173	9442.612032	22343.48552	11930.31282	1	10	1	1	10	0	0	176	175	80	2	2	1.44	22.34	0.27	1	2	215	75	2	2	1	2	2	2	2	2	2	2	139	66	5	6.79	0.905743741	53	140	2	1	0	0	1	2	2
1	178	1571	45144.51856	23687.09569	50333.89306	24840.46341	1	8	1	1	1	0	0	49	48	65	1	3	5	27.41	1.05	1	2	172	46	1	2	1	2	2	1	2	2	2	2	166	81	5.2	5.47	1.124314442	49	126	1	1	0	0	1	2	2
1	180	1592	42362.76821	21484.05928	48945.98567	21478.70048	1	8	1	0	0	0	0	242	241	63	2	3	5	25.69	0.05	3	2	233	48	2	1	2	2	2	2	2	2	2	1	115	66	5	6.07	1.013179572	91	185	2	0	1	0	1	2	2
1	181	1598	20842.82691	9397.113976	23413.61269	11912.56844	2	1	1	1	6	0	0	63	61	85	2	2	0.06	21.08	0.04	1	2	233	80	1	1	2	2	2	2	2	2	2	2	172	48	5.7	5.91	1.040609137	30	153	2	1	0	0	1	2	1
1	182	1600	46199.88286	24240.83988	49051.58741	25642.69433	2	3	1	0	0	0	0	249	249	60	1	3	5	29.51	0.08	1	2	205	48	1	1	2	2	2	2	2	2	2	1	115	76	5.3	5.19	1.184971098	62	157	2	0	0	0	1	2	2
1	185	1616	46701.48421	23684.41671	52691.39204	24741.041	2	1	1	0	0	0	0	236	235	62	2	3	5	23.94	1.35	1	2	192	80	2	1	2	2	2	2	2	2	2	2	169	110	5.5	4.5	1.366666667	57	112	2	1	0	0	1	2	2
1	186	1628	43237.08186	24860.70656	46126.76784	30639.73189	2	11	1	1	10	0	0	117	117	78	2	3	1.21	24.44	0.65	1	1	233	101	1	1	1	2	1	1	2	1	1	1	149	60	5.1	8	0.76875	25	132	1	1	0	0	1	1	1
1	187	1629	3128.15513	2136.771684	3897.830779	2337.176326	2	2	1	1	1	0	1	147	146	73	1	1	0.08	25.46	2.58	2	1	202	44	2	1	2	2	2	2	2	2	2	2	139	60	5.9	7.79	0.789473684	73	158	2	0	0	0	1	1	2
1	188	1634	39768.0693	22866.07372	42425.909	24305.21785	1	1	1	0	0	0	0	233	233	75	2	2	4.19	36.54	0.12	1	2	200	45	2	2	2	2	2	2	2	2	2	2	196	104	5.3	6.85	0.897810219	54	155	2	1	0	1	1	2	2
1	189	1638	2270.809308	1383.022652	2941.890265	1430.936592	1	4	1	1	2	0	0	188	187	62	1	1	2.17	30.25	0.08	3	1	159	41	2	1	1	2	2	2	2	2	2	2	150	90	5.4	6.22	0.988745981	27	118	2	1	0	1	1	2	1
1	190	1644	38454.52599	22110.80502	43386.6833	24557.04404	2	1	1	1	6	0	0	188	187	72	2	3	1.91	27.27	0.31	1	2	243	48	2	2	2	2	2	2	2	2	2	1	166	86	5.5	6.41	0.959438378	52	195	2	1	1	0	1	2	2
1	191	1647	39735.61979	20151.71452	42391.29078	23087.78718	1	8	1	0	0	0	0	242	240	61	2	3	4.52	30.48	0.47	1	2	192	38	2	2	2	2	2	2	2	2	2	2	162	90	5.3	6.19	0.993537964	39	154	2	1	0	1	1	2	1
1	194	1684	2838.511634	1728.778315	2909.795251	1954.417994	1	3	1	1	2	0	0	167	166	66	1	1	1.81	24.01	0.25	1	2	236	51	1	1	1	2	2	2	2	2	2	2	121	57	5.5	8	0.76875	27	185	2	1	1	0	1	1	1
1	195	1686	2270.809308	1383.022652	2541.667788	1392.597901	1	3	1	1	2	0	0	28	28	77	1	1	1	32.38	0.16	3	1	210	34	2	1	1	2	2	2	2	2	2	2	133	80	5.3	8.6	0.715116279	15	176	2	1	1	1	1	1	1
1	196	1691	26311.03281	13805.263	34471.643	15955.49915	2	12	1	1	10	0	0	74	73	60	1	2	0.6	33.98	0.63	2	1	174	62	1	1	1	2	2	1	2	1	2	2	157	80	4.8	7.46	0.824396783	34	112	1	1	0	1	1	2	1
1	198	1701	14027.78292	7625.108407	14893.65292	9253.268099	1	9	1	1	2	0	0	73	72	82	1	3	1.7	28.99	0.17	1	2	202	48	2	1	1	2	2	2	2	2	2	2	172	72	5.2	6.28	0.979299363	51	154	2	1	0	0	1	2	2
1	199	1705	16517.97636	8978.70755	18942.32464	10895.89599	2	11	1	1	7	1	1	11	10	80	1	2	4.52	27.94	0.21	3	2	168	37	2	2	2	2	2	2	2	2	2	2	173	61	6.2	7.87	0.781448539	75	131	2	1	0	0	1	1	2
1	200	1711	45144.51856	23687.09569	51770.39292	25056.92696	2	6	1	0	0	0	0	233	233	69	1	3	5	30.79	0.32	1	2	175	42	1	1	1	2	2	2	2	2	2	2	137	89	5.3	3.87	1.589147287	63	133	2	1	0	1	1	2	2
1	201	1723	37285.61631	19563.57027	39587.08452	20694.93693	3	1	1	0	0	0	0	241	240	68	1	3	3.64	25.28	0.06	1	2	255	49	1	1	1	2	2	2	2	2	2	2	133	86	5.3	4.4	1.397727273	64	206	2	1	1	0	1	2	2
1	203	1728	21546.98523	11471.3161	25800.94487	12510.48262	1	11	1	1	10	0	0	177	176	77	1	1	0.62	28.76	0.41	3	2	239	39	1	1	1	2	2	2	2	2	2	1	167	83	5.4	6.07	1.013179572	26	200	2	1	1	0	1	2	1
1	204	1729	11298.56777	6503.334605	11995.69696	7415.458359	2	8	1	1	1	0	0	95	95	64	2	2	1.2	37.81	0.17	3	2	246	55	2	2	1	1	2	2	2	2	2	2	134	57	8.6	9.08	0.677312775	24	191	2	1	1	1	2	1	1
1	205	1737	1903.271115	1222.489571	1978.663457	1254.312644	2	13	1	0	0	0	0	243	242	64	2	2	4.32	29.4	1.17	3	2	171	39	2	2	1	2	2	2	2	2	2	2	130	80	5	6.59	0.93323217	74	132	2	1	0	0	1	2	2
1	206	1743	43882.1845	25231.6314	46814.98497	30734.90667	3	1	1	1	2	0	0	168	167	75	2	2	1.81	23.35	0.09	1	2	208	79	2	1	1	2	2	2	2	2	2	1	165	73	5.4	6.25	0.984	33	129	2	1	0	0	1	2	1
1	207	1750	21554.78356	9718.103921	24904.41895	14070.83507	2	1	1	1	3	0	0	180	178	81	2	1	2.87	28.02	0.11	1	2	228	71	2	2	1	2	2	2	2	2	2	2	118	64	5.6	7.18	0.856545961	59	157	2	1	0	0	1	2	2
1	208	1754	14027.78292	7625.108407	16797.24796	9253.268099	1	8	1	1	1	0	0	90	89	82	1	1	2.71	26.63	0.13	1	2	233	72	2	1	2	2	2	2	2	2	2	2	139	80	5.2	5.53	1.112115732	40	161	2	0	1	0	1	2	1
1	209	1774	50989.43884	29318.20146	61515.65339	35712.79921	2	4	1	0	0	0	0	237	235	70	2	1	0.93	31.44	0.23	1	1	279	59	2	2	1	2	2	2	2	2	2	2	137	85	5.7	7.85	0.78343949	44	220	2	1	1	1	1	1	2
1	211	1782	2709.613472	1603.730755	3021.990105	1556.677625	1	3	1	1	1	0	0	33	31	62	2	2	1.13	26.51	0.57	2	1	179	48	2	2	2	2	1	2	2	2	1	2	150	69	5.6	8.68	0.708525346	45	131	1	1	0	0	1	1	2
1	212	1799	2462.47422	1581.671171	3005.829831	1667.709259	1	4	1	0	0	0	0	247	247	66	2	1	0.68	26.18	0.13	1	2	207	33	2	1	2	2	2	2	2	2	2	2	155	79	5.7	5.5	1.118181818	43	174	2	1	1	0	1	2	2
1	213	1805	45757.45035	26309.88257	52868.20489	32048.33538	2	10	1	1	10	0	0	136	135	71	2	1	1.46	22.16	0.09	1	2	209	43	1	1	1	2	2	2	2	2	2	2	146	46	5.4	6.85	0.897810219	32	166	2	1	1	0	1	2	1
1	214	1807	38640.71147	22217.85902	44645.51751	23616.20583	1	10	1	0	0	0	0	248	247	72	2	3	2.22	41.55	1.52	1	2	182	55	2	1	1	2	2	2	2	2	2	2	122	70	6	6.87	0.895196507	50	127	2	1	0	1	1	2	2
1	215	1817	64266.06964	36952.07517	84832.47535	48884.91887	1	10	1	1	3	0	0	235	234	72	2	1	1.3	29.8	0.42	3	2	271	36	1	2	2	2	2	2	2	2	2	2	162	54	11.4	7.03	0.874822191	35	235	2	1	1	0	2	2	1
1	216	1824	3745.596716	2270.50899	3938.888052	2516.136777	1	12	1	0	0	0	0	240	239	68	1	1	0.78	29.65	0.27	1	2	229	38	1	1	2	2	2	2	2	2	2	2	149	79	5.4	6.53	0.941807044	28	191	2	1	1	0	1	2	1
1	217	1825	3874.521547	2359.753876	3971.822507	2667.748314	1	4	1	1	2	0	1	157	156	75	1	1	1.14	27.86	0.38	3	2	176	25	1	2	1	2	2	2	2	2	2	2	129	55	5.7	6.88	0.893895349	18	151	2	1	0	0	1	2	1
1	218	1830	12076.53154	6564.463017	13523.68035	7747.88375	1	8	1	0	0	0	0	241	240	84	1	3	3.16	24.71	0.72	1	2	171	37	1	1	2	2	1	1	2	2	2	1	135	34	5.1	6.87	0.895196507	45	134	1	0	0	0	1	2	2
1	219	1839	1457.654891	883.602477	1532.877101	880.285209	2	13	1	1	2	1	0	215	214	70	1	1	1.82	24.7	0.5	3	2	229	39	2	2	2	2	2	2	2	2	2	2	128	76	5.3	6.88	0.893895349	11	190	2	0	1	0	1	2	1
1	221	1855	9776.874344	4779.77132	10867.72071	4799.49085	2	12	1	1	1	0	1	46	45	69	1	2	5	25.52	0.39	1	1	191	54	2	1	1	2	2	2	2	2	2	2	148	68	5.1	5.25	1.171428571	13	137	2	1	0	0	1	2	1
1	223	1885	13686.61095	7439.656915	14531.42198	8993.349201	1	1	1	1	2	0	0	7	6	80	1	2	1.16	21.65	1.14	1	2	216	59	1	2	2	2	2	2	2	2	2	1	162	60	5.4	13.62	0.45154185	18	157	2	1	0	0	1	1	1
1	224	1892	35736.38837	20547.91458	38124.77668	25324.40469	2	12	1	1	2	0	0	90	89	75	2	3	3.56	28.85	0.11	3	2	212	84	1	1	2	2	2	2	2	2	2	1	166	62	5.1	5.4	1.138888889	56	128	2	1	0	0	1	2	2
1	225	1897	2131.484861	1298.167942	2185.012896	1293.29429	1	4	1	1	10	0	0	80	80	70	1	2	1.01	31.62	0.73	1	2	262	42	1	1	1	2	2	2	1	2	2	2	132	66	5.6	7.87	0.781448539	27	220	1	1	1	1	1	1	1
1	226	1898	13234.54082	7193.924303	14051.44766	8730.014933	2	1	1	1	10	0	0	140	139	81	1	3	5	22.25	0.45	1	2	157	43	2	1	2	2	2	1	2	2	2	2	168	55	5.3	7.53	0.816733068	40	114	1	1	0	0	1	2	1
1	229	1905	29627.04353	15773.02708	33032.68012	17031.08998	1	8	1	1	6	0	0	129	128	72	1	3	2.71	20.08	0.08	1	2	170	53	1	1	1	2	2	2	2	1	1	2	133	73	6	5.25	1.171428571	56	117	1	1	0	0	1	2	2
1	230	1906	47161.25098	23917.58505	53210.12825	24984.61159	2	3	1	1	1	0	0	173	172	60	2	1	2.13	25.55	2.75	3	2	219	61	2	2	1	2	2	2	2	2	2	1	141	84	6.5	6.13	1.003262643	45	158	2	1	0	0	1	2	2
1	231	1913	35744.05537	18754.72121	40990.22096	19839.31191	1	11	1	1	5	0	0	112	111	60	1	1	1.24	20.88	0.2	1	2	182	43	1	2	2	2	2	2	2	2	2	2	136	80	5.5	4.88	1.260245902	31	139	2	0	0	0	1	2	1
1	232	1916	46927.59903	23799.08967	52715.72005	23872.79312	1	10	1	0	0	0	0	248	248	65	2	3	5	30.55	0.25	1	2	230	47	2	2	2	2	2	2	2	2	2	1	138	82	5	5.97	1.030150754	59	183	2	0	1	1	1	2	2
1	234	1920	35744.05537	18754.72121	40027.31892	19295.73706	1	11	1	1	10	0	1	170	169	68	1	3	1.6	24.87	1.64	3	2	178	39	1	2	2	2	2	1	1	2	2	2	119	71	5.5	6.25	0.984	40	139	1	0	0	0	1	2	1
1	235	1921	55962.89592	29363.4424	64176.58672	31061.53837	1	5	1	0	0	0	0	235	235	66	1	2	4.52	25.29	0.1	1	2	231	59	1	1	2	2	2	2	2	2	2	2	155	92	5	6.04	1.018211921	75	172	2	1	1	0	1	2	2
1	236	1931	49389.50791	25047.63406	61307.58053	28960.59998	2	12	1	1	1	0	0	226	226	65	2	3	0.96	23.92	0.4	1	1	327	39	2	1	1	2	2	2	1	2	2	2	132	76	6	5.15	1.194174757	36	288	1	1	1	0	1	2	1
1	237	1945	20862.29295	9405.890358	23435.4797	11674.13778	1	13	1	1	6	0	0	171	171	82	2	3	2.18	21.47	0.02	1	2	270	85	2	2	2	2	2	2	2	2	2	2	125	73	5.2	7	0.878571429	48	185	2	0	1	0	1	2	2
1	239	1952	3291.875308	2004.896714	3374.544258	2266.575291	2	6	1	1	10	0	0	196	195	70	1	1	1.24	23.44	0.19	3	2	230	34	2	2	2	2	2	2	2	2	2	2	127	78	5.2	7	0.878571429	19	196	2	0	1	0	1	2	1
1	240	1963	45749.48831	24004.52018	51150.52808	25173.34388	2	1	1	1	2	0	0	83	82	62	1	2	2.47	26.21	0.14	1	2	203	101	1	1	1	2	2	2	2	2	2	2	153	89	5.3	5.83	1.054888508	69	102	2	1	0	0	1	2	2
1	241	1978	1644.648202	996.95424	1729.520192	993.211421	1	13	1	1	9	0	0	234	234	67	1	1	0.72	26.73	0.07	1	2	243	60	1	1	2	2	2	2	2	2	2	2	163	92	5.1	6	1.025	53	183	2	1	1	0	1	2	2
1	242	1987	10553.67786	6074.583948	10433.13621	5926.832405	1	7	1	0	0	0	0	246	245	66	2	3	4.79	27.15	0.27	1	2	226	83	1	2	2	2	2	2	2	2	2	2	138	78	5.4	5.44	1.130514706	34	143	2	0	0	0	1	2	1
1	245	1999	24457.98594	12832.97888	27586.76758	14116.66364	2	13	1	1	1	0	0	147	146	68	1	1	0.96	28.03	1.83	2	2	185	26	1	2	2	1	2	2	2	2	2	2	130	72	8.7	9.87	0.623100304	25	159	2	0	0	0	2	1	1
1	248	2061	28942.20976	15408.43107	32359.03543	16493.68519	2	8	1	0	0	0	0	247	246	73	1	2	0.76	26.14	0.29	3	2	174	47	1	1	1	2	2	2	2	2	2	2	169	82	5.2	5.03	1.222664016	48	127	2	1	0	0	1	2	2
1	249	2068	46701.48421	23684.41671	49822.70837	23678.50908	2	1	1	1	2	0	0	215	214	68	2	2	3.95	26.61	0.41	1	2	247	68	2	1	1	2	2	2	2	2	2	2	151	70	5.9	5.53	1.112115732	59	179	2	1	1	0	1	2	2
1	250	2073	17300.62385	7800.090407	18456.88529	9855.061106	3	1	1	1	10	0	0	142	141	85	2	2	1.82	19.04	0.26	1	2	240	82	2	1	1	2	2	2	2	2	1	2	159	69	5.1	7	0.878571429	40	158	1	1	0	0	1	2	1
1	252	2084	10077.6425	5162.751019	10461.40528	5378.723269	1	11	1	1	10	0	0	49	49	76	1	2	1.72	27.92	0.1	1	2	217	34	2	2	1	2	2	2	2	2	2	2	159	81	5.9	7.25	0.848275862	35	183	2	1	1	0	1	2	1
1	253	2085	38454.52599	22110.80502	46393.04425	29250.99347	2	1	1	1	2	0	0	16	16	74	2	1	1.49	32.12	0.15	3	1	171	55	1	1	2	2	2	2	2	2	1	2	113	45	5.9	8.55	0.719298246	26	116	1	0	0	1	1	1	1
1	254	2094	15121.02059	8703.49751	16379.28782	11253.82638	1	6	1	1	2	0	0	150	148	61	2	1	1.88	33.42	0.73	3	2	330	54	1	2	1	2	2	2	2	2	2	2	184	67	12.4	6.34	0.970031546	42	276	2	1	1	1	2	2	2
1	255	2097	55489.45916	28141.19285	62333.61296	32621.03505	1	6	1	0	0	0	0	228	227	64	2	3	1.8	29.07	0.4	2	1	218	57	2	2	2	2	2	2	2	2	2	2	105	58	5.2	7.31	0.841313269	66	161	2	0	1	0	1	2	2
1	256	2102	20218.94546	9115.833271	21570.24858	11517.44265	2	5	1	1	1	0	0	47	46	85	2	3	1.44	27.55	0.23	1	1	215	76	1	1	1	2	2	2	2	2	2	2	117	10	5.7	8	0.76875	43	139	2	1	0	0	1	1	2
1	257	2103	6710.263561	3280.55002	7458.955461	3294.084329	2	9	1	0	0	0	0	239	238	62	1	1	1.02	31.68	0.14	3	2	187	54	2	1	1	2	2	2	2	2	2	2	145	67	5.9	8.15	0.754601227	23	133	2	1	0	1	1	1	1
1	259	2110	2709.613472	1603.730755	3021.990105	2041.122231	1	3	1	0	0	0	0	238	237	67	2	1	0.97	24.73	0.05	3	2	188	68	2	2	2	1	2	2	2	2	2	2	134	58	8	6.47	0.950540958	28	120	2	0	0	0	2	2	1
1	260	2126	40680.7671	23390.86197	45898.46092	25978.72067	1	9	1	1	1	0	0	110	110	72	2	3	2.98	28.75	0.43	2	2	207	69	2	2	1	2	2	2	2	2	2	1	131	55	5.1	7.5	0.82	34	138	2	1	0	0	1	2	1
1	263	2144	55348.24206	28069.57533	59047.3594	28062.5739	2	4	1	0	0	0	0	238	238	63	2	3	3.16	30.32	0.33	3	2	235	45	1	1	1	2	2	2	2	2	2	2	152	71	5.7	4.59	1.339869281	73	190	2	1	1	1	1	2	2
1	264	2146	1706.874374	1039.561497	1910.467602	1169.49061	2	3	1	1	1	1	1	154	153	73	1	1	0.73	24.47	0.42	3	1	191	39	2	1	1	1	1	1	1	1	2	2	118	75	7.4	8.96	0.686383929	7	152	1	1	0	0	2	1	1
1	267	2179	48548.58621	27914.74595	58570.91331	34003.23579	1	11	1	1	10	0	0	123	122	77	2	1	0.6	25.59	0.4	1	1	239	91	2	2	1	2	2	2	2	2	2	2	152	59	5.4	8.62	0.713457077	39	148	2	1	0	0	1	1	1
1	268	2184	42515.71017	22307.7735	48755.75355	23597.8382	2	12	1	0	0	0	0	243	242	60	1	3	5	23.62	0.01	1	2	171	52	2	1	2	2	2	2	2	2	2	2	96	73	5.5	4.6	1.336956522	73	119	2	0	0	0	1	2	2
1	269	2185	38454.52599	22110.80502	43386.6833	24557.04404	2	1	1	1	2	0	0	107	107	73	2	2	3.33	35.54	0.24	1	2	245	58	1	1	2	2	2	2	2	2	2	2	137	71	5.4	5.75	1.069565217	56	187	2	0	1	1	1	2	2
1	270	2189	37285.61631	19563.57027	48850.09509	19934.71318	3	1	1	0	0	0	0	240	239	65	1	3	5	26.26	0.42	1	2	204	49	1	1	2	1	2	2	2	2	2	2	142	60	7.5	5	1.23	57	155	2	1	0	0	2	2	2
1	271	2200	18490.48872	8336.548144	22952.38755	12181.34191	2	8	1	1	1	0	0	66	65	85	2	3	3.59	27.5	1.87	3	2	178	44	1	1	1	1	2	2	1	2	2	2	155	58	8.6	12.24	0.50245098	40	134	1	1	0	0	2	1	1
1	272	2207	32624.20358	17368.67352	34637.9444	18681.57433	2	1	1	1	2	0	0	191	190	73	1	1	2.67	28.34	0.37	3	2	219	54	1	1	1	1	2	2	2	2	2	2	136	73	6.9	6.19	0.993537964	50	165	2	1	1	0	2	2	2
1	273	2210	3142.389686	1859.876707	3320.913325	1786.164353	2	6	1	1	2	0	0	225	224	64	2	2	4	41.43	0.71	2	2	215	64	1	1	1	2	2	2	2	2	2	2	151	84	6.1	5.16	1.191860465	89	151	2	1	0	1	1	2	2
1	274	2225	3203.281881	2129.533962	3330.170227	2045.134302	1	6	1	1	10	1	0	37	36	62	2	1	5	28.32	1.77	1	2	213	45	1	2	2	1	2	2	2	2	2	2	146	76	10.5	6.94	0.886167147	31	168	2	1	1	0	2	2	1
1	275	2226	47312.21552	24824.47508	50232.57921	26260.08132	1	1	1	1	2	0	0	88	87	67	1	3	4	23.15	0.18	1	2	236	34	1	1	2	2	2	2	2	2	2	2	125	73	5.4	4.66	1.319742489	65	202	2	0	1	0	1	2	2
1	276	2248	1990.180134	1177.921915	2219.617202	1499.180957	2	6	1	1	3	0	0	68	67	73	2	1	5	16.5	0.35	1	1	273	81	1	1	2	2	2	2	2	2	2	2	194	72	5.1	8.9	0.691011236	13	192	2	1	1	0	1	1	1
1	277	2312	46701.48421	23684.41671	52461.71589	23757.76503	2	1	1	0	0	0	0	249	248	64	2	2	1.77	33.24	1.04	3	2	225	41	2	1	2	2	2	2	2	2	2	2	148	84	5.9	7.25	0.848275862	51	184	2	1	1	1	1	2	2
1	278	2318	17271.45115	7786.937719	20836.95421	10279.92631	1	7	1	1	2	0	0	137	136	80	2	2	3.11	32.78	1.1	2	2	221	51	1	2	1	2	2	2	2	2	2	2	168	46	5.4	7.71	0.79766537	72	170	2	1	1	1	1	1	2
1	280	2336	46083.92572	23371.22511	51767.9868	27091.7284	1	8	1	1	1	0	1	227	227	63	2	2	5	23.67	1.76	1	2	210	70	1	2	1	2	2	2	2	2	2	2	156	35	5.1	5.22	1.17816092	51	140	2	1	0	0	1	2	2
1	281	2337	2266.952726	1374.183324	2383.938711	1501.537057	1	3	1	1	2	0	0	166	166	62	1	1	2.67	28.27	0.24	3	2	191	43	2	2	1	1	2	2	2	2	2	2	146	76	7.8	7.69	0.799739922	29	148	2	1	0	0	2	1	1
1	283	2344	2131.484861	1298.167942	2385.724946	1460.418862	1	4	1	0	0	0	0	247	246	60	1	1	0.78	26.36	0.2	3	2	170	25	1	2	2	2	2	2	2	2	2	2	129	65	5.5	14.63	0.420369105	0	145	2	0	0	0	1	1	1
1	284	2346	26311.03281	13805.263	34471.643	16652.3399	2	12	1	1	1	0	0	141	140	66	1	1	4.09	35.94	0.39	2	2	251	35	1	1	2	1	2	1	2	1	2	2	106	67	8.9	35.07	0.175363559	43	216	1	0	1	1	2	1	2
1	285	2349	23461.02088	12309.87646	26272.39006	12664.97843	1	7	1	1	7	1	0	168	167	64	1	3	1.07	26.81	0.3	3	2	273	36	1	1	2	2	2	2	2	1	2	2	121	53	6.9	5.78	1.064013841	50	237	1	0	1	0	2	2	2
1	286	2351	25101.86282	11317.32595	31159.13767	15323.69438	2	10	1	1	10	0	0	98	96	84	2	1	1.82	31.95	1.18	3	2	262	86	2	2	1	2	1	2	1	2	2	2	128	38	5.3	8.25	0.745454545	1	176	1	1	1	1	1	1	1
1	287	2358	21554.78356	9718.103921	24319.38878	14014.33683	1	1	1	1	1	0	0	114	112	81	2	3	1.44	34.04	0.29	3	1	264	42	2	2	1	2	1	1	2	1	2	2	174	80	5.7	15.31	0.401698236	31	222	1	1	1	1	1	1	1
1	288	2360	1890.925717	1158.39503	1965.829033	1474.328432	2	3	1	0	0	0	0	247	246	64	2	1	0.96	30.9	0.23	3	2	203	39	2	2	2	1	2	2	2	2	2	2	143	78	7.9	8.18	0.751833741	36	164	2	1	1	1	2	1	1
1	289	2363	49389.50791	25047.63406	61307.58053	28960.59998	2	12	1	0	0	0	0	243	242	63	2	2	4.09	34.08	0.07	3	2	181	53	2	1	1	2	2	2	2	2	2	2	134	72	5.6	7.64	0.804973822	52	128	2	1	0	1	1	2	2
1	290	2366	31647.67408	16848.78276	35285.58269	20631.26121	2	5	1	1	1	0	1	127	126	74	1	1	5	26.7	0.24	1	2	209	36	1	1	2	2	2	2	2	2	2	2	135	62	5.9	6.79	0.905743741	117	173	2	0	1	0	1	2	2
1	292	2395	38189.41969	19367.56711	40741.75269	19362.73624	2	7	1	0	0	0	0	246	245	65	2	2	3.29	29.04	0.49	1	2	227	43	1	1	1	2	2	2	2	2	2	2	150	76	5.3	5.97	1.030150754	37	184	2	1	1	0	1	2	1
1	294	2423	29627.04353	15773.02708	31455.78355	17031.08998	1	8	1	0	0	0	0	240	239	70	1	2	5	24.7	0.05	1	2	243	60	2	2	2	2	2	2	2	2	2	1	129	62	4.8	4.5	1.366666667	81	183	2	0	1	0	1	2	2
1	295	2432	4476.179774	2875.093858	4653.49013	2949.936477	1	4	1	0	0	0	0	247	246	60	2	2	1.41	31.74	1.77	3	1	179	38	1	1	1	2	2	2	2	2	2	2	153	77	5.8	7.71	0.79766537	38	141	2	1	0	1	1	1	1
1	296	2458	3724.055727	2391.997258	4545.784766	2836.17915	1	6	1	0	0	0	0	228	226	62	2	1	1.37	29.55	0.84	1	1	221	53	1	1	2	2	2	2	2	2	2	2	124	78	5.4	6.31	0.974643423	47	168	2	0	1	0	1	2	2
1	298	2488	4353.024958	2651.183479	5267.029831	3270.486292	2	10	1	1	10	0	0	95	94	81	1	1	0.89	24.41	5.24	3	2	180	55	1	1	1	2	2	2	2	2	2	2	181	0	6	8.21	0.74908648	15	125	2	1	0	0	1	1	1
1	299	2491	13298.61856	7228.755164	14892.21189	9848.508209	2	6	1	1	1	0	0	28	27	82	1	2	3.23	26.52	0.64	3	2	177	66	1	1	2	2	2	2	2	2	2	1	130	26	5.5	7.56	0.813492063	43	111	2	0	0	0	1	2	2
1	300	2505	2270.809308	1383.022652	2941.890265	1490.413164	1	3	1	1	1	0	0	5	4	74	1	1	0.98	21.57	0.18	1	2	225	74	1	2	2	2	2	2	2	2	2	2	134	59	5.1	7.32	0.840163934	18	151	2	0	0	0	1	2	1
1	301	2528	18075.37253	9825.264324	20387.65998	13521.44849	1	3	1	1	10	0	0	50	49	82	1	2	1.85	34.81	0.7	1	1	210	57	2	1	2	2	2	2	2	2	2	1	152	77	4.8	8.97	0.685618729	21	153	2	1	0	1	1	1	1
1	302	2546	53403.43028	27083.27407	64427.98708	28291.53035	1	10	1	1	6	0	1	174	173	67	2	2	0.85	35.69	0.41	1	1	203	63	2	2	1	2	2	2	1	2	2	2	142	68	5.6	7.44	0.826612903	50	140	1	1	0	1	1	2	2
1	303	2548	34114.5173	19615.3618	45031.8335	25949.70285	1	9	1	1	1	0	0	123	123	77	2	1	0.89	45.59	1.04	2	1	235	36	1	2	2	2	1	1	1	2	2	1	113	77	5	13.34	0.46101949	49	199	1	0	1	1	1	1	2
1	304	2551	11298.56777	6503.334605	11169.51817	7415.458359	2	8	1	0	0	0	0	247	246	72	2	1	5	28.74	0.4	1	2	318	70	2	1	2	2	2	2	2	2	2	2	139	76	5.4	5.32	1.156015038	33	248	2	0	1	0	1	2	1
1	305	2557	17649.98878	9396.609236	19765.0133	11390.85633	1	1	1	1	5	0	0	3	2	78	1	2	1.24	22.8	0.15	3	1	158	32	1	2	2	2	2	2	1	1	2	2	130	66	6.2	33.16	0.185464415	19	126	1	0	0	0	1	1	1
1	307	2596	2270.809308	1383.022652	2541.667788	1555.879099	1	3	1	1	1	0	0	112	111	73	1	1	0.97	34.09	0.51	3	1	256	37	1	1	1	2	1	2	2	1	1	2	153	77	5.4	13.4	0.458955224	20	219	1	1	1	1	1	1	1
1	308	2609	38833.1031	22328.48147	43813.81651	24798.80322	2	11	1	1	6	0	0	188	187	74	2	1	2.13	27.19	0.19	3	2	192	72	2	2	1	2	2	2	2	2	2	1	161	81	5.7	8.5	0.723529412	49	120	2	1	0	0	1	1	2
1	309	2615	32624.20358	17368.67352	39065.10675	18240.16713	2	1	1	1	10	0	0	214	214	72	1	1	1.82	28.09	0.08	3	2	187	45	2	1	1	2	2	2	2	2	2	2	130	72	6.7	6.28	0.979299363	37	142	2	1	0	0	2	2	1
1	312	2645	37410.93969	19629.3268	41711.33723	20585.11439	2	7	1	0	0	0	0	231	230	65	1	3	0.62	25.11	0.28	1	2	240	46	1	1	2	2	2	2	2	2	2	2	144	82	5.6	5.5	1.118181818	50	194	2	1	1	0	1	2	2
1	313	2673	46701.48421	23684.41671	49822.70837	23678.50908	1	9	1	0	0	0	0	230	230	67	2	2	1.96	32.68	0.34	1	2	232	84	2	1	2	2	2	2	2	2	2	2	151	87	5.3	7.23	0.850622407	59	148	2	1	0	1	1	2	2
1	314	2684	12354.73702	7111.254316	13382.81318	7488.254763	2	5	1	1	3	1	1	222	221	70	2	1	1.96	21.86	0.16	3	2	218	59	1	1	2	1	2	2	2	2	2	2	123	75	6.4	13.25	0.464150943	20	159	2	0	0	0	1	1	1
1	315	2696	12354.73702	7111.254316	13382.81318	7488.254763	2	5	1	1	1	0	0	59	58	84	2	3	3.08	26.15	0.15	1	1	263	44	1	1	1	2	1	2	1	2	2	1	164	78	6	7.63	0.806028834	13	219	1	1	1	0	1	2	1
1	316	2700	43882.1845	25231.6314	46814.98497	31096.88051	3	1	1	1	10	0	1	51	51	75	2	2	2.43	23.63	0.21	2	1	298	48	1	1	1	2	2	2	2	2	2	2	148	68	5	6.25	0.984	40	250	2	1	1	0	1	2	1
1	317	2701	10077.6425	5162.751019	10461.40528	6105.59571	2	12	1	1	7	1	0	190	189	69	1	3	2.98	36.74	0.59	3	1	220	54	1	1	1	1	2	2	2	2	2	1	134	72	6.1	12.06	0.509950249	29	166	2	1	1	1	1	1	1
1	318	2709	4345.632089	2634.238941	5414.865249	2919.215694	2	10	1	0	0	0	0	235	234	60	1	3	4.95	29.93	0.48	1	2	234	55	1	1	1	2	2	2	2	2	2	2	146	76	5.6	5.37	1.145251397	71	179	2	1	1	0	1	2	2
1	319	2711	4623.222102	2736.332524	4549.369492	2656.049092	1	4	1	1	8	0	0	221	220	72	2	3	5	31.19	0.56	1	2	204	49	2	2	1	1	2	2	1	2	2	2	141	72	5.9	6.47	0.950540958	62	155	1	1	0	1	1	2	2
1	320	2713	38146.9345	19346.02097	40696.42807	19341.19547	3	1	1	0	0	0	0	240	239	68	2	3	5	23.97	0.1	1	2	221	84	1	2	2	2	2	2	2	2	2	2	107	71	5	5.41	1.136783734	67	137	2	0	0	0	1	2	2
1	322	2721	38454.52599	22110.80502	43386.6833	29250.99347	2	1	1	0	0	0	0	237	236	77	2	2	1.68	35.06	0.23	3	1	215	58	1	1	1	2	2	2	2	2	2	1	154	72	6.1	7.3	0.842465753	59	157	2	1	0	1	1	2	2
1	323	2754	37410.93969	19629.3268	41827.55682	20001.71719	2	7	1	1	2	0	0	121	120	65	1	1	1.2	25.35	0.06	1	2	225	30	1	1	2	2	2	2	2	2	2	2	138	80	5.8	5.5	1.118181818	41	195	2	0	1	0	1	2	1
1	326	2769	2319.14125	1409.298763	2806.091457	1453.315913	1	12	1	1	10	0	0	78	77	76	1	1	2.34	25.77	0.16	3	1	281	33	1	1	1	2	1	1	2	2	2	2	107	48	5.5	7.65	0.803921569	22	248	1	1	1	0	1	2	1
1	327	2798	2059.307634	1254.208839	2068.567434	1410.965551	2	13	1	1	2	0	0	113	112	64	1	2	2.26	23.91	0.19	3	2	244	56	2	2	2	2	2	1	2	1	2	2	143	63	5.2	8.94	0.687919463	31	188	1	1	1	0	1	1	1
1	328	2816	3781.409556	2297.891864	3976.549013	2510.851154	1	4	1	1	10	0	0	216	215	63	1	1	4.59	23.38	0.06	1	1	221	45	2	2	1	1	2	2	2	2	2	2	146	50	8.8	5.75	1.069565217	28	176	2	1	1	0	2	2	1
1	329	2819	53146.11247	26952.77667	56698.05376	26946.05381	2	1	1	0	0	0	0	237	236	68	2	2	0.92	32.24	0.29	3	2	248	43	2	2	1	2	2	2	2	2	2	2	111	81	5.7	4.12	1.492718447	56	205	2	1	1	1	1	2	2
1	330	2825	80744.54904	46426.96625	91100.80249	51563.43487	1	11	1	0	0	0	0	245	244	70	2	2	0.73	30.55	1.12	1	2	227	42	2	2	2	2	2	2	2	2	2	1	163	93	5.8	6.36	0.966981132	72	185	2	1	1	1	1	2	2
1	331	2830	10414.63377	5994.551663	11281.2679	6312.350544	2	7	1	1	10	1	1	189	189	66	2	2	1.92	25.19	0.31	1	2	147	65	2	2	2	1	2	2	2	2	2	2	184	67	6.1	6	1.025	26	82	2	1	0	0	1	2	1
1	332	2844	10553.67786	6074.583948	11431.88227	7203.210721	1	7	1	1	10	0	0	192	191	63	2	3	5	31.28	0.13	3	2	155	41	1	1	1	2	2	2	2	2	2	2	126	72	5.8	6.59	0.93323217	47	114	2	1	0	1	1	2	2
1	333	2855	43400.41476	22010.29637	53873.2726	25115.90767	2	12	1	0	0	0	0	243	243	66	2	3	3.15	23.75	0.08	1	2	182	49	2	1	2	2	2	1	1	1	2	2	97	64	5.3	5	1.23	44	133	1	0	0	0	1	2	2
1	334	2864	1971.927748	1266.588395	2050.039716	1216.389792	1	3	1	0	0	0	0	238	237	71	2	1	0.64	29.24	0.65	1	1	223	59	2	2	2	1	2	2	2	2	2	2	145	71	6	8.65	0.710982659	30	164	2	1	1	0	1	1	1
1	336	2884	3368.831	2051.766112	4076.184617	2531.048113	2	3	1	1	2	0	0	157	156	72	1	1	1.24	29.74	0.27	3	1	188	53	1	1	1	2	2	2	2	2	2	2	149	76	5.3	6.75	0.911111111	8	135	2	1	0	0	1	2	1
1	337	2895	1965.793496	1163.488268	2192.41916	1129.351762	1	13	1	1	1	1	1	30	29	76	2	2	1.45	24.57	0.06	3	2	172	36	2	2	1	1	2	1	2	2	1	2	201	70	6.9	9.29	0.662002153	29	136	1	1	0	0	2	1	1
1	339	2912	37122.24542	19763.36861	48636.0532	23315.14299	1	12	1	1	3	0	0	210	209	71	1	2	2.54	20.1	0.1	1	1	277	66	1	1	1	2	2	2	2	2	2	1	107	70	5.3	7	0.878571429	37	211	2	1	1	0	1	2	1
1	340	2925	13234.54082	7193.924303	14820.45561	8490.822336	2	1	1	1	8	0	0	93	91	81	1	2	2.67	28.75	0.25	3	2	115	49	1	1	1	2	2	2	2	2	2	1	138	69	6	7.19	0.855354659	22	66	2	1	0	0	1	2	1
1	341	2927	48548.58621	27914.74595	64085.08823	36929.18692	1	11	1	1	10	0	0	47	46	77	2	1	1.15	20.63	0.05	1	1	250	75	1	2	1	2	1	2	2	2	2	2	169	88	5.4	7.84	0.784438776	31	175	1	1	1	0	1	1	1
1	342	2929	3161.74764	1871.334041	3111.241021	1816.429486	1	5	1	1	10	0	0	171	171	61	2	1	4.52	27.74	0.48	2	1	169	45	1	2	1	1	2	2	2	2	2	2	160	71	7.3	6.13	1.003262643	49	124	2	1	0	0	2	2	2
1	344	2936	45970.99384	24120.74299	52718.17022	25515.65221	1	10	1	0	0	0	0	235	234	66	1	3	3.11	27.84	0.1	3	2	257	29	1	1	2	2	2	2	2	2	2	2	141	62	5.8	6.55	0.938931298	41	228	2	1	1	0	1	2	1
1	345	2938	3874.521547	2359.753876	3971.822507	2667.748314	1	4	1	1	1	1	0	227	227	80	1	1	0.99	25.55	0.13	1	2	176	65	1	1	1	2	2	2	2	2	2	2	124	67	5.8	10.88	0.565257353	27	111	2	1	0	0	1	1	1
1	346	2940	43459.41522	22040.21815	53946.51034	25483.36262	2	7	1	1	1	0	0	208	208	65	2	3	0.89	36.37	1.01	3	1	164	54	2	1	1	2	2	2	2	2	2	2	133	64	5.5	6.56	0.9375	53	110	2	1	0	1	1	2	2
1	349	2948	8867.641499	4205.874391	8723.171722	4413.313449	2	7	1	1	10	0	1	66	66	67	1	1	1.58	30.14	0.89	1	1	326	29	2	1	1	2	2	2	2	2	1	2	156	97	5.2	5.66	1.086572438	17	297	1	1	1	1	1	2	1
1	350	2962	3867.941334	2344.671954	4680.093174	2417.903961	1	4	1	1	1	0	1	216	216	73	1	1	0.92	22.87	1.35	1	2	226	35	1	1	2	2	2	2	2	1	2	2	118	68	5.3	7.47	0.823293173	3	191	1	0	1	0	1	2	1
1	351	2973	18058.32401	9475.109323	23255.64297	9981.41658	2	9	1	0	0	0	0	239	238	62	1	1	1.21	25.52	0.04	1	2	186	58	1	1	2	2	2	2	2	2	2	2	104	53	5.7	5.62	1.09430605	63	128	2	0	0	0	1	2	2
1	352	2977	2608.640409	1543.968133	2756.840991	1682.624704	2	5	1	1	10	1	0	46	45	69	2	1	2.84	29.72	1.16	1	1	240	71	2	1	2	1	2	2	2	2	2	2	122	63	9.1	8.47	0.72609209	24	169	2	0	1	0	2	1	1
1	353	2978	35744.05537	18754.72121	46830.40476	22622.53116	1	11	1	0	0	0	0	231	230	63	1	1	0.98	31.9	0.07	3	1	180	34	1	1	2	2	2	2	2	2	2	2	121	84	5.5	6.34	0.970031546	33	146	2	0	0	1	1	2	1
1	354	2979	11368.48411	5824.045945	11472.56191	5649.660661	1	9	1	1	1	0	0	103	102	81	1	1	1.81	24.21	0.17	1	2	161	52	1	2	1	2	2	2	1	2	2	2	207	99	6	8.67	0.709342561	11	109	1	1	0	0	1	1	1
1	355	2987	47312.21552	24824.47508	60929.02041	26150.98345	1	1	1	1	10	0	0	44	43	69	1	1	1.24	30.97	0.87	1	2	196	38	1	1	2	2	2	1	1	2	2	2	126	72	5.9	7.22	0.851800554	44	158	1	0	0	1	1	2	2
1	357	3013	1926.882133	1237.655158	2003.209754	1575.20547	2	6	1	1	7	1	1	210	208	73	2	1	1.26	25.44	0.29	3	2	180	56	1	2	2	1	2	2	2	2	2	2	127	71	6	6.68	0.920658683	17	124	2	0	0	0	1	2	1
1	359	3033	17300.62385	7800.090407	19519.59278	10297.28984	3	1	1	1	10	0	0	98	98	84	2	2	2.43	33.59	0.27	1	2	190	69	1	1	1	2	2	2	1	2	2	1	131	72	5.4	61.2	0.100490196	29	121	1	1	0	1	1	1	1
1	360	3035	46000.22111	23328.77475	49074.5774	23322.95582	2	13	1	1	1	0	0	194	194	69	2	2	3.16	30.18	1.26	1	2	211	94	2	2	1	2	2	2	2	2	2	2	126	79	4.5	8.09	0.760197775	27	117	2	1	0	1	1	1	1
1	361	3045	12354.73702	7111.254316	13117.03256	8432.489166	1	7	1	1	2	0	0	64	64	73	2	1	0.75	38.77	1.36	3	2	265	75	1	1	1	2	2	2	2	2	2	2	142	77	5.4	9.15	0.672131148	13	190	2	1	1	1	1	1	1
1	362	3054	57255.66951	29036.91732	64599.2516	33133.97157	1	5	1	0	0	0	0	232	232	68	2	2	1.85	27.4	0.77	3	2	239	71	1	1	1	2	2	2	2	2	2	2	124	65	5	6.87	0.895196507	51	168	2	1	1	0	1	2	2
1	363	3059	53318.30785	27975.8407	69855.4742	33745.33382	1	5	1	1	1	1	0	59	58	66	1	3	2.11	41.33	0.27	2	1	241	41	1	1	1	1	2	2	2	2	2	2	107	60	7.6	11.85	0.518987342	38	200	2	1	1	1	2	1	1
1	364	3075	26313.93192	11863.79461	32663.68848	17108.60627	1	11	1	1	1	0	0	107	106	85	2	1	0.9	30.31	0.15	1	2	258	72	2	2	1	2	2	2	2	2	2	2	173	93	5.4	9.75	0.630769231	12	186	2	1	1	1	1	1	1
1	367	3095	2131.484861	1298.167942	2385.724946	1460.418862	1	4	1	1	5	0	0	121	120	64	1	1	1.19	42.83	0.89	3	1	194	42	2	1	1	2	2	2	2	2	2	2	130	51	9	9.52	0.646008403	20	152	2	1	0	1	2	1	1
1	368	3098	45303.58413	22975.4789	52343.80739	22969.74809	2	5	1	1	6	0	0	193	192	68	2	3	4.44	21.61	0.05	3	2	263	67	2	1	2	2	2	2	2	2	2	2	120	65	5.6	5.4	1.138888889	53	196	2	0	1	0	1	2	2
1	371	3124	13606.72266	7244.030434	17826.97356	7456.013062	2	4	1	1	1	0	0	51	50	76	1	1	0.84	24.9	0.01	3	2	164	52	2	1	2	2	2	2	2	1	2	1	131	67	5.7	12.11	0.507844756	5	112	1	0	0	0	1	1	1
1	372	3128	29627.04353	15773.02708	33975.41348	16965.31271	1	11	1	1	2	0	0	101	100	70	1	3	5	23.36	0.02	1	2	193	59	1	1	1	2	2	2	2	2	2	1	148	73	4.9	5	1.23	57	134	2	1	0	0	1	2	2
1	373	3134	45749.48831	24004.52018	48573.39209	25392.70821	2	1	1	0	0	0	0	237	235	67	1	3	1.32	23.56	0.16	1	2	253	54	1	1	1	2	2	1	2	2	2	2	161	76	5.8	6.55	0.938931298	35	199	1	1	1	0	1	2	1
1	374	3135	38807.39365	20660.51816	46469.02634	21697.18395	1	6	1	1	1	0	0	122	122	75	1	1	2.71	24.57	0.07	3	2	192	26	1	1	2	2	2	2	2	2	2	1	165	98	5.4	5.88	1.045918367	37	166	2	1	1	0	1	2	1
1	375	3142	41406.26087	21725.65118	54248.79567	21907.24648	1	8	1	1	2	0	0	26	26	61	1	3	1.94	22.67	1.15	2	2	261	94	1	1	1	2	2	1	2	1	2	2	176	80	4.9	6.1	1.008196721	30	167	1	1	1	0	1	2	1
1	376	3173	47312.21552	24824.47508	52981.70897	25540.5846	1	1	1	0	0	0	0	232	231	65	1	2	1.78	34.59	0.07	3	2	267	45	2	1	2	2	2	2	2	2	2	2	144	68	6	6.28	0.979299363	51	222	2	1	1	1	1	2	2
1	377	3174	29627.04353	15773.02708	31455.78355	17031.08998	1	8	1	0	0	0	0	242	242	71	1	3	5	25.19	0.35	1	2	285	61	1	1	2	2	2	2	2	2	2	2	126	66	5.2	6.06	1.014851485	43	224	2	0	1	0	1	2	2
1	378	3190	55348.24206	28069.57533	66774.28407	32159.26768	2	10	1	1	3	0	0	233	233	69	2	1	2.44	36.34	1.09	1	2	222	58	1	1	2	2	2	2	2	2	2	2	131	74	4.4	7.5	0.82	48	164	2	0	1	1	1	2	2
1	379	3193	46701.48421	23684.41671	53958.94257	23678.50908	2	1	1	0	0	0	0	236	235	65	2	2	2.22	25.9	1.84	3	2	254	58	2	2	1	2	2	2	2	2	2	2	148	61	5.6	5.75	1.069565217	81	196	2	1	1	0	1	2	2
1	380	3205	45303.58413	22975.4789	52343.80739	22969.74809	2	5	1	1	10	0	0	227	226	69	2	2	5	24.73	0.22	1	2	226	58	1	1	2	2	2	2	2	2	2	2	152	73	5.7	3.56	1.72752809	69	168	2	1	1	0	1	2	2
1	381	3210	57942.72979	29385.35639	61815.24586	29378.02676	2	11	1	1	1	0	0	236	235	64	2	3	5	26.36	0.48	1	2	162	74	1	1	2	2	2	2	2	2	2	2	92	61	5.1	5	1.23	65	88	2	0	0	0	1	2	2
1	382	3212	52299.60266	26523.47359	60427.01435	26516.85781	2	11	1	0	0	0	0	230	229	65	2	3	5	26.46	0.07	1	2	293	70	1	1	2	2	2	2	2	2	2	2	109	72	5.2	7.59	0.81027668	75	223	2	0	1	0	1	2	2
1	383	3221	2270.809308	1383.022652	2327.836201	1563.534395	1	4	1	1	6	0	0	224	223	60	1	1	1.7	28.08	0.07	1	2	219	59	2	1	1	2	2	2	2	2	2	2	133	95	5.3	6.03	1.019900498	0	160	2	1	1	0	1	2	1
1	384	3230	42515.71017	22307.7735	48755.75355	23597.8382	2	12	1	1	10	0	0	152	150	62	1	3	5	22.02	0.33	3	2	223	36	1	1	2	2	2	2	2	2	2	2	128	72	5.1	5.2	1.182692308	54	187	2	0	1	0	1	2	2
1	385	3234	45749.48831	24004.52018	52464.15425	25392.70821	2	1	1	1	2	0	0	65	64	62	1	2	3.73	34.95	0.58	1	2	218	33	1	1	2	2	2	2	2	2	2	2	130	71	5.6	6.11	1.006546645	38	185	2	0	1	1	1	2	1
1	386	3246	32624.20358	17368.67352	34637.9444	18754.00582	2	1	1	1	1	0	0	216	216	74	1	2	2.28	22.31	0.11	1	2	188	65	2	2	2	2	2	2	2	2	2	2	134	64	5.7	7.44	0.826612903	31	123	2	0	0	0	1	2	1
1	391	3266	21546.98523	11471.3161	28229.982	11406.41486	1	11	1	0	0	0	0	230	230	78	1	1	1.16	27.71	0.65	3	1	163	44	1	2	2	1	2	2	2	2	2	2	131	69	4.9	7.28	0.84478022	23	119	2	0	0	0	1	2	1
1	392	3275	4623.222102	2736.332524	4549.369492	2729.171021	1	4	1	0	0	0	0	247	246	63	2	2	4.44	28.1	3.69	2	2	197	70	2	1	2	2	2	2	2	2	2	2	126	48	4.9	5.97	1.030150754	57	127	2	0	0	0	1	2	2
1	393	3278	27034.11303	14392.58684	35418.99325	14813.75823	2	8	1	1	2	0	0	88	87	73	1	2	1.52	33.33	0.16	3	2	163	43	1	1	1	2	2	2	2	2	2	1	126	66	5.9	6.71	0.916542474	31	120	2	1	0	1	1	2	1
1	394	3281	2127.864899	1289.870947	2651.421349	1410.846027	1	4	1	0	0	0	0	246	245	65	1	1	0.7	40.33	1.9	3	2	181	28	1	2	2	2	2	2	2	2	2	2	133	86	6	8.07	0.762081784	28	153	2	0	0	1	1	1	1
1	395	3291	22316.86921	10061.69482	25179.21914	13282.94705	2	1	1	0	0	0	0	229	229	80	2	2	2.25	26.73	0.02	1	2	213	75	2	1	2	2	2	2	2	2	2	2	141	45	5.6	6.03	1.019900498	41	138	2	1	0	0	1	2	1
1	396	3292	33738.59267	17961.95882	37781.53863	21774.03435	1	1	1	1	1	0	0	29	27	77	1	3	4	27.96	0.5	2	2	211	55	1	1	1	2	1	1	1	1	2	1	118	49	5.5	5.5	1.118181818	50	156	1	1	0	0	1	2	2
1	397	3296	11835.72385	6812.51589	12565.99592	7768.003796	2	12	1	1	2	0	0	174	174	74	2	1	2.98	29.93	0.14	1	2	221	62	1	2	2	2	2	2	2	2	2	2	105	62	5.4	6.91	0.890014472	34	159	2	0	0	0	1	2	1
1	398	3305	39768.0693	22866.07372	44868.70098	25395.87224	1	1	1	1	2	0	1	26	25	76	2	2	1.42	34.22	0.33	3	1	242	56	2	2	1	2	2	2	2	2	2	1	144	75	5.4	5.41	1.136783734	46	186	2	1	1	1	1	2	2
1	399	3333	21554.78356	9718.103921	22995.36543	14236.55134	1	1	1	1	10	0	0	92	91	80	2	3	2.99	33.59	0.61	3	1	324	47	2	2	1	2	2	2	2	2	2	2	155	79	6.1	9.5	0.647368421	47	277	2	1	1	1	1	1	2
1	401	3344	18058.32401	9475.109323	23659.28024	9230.149675	3	1	1	0	0	0	0	240	239	63	1	2	1.19	25.7	0.14	3	2	187	48	2	2	2	2	2	2	2	2	2	2	132	72	5.2	6.13	1.003262643	35	139	2	0	0	0	1	2	1
1	402	3345	18005.39335	8117.839977	20314.75564	11706.61939	1	13	1	1	2	0	0	19	18	81	2	3	0	21.58	0.07	1	2	181	56	1	1	2	2	2	2	2	2	2	1	125	69	5.5	8.97	0.685618729	54	125	2	0	0	0	1	1	2
1	403	3348	45874.19724	26377.01036	48940.13091	28037.12569	1	6	1	1	5	0	1	166	166	73	2	3	5	21.13	0.44	1	2	225	91	2	1	1	2	2	2	2	2	2	2	145	68	5.3	4.94	1.244939271	48	134	2	1	0	0	1	2	2
1	404	3350	6916.692889	3543.404448	7180.08478	3691.634922	2	9	1	1	9	0	0	205	204	67	1	1	1.87	25.94	0.07	1	2	199	49	1	1	1	1	2	2	2	2	2	2	151	86	8.8	6.31	0.974643423	73	150	2	1	0	0	2	2	2
1	405	3356	3291.875308	2004.896714	3797.647972	2074.355084	2	6	1	1	10	0	0	138	138	70	1	2	0.89	26.33	0.04	1	2	219	42	1	1	2	2	2	2	2	2	2	1	126	71	5.1	5.5	1.118181818	50	177	2	0	1	0	1	2	2
1	407	3367	39768.0693	22866.07372	42425.909	24305.21785	1	1	1	1	4	0	0	196	195	77	2	3	1.44	31.8	0.73	1	1	182	43	2	2	1	2	2	2	2	2	2	2	146	80	5.5	6.08	1.011513158	48	139	2	1	0	1	1	2	2
1	408	3370	8441.3444	4588.47749	9437.902801	5127.742991	2	9	1	1	3	0	0	71	70	85	1	1	1.8	20.65	0.15	3	1	241	60	2	1	2	2	2	2	2	2	2	2	166	74	5.1	10.72	0.57369403	31	181	2	1	1	0	1	1	1
1	409	3372	1983.917404	1202.612732	2086.297365	1332.713562	1	6	1	0	0	0	0	229	228	64	1	2	1.44	24.95	5.47	2	2	176	60	2	1	2	2	2	2	2	2	2	2	116	79	5.7	6.34	0.970031546	46	116	2	0	0	0	1	2	2
1	410	3374	28073.0036	15259.69549	32193.28665	18446.51868	1	11	1	1	10	0	0	17	17	85	1	2	0.96	19.41	1.24	1	1	178	70	2	2	1	2	2	2	2	2	2	2	151	87	5.1	8.42	0.7304038	26	108	2	1	0	0	1	1	1
1	411	3382	3291.875308	2004.896714	3684.524898	2255.477803	2	6	1	1	2	0	0	95	94	74	1	1	1.69	36.63	0.58	1	2	198	34	2	1	1	1	2	2	2	2	1	2	158	68	7.7	7.81	0.787451985	38	164	1	1	1	1	2	1	1
1	413	3403	11835.72385	6812.51589	12003.21053	8078.246662	2	12	1	1	10	0	0	148	147	62	2	3	4.24	41.82	0.8	2	2	211	60	2	1	1	2	2	2	2	2	2	2	125	92	6	14.05	0.43772242	53	151	2	1	0	1	1	1	2
1	414	3408	37910.40707	19891.39475	40250.44072	20954.30149	1	7	1	1	1	0	0	215	214	67	1	3	2.22	26.51	0.14	1	2	196	42	2	1	2	2	2	2	2	2	2	2	129	57	6.1	4.31	1.426914153	77	154	2	0	0	0	1	2	2
1	415	3412	35744.05537	18754.72121	40316.60458	20630.75873	1	11	1	1	1	0	1	137	136	66	1	2	1.02	30.74	0.32	3	1	175	42	1	1	1	2	1	2	1	1	2	1	166	84	5.4	6.25	0.984	32	133	1	1	0	1	1	2	1
1	416	3436	2942.404081	1956.103038	3058.95854	1878.576953	2	2	1	0	0	0	0	241	241	63	2	1	1.94	32.13	0.21	3	2	131	53	2	2	2	2	2	2	2	2	2	2	141	71	5.7	5.75	1.069565217	3	78	2	1	0	1	1	2	1
1	417	3462	6805.021205	4027.66738	7191.624164	4389.373387	1	12	1	1	10	0	0	104	104	65	2	1	2.43	29.8	0.5	3	2	239	38	2	2	1	1	2	2	2	2	2	2	157	67	12.9	6.15	1	30	201	2	1	1	0	2	2	1
1	418	3466	33738.59267	17961.95882	40399.50649	21411.15478	2	1	1	1	8	0	0	88	87	70	1	2	1.15	27.84	0.77	2	2	294	46	1	1	2	2	2	2	1	2	2	2	104	66	5.3	7.19	0.855354659	34	248	1	0	1	0	1	2	1
1	420	3482	2709.613472	1603.730755	2863.550477	1747.754328	1	3	1	1	10	0	0	145	144	69	2	1	1.27	26.45	0.25	1	2	188	52	2	2	2	2	2	2	2	2	2	2	107	69	6.4	7	0.878571429	39	136	2	0	0	0	1	2	1
1	421	3492	14027.78292	7625.108407	15640.28032	9173.330313	1	8	1	0	0	0	0	244	243	81	1	3	5	24.28	0.08	1	2	167	51	2	2	2	2	2	2	2	2	2	2	139	60	5.7	4.72	1.302966102	59	116	2	0	0	0	1	2	2
1	422	3504	12354.73702	7111.254316	13382.81318	7488.254763	2	5	1	1	10	0	0	113	112	79	2	1	0.72	25.31	0.33	1	2	168	66	1	1	1	1	2	2	2	2	2	1	147	61	6	6.72	0.915178571	38	102	2	1	0	0	1	2	1
1	423	3519	45749.48831	24004.52018	59939.11527	27743.33972	2	1	1	1	1	0	0	47	46	60	1	1	0.72	19.57	0.3	2	1	238	116	1	1	2	2	2	2	1	1	2	2	145	72	5.4	8.47	0.72609209	32	122	1	1	0	0	1	1	1
1	424	3523	2653.573513	1570.562553	2804.326808	1998.907942	2	6	1	0	0	0	0	232	232	61	2	3	2.76	47.46	1.02	3	1	249	55	1	1	2	2	2	2	2	2	2	1	127	87	5.6	8.4	0.732142857	55	194	2	0	1	1	1	1	2
1	426	3548	1667.88349	1015.814335	1675.383228	1051.006576	2	6	1	0	0	0	0	232	231	64	1	3	1.51	23.33	0.03	1	2	180	61	2	1	1	1	2	2	2	2	1	2	104	62	7.8	6.4	0.9609375	39	119	1	1	0	0	2	2	1
1	427	3559	1703.975539	1032.917336	2123.23495	1029.039502	2	3	1	0	0	0	0	249	248	60	1	1	0.69	34.35	0.23	3	2	202	48	2	1	2	2	2	2	2	2	2	2	178	83	5.8	6.59	0.93323217	24	154	2	1	0	1	1	2	1
1	428	3566	8123.335092	4675.704681	8624.5503	5331.494605	2	9	1	0	0	0	0	239	239	67	2	1	1.02	25.36	0.21	3	2	199	53	2	1	2	2	2	2	2	2	2	2	118	50	5.6	5.9	1.042372881	29	146	2	0	0	0	1	2	1
1	429	3573	54098.53619	28385.22248	62038.59437	30026.74772	2	10	1	1	10	0	0	216	216	66	1	1	1.46	31.48	0.12	1	2	218	32	2	2	2	2	2	2	2	2	2	2	122	86	7.6	5.22	1.17816092	37	186	2	0	1	1	2	2	1
1	430	3575	1425.044917	865.973143	1724.261671	893.020403	1	13	1	0	0	0	0	236	235	70	1	1	0.78	28.58	1.4	3	2	154	22	1	1	2	2	2	2	2	2	2	2	125	78	6.8	6.53	0.941807044	7	132	2	0	0	0	2	2	1
1	431	3584	56738.23957	32623.68004	68451.23144	39739.23627	2	8	1	1	1	0	0	197	196	78	2	1	1.2	26.93	0.3	1	1	197	53	2	2	2	2	2	2	2	2	2	2	140	74	5.8	5.62	1.09430605	48	144	2	1	0	0	1	2	2
1	432	3597	57758.42816	30305.54889	66235.64977	32058.12714	1	11	1	0	0	0	0	230	230	65	1	3	5	28.34	0.3	3	2	193	46	1	1	1	2	2	2	2	2	2	2	145	84	5.1	5.89	1.044142615	51	147	2	1	0	0	1	2	2
1	433	3614	47147.99952	23910.86464	53110.87583	23984.91425	2	8	1	0	0	0	0	247	246	62	2	2	0.76	32.28	0.22	1	2	203	60	2	2	2	2	2	2	2	2	2	2	116	85	6.2	6	1.025	32	143	2	0	0	1	1	2	1
1	434	3617	2270.809308	1383.022652	2541.667788	1392.597901	1	3	1	1	10	0	1	179	178	70	1	1	1.08	31.42	0.21	3	1	185	39	1	1	1	2	2	1	2	2	2	2	150	65	5.4	6.56	0.9375	33	146	1	1	0	1	1	2	1
1	436	3652	40586.1643	21295.35075	45251.55476	22332.26007	2	8	1	1	3	0	0	185	185	66	1	2	3.71	33.68	0.3	1	2	236	59	2	2	1	2	2	2	2	2	2	2	145	102	6.2	5.62	1.09430605	54	177	2	1	1	1	1	2	2
1	437	3664	17043.9008	7684.345274	19146.1213	9741.319432	2	7	1	1	4	0	0	218	218	82	2	1	0.96	29.42	0.45	1	2	301	56	2	1	1	2	2	2	2	2	2	2	175	66	5.3	7.72	0.796632124	11	245	2	1	1	0	1	1	1
1	438	3668	52299.37086	30071.39373	59007.26069	33398.35611	2	7	1	1	10	0	0	55	54	79	2	2	1.08	23.47	0.48	3	1	239	61	2	2	2	2	2	2	2	2	2	2	168	62	5.3	6.78	0.907079646	35	178	2	1	1	0	1	2	1
1	439	3678	2709.613472	1603.730755	2902.343822	1540.170214	1	3	1	0	0	0	0	238	237	69	2	1	1.63	22.39	0.05	3	2	196	53	1	2	2	2	2	2	2	2	2	2	153	69	5.1	7.12	0.863764045	23	143	2	1	0	0	1	2	1
1	441	3689	14865.01282	8556.142182	15782.19405	11063.29249	1	5	1	0	0	0	0	235	234	62	2	1	1.17	36.23	0.58	1	2	241	48	2	2	1	2	2	2	2	2	2	2	133	88	5	5.56	1.106115108	8	193	2	1	1	1	1	2	1
1	442	3695	48548.58621	27914.74595	58570.91331	33866.70353	1	11	1	1	2	0	0	90	89	75	2	1	0.69	28.1	0.17	3	2	189	57	2	2	1	2	2	2	2	2	2	2	162	85	5.4	10.99	0.559599636	30	132	2	1	0	0	1	1	1
1	443	3711	2376.246902	1447.23878	2741.339931	1497.377447	1	12	1	0	0	0	0	240	239	66	1	1	1.99	28.04	0.07	1	2	199	43	2	2	2	2	2	2	2	2	2	2	123	72	5.3	6	1.025	31	156	2	0	0	0	1	2	1
1	445	3727	42362.76821	21484.05928	47796.19461	24515.41951	1	8	1	0	0	0	0	243	243	62	2	3	5	22.5	0.35	3	2	201	53	2	1	2	2	2	2	2	2	2	2	131	57	5.4	4.97	1.237424547	73	148	2	0	0	0	1	2	2
1	446	3730	2036.705496	1205.45874	2584.830314	1202.303825	2	3	1	1	10	0	0	182	181	72	2	1	5	32.93	0.95	3	2	232	51	2	2	2	2	2	2	2	2	2	1	184	74	5.8	7.28	0.84478022	45	181	2	1	1	1	1	2	2
1	449	3750	58960.31674	29901.42036	66522.53599	31235.40157	1	11	1	1	2	0	0	110	109	62	2	3	5	29.38	0.08	1	2	240	51	1	1	1	2	2	2	1	2	2	2	139	72	5.7	4.89	1.257668712	61	189	1	1	1	0	1	2	2
1	450	3753	21554.78356	9718.103921	24904.41895	12278.38435	1	1	1	1	10	0	0	105	104	84	2	2	3.56	29.29	0.28	2	2	236	57	2	2	2	2	2	2	2	2	2	2	160	89	5.3	6	1.025	34	179	2	1	1	0	1	2	1
1	451	3757	38150.36167	20310.72344	43749.70155	21930.71481	1	5	1	1	2	0	0	180	180	76	1	3	5	26.48	0.35	1	2	200	48	2	1	2	2	2	1	1	2	2	2	131	73	5.4	5	1.23	38	152	1	0	0	0	1	2	1
1	452	3769	13409.1658	7718.172229	14236.5203	8800.682765	1	9	1	1	6	0	1	185	185	80	2	2	2.71	32.33	1.15	1	2	276	55	1	1	1	2	2	2	2	2	2	2	119	53	5.8	6.37	0.965463108	45	221	2	1	1	1	1	2	2
1	454	3786	12299.06437	6685.425608	13058.22859	8112.938493	2	12	1	1	2	0	0	17	16	80	1	2	5	22.4	4.95	1	2	185	67	1	2	1	2	2	2	2	2	2	1	147	76	5.9	4.69	1.31130064	35	118	2	1	0	0	1	2	1
1	455	3792	7880.893417	4675.704681	7992.415512	4771.891326	2	9	1	0	0	0	0	239	238	63	2	2	1.02	28.84	0.92	3	2	221	67	2	2	1	2	2	2	2	2	2	2	132	73	5.9	7.91	0.777496839	47	154	2	1	0	0	1	1	2
1	456	3798	8645.535432	4429.086154	8974.762703	4614.36716	2	4	1	1	1	0	0	105	104	75	1	1	2.81	32.15	0.88	1	2	231	41	1	1	1	2	2	2	2	2	2	1	128	74	5.9	6.29	0.977742448	7	190	2	1	1	1	1	2	1
1	457	3799	26678.63638	14203.336	29745.35277	15203.71227	3	1	1	0	0	0	0	241	240	70	1	3	3.6	25.98	0.17	3	2	285	84	1	1	2	2	2	2	2	2	2	2	135	73	4.9	4.79	1.283924843	33	201	2	0	1	0	1	2	1
1	458	3802	8986.031938	4603.521662	9988.640743	4934.017609	2	5	1	1	2	0	1	181	180	73	1	1	0.89	29.72	4.63	3	1	261	52	2	1	2	2	2	2	2	2	2	2	153	86	5.5	7	0.878571429	6	209	2	1	1	0	1	2	1
1	459	3804	38146.9345	19346.02097	40696.42807	19341.19547	1	6	1	0	0	0	0	229	229	65	2	3	5	33.68	0.24	1	2	255	79	2	1	2	2	2	2	2	2	2	1	126	75	5.5	5	1.23	61	176	2	0	1	1	1	2	2
1	460	3809	10519.56133	5389.14493	11338.79205	5903.336067	2	5	1	1	1	0	0	34	34	83	1	1	1.32	25.46	4.25	3	1	166	25	1	1	1	2	1	1	2	2	2	2	129	0	5.3	8.69	0.707710012	30	141	1	1	0	0	1	1	1
1	461	3814	38454.52599	22110.80502	47733.90238	26825.25142	1	7	1	1	10	0	0	145	144	76	2	2	1.08	29.52	1.89	2	1	174	41	2	2	1	2	1	1	1	2	1	2	123	56	5.3	6.56	0.9375	39	133	1	1	0	0	1	2	1
1	462	3829	101430.5337	44084.89533	117099.4999	59890.08053	1	1	1	1	1	0	0	151	151	85	2	2	1.14	24.85	0.15	1	1	262	66	2	2	1	2	2	2	2	2	2	2	179	83	5.8	9.06	0.678807947	49	196	2	1	1	0	1	1	2
1	464	3849	20218.94546	9115.833271	22812.21678	14334.55468	2	5	1	1	6	0	0	66	65	85	2	1	1.82	26.45	0.06	3	2	257	59	1	1	1	2	2	2	2	2	2	2	149	0	5.5	10.16	0.605314961	16	198	2	1	1	0	1	1	1
1	465	3870	10896.66007	5582.331669	11745.25807	5844.421095	1	10	1	0	0	0	0	248	247	62	1	2	0.89	28.45	0.6	3	2	227	34	1	1	1	2	2	2	2	2	1	2	144	72	5.7	7.44	0.826612903	14	193	1	1	1	0	1	2	1
1	466	3880	57942.72979	29385.35639	65374.43387	30696.31463	1	12	1	0	0	0	0	242	242	65	2	2	4.13	30.38	0.13	3	2	396	41	1	1	2	2	2	2	2	2	2	2	110	79	5.1	5.53	1.112115732	50	355	2	0	1	1	1	2	2
1	467	3888	47312.21552	24824.47508	53364.61868	27307.67097	1	1	1	1	1	0	0	138	136	62	1	1	1.6	29.79	0.32	3	1	212	44	1	1	2	2	1	1	1	1	2	2	97	60	5.6	9.91	0.620585267	39	168	1	0	1	0	1	1	1
1	468	3890	4476.179774	2875.093858	4794.56308	3311.270826	1	4	1	1	10	0	0	236	236	71	2	1	0.92	28.01	0.14	1	2	256	55	1	1	2	2	2	2	2	2	2	2	115	65	5.1	6.24	0.985576923	15	201	2	0	1	0	1	2	1
1	470	3894	10553.67786	6074.583948	11204.84684	6926.573373	1	7	1	1	10	1	1	117	116	61	2	1	0.56	32.47	0.22	1	2	193	51	2	2	1	2	1	2	2	2	2	2	152	57	5.5	6.06	1.014851485	20	142	1	1	0	1	1	2	1
1	475	3924	13364.83222	7264.747048	14189.78135	8781.91129	2	11	1	1	3	0	0	45	44	84	1	2	3.56	20.25	0.72	1	1	182	61	1	1	2	2	2	2	2	2	2	2	123	79	5.1	6.72	0.915178571	22	121	2	0	0	0	1	2	1
1	476	3925	7880.893417	4675.704681	8803.566288	6045.795799	2	9	1	1	8	0	0	23	22	64	2	1	0.96	35.49	8.34	2	1	167	33	1	1	1	1	1	1	1	1	1	2	119	55	6.5	13.4	0.458955224	12	134	1	1	0	1	1	1	1
1	477	3930	10153.7805	5844.407311	11342.5566	5702.254333	2	4	1	1	2	0	0	162	161	70	2	3	2.69	37.35	1.02	2	1	176	32	1	2	1	1	2	2	2	2	2	1	178	82	6.9	10.38	0.592485549	54	144	2	1	0	1	2	1	2
1	478	3935	47161.25098	23917.58505	53210.12825	24984.61159	2	3	1	0	0	0	0	249	248	65	2	3	2.67	34.74	0.76	3	2	266	61	2	1	1	2	2	2	2	2	2	2	140	90	5.3	5.07	1.213017751	60	205	2	1	1	1	1	2	2
1	479	3937	45749.48831	24004.52018	54781.67888	24696.97654	2	1	1	1	1	0	0	207	207	63	1	1	3.82	36.41	0.34	3	2	221	27	1	2	2	1	2	2	2	2	2	2	131	87	6.4	5.93	1.037099494	44	194	2	0	1	1	1	2	2
1	480	3955	46927.59903	23799.08967	58251.59389	29612.84631	1	10	1	1	6	0	0	230	229	64	2	2	2.58	21.73	0.76	1	1	251	91	2	2	2	2	2	2	2	2	2	2	134	36	4.8	6.22	0.988745981	36	160	2	0	1	0	1	2	1
1	481	3981	21554.78356	9718.103921	22995.36543	12278.38435	1	1	1	1	10	0	0	127	126	82	2	3	1.08	26.2	0.2	1	2	205	40	1	1	1	2	2	2	1	2	2	2	159	58	5.3	8.19	0.750915751	44	165	1	1	1	0	1	1	2
1	482	3985	1644.648202	996.95424	1989.975069	1104.806561	1	13	1	1	1	0	0	122	121	75	1	3	4.03	28.33	0.22	1	2	179	45	2	1	1	2	2	2	2	2	2	2	155	53	7.4	7.87	0.781448539	51	134	2	1	0	0	2	1	2
1	483	3990	34413.99824	18321.53537	38537.87905	19240.83995	2	1	1	1	10	0	0	91	91	77	1	2	3.07	31.66	0.66	3	1	222	33	1	1	2	2	2	2	2	2	2	2	149	77	5.2	5.97	1.030150754	32	189	2	1	1	1	1	2	1
1	484	3991	84448.38691	38921.52128	97493.95491	52875.54903	1	7	1	1	8	0	0	117	117	80	2	2	0.96	23.89	0.21	3	2	153	38	1	1	2	1	2	2	2	2	2	2	152	65	6.2	7.75	0.793548387	14	115	2	1	0	0	1	1	1
1	485	4016	54549.99001	27664.74592	61546.54307	34422.82374	1	5	1	1	4	0	0	68	67	61	2	3	0.73	24.16	0.02	3	2	192	76	1	1	1	2	2	2	2	2	2	2	133	72	4.8	7.78	0.790488432	41	116	2	1	0	0	1	1	1
1	488	4037	48548.58621	27914.74595	54775.40238	34003.23579	1	11	1	1	1	0	0	178	177	79	2	1	0.89	24.63	0.16	1	1	197	46	1	2	1	1	2	2	2	2	2	1	143	49	7.7	5.53	1.112115732	50	151	2	1	0	0	2	2	2
1	490	4045	13686.61095	7439.656915	15437.46718	10238.39506	1	1	1	1	2	0	0	65	63	84	1	2	1.44	24.65	0.11	1	2	178	46	1	1	2	2	2	2	2	2	2	2	126	46	5.3	5.09	1.208251473	36	132	2	0	0	0	1	2	1
1	491	4049	14027.78292	7625.108407	15683.85857	10388.50273	1	9	1	1	1	0	1	35	34	85	1	1	1.87	19.45	0.32	1	1	236	32	1	2	1	2	2	2	2	2	2	2	151	65	5.8	9.28	0.662715517	24	204	2	1	1	0	1	1	1
1	492	4051	45749.48831	24004.52018	51008.40424	25173.34388	2	1	1	0	0	0	0	249	248	64	1	2	1.77	26.26	0.07	3	1	231	31	2	2	2	2	2	2	2	1	2	2	102	74	5.2	7.21	0.852981969	58	200	1	0	1	0	1	2	2
1	493	4058	14251.77647	8203.169906	14088.99601	8003.644964	2	11	1	1	10	0	0	234	233	67	2	3	1.8	21.4	0.02	1	2	160	54	1	2	1	2	2	2	2	2	2	2	134	81	5.2	4.53	1.357615894	49	106	2	1	0	0	1	2	2
1	495	4082	48296.73004	24493.4374	62664.98641	28062.09215	1	1	1	0	0	0	0	233	232	62	2	1	2.4	27.4	0.57	1	2	186	52	2	1	1	2	2	2	2	2	2	2	138	15	5.3	4.16	1.478365385	53	134	2	1	0	0	1	2	2
1	496	4094	38838.43074	20378.32398	44538.75872	21556.80807	1	9	1	0	0	0	0	229	227	60	1	3	5	27.31	0.04	1	2	150	51	1	1	2	2	2	2	2	2	2	2	99	57	4.5	6.6	0.931818182	64	99	2	0	0	0	1	2	2
1	497	4096	10874.70619	5911.184545	12470.79004	7173.376752	3	1	1	0	0	0	0	241	241	81	1	3	5	25.13	0.62	1	2	196	56	1	1	2	2	2	2	2	2	2	2	118	74	5.3	5.28	1.164772727	72	140	2	0	0	0	1	2	2
1	498	4101	1706.874374	1039.561497	1749.739154	1175.244783	2	3	1	1	10	0	1	141	141	67	1	1	2.93	25.51	0.66	1	2	130	39	1	1	1	2	2	2	1	1	2	2	122	71	5.6	4.69	1.31130064	23	91	1	1	0	0	1	2	1
1	499	4106	11368.48411	5824.045945	12636.91297	6995.655776	1	9	1	1	1	0	0	49	48	70	1	3	0.76	29.34	0.21	3	1	217	50	1	2	1	2	2	2	2	2	2	2	135	53	5.8	5.84	1.053082192	18	167	2	1	1	0	1	2	1
1	500	4108	21546.98523	11471.3161	25800.94487	13674.12803	2	12	1	1	3	0	1	58	56	72	1	1	0.98	24.98	0.42	2	2	201	61	1	1	2	2	2	2	2	2	2	2	139	71	5.5	7.22	0.851800554	20	140	2	0	0	0	1	2	1
1	501	4113	12838.39568	6978.590946	13630.85032	8468.702283	2	5	1	1	5	1	0	77	75	80	1	2	4.44	26.12	2.06	1	2	133	34	2	1	2	1	2	2	2	2	2	2	158	68	7.4	6.34	0.970031546	88	99	2	1	0	0	2	2	2
1	502	4119	20842.82691	9397.113976	23516.11694	14776.86572	2	1	1	1	10	0	1	158	157	80	2	3	4.55	21.19	0.06	1	1	263	87	2	2	2	2	2	2	1	2	2	2	134	72	5.7	6.66	0.923423423	48	176	1	0	1	0	1	2	2
1	504	4130	13956.28293	7430.13147	15741.63688	8342.812586	2	7	1	0	0	0	0	246	246	76	1	1	0.8	27.36	0.12	1	1	208	47	1	1	2	2	2	2	2	2	2	2	157	86	5.3	4.69	1.31130064	10	161	2	1	1	0	1	2	1
1	505	4181	56634.44309	29715.79973	63421.03299	35290.77763	2	11	1	1	2	0	0	209	208	62	1	3	5	22.91	0.1	3	1	204	101	1	1	2	2	2	2	2	2	2	1	130	69	4.8	5.05	1.217821782	63	103	2	0	0	0	1	2	2
1	507	4199	10077.6425	4779.77132	9913.459638	5157.618676	2	12	1	1	1	0	1	97	97	61	1	1	3.53	39.68	0.55	3	2	270	43	2	1	1	2	2	2	2	2	2	2	158	100	5.8	6.97	0.882352941	28	227	2	1	1	1	1	2	1
1	508	4212	2127.864899	1289.870947	2574.6528	1541.055054	1	4	1	0	0	0	0	248	247	62	1	1	1.63	29.86	0.08	1	2	240	47	1	1	2	2	2	2	2	2	2	2	132	74	6.1	4.63	1.328293737	23	193	2	0	1	0	1	2	1
1	509	4255	41430.71719	21011.37441	47869.09297	21006.13352	2	8	1	0	0	0	0	245	244	61	2	3	2.67	29.8	0.45	3	1	233	46	2	1	2	2	2	2	2	2	2	2	120	65	5.4	4.93	1.247464503	64	187	2	0	1	0	1	2	2
1	510	4263	38454.52599	22110.80502	44430.39862	23502.41407	2	1	1	1	2	0	1	205	204	74	2	3	1.8	24.96	0.47	1	2	219	64	2	2	2	2	2	2	2	2	2	2	163	66	5.4	6.86	0.896501458	53	155	2	1	0	0	1	2	2
1	511	4277	2838.511634	1728.778315	3177.084734	1740.747376	1	3	1	0	0	0	0	239	238	64	1	1	3.07	37.62	0.57	3	2	205	46	1	1	1	2	2	2	2	2	2	1	110	71	5.4	4.94	1.244939271	3	159	2	1	0	1	1	2	1
1	512	4280	54549.99001	27664.74592	61546.54307	28898.94319	1	5	1	0	0	0	0	234	233	64	2	2	5	34.74	0.22	1	1	179	44	2	1	1	2	2	2	2	2	2	2	158	70	5.1	5.18	1.187258687	69	135	2	1	0	1	1	2	2
1	513	4303	9367.889142	4799.146151	10097.43121	5143.686368	2	13	1	1	7	1	1	114	113	78	1	1	1.56	23.12	0.5	3	2	225	39	1	2	1	1	2	2	2	2	2	2	133	60	7.2	7.56	0.813492063	30	186	2	1	1	0	2	2	1
1	514	4312	46701.48421	23684.41671	49822.70837	23678.50908	2	1	1	0	0	0	0	236	235	60	2	2	5	26.1	0.27	1	2	231	104	2	2	1	2	2	2	2	2	2	2	128	84	5.5	4.37	1.407322654	44	127	2	1	0	0	1	2	2
1	516	4333	12434.84792	5897.7811	12548.68822	6364.008632	1	9	1	0	0	0	0	230	230	62	1	3	4.52	30.97	0.07	1	1	174	45	1	2	1	2	2	2	2	2	2	2	129	63	5.8	6.13	1.003262643	53	129	2	1	0	1	1	2	2
1	517	4336	55348.24206	28069.57533	59047.3594	28062.5739	2	4	1	1	1	0	0	104	104	67	2	2	3.03	37.8	0.6	1	2	278	49	1	1	1	1	2	2	2	2	2	2	171	57	6.7	8.4	0.732142857	48	229	2	1	1	1	2	1	2
1	518	4337	9787.13869	5013.926645	10159.83891	5223.673157	1	8	1	0	0	0	0	243	242	66	1	1	5	35.7	0.28	1	2	192	31	2	1	2	2	2	2	2	2	2	2	112	72	6.8	8	0.76875	0	161	2	0	1	1	2	1	1
1	519	4343	8588.883239	5231.007304	8627.503667	5637.190493	1	7	1	0	0	0	0	246	245	60	1	3	5	33.85	4.32	3	2	238	56	1	1	2	2	2	2	2	2	2	2	132	83	4.8	7	0.878571429	51	182	2	0	1	1	1	2	2
1	520	4351	10966.82932	5961.260089	12576.43411	7234.144732	1	7	1	1	5	0	0	56	56	81	1	1	3.11	19.85	0.06	1	2	222	74	2	1	2	2	2	2	2	2	2	2	140	52	5.3	9.84	0.625	18	148	2	1	0	0	1	1	1
1	521	4373	11298.56777	6503.334605	14405.6145	7415.458359	2	8	1	1	10	1	1	216	215	72	2	1	1.08	35.93	0.42	3	2	176	36	2	2	1	2	2	2	2	2	2	2	150	77	6	7.35	0.836734694	33	140	2	1	0	1	1	2	1
1	522	4386	57255.66951	29036.91732	64599.2516	30332.33077	1	5	1	0	0	0	0	231	231	61	2	2	4.52	28.51	0.19	3	2	276	70	2	1	1	2	2	2	2	2	2	2	149	89	5.1	6.59	0.93323217	85	206	2	1	1	0	1	2	2
1	523	4389	13113.47545	7128.116575	13922.90949	8650.155537	2	13	1	1	10	0	1	69	68	85	1	3	3.16	26.3	0.19	1	1	210	38	2	2	1	2	2	2	2	2	2	1	143	64	5.3	5.97	1.030150754	58	172	2	1	1	0	1	2	2
1	525	4393	38640.71147	22217.85902	47965.01587	25308.71513	1	10	1	1	2	0	0	67	66	75	2	1	3.11	28.08	0.19	1	2	198	88	1	1	2	2	2	2	2	2	1	2	135	0	5.5	5.21	1.180422265	56	110	1	0	0	0	1	2	2
1	526	4398	10874.70619	5911.184545	12177.83848	6976.834292	3	1	1	1	1	0	0	158	158	85	1	2	3.34	26.09	0.12	1	2	254	64	1	1	2	2	2	2	2	2	1	2	135	60	5.7	7.69	0.799739922	42	190	1	0	1	0	1	1	2
1	528	4438	29279.37108	15362.73476	32787.96185	18244.93573	1	1	1	0	0	0	0	233	232	67	1	2	1.24	39.79	0.68	3	2	177	23	2	1	1	1	2	2	1	2	2	2	160	67	8.9	7.44	0.826612903	34	154	1	1	0	1	2	2	1
1	529	4444	32624.20358	17368.67352	36797.64655	19707.64295	2	1	1	1	1	1	0	8	6	75	1	1	0.96	27.96	0.65	3	2	226	37	1	1	2	1	2	2	2	2	2	2	130	65	6.4	8.5	0.723529412	29	189	2	0	1	0	1	1	1
1	530	4445	42138.16648	24228.84586	47335.55164	25839.96226	1	8	1	0	0	0	0	240	239	76	2	3	1.46	23.68	0.1	3	2	160	77	2	1	2	2	2	2	2	2	2	2	129	62	5.3	5.63	1.092362345	57	83	2	0	0	0	1	2	2
1	531	4461	13686.61095	7439.656915	17931.63993	8605.993833	1	1	1	1	2	0	0	78	76	80	1	3	5	29.9	0.64	3	1	198	28	2	1	1	2	2	2	2	2	2	1	186	86	5.1	5.42	1.134686347	50	170	2	1	1	0	1	2	2
1	532	4463	55348.24206	28069.57533	62174.97792	28156.50405	2	10	1	1	1	0	0	115	113	60	2	2	2.49	21.89	0.16	1	2	254	48	2	2	2	2	2	2	2	2	2	2	123	68	5.4	5.28	1.164772727	69	206	2	0	1	0	1	2	2
1	533	4472	2127.864899	1289.870947	2574.6528	1541.055054	1	4	1	0	0	0	0	247	246	73	1	1	0.59	28.81	0.08	3	2	153	34	2	1	1	2	2	2	2	2	2	2	149	70	5.6	5.97	1.030150754	19	119	2	1	0	0	1	2	1
1	535	4497	3142.389686	1859.876707	3092.192296	2367.127826	2	6	1	0	0	0	0	233	232	62	2	3	0.89	25.91	0.38	3	1	188	44	1	2	1	1	2	2	1	2	2	1	115	53	6.8	24.84	0.247584541	38	144	1	1	0	0	2	1	1
1	537	4525	57758.42816	30305.54889	75672.7389	30558.85983	1	11	1	1	3	0	0	73	72	67	1	1	1.55	26.2	0.69	3	2	202	60	1	1	2	2	1	2	2	1	2	1	146	101	5.3	5.81	1.058519793	39	142	1	1	0	0	1	2	1
1	539	4531	10966.82932	5961.260089	12227.46929	7171.649891	1	7	1	1	10	0	0	85	84	85	1	1	3.53	20.3	0.33	1	2	174	46	2	2	2	2	2	2	2	2	2	2	144	0	5.3	7.65	0.803921569	34	128	2	1	0	0	1	2	1
1	540	4557	2127.864899	1289.870947	2237.673263	1429.411529	1	4	1	1	10	0	0	123	122	60	1	2	2.05	21.88	0.17	3	2	200	70	2	1	2	2	2	2	2	2	2	2	87	60	5.4	4.81	1.278586279	52	130	2	0	0	0	1	2	2
1	541	4559	11002.15144	6332.720538	12290.25243	6178.690362	1	13	1	1	2	0	0	1	1	70	2	1	0	28.54	2.12	3	2	284	45	1	1	2	2	2	2	2	2	2	2	129	76	5.5	6.59	0.93323217	34	239	2	0	1	0	1	2	1
1	542	4563	26678.63638	14203.336	31945.72322	15336.19972	3	1	1	1	10	0	0	180	179	70	1	1	3.25	22.93	0.03	1	2	242	54	2	2	2	2	2	2	2	2	2	2	108	64	5.2	5	1.23	55	188	2	0	1	0	1	2	2
1	543	4570	10519.56133	5389.14493	10348.17882	5614.587867	1	7	1	1	10	1	0	124	123	70	1	1	3.91	25.54	0.08	1	2	186	31	2	1	2	2	2	2	2	2	2	2	142	70	6.2	7.75	0.793548387	38	155	2	1	0	0	1	1	1
1	544	4574	10966.82932	5961.260089	13131.97905	7035.937297	1	7	1	1	10	0	0	125	125	85	1	1	1.33	30.56	0.39	1	1	210	43	2	2	1	2	2	2	2	2	2	1	152	74	5.5	11.97	0.513784461	28	167	2	1	1	1	1	1	1
1	546	4584	22995.70883	12499.8208	25751.31897	14753.24916	1	1	1	1	3	0	0	133	132	84	1	3	1.16	25.95	0.06	1	2	176	41	2	1	2	2	2	2	2	2	2	2	142	57	5.4	7.22	0.851800554	49	135	2	1	0	0	1	2	2
1	549	4596	24739.83482	11154.10345	27912.95303	16085.17094	1	5	1	1	2	0	0	24	23	81	2	3	2.53	25.92	0.24	3	2	280	41	2	2	2	2	2	2	2	2	2	1	145	49	5.5	6.5	0.946153846	48	239	2	1	1	0	1	2	2
1	550	4605	62508.03061	32797.64076	81895.47449	33071.78201	1	2	1	1	2	0	0	57	56	64	1	3	3.12	35.89	0.58	2	2	214	26	1	2	2	2	2	2	2	2	2	2	123	79	5.7	7.9	0.778481013	54	188	2	0	1	1	1	1	2
1	551	4621	57758.42816	30305.54889	74381.73017	31924.94122	1	11	1	1	6	0	0	215	214	69	1	1	2.45	29.1	0.13	3	2	271	42	1	2	2	2	2	2	2	2	2	2	135	72	8.8	6.35	0.968503937	40	229	2	0	1	0	2	2	1
1	552	4624	2080.261298	1264.135884	2517.05387	1510.308452	1	4	1	1	10	0	0	181	180	65	1	1	1.78	22.99	0.11	3	1	206	81	1	1	2	1	2	2	2	2	2	2	123	69	10.2	7.25	0.848275862	41	125	2	0	0	0	2	2	1
1	553	4636	24073.11961	10853.51089	27042.33458	14139.19436	1	12	1	1	4	0	0	104	103	85	2	1	1.46	22.85	0.42	1	2	344	50	2	2	2	2	2	2	2	2	2	2	140	64	5.4	7.57	0.812417437	36	294	2	1	1	0	1	2	1
1	554	4644	37232.89683	18882.47148	41941.79563	17728.75963	1	5	1	0	0	0	0	234	233	64	2	1	1.24	32.04	0.91	3	2	239	43	2	2	1	2	2	2	2	2	2	2	126	91	5.7	14.37	0.427974948	10	196	2	1	1	1	1	1	1
1	556	4669	2036.705496	1205.45874	2271.50622	1534.228003	2	3	1	0	0	0	0	249	248	61	2	1	2.93	25.27	0.08	1	2	231	61	2	2	2	2	2	2	2	2	2	2	120	71	5.9	7.28	0.84478022	33	170	2	0	1	0	1	2	1
1	558	4688	11298.56777	6503.334605	12238.7568	8408.96415	2	8	1	0	0	0	0	245	245	60	2	2	3.35	46.5	0.6	2	2	208	38	1	2	1	1	2	2	2	2	2	2	138	70	7.3	7.19	0.855354659	43	170	2	1	1	1	2	2	2
1	560	4707	45757.45035	26309.88257	48815.58142	27965.77301	2	10	1	1	1	0	0	71	71	79	2	2	1.82	31.72	1.03	2	2	252	24	2	2	1	2	2	2	2	2	2	2	187	37	5.6	10.72	0.57369403	34	228	2	1	1	1	1	1	1
1	561	4728	3612.817963	2138.307673	4029.32014	2075.570166	1	3	1	0	0	0	0	238	237	62	2	1	3.07	28.84	0.46	1	1	219	42	2	2	2	1	2	2	2	2	2	2	133	63	6.7	6.63	0.92760181	45	177	2	0	1	0	2	2	2
1	562	4732	38454.52599	22110.80502	47733.90238	27180.76395	1	9	1	1	1	0	0	171	171	70	2	1	2.22	27.53	0.34	3	2	311	60	2	2	2	2	2	2	2	2	2	2	124	78	5.5	10.06	0.611332008	53	251	2	0	1	0	1	1	2
1	563	4734	26313.93192	11863.79461	32663.68848	17108.60627	1	11	1	1	10	0	0	102	101	80	2	1	0.93	24.03	0.12	3	2	195	62	2	2	1	2	2	2	2	1	2	2	152	71	5.2	12.12	0.507425743	31	133	1	1	0	0	1	1	1
1	564	4755	10077.6425	5162.751019	10461.40528	5378.723269	2	12	1	0	0	0	0	243	242	63	1	2	3.73	30.74	0.28	1	2	214	54	2	1	1	2	2	2	2	2	2	2	128	87	5.7	6.15	1	30	160	2	1	1	1	1	2	1
1	567	4775	45097.52012	25930.43207	50881.70436	28799.25727	1	5	1	0	0	0	0	235	234	70	2	2	3.03	24.12	0.09	1	2	209	46	1	1	2	2	2	2	2	2	2	2	127	71	5	6.12	1.004901961	68	163	2	0	1	0	1	2	2
1	568	4778	38150.36167	20310.72344	42535.75596	21741.2582	1	5	1	1	2	0	0	19	18	75	1	3	5	30.15	0.27	3	2	185	34	1	1	1	2	2	2	2	2	2	2	197	0	5.3	6.34	0.970031546	55	151	2	1	0	1	1	2	2
1	570	4800	1665.050875	1009.32195	2014.661692	1005.532699	2	2	1	0	0	0	0	233	232	67	1	1	1.55	26.18	0.54	3	2	192	26	1	1	1	1	2	2	2	2	2	2	135	63	6.7	5.87	1.04770017	27	166	2	1	1	0	2	2	1
1	571	4812	3476.180773	2129.533962	3723.435795	2139.23845	1	6	1	1	2	0	0	93	92	64	2	1	1.81	25.86	0.61	3	2	274	34	2	2	2	2	2	2	2	2	2	2	175	73	11.6	7.12	0.863764045	13	240	2	1	1	0	2	2	1
1	572	4828	13409.1658	7718.172229	13598.91818	7530.443841	1	9	1	0	0	0	0	230	228	67	2	1	1.94	28.63	0.02	3	2	225	81	2	2	1	2	2	2	2	2	2	2	127	79	5.4	7.09	0.8674189	37	144	2	1	0	0	1	2	1
1	573	4838	20842.82691	9397.113976	23516.11694	13606.07398	2	1	1	1	1	0	0	126	124	85	2	3	2.67	27.73	0.29	1	2	212	39	2	2	2	2	2	2	2	2	2	2	168	78	5.8	7.31	0.841313269	49	173	2	1	1	0	1	2	2
1	575	4853	42362.76821	21484.05928	48945.98567	21478.70048	1	8	1	0	0	0	0	242	242	62	2	3	5	23.37	0.11	1	2	225	47	2	1	2	2	2	2	2	2	2	2	146	86	5.2	6	1.025	78	178	2	1	1	0	1	2	2
1	576	4863	3291.875308	2004.896714	3374.544258	1997.369822	2	6	1	1	5	0	0	115	115	80	1	1	2.73	27.84	0.55	3	2	144	37	1	1	1	2	2	2	2	2	2	2	193	77	5.2	8.1	0.759259259	31	107	2	1	0	0	1	1	1
1	578	4877	16708.52076	9082.28213	18845.95404	11582.03173	1	11	1	1	9	1	0	96	95	81	1	1	1.42	25.15	0.14	1	2	235	49	1	1	2	2	2	1	1	1	2	1	165	70	5.8	6.28	0.979299363	32	186	1	1	1	0	1	2	1
1	579	4896	25101.86282	11317.32595	28321.41456	14940.56856	2	10	1	1	1	0	0	84	83	85	2	3	5	18.85	0.19	1	2	258	57	2	1	1	2	1	2	1	1	2	2	141	55	5.4	5.69	1.080843585	48	201	1	1	1	0	1	2	2
1	580	4905	1903.271115	1222.489571	2038.647659	1407.951967	1	13	1	0	0	0	0	236	235	63	2	1	4.25	29.19	0.24	3	2	247	47	2	2	2	2	2	2	2	2	2	2	116	57	5.5	7.6	0.809210526	33	200	2	0	1	0	1	2	1
1	581	4918	57942.72979	29385.35639	65374.43387	30696.31463	1	12	1	0	0	0	0	242	242	63	2	1	2.71	30.94	0.48	3	2	208	43	2	1	1	2	2	2	2	2	2	2	131	83	5.2	4.41	1.394557823	81	165	2	1	1	1	1	2	2
1	582	4934	38150.36167	20310.72344	40505.2066	21930.71481	3	1	1	1	9	0	0	179	178	70	1	3	5	26.02	0.27	1	2	150	34	2	1	2	2	2	2	2	2	2	2	103	57	5.4	5.81	1.058519793	62	116	2	0	0	0	1	2	2
1	583	4940	46199.88286	24240.83988	51736.08383	28788.66117	2	11	1	0	0	0	0	231	231	67	1	2	3.73	30.05	0.09	3	2	222	54	2	1	1	2	2	2	1	2	2	2	174	85	5.4	4.93	1.247464503	55	168	1	1	1	1	1	2	2
1	584	4945	41406.26087	21725.65118	43962.07736	22982.05158	1	8	1	1	2	0	0	235	235	62	1	3	5	20.94	0.23	1	2	203	43	1	1	2	2	2	2	2	2	2	2	140	80	5.2	6.18	0.995145631	53	160	2	1	1	0	1	2	2
1	586	4964	1650.529231	1127.43901	1735.704711	1174.88917	1	12	1	1	10	0	0	61	60	70	1	1	3.25	31.1	0.96	3	2	265	42	2	1	1	2	2	2	2	2	2	2	144	81	5.5	7.19	0.855354659	32	223	2	1	1	1	1	2	1
1	587	4982	46927.59903	23799.08967	50063.93524	23793.15344	1	10	1	1	10	1	0	24	23	65	2	2	1.44	22.83	0.01	1	1	174	68	1	2	2	1	2	2	2	2	2	2	138	54	9	8.69	0.707710012	43	106	2	0	0	0	2	1	2
1	588	4983	29627.04353	15773.02708	33975.41348	17031.08998	1	8	1	1	10	0	0	166	166	78	1	3	5	22.62	0.02	3	2	184	68	2	1	2	2	2	2	2	2	2	1	126	62	5.2	5.53	1.112115732	59	116	2	0	0	0	1	2	2
1	589	4985	101430.5337	44084.89533	110724.238	57318.03345	1	1	1	1	1	0	1	220	219	82	2	2	1.6	23.85	0.03	1	1	194	53	2	1	2	2	2	2	1	2	2	2	125	55	5.5	6.68	0.920658683	60	141	1	0	0	0	1	2	2
1	590	4995	20808.59034	11078.2049	23302.1148	11634.06686	2	9	1	1	8	0	0	59	59	73	1	3	1.07	27.59	0.18	3	2	172	40	2	1	1	2	2	2	2	2	2	2	109	61	5.5	8.1	0.759259259	37	132	2	1	0	0	1	1	1
1	592	5002	1825.445815	1111.776715	2043.182054	1119.474014	2	2	1	1	1	0	0	25	24	66	1	1	1.15	26.48	1.64	3	1	139	67	1	1	2	2	1	2	2	2	2	2	140	52	5.2	6.97	0.882352941	32	72	1	1	0	0	1	2	1
1	593	5018	23151.92332	12147.69457	30332.70648	14652.92903	2	7	1	0	0	0	0	247	247	66	1	1	0.84	31.2	0.25	2	1	196	54	2	1	1	2	2	2	2	2	2	2	141	70	5.9	12.79	0.48084441	3	142	2	1	0	1	1	1	1
1	594	5043	45749.48831	24004.52018	51601.97999	28796.44488	2	1	1	0	0	0	0	230	229	60	1	2	4.09	33.62	0.45	3	2	232	40	1	1	2	1	2	2	2	2	2	2	138	83	8.2	6	1.025	48	192	2	0	1	1	2	2	2
1	595	5051	26313.93192	11863.79461	31746.15669	17177.57893	1	11	1	1	5	0	0	56	55	85	2	1	1.44	21.26	0.35	1	2	184	30	2	1	2	2	2	1	2	1	2	1	151	64	5.9	8.69	0.707710012	34	154	1	1	0	0	1	1	1
1	596	5055	28073.0036	15259.69549	31300.00288	18722.78241	1	11	1	1	10	0	1	113	112	83	1	1	1.63	26.77	0.18	1	1	194	40	2	2	2	2	2	2	2	2	2	1	119	82	4.9	13.86	0.443722944	5	154	2	0	0	0	1	1	1
1	597	5060	44039.63481	22334.47352	53131.13798	27790.44664	1	7	1	1	10	0	0	160	159	68	2	1	0.96	23.74	0.22	3	1	228	55	1	1	2	2	2	2	2	2	2	2	101	67	5.1	8.47	0.72609209	31	173	2	0	1	0	1	1	1
1	598	5083	47161.25098	23917.58505	53210.12825	29760.28831	2	3	1	1	2	0	0	27	26	62	2	3	3.47	21.61	0.59	2	2	212	64	1	1	2	2	2	2	2	2	2	1	106	69	4.9	5.94	1.035353535	70	148	2	0	0	0	1	2	2
1	600	5127	25966.93062	11707.34698	27702.39177	14791.7029	1	5	1	1	1	0	0	121	120	84	2	3	4.85	44.26	0.67	3	1	243	44	2	1	1	2	2	2	2	2	2	2	153	58	5.3	7.47	0.823293173	33	199	2	1	1	1	1	2	1
1	604	5143	8867.641499	4542.870536	10018.37529	4732.911459	2	7	1	1	9	0	0	43	43	70	1	3	5	31.63	0.59	3	2	179	45	1	1	1	1	2	2	2	2	2	2	131	60	9.4	5.31	1.15819209	50	134	2	1	0	1	2	2	2
1	605	5184	2664.356077	1622.709927	3073.714981	1678.92768	1	3	1	0	0	0	0	239	237	61	1	3	5	24.77	0.08	1	2	139	43	2	1	1	1	2	2	2	2	2	2	132	48	6.4	4.22	1.457345972	51	96	2	1	0	0	1	2	2
1	608	5188	44380.084	23286.00082	49481.58654	24419.8385	2	5	1	0	0	0	0	241	241	64	1	2	4.95	27.09	0.08	1	2	189	45	2	2	2	2	2	2	2	2	2	2	143	83	5.4	5.22	1.17816092	52	144	2	1	0	0	1	2	2
1	609	5191	2709.613472	1603.730755	3021.990105	1556.677625	1	3	1	0	0	0	0	238	237	61	2	1	1.34	33.69	0.67	1	2	177	45	2	2	1	1	2	2	2	2	2	2	129	79	10.9	6	1.025	31	132	2	1	0	1	2	2	1
1	610	5195	2462.47422	1581.671171	2560.017706	2013.046255	1	4	1	1	1	1	0	142	141	74	2	1	0.85	30.67	0.45	1	2	172	36	2	2	1	2	2	1	2	2	2	2	195	87	5.9	7.35	0.836734694	21	136	1	1	0	1	1	2	1
1	611	5220	13686.61095	7439.656915	16388.71938	8780.85485	1	1	1	1	3	0	0	108	107	80	1	1	1.96	24.97	0.5	1	1	191	45	1	1	2	2	2	2	2	2	2	1	116	64	5.7	7.69	0.799739922	39	146	2	0	0	0	1	1	1
1	612	5222	14464.41475	8325.562223	14669.0999	8123.060344	1	12	1	1	10	1	1	170	169	71	2	2	2.49	34.46	0.36	3	2	254	68	2	2	1	2	2	2	2	2	2	2	141	77	5.5	7.59	0.81027668	12	186	2	1	1	1	1	2	1
1	613	5225	20842.82691	9397.113976	25872.36325	13551.44189	2	1	1	1	2	0	0	95	94	80	2	2	1.33	25.39	0.2	1	2	199	40	1	1	1	1	1	2	2	1	2	1	144	59	6.6	9.44	0.651483051	49	159	1	1	0	0	2	1	2
1	615	5235	11298.56777	6503.334605	11169.51817	7833.898283	2	8	1	1	10	0	1	219	219	70	2	3	2.51	38.51	0.26	1	2	125	38	2	2	1	2	2	2	2	2	2	2	157	60	5.2	5.92	1.038851351	33	87	2	1	0	1	1	2	1
1	616	5238	63956.41155	36774.02618	72159.4273	40842.53737	1	7	1	1	2	0	1	136	135	79	2	2	0.86	27.45	0.2	1	2	263	71	2	1	1	2	2	2	2	2	2	2	138	66	5.5	7.44	0.826612903	38	192	2	1	1	0	1	2	1
1	617	5240	13409.1658	7718.172229	13256.00944	8800.682765	1	9	1	1	5	0	0	231	230	70	2	1	1.81	39.33	0.64	1	2	245	46	1	2	2	1	1	2	2	2	2	2	129	64	7.1	7.25	0.848275862	29	199	1	0	1	1	2	2	1
1	618	5248	28312.27052	14855.30209	33901.88108	15871.97251	2	1	1	1	1	0	0	198	197	67	1	1	1.05	40.2	0.53	1	2	184	34	1	1	1	1	1	1	1	2	2	2	142	89	7.6	6.29	0.977742448	41	150	1	1	0	1	2	2	1
1	619	5255	28312.27052	14855.30209	32467.67085	15653.69639	2	1	1	0	0	0	0	237	236	60	1	2	2.13	35.1	0.22	1	2	208	45	1	1	2	2	2	2	2	2	2	2	133	89	5.6	5.16	1.191860465	46	163	2	0	1	1	1	2	2
1	620	5265	20842.82691	9397.113976	22235.82621	11872.82809	2	1	1	1	7	1	0	92	91	81	2	2	1.58	30.82	2.59	1	2	360	32	2	2	2	2	2	2	2	2	2	2	114	62	13.1	7.93	0.775535939	53	328	2	0	1	1	2	1	2
1	621	5274	2702.15334	1599.315349	2894.353063	1552.391766	1	10	1	1	1	0	0	32	32	77	2	1	0.54	33.12	0.52	3	1	247	57	2	1	2	1	1	2	2	1	1	2	152	67	6.1	26.97	0.228031146	10	190	1	1	1	1	1	1	1
1	622	5275	45749.48831	24004.52018	52464.15425	25392.70821	1	9	1	1	10	0	0	195	194	60	1	2	4.89	35.57	0.32	1	2	218	26	1	1	2	2	2	2	2	2	1	2	119	79	5.8	4.69	1.31130064	63	192	1	0	1	1	1	2	2
1	623	5284	31445.59658	18080.77038	33547.21621	19218.73726	2	7	1	0	0	0	0	246	245	70	2	3	5	30.08	0.05	1	2	209	45	2	2	2	2	2	2	2	2	2	2	126	78	5.4	4.22	1.457345972	65	164	2	0	1	1	1	2	2
1	624	5295	2295.890808	1474.673023	2386.835595	1416.227418	1	6	1	1	10	0	0	240	239	70	2	1	1.5	24.6	0.44	3	2	207	66	2	2	2	2	2	2	2	2	2	2	141	69	5.3	9.87	0.623100304	24	141	2	1	0	0	1	1	1
1	625	5302	45749.48831	24004.52018	48573.39209	25392.70821	2	1	1	1	2	0	0	177	176	62	1	2	2.67	23.54	0.21	3	2	282	52	1	1	2	2	2	2	2	2	2	2	137	77	5.5	5.72	1.075174825	70	230	2	0	1	0	1	2	2
1	626	5310	10822.34199	5882.72084	11490.35498	7138.835303	2	7	1	1	3	0	0	139	138	82	1	3	5	24.34	0.54	3	2	217	64	1	1	2	2	2	2	2	2	2	2	146	28	5	7.13	0.862552595	55	153	2	1	0	0	1	2	2
1	627	5320	10553.67786	6074.583948	11431.88227	7854.579496	2	5	1	1	10	1	0	223	223	64	2	1	5	23.7	3.38	1	1	209	72	2	2	1	2	2	2	2	2	2	2	172	70	5.9	16.4	0.375	20	137	2	1	0	0	1	1	1
1	628	5321	5194.190032	3074.269591	5870.122472	3066.223642	1	4	1	0	0	0	0	246	245	76	2	1	0.6	20.57	0.35	1	2	267	71	2	2	2	2	2	2	2	2	2	2	136	30	5.5	7.43	0.827725437	34	196	2	0	1	0	1	2	1
1	629	5322	1987.29248	1210.348446	2404.564384	1493.079612	1	6	1	1	2	0	0	225	225	67	1	3	3.34	34.24	0.72	2	2	197	44	2	1	1	2	1	2	2	1	2	2	113	64	5.6	6.25	0.984	39	153	1	1	0	1	1	2	1
1	631	5329	24438.63379	11018.30516	30335.86632	16099.9181	2	2	1	1	1	0	0	86	86	80	2	2	1.27	22.06	0.38	3	1	229	112	2	2	2	2	2	2	2	2	2	2	167	76	5.4	10.34	0.594777563	67	117	2	1	0	0	1	1	2
1	632	5332	31445.59658	18080.77038	41508.80568	21645.02629	2	7	1	0	0	0	0	246	245	70	2	1	2.04	29.06	0.26	3	1	294	47	2	2	1	2	2	2	2	2	2	2	135	55	6.1	8.97	0.685618729	14	247	2	1	1	0	1	1	1
1	633	5338	2072.002268	1259.117026	2507.060691	1488.242741	1	3	1	1	10	0	0	138	138	75	1	1	0.5	26.3	0.43	1	2	238	57	1	1	2	2	1	2	2	2	2	2	109	55	5.7	7.4	0.831081081	2	181	1	0	1	0	1	2	1
1	634	5363	11740.87991	6382.012227	12465.58999	7744.738435	2	8	1	1	1	0	0	192	191	81	1	3	3.56	23.94	0.05	1	2	180	62	2	1	2	2	2	2	2	2	1	2	131	75	5.5	4.25	1.447058824	54	118	1	0	0	0	1	2	2
1	635	5371	21048.02037	9489.626682	26127.07148	14922.341	2	3	1	1	2	0	0	102	101	81	2	1	1.2	28.31	0.49	3	1	270	44	2	2	1	2	2	2	2	2	2	2	173	65	5.3	6.53	0.941807044	58	226	2	1	1	0	1	2	2
1	637	5383	20842.82691	9397.113976	23516.11694	13551.44189	2	1	1	1	2	0	0	31	29	85	2	2	0.84	30.35	0.1	3	2	248	54	2	2	1	2	2	2	2	2	2	2	150	85	5.5	25.02	0.245803357	45	194	2	1	1	1	1	1	2
1	638	5396	2133.592967	1299.451871	2581.583591	1602.997139	2	3	1	1	2	0	0	125	124	65	1	1	1.49	24.32	0.29	1	1	248	37	1	1	2	2	2	2	2	2	2	2	112	64	5.5	6.66	0.923423423	26	211	2	0	1	0	1	2	1
1	640	5421	37303.47938	21448.96961	39796.60189	22798.92408	2	5	1	0	0	0	0	241	239	73	2	2	4.44	36.89	0.72	1	2	182	39	2	2	2	2	2	2	2	2	2	2	136	49	5.5	5.28	1.164772727	37	143	2	0	0	1	1	2	1
1	641	5432	80744.54904	46426.96625	97413.38216	51563.43487	1	11	1	0	0	0	0	230	229	71	2	3	1.07	25.49	0.77	3	2	278	34	1	2	2	2	2	2	2	2	2	2	174	106	5.7	5.43	1.132596685	64	244	2	1	1	0	1	2	2
1	643	5452	26313.93192	11863.79461	28072.58438	14989.36739	1	11	1	1	8	0	0	94	93	85	2	3	1.44	26.43	0.16	1	2	183	45	2	2	1	2	2	2	2	2	2	2	139	70	5.4	18.6	0.330645161	41	138	2	1	0	0	1	1	1
1	644	5457	3661.801975	2225.208573	3850.769087	2216.854575	1	12	1	0	0	0	0	240	238	68	1	1	1.34	32.85	1.48	1	2	164	34	2	1	2	1	2	2	2	2	2	2	159	81	8	6.22	0.988745981	20	130	2	1	0	1	2	2	1
1	645	5459	67096.61753	34027.70332	71580.92006	34019.21575	1	11	1	0	0	0	0	231	230	66	2	1	1.02	28.65	0.31	1	2	280	30	2	2	1	2	2	2	2	2	2	2	151	71	6.3	7.09	0.8674189	48	250	2	1	1	0	1	2	2
1	647	5463	2049.551411	1248.26687	2101.021849	1411.190325	2	5	1	1	2	0	0	115	114	60	1	1	0.54	27.46	0.08	1	2	285	57	1	1	2	2	2	2	2	2	2	2	138	64	5.4	5.82	1.056701031	48	228	2	0	1	0	1	2	2
1	648	5472	53318.30785	27975.8407	59612.8985	29338.03521	1	5	1	1	3	0	0	219	219	61	1	1	3.6	30.97	0.52	3	2	199	54	2	2	1	2	2	2	2	2	2	2	174	82	5.3	7.68	0.80078125	35	145	2	1	0	1	1	2	1
1	649	5496	57758.42816	30305.54889	65147.16043	33337.0174	1	11	1	1	9	0	0	212	211	68	1	3	3.55	24.43	0.7	2	2	148	40	1	2	1	1	2	1	1	1	2	1	134	71	6.4	6.34	0.970031546	52	108	1	1	0	0	1	2	2
1	650	5498	41406.26087	21725.65118	46368.03496	22352.3692	2	5	1	0	0	0	0	242	242	68	1	3	5	22.82	0.58	1	2	263	44	1	1	2	2	2	2	2	2	2	2	125	76	5.4	4.81	1.278586279	64	219	2	0	1	0	1	2	2
1	651	5503	2049.551411	1248.26687	2101.021849	1363.951177	2	5	1	0	0	0	0	242	241	76	1	1	2.84	25.48	0.78	1	2	196	75	1	1	2	2	2	2	2	2	2	2	126	66	5.3	6.28	0.979299363	15	121	2	0	0	0	1	2	1
1	652	5520	3724.055727	2391.997258	3871.572958	2454.264213	1	2	1	1	1	1	1	219	218	69	2	1	0.42	26.61	0.08	3	2	184	49	2	2	1	1	2	2	2	2	2	2	125	58	10.3	6.22	0.988745981	31	135	2	1	0	0	2	2	1
1	653	5562	23461.02088	12309.87646	28092.86311	14375.68961	1	7	1	1	1	0	1	171	171	64	1	1	1.03	21.06	0.1	3	2	152	52	1	1	2	2	2	2	2	2	2	2	130	72	5.1	6.86	0.896501458	3	100	2	0	0	0	1	2	1
1	654	5572	2709.613472	1603.730755	3021.990105	1871.854954	1	4	1	0	0	0	0	230	229	60	2	1	2.17	24.24	0.12	1	2	157	32	1	1	1	2	1	1	2	1	2	2	163	79	5.2	6.31	0.974643423	38	125	1	1	0	0	1	2	1
1	656	5595	45097.52012	25930.43207	58514.01292	31958.12173	1	5	1	1	1	0	0	210	210	75	2	1	0.89	28.71	3.7	3	1	248	77	1	2	1	2	2	2	2	2	2	2	179	66	5.2	7.1	0.866197183	13	171	2	1	1	0	1	2	1
1	657	5610	38807.39365	20660.51816	41202.79412	22308.40929	1	6	1	1	1	0	0	217	216	74	1	3	5	24.36	0.1	1	2	158	43	1	1	1	2	2	1	1	1	2	2	108	54	5.2	5.97	1.030150754	58	115	1	1	0	0	1	2	2
1	658	5612	16517.97636	8978.70755	17537.55445	10853.814	1	6	1	1	1	0	0	69	68	85	1	3	2.71	26.26	0.53	1	1	206	43	1	1	1	2	2	2	2	1	1	1	159	75	4.8	8	0.76875	21	163	1	1	1	0	1	1	1
1	659	5623	31647.67408	16848.78276	33601.13826	18122.38494	2	5	1	1	10	0	1	86	86	70	1	3	5	22.03	0.19	1	2	201	32	2	1	1	2	2	2	2	2	2	1	126	56	5.4	4.75	1.294736842	38	169	2	1	1	0	1	2	1
1	660	5625	35744.05537	18754.72121	46830.40476	21675.85929	1	11	1	1	1	0	0	2	2	60	1	2	1.2	24.12	0.98	2	2	232	21	1	1	1	2	1	1	1	1	1	2	128	73	5.5	5.88	1.045918367	39	211	1	1	1	0	1	2	1
1	661	5635	29627.04353	15773.02708	33975.41348	17031.08998	1	8	1	1	2	0	0	86	86	78	1	3	2.26	27.65	0.88	3	2	253	42	1	1	2	2	2	2	2	2	2	2	175	73	5.3	6	1.025	59	211	2	1	1	0	1	2	2
1	662	5652	34413.99824	18321.53537	38537.87905	19240.83995	1	9	1	1	10	0	0	90	90	73	1	2	2.98	26.91	0.13	1	2	147	41	1	1	1	2	2	2	2	2	2	2	132	66	5	6.75	0.911111111	48	106	2	1	0	0	1	2	2
1	664	5673	56634.44309	29715.79973	60130.22466	31434.27262	1	12	1	0	0	0	0	240	240	66	1	3	2.71	27.1	0.98	1	2	213	41	1	1	2	2	2	2	2	2	2	2	135	77	5.2	4.75	1.294736842	79	172	2	0	1	0	1	2	2
1	665	5674	14909.2665	8104.258101	17097.50396	9796.745192	2	11	1	1	2	0	0	121	121	85	1	3	5	23.61	0.3	1	2	232	52	2	1	1	2	2	2	2	2	2	2	139	82	5.7	8.81	0.698070375	69	180	2	1	1	0	1	1	2
1	668	5715	58960.31674	29901.42036	66232.57135	29994.02213	1	11	1	0	0	0	0	230	229	64	2	2	1.55	24.08	0.96	3	2	217	57	1	1	2	2	2	2	2	2	2	2	151	68	5.2	4.93	1.247464503	55	160	2	1	1	0	1	2	2
1	669	5725	37910.40707	19891.39475	40250.44072	20960.45253	1	2	1	1	2	0	0	159	158	69	1	3	4.49	29.97	0.42	1	2	228	63	1	1	1	2	2	2	2	2	2	1	140	81	5.5	7	0.878571429	43	165	2	1	1	0	1	2	2
1	670	5734	2127.864899	1289.870947	2574.6528	1285.028444	1	4	1	1	5	0	1	238	237	65	1	1	0.35	28.65	0.38	1	1	261	44	1	2	1	1	2	2	2	2	2	2	143	63	6.3	6.59	0.93323217	26	217	2	1	1	0	1	2	1
1	671	5753	3745.596716	2270.50899	4667.1925	2516.136777	1	12	1	0	0	0	0	240	240	61	1	1	3.39	33.21	0.16	1	2	291	38	1	1	2	2	2	2	2	2	2	2	132	88	5.1	5.75	1.069565217	30	253	2	0	1	1	1	2	1
1	673	5765	46927.59903	23799.08967	54220.19586	23793.15344	1	10	1	0	0	0	0	235	233	61	2	3	5	24.51	1.01	1	2	246	61	2	1	2	2	2	2	2	2	2	2	139	61	5.3	5.34	1.151685393	73	185	2	0	1	0	1	2	2
1	674	5777	57758.42816	30305.54889	75672.7389	31781.18113	1	11	1	1	1	0	0	227	226	60	1	3	3.53	31.39	0.18	1	1	182	38	1	1	2	1	2	1	2	2	2	2	134	67	8	5.79	1.062176166	53	144	1	0	0	1	2	2	2
1	675	5787	12354.73702	7111.254316	13117.03256	8108.641714	1	7	1	1	10	0	1	123	122	80	2	1	2.53	21.05	0.53	3	2	187	63	2	2	1	2	2	2	2	2	2	2	187	70	5.6	5.59	1.100178891	1	124	2	1	0	0	1	2	1
1	678	5816	38150.36167	20310.72344	42721.97649	21329.83787	1	5	1	1	2	0	0	83	83	79	1	3	2.53	25.39	0.44	1	2	149	35	1	2	1	2	2	2	2	2	2	2	137	66	5.3	7.65	0.803921569	54	114	2	1	0	0	1	2	2
1	679	5830	10844.15586	5555.433896	11688.665	5954.26951	1	7	1	1	10	1	1	32	31	70	1	1	0.62	27.65	0.68	3	2	222	52	1	1	1	1	2	2	2	2	2	2	133	65	7.6	9.16	0.67139738	27	170	2	1	1	0	2	1	1
1	681	5862	48548.58621	27914.74595	62991.76969	34003.23579	1	11	1	0	0	0	0	230	228	75	2	1	1.07	22.34	0.03	1	2	198	71	2	2	2	2	2	2	2	2	2	2	123	69	5.1	6.94	0.886167147	30	127	2	0	0	0	1	2	1
1	683	5881	101430.5337	44084.89533	119865.113	62515.90554	2	7	1	1	10	0	0	163	162	80	2	2	0.96	17.68	0.72	3	1	170	52	1	2	2	2	2	2	2	2	1	1	148	74	5.5	9.16	0.67139738	43	118	1	1	0	0	1	1	2
1	684	5882	10553.67786	6074.583948	11431.88227	7854.579496	2	5	1	1	1	0	1	33	33	85	2	1	0.78	23.36	0.38	3	1	254	47	1	2	2	2	2	2	2	2	2	2	173	75	5.7	11.37	0.540897098	3	207	2	1	1	0	1	1	1
1	685	5894	40586.1643	21295.35075	45449.665	25290.56916	2	8	1	1	1	0	0	17	17	64	1	3	2.67	35.56	0.07	1	1	234	43	1	1	1	1	1	1	1	1	2	2	142	71	7	4.85	1.268041237	47	191	1	1	1	1	2	2	2
1	686	5914	14865.01282	8556.142182	16605.36678	11063.29249	1	5	1	1	1	0	0	244	244	63	2	1	0.87	48.07	1.16	2	2	201	49	2	2	1	2	2	2	2	2	2	2	115	68	5.7	6.82	0.901759531	53	152	2	1	0	1	1	2	2
1	687	5919	38150.36167	20310.72344	40505.2066	21846.01427	1	5	1	1	10	0	0	53	53	73	1	2	3.39	21.58	0.14	1	1	224	58	1	2	2	2	2	2	2	2	2	2	128	65	5.4	5.97	1.030150754	35	166	2	0	1	0	1	2	1
1	688	5920	19212.61375	8662.12256	20496.66018	12689.58981	1	8	1	1	5	0	0	211	210	81	2	3	3.84	26.78	0.34	1	2	283	87	1	1	2	2	2	2	2	2	2	2	153	83	5	5.5	1.118181818	56	196	2	1	1	0	1	2	2
1	689	5924	24084.20426	10858.50847	27130.16872	12884.2076	1	10	1	1	10	0	1	201	200	82	2	1	0.54	24.03	0.1	1	1	215	56	2	2	2	2	2	2	2	2	2	2	157	94	5.5	9.05	0.679558011	19	159	2	1	0	0	1	1	1
1	690	5935	53146.11247	26952.77667	61405.07264	26946.05381	2	1	1	0	0	0	0	237	236	62	2	2	1.2	30.15	0.12	1	1	222	37	1	2	1	2	2	2	2	2	1	2	183	86	5.9	6.66	0.923423423	29	185	1	1	1	1	1	2	1
1	691	5936	1647.446107	1003.367071	2134.307645	999.600176	1	13	1	0	0	0	0	245	245	66	1	1	1.82	23.89	0.16	1	2	211	43	1	1	2	2	2	2	2	2	2	2	150	76	5.1	6.69	0.919282511	1	168	2	1	1	0	1	2	1
1	692	5942	54098.53619	28385.22248	60317.17741	29767.35053	2	10	1	0	0	0	0	236	235	65	1	3	2.49	27.19	0.42	3	2	330	40	1	2	2	2	2	2	2	2	2	2	128	80	5.7	4.63	1.328293737	34	290	2	0	1	0	1	2	1
1	694	5961	10553.67786	6074.583948	11789.27282	5926.832405	1	7	1	1	1	0	0	132	132	63	2	1	4.01	37.9	1.26	1	2	180	44	1	1	2	2	2	2	2	2	2	2	138	61	8.9	6.97	0.882352941	26	136	2	0	0	1	2	2	1
1	695	5962	20943.74173	9442.612032	27174.49587	11930.31282	1	10	1	1	7	1	1	126	125	81	2	2	3.11	31.7	0.38	1	2	236	46	2	2	1	1	2	2	2	2	2	2	125	56	6.3	7.15	0.86013986	36	190	2	1	1	1	1	2	1
1	696	5964	2477.793685	1509.085233	3210.043704	1561.366531	2	10	1	1	10	0	0	213	213	78	1	1	3.48	21.01	0.1	1	2	190	55	1	2	1	2	2	2	2	2	1	2	137	58	4.7	5.75	1.069565217	36	135	1	1	0	0	1	2	1
1	697	5970	14909.2665	8104.258101	17097.50396	9834.728761	2	11	1	1	1	0	0	182	181	82	1	3	4.34	27.13	1.6	1	2	229	38	2	1	1	2	2	2	2	2	1	1	177	62	7.2	5.6	1.098214286	47	191	1	1	1	0	2	2	2
1	698	6000	64586.04962	37136.05911	80171.16603	42302.27315	2	3	1	1	5	1	0	114	113	77	2	1	2.4	27.82	0.28	1	2	161	36	2	2	1	1	2	2	2	2	2	2	149	51	8.5	7.68	0.80078125	15	125	2	1	0	0	2	2	1
1	699	6051	8867.641499	4542.870536	9205.326704	4732.911459	2	7	1	0	0	0	0	230	229	65	1	3	0.28	27.8	0.16	1	1	179	52	2	1	1	1	2	2	2	2	2	2	186	0	5.9	5.56	1.106115108	43	127	2	1	0	0	1	2	2
1	700	6063	38838.43074	20378.32398	43492.49791	20966.17576	1	8	1	1	2	0	0	124	123	66	1	3	5	26.97	0.41	3	2	233	48	1	1	2	2	2	2	2	2	2	1	117	60	5.5	4.78	1.286610879	57	185	2	0	1	0	1	2	2
1	702	6082	34114.5173	19615.3618	39415.94814	20849.91274	2	8	1	1	2	0	0	34	34	70	2	3	3.59	21.36	0.66	1	2	183	62	2	1	2	2	2	2	2	2	2	1	143	81	6	4.47	1.375838926	69	121	2	1	0	0	1	2	2
1	703	6089	38833.1031	22328.48147	44867.807	23733.79064	2	11	1	1	4	0	0	205	204	74	2	3	2.22	26.41	0.55	1	2	292	47	2	2	2	2	2	2	2	2	2	2	140	70	5.3	6.97	0.882352941	69	245	2	1	1	0	1	2	2
1	704	6094	6916.692889	3543.404448	7180.08478	3437.306798	2	9	1	1	1	0	1	229	228	63	1	1	1.6	27.84	0.28	3	2	202	49	2	1	1	2	2	2	2	2	2	2	192	90	6	8.25	0.745454545	24	153	2	1	0	0	1	1	1
1	705	6096	10519.56133	5389.14493	10348.17882	5614.587867	2	5	1	1	6	1	1	212	211	70	1	1	1.87	30.89	0.06	3	2	252	51	2	2	1	1	2	2	2	2	2	2	118	68	7.7	7.28	0.84478022	29	201	2	1	1	1	2	2	1
1	706	6104	25101.86282	11317.32595	29002.71795	14298.92899	2	10	1	1	10	0	0	105	104	85	2	3	5	17.87	0.15	1	1	194	61	1	2	2	2	2	2	2	2	2	2	164	65	5.1	7.66	0.802872063	62	133	2	1	0	0	1	2	2
1	707	6109	10414.63377	5994.551663	11057.22364	6835.316178	2	7	1	0	0	0	0	247	246	66	2	3	1.64	34.29	0.08	3	2	267	52	2	1	1	1	2	2	2	2	2	2	177	81	5.5	7	0.878571429	37	215	2	1	1	1	1	2	1
1	708	6115	25165.90844	11346.20131	28393.67463	16362.19248	1	12	1	1	10	0	0	80	78	81	2	3	5	28.5	0.44	1	2	221	103	1	1	1	2	2	2	2	2	2	2	176	75	4.9	8.2	0.75	75	118	2	1	0	0	1	1	2
1	709	6116	31445.59658	18080.77038	39033.66375	20596.09194	2	7	1	1	10	0	1	211	210	71	2	1	1.07	26.61	0.14	1	2	181	78	2	1	1	2	2	2	2	2	2	2	141	95	5.6	6.47	0.950540958	43	103	2	1	0	0	1	2	2
1	710	6121	13686.61095	7439.656915	17625.71862	8990.710019	1	1	1	1	4	0	0	49	48	83	1	1	2.28	24.1	0.36	1	2	170	37	1	2	1	2	2	2	2	2	2	2	134	0	5.4	9.66	0.636645963	47	133	2	1	0	0	1	1	2
1	711	6124	33898.01316	17191.20244	42077.86755	18418.65387	3	1	1	0	0	0	0	241	240	61	2	1	1.13	27.78	0.17	3	2	170	44	2	1	1	2	2	2	2	2	2	2	167	81	5.4	6.6	0.931818182	42	126	2	1	0	0	1	2	2
1	712	6127	33738.59267	17961.95882	35821.11956	19394.61178	1	1	1	1	3	0	0	184	183	77	1	3	1.42	28.99	0.14	3	2	218	37	1	1	2	2	2	2	2	2	2	2	130	74	5.7	6.34	0.970031546	39	181	2	0	1	0	1	2	1
1	713	6138	10885.79448	5795.446006	13034.94574	6320.445352	2	9	1	1	10	0	0	26	25	70	1	1	1.08	29.02	0.09	1	2	161	35	1	1	1	1	2	2	2	2	2	1	134	57	9	7.12	0.863764045	42	126	2	1	0	0	2	2	2
1	714	6140	17043.9008	7684.345274	19229.94257	10144.48889	2	7	1	1	1	0	0	201	200	82	2	3	1.32	29.61	0.26	1	1	216	48	1	1	2	1	2	2	2	2	2	2	152	68	5.7	5.03	1.222664016	54	168	2	1	1	0	1	2	2
1	715	6147	27470.99188	14625.17508	30714.13022	15359.01043	3	1	1	1	10	0	1	92	91	70	1	3	5	28.32	1.51	3	2	259	47	1	2	1	2	2	2	2	2	2	1	103	67	5.6	6.47	0.950540958	50	212	2	1	1	0	1	2	2
1	716	6148	21546.98523	11471.3161	24128.99265	12046.90287	1	11	1	1	4	1	0	113	113	70	1	3	0.8	29.83	0.12	2	1	214	44	1	1	2	1	2	2	2	2	2	2	136	63	6.4	7.59	0.81027668	70	170	2	0	1	0	1	2	2
1	717	6160	2127.864899	1289.870947	2237.673263	1409.41095	1	4	1	0	0	0	0	248	248	64	1	1	0.68	27.81	0.07	3	2	201	43	1	1	2	2	2	2	2	2	2	2	128	70	5.2	7.68	0.80078125	35	158	2	0	0	0	1	2	1
1	719	6162	32624.20358	17368.67352	36533.61063	18240.16713	2	1	1	1	10	0	0	202	201	72	1	3	5	30.86	0.31	1	2	216	35	1	1	1	2	2	1	1	1	2	2	100	71	6.6	5.41	1.136783734	41	181	1	1	1	1	2	2	1
1	722	6183	2876.950443	1743.952257	3584.817734	1907.514948	2	13	1	0	0	0	0	243	242	62	1	1	2.4	26.31	0.19	1	2	218	62	2	1	1	2	2	2	2	2	2	2	166	71	5.5	5.63	1.092362345	23	156	2	1	0	0	1	2	1
1	723	6184	2361.321724	1446.563092	2882.357599	1389.231565	1	4	1	1	10	0	0	143	141	73	2	1	0.38	29.91	0.86	3	1	253	81	2	2	2	2	2	2	2	2	2	2	135	76	5.8	15.34	0.400912647	12	172	2	0	1	0	1	1	1
1	724	6189	1903.271115	1222.489571	2038.647659	1254.312644	1	13	1	1	10	0	0	218	217	67	2	3	4.03	33.87	1.01	3	2	245	54	2	2	1	2	2	2	2	2	2	2	164	65	5.3	12	0.5125	40	191	2	1	1	1	1	1	1
1	725	6196	42515.71017	22307.7735	45140.00783	23597.8382	1	1	1	1	2	0	0	127	126	65	1	2	4.44	28.03	0.55	1	2	206	49	2	1	2	2	2	2	2	2	2	2	141	76	5.8	7.2	0.854166667	62	157	2	1	0	0	1	2	2
1	726	6198	48548.58621	27914.74595	64085.08823	27865.66764	1	11	1	1	10	0	0	49	48	73	2	1	0.65	23.19	0.09	3	1	217	74	2	2	1	2	2	2	2	2	2	1	193	87	6.2	7.33	0.839017735	46	143	2	1	0	0	1	2	2
1	727	6201	26677.94019	14202.96536	31944.88959	16930.32997	2	7	1	1	6	0	0	219	218	70	1	1	1.07	27.95	0.07	1	2	208	39	2	1	1	2	2	2	2	2	2	2	150	64	5.6	6	1.025	50	169	2	1	1	0	1	2	2
1	728	6203	62042.02543	35673.28141	66188.51183	37918.48512	2	5	1	1	3	0	0	182	181	71	2	2	1.08	20.81	0.22	3	1	244	62	1	1	1	2	2	2	1	1	2	1	96	42	5.5	5.28	1.164772727	48	182	1	1	1	0	1	2	2
1	729	6212	10874.70619	5911.184545	14247.5969	8179.716103	3	1	1	1	2	0	0	15	15	82	1	3	1.81	25.84	0.67	1	1	221	33	1	1	2	2	1	2	2	2	2	1	127	49	5.7	12	0.5125	33	188	1	0	1	0	1	1	1
1	731	6222	1926.882133	1237.655158	2003.209754	1269.873011	2	6	1	0	0	0	0	234	233	61	2	3	1.5	33.3	0.54	1	2	216	41	2	2	1	2	2	2	2	2	2	2	161	81	5.9	4.72	1.302966102	49	175	2	1	1	1	1	2	2
1	732	6226	22995.70883	12499.8208	24415.12731	15168.85884	1	1	1	1	5	0	0	67	66	83	1	3	1.2	24.57	0.81	1	2	206	27	2	2	2	2	2	2	2	2	1	2	186	0	5.9	5.75	1.069565217	20	179	1	1	1	0	1	2	1
1	733	6232	37910.40707	19891.39475	42760.08627	21881.13389	1	7	1	1	2	0	0	72	71	67	1	2	2.22	28.42	0.21	1	2	169	38	1	1	1	2	2	2	2	2	1	2	133	75	5.8	5.69	1.080843585	35	131	1	1	0	0	1	2	1
1	734	6237	45097.52012	25930.43207	59529.61314	34304.08339	1	5	1	1	2	0	0	36	36	74	2	1	1.33	16.03	0.33	3	1	260	60	1	2	1	2	2	2	2	2	2	1	122	79	5.6	8.65	0.710982659	25	200	2	1	1	0	1	1	1
1	735	6247	9620.275721	4928.443163	10369.47288	5282.26587	2	8	1	0	0	0	0	245	244	61	1	1	1.07	27.55	0.47	2	2	225	49	1	1	1	2	2	2	2	1	2	2	134	80	5.5	6.25	0.984	0	176	1	1	1	0	1	2	1
1	736	6249	52870.34195	30399.69398	59391.44987	31742.58914	1	7	1	1	4	0	1	136	136	70	2	1	0.17	31.49	1.22	3	1	203	52	2	2	1	2	2	2	2	2	2	2	144	56	5.2	6	1.025	37	151	2	1	0	1	1	2	1
1	737	6260	17067.00788	9086.238293	19250.30054	10202.34749	2	1	1	1	8	1	0	220	219	70	1	2	0.92	23.12	0.56	3	2	241	39	2	2	2	2	1	2	1	1	2	2	112	72	5.9	9.6	0.640625	33	202	1	0	1	0	1	1	1
1	738	6266	32192.79644	17138.99834	36917.74271	18506.01165	2	6	1	0	0	0	0	245	244	79	1	3	1.6	26.3	0.11	1	2	219	53	1	1	2	2	2	2	2	2	2	2	140	74	5.2	6.22	0.988745981	50	166	2	1	1	0	1	2	2
1	739	6283	2270.809308	1383.022652	2327.836201	1511.195578	1	3	1	1	1	0	0	15	15	79	1	1	0.77	29.79	0.53	3	2	192	57	2	2	1	2	2	2	2	2	2	2	165	87	5.4	7.63	0.806028834	18	135	2	1	0	0	1	2	1
1	741	6303	8645.535432	4429.086154	8974.762703	4614.36716	2	4	1	1	3	0	0	168	168	73	1	3	4.44	29.57	0.07	3	2	192	47	1	1	1	2	2	2	2	2	2	1	161	87	4.8	7.31	0.841313269	47	145	2	1	0	0	1	2	2
1	743	6309	13294.11293	5993.730839	16502.08584	8115.53011	2	9	1	1	1	0	0	48	47	80	2	1	0.9	33.4	0.38	3	1	257	40	2	2	1	2	2	2	2	2	2	2	134	61	5.8	8.15	0.754601227	10	217	2	1	1	1	1	1	1
1	745	6327	21546.98523	11471.3161	22876.98072	12386.27283	1	11	1	1	1	0	0	174	174	78	1	2	1.6	33.96	0.41	1	2	126	34	1	2	1	1	2	2	1	2	2	2	128	72	7.7	6.26	0.982428115	25	92	1	1	0	1	2	2	1
1	746	6335	44380.084	23286.00082	49619.45624	22683.98871	2	5	1	1	1	0	0	123	123	66	1	1	0.69	16.16	0.08	3	2	221	68	1	1	2	2	2	2	2	2	2	2	122	69	5.3	5.56	1.106115108	32	153	2	0	0	0	1	2	1
1	747	6339	4834.926668	2930.839943	5084.432823	2919.836826	1	3	1	0	0	0	0	238	237	62	1	1	0.85	28.87	0.43	1	2	170	37	1	1	1	1	2	2	2	1	2	2	171	0	8.1	5.84	1.053082192	32	133	1	1	0	0	2	2	1
1	748	6344	48548.58621	27914.74595	56093.08611	34003.23579	1	11	1	1	6	0	0	138	137	77	2	1	1.78	30.71	0.36	3	2	256	38	2	2	2	2	2	2	2	2	2	2	158	75	5.6	5.9	1.042372881	33	218	2	1	1	1	1	2	1
1	751	6355	1926.882133	1237.655158	2352.057028	1269.873011	2	6	1	0	0	0	0	233	232	61	2	3	2.11	26.99	1.53	3	2	177	40	2	2	2	2	2	2	2	2	2	2	144	77	5.4	5.81	1.058519793	58	137	2	1	0	0	1	2	2
1	752	6360	8645.535432	4100.530685	8504.684161	4424.683154	2	4	1	0	0	0	0	237	235	61	1	3	2.93	25.55	0.15	1	2	235	60	2	1	1	2	2	2	2	2	2	2	140	85	5.3	4.34	1.417050691	60	175	2	1	1	0	1	2	2
1	753	6376	2080.261298	1264.135884	2517.05387	1303.619108	1	4	1	1	1	0	1	104	103	80	1	3	0.84	25.98	0.42	1	1	221	41	1	1	2	2	2	2	2	2	2	2	143	0	5.4	8.66	0.710161663	2	180	2	1	1	0	1	1	1
1	754	6379	2904.252421	1718.931123	3019.295618	1873.300304	2	2	1	0	0	0	0	246	244	71	2	1	1.04	36.5	0.68	1	2	185	36	2	2	1	2	2	2	2	2	2	1	154	72	6.4	8.31	0.740072202	25	149	2	1	0	1	1	1	1
1	755	6404	2131.484861	1298.167942	2385.724946	1307.155706	1	4	1	1	5	0	0	115	113	79	1	1	1.07	22.5	0.13	1	2	249	66	2	2	1	2	2	2	2	2	2	2	164	0	5	5.37	1.145251397	26	183	2	1	1	0	1	2	1
1	756	6414	10519.56133	5389.14493	10920.15265	5733.797288	2	5	1	1	8	0	0	70	69	67	1	1	1.1	49.73	0.46	3	2	184	42	2	1	1	2	1	2	2	1	1	2	128	88	6.4	7.94	0.774559194	33	142	1	1	0	1	1	1	1
1	757	6419	38699.28042	19626.14035	41285.68921	19621.24498	1	7	1	1	1	0	0	232	232	69	2	3	1.65	24.64	1.42	1	1	218	77	2	2	1	2	2	2	2	2	2	2	121	64	5.7	5.91	1.040609137	42	141	2	1	0	0	1	2	2
1	758	6445	15131.71462	8225.174642	16065.7252	9981.464139	1	12	1	1	1	0	0	64	63	81	1	2	1.81	28.8	0.93	1	2	250	41	1	1	2	2	2	2	2	1	1	2	146	65	5.7	8.47	0.72609209	28	209	1	1	1	0	1	1	1
1	759	6448	13294.11293	5993.730839	16502.08584	8643.472383	2	9	1	1	1	0	0	190	190	80	2	1	0.89	38.06	1.28	3	2	167	34	1	1	1	2	2	2	2	2	2	2	114	70	5.7	6.85	0.897810219	33	133	2	1	0	1	1	2	1
1	760	6461	42362.76821	21484.05928	47720.44933	21550.59331	1	8	1	0	0	0	0	241	240	66	2	2	3.24	32.01	0.09	3	2	234	60	2	2	1	2	2	2	2	2	2	2	180	91	5.5	7.37	0.834464043	25	174	2	1	1	1	1	2	1
1	763	6480	44380.084	23286.00082	47119.46081	24632.63667	2	5	1	0	0	0	0	242	242	67	1	3	5	27.74	0.09	3	2	224	39	2	1	2	2	2	2	2	2	2	2	127	58	5.6	4.82	1.27593361	54	185	2	0	1	0	1	2	2
1	764	6485	2838.511634	1728.778315	2909.795251	1954.417994	1	3	1	1	1	0	1	113	112	70	1	1	0.65	18.87	0.22	1	2	259	51	1	2	2	2	2	2	2	2	2	2	180	89	5.3	7.41	0.829959514	33	208	2	1	1	0	1	2	1
1	765	6494	57758.42816	30305.54889	61323.58812	32058.12714	1	11	1	0	0	0	0	247	246	64	1	3	3.11	30.19	0.18	1	2	184	42	1	1	1	2	2	2	2	2	2	2	165	85	5.9	4.84	1.270661157	57	142	2	1	0	1	1	2	2
1	766	6499	35736.38837	20547.91458	38124.77668	25324.40469	2	12	1	1	10	0	0	145	145	74	2	3	5	22.08	1.03	3	2	214	95	2	2	1	2	2	2	2	2	2	2	171	66	5.2	5.53	1.112115732	43	119	2	1	0	0	1	2	2
1	767	6512	51118.73191	26821.73457	56994.84383	28686.54552	2	8	1	1	10	0	1	158	158	69	1	3	2.17	20.58	0.08	1	2	216	43	1	2	2	2	2	2	2	2	2	2	125	76	5	5.03	1.222664016	68	173	2	0	1	0	1	2	2
1	768	6553	2715.607328	1607.27832	3028.67496	1875.995629	2	12	1	1	2	0	0	229	229	68	2	1	1.07	39.4	0.79	2	2	180	62	2	1	2	2	2	2	2	2	2	2	121	71	5.5	15.63	0.393474088	23	118	2	0	0	1	1	1	1
1	770	6557	13364.83222	7264.747048	15074.52499	9167.654015	2	3	1	0	0	0	0	249	248	80	1	3	2.4	33.12	0.14	1	2	153	38	1	1	1	2	2	2	1	2	2	2	92	68	5.9	7.09	0.8674189	38	115	1	1	0	1	1	2	1
1	771	6585	2270.809308	1383.022652	2327.836201	1563.534395	1	3	1	0	0	0	0	238	237	71	1	1	1.63	29.69	0.1	3	2	129	57	2	1	1	1	2	2	2	2	2	2	135	87	5.7	9.03	0.681063123	33	72	2	1	0	0	1	1	1
1	773	6610	37122.24542	19763.36861	42570.68837	21251.04665	1	12	1	1	1	1	0	144	144	77	1	1	3.44	28.79	0.05	1	2	150	31	2	1	1	1	2	2	2	2	2	2	140	10	8.9	8.44	0.728672986	42	119	2	1	0	0	2	1	2
1	774	6613	25101.86282	11317.32595	28321.41456	17796.37944	2	10	1	1	7	1	0	103	102	80	2	3	2.43	23.87	0.25	1	1	181	68	2	1	1	1	2	2	2	2	2	2	150	48	8.9	6.19	0.993537964	18	113	2	1	0	0	2	2	1
1	775	6614	11740.87991	6382.012227	13464.09233	7744.738435	2	8	1	1	1	0	0	157	157	82	1	3	1.92	35.33	0.06	1	2	142	46	1	1	1	2	2	2	2	2	2	1	144	46	6.5	6.5	0.946153846	31	96	2	1	0	1	1	2	1
1	776	6618	11368.48411	5392.010513	11472.56191	5230.561361	1	9	1	0	0	0	0	229	227	67	1	1	1.94	27.01	0.16	1	2	228	83	2	1	2	2	2	2	2	2	2	2	122	75	5.7	5.5	1.118181818	12	145	2	0	0	0	1	2	1
1	777	6642	32945.38234	17539.66463	34978.94803	18938.63525	2	3	1	1	1	0	0	77	76	75	1	3	2.67	27.79	0.17	1	2	172	57	1	1	2	2	2	1	2	2	2	2	183	86	5.3	6.8	0.904411765	35	115	1	1	0	0	1	2	1
1	779	6661	46701.48421	23684.41671	61646.87728	27026.24323	2	3	1	0	0	0	0	248	247	63	2	2	1.1	42.85	0.85	2	2	194	30	1	2	1	2	2	2	2	2	2	2	146	81	7	8.72	0.705275229	56	164	2	1	1	1	2	1	2
1	781	6673	12797.62201	7366.174169	12978.72046	8734.77183	1	10	1	1	10	1	1	18	16	79	2	1	0.72	39.66	1.33	2	2	237	64	2	2	1	1	2	2	2	1	2	2	154	55	6.5	25.87	0.237727097	22	173	1	1	1	1	1	1	1
1	783	6686	7880.893417	4675.704681	7992.415512	4771.891326	3	1	1	0	0	0	0	247	247	63	2	2	0.71	30.58	0.06	3	2	198	75	1	1	1	2	2	2	2	2	2	2	135	61	5.9	6.06	1.014851485	8	123	2	1	0	1	1	2	1
1	784	6701	67096.61753	34027.70332	75702.39445	35545.7689	1	11	1	0	0	0	0	230	229	63	2	2	1.2	32.63	0.7	3	1	233	53	2	2	2	2	2	2	2	2	2	2	136	78	5.7	5.59	1.100178891	71	180	2	0	1	1	1	2	2
1	785	6703	26677.94019	14202.96536	30593.46937	15335.79952	2	7	1	1	2	0	0	109	109	74	1	3	0.9	24.38	0.54	1	2	211	61	1	1	2	2	2	2	2	2	2	1	125	65	4.9	9.47	0.649419219	35	150	2	0	0	0	1	1	1
1	787	6711	19212.61375	8662.12256	22198.27355	10944.19971	1	8	1	1	5	0	0	10	10	84	2	3	5	25.23	0.51	1	2	218	50	1	2	1	2	2	2	2	2	2	2	119	76	5.1	7.31	0.841313269	68	168	2	1	1	0	1	2	2
1	789	6732	3405.501887	2326.220951	3581.242646	2317.487727	1	6	1	0	0	0	0	229	228	64	1	1	5	29.27	0.29	3	2	226	68	1	1	1	2	2	2	2	2	2	2	142	85	5.6	7	0.878571429	42	158	2	1	0	0	1	2	2
1	790	6734	12602.77221	6456.368644	15989.31031	6774.804932	1	5	1	1	2	0	0	63	62	71	1	1	1.29	20.76	3.94	1	2	153	48	1	1	2	2	2	2	2	2	2	2	145	68	5.1	10.79	0.569972196	4	105	2	1	0	0	1	1	1
1	792	6738	2266.952726	1374.183324	2383.938711	1522.844972	1	3	1	1	1	0	0	115	115	60	1	1	2.4	26.56	0.21	1	2	192	45	2	1	1	2	1	2	2	2	1	2	118	68	5.1	7	0.878571429	44	147	1	1	0	0	1	2	2
1	793	6758	2543.366401	1505.334602	3227.845451	1784.867686	1	4	1	0	0	0	0	248	248	65	2	1	0.76	19.71	0.22	1	2	169	52	1	1	2	2	2	2	2	2	2	2	131	72	5.3	7.48	0.822192513	24	117	2	0	0	0	1	2	1
1	794	6775	31647.67408	16848.78276	35696.19476	18918.40507	2	4	1	1	1	0	0	55	54	78	1	2	2.26	24.92	0.25	2	1	234	47	1	2	2	2	1	2	2	2	2	1	126	62	6.3	8.72	0.705275229	41	187	1	0	1	0	1	1	1
1	795	6788	10153.7805	5844.407311	11528.20496	6664.113363	2	4	1	0	0	0	0	237	236	61	2	3	5	30.16	0.54	1	2	225	54	2	2	1	2	2	2	2	2	2	2	115	74	6	6.63	0.92760181	19	171	2	1	1	1	1	2	1
1	796	6801	47161.25098	23917.58505	50313.20296	23911.61926	2	3	1	1	10	0	1	197	197	69	2	3	2.67	28.57	1.15	1	2	209	44	1	1	1	2	2	2	1	2	1	2	154	71	5.5	5.66	1.086572438	29	165	1	1	1	0	1	2	1
1	797	6808	48096.42877	25235.94772	61938.93602	26584.44334	2	1	1	0	0	0	0	237	236	64	1	1	4.07	29.19	0.15	1	2	189	37	1	2	1	2	2	1	2	2	2	2	133	63	5.1	4.72	1.302966102	35	152	1	1	0	0	1	2	1
1	798	6823	2709.613472	1603.730755	2863.550477	1540.170214	1	3	1	0	0	0	0	248	247	60	2	3	1.17	30.61	1.17	1	2	177	25	2	2	2	2	2	2	1	2	2	2	103	59	5.5	4.59	1.339869281	46	152	1	0	0	1	1	2	2
1	800	6841	52607.87378	27603.07962	58818.59284	28947.12371	1	9	1	0	0	0	0	230	229	60	1	3	5	35.4	0.48	1	2	209	28	1	1	1	2	2	2	2	2	2	1	122	84	6.3	5.5	1.118181818	57	181	2	1	1	1	1	2	2
1	801	6850	12787.19366	6550.847296	13274.13781	7747.192339	2	10	1	1	6	0	0	219	218	72	1	2	1.99	29.06	2.54	3	1	139	32	2	1	1	2	2	2	2	2	2	2	100	63	5.6	6.75	0.911111111	6	107	2	1	0	0	1	2	1
1	802	6867	15131.71462	8225.174642	17067.43537	10379.65325	3	1	1	1	1	0	1	72	72	85	1	3	5	26.67	0.93	1	1	137	48	1	1	2	2	2	2	2	2	2	2	158	42	5.5	9.31	0.660580021	53	89	2	1	0	0	1	1	2
1	803	6872	12838.39568	6978.590946	13630.85032	8468.702283	2	5	1	1	10	0	0	43	42	82	1	2	2.31	29.39	0.53	1	2	136	34	1	1	1	2	2	1	2	2	2	2	152	60	6.7	9.81	0.626911315	45	102	1	1	0	0	2	1	2
1	804	6904	2462.47422	1581.671171	2560.017706	1518.984916	1	4	1	0	0	0	0	247	246	69	2	1	0.7	33.01	0.37	1	2	197	41	1	2	2	2	2	2	2	2	2	2	148	79	6.1	5.85	1.051282051	18	156	2	1	0	1	1	2	1
1	805	6906	13298.61856	7228.755164	14119.48063	8772.283092	1	10	1	1	4	0	0	96	94	81	1	3	4.27	26.9	0.48	1	1	169	45	1	2	1	2	2	2	2	2	2	2	110	66	5.2	6.15	1	50	124	2	1	0	0	1	2	2
1	806	6927	41187.8425	21927.83611	53962.63283	22569.51209	1	11	1	1	3	0	0	94	93	79	1	1	0.65	26.38	0.2	3	1	181	37	1	2	2	1	2	2	2	2	2	2	120	71	7.7	10.81	0.568917669	22	144	2	0	0	0	2	1	1
1	807	6944	2664.356077	1622.709927	2676.336514	1678.92768	1	3	1	1	10	0	0	229	227	64	1	3	1.78	31.01	0.22	1	2	237	45	1	1	2	2	2	2	2	2	2	2	127	77	5.8	7.03	0.874822191	40	192	2	0	1	1	1	2	1
1	808	6956	28942.20976	15408.43107	32644.6346	18867.55683	2	8	1	0	0	0	0	245	245	70	1	3	4.89	26.14	0.24	1	2	160	59	1	1	2	2	2	2	2	2	2	1	107	67	5.4	6.43	0.956454121	69	101	2	0	0	0	1	2	2
1	809	6967	32850.19691	18888.39558	37063.54591	20978.12185	1	8	1	0	0	0	0	242	241	70	2	3	5	20.34	0.7	1	2	195	78	1	1	1	2	2	2	2	2	2	2	149	77	5.3	6.32	0.973101266	60	117	2	1	0	0	1	2	2
1	810	6971	31647.67408	16848.78276	35696.19476	18918.40507	2	5	1	1	10	0	0	41	39	78	1	3	4.44	24.3	0.12	3	1	222	43	1	1	2	2	2	2	2	2	2	2	125	75	5.3	6.68	0.920658683	36	179	2	0	1	0	1	2	1
1	811	6972	54549.99001	27664.74592	72007.05922	27750.42093	1	5	1	1	3	0	0	148	148	63	2	3	5	20.71	0.32	2	2	218	77	2	1	2	2	2	2	2	2	2	2	151	63	5	6.96	0.88362069	61	141	2	1	0	0	1	2	2
1	812	6990	11298.56777	6503.334605	12827.95163	7415.458359	2	8	1	1	10	0	1	195	194	85	2	1	0.71	21.99	0.05	1	1	247	53	2	2	1	2	2	2	2	2	2	2	138	55	5.4	11.44	0.537587413	0	194	2	1	1	0	1	1	1
1	813	7010	2928.260623	1880.850313	3136.542986	2393.821642	1	12	1	0	0	0	0	240	239	62	2	1	1.48	30.02	0.07	2	1	238	45	2	2	1	1	2	2	1	2	2	2	149	63	6.8	8.47	0.72609209	15	193	1	1	1	1	2	1	1
1	815	7020	41406.26087	21725.65118	47483.47004	22982.05158	1	8	1	0	0	0	0	241	240	65	1	3	5	32.22	0.53	1	1	231	45	2	1	1	2	2	2	2	2	2	2	128	75	6.2	5.97	1.030150754	85	186	2	1	1	1	1	2	2
1	816	7022	19212.61375	8662.12256	20496.66018	10944.19971	1	8	1	1	2	0	1	182	182	85	2	3	5	23.44	0.32	1	2	220	70	2	1	1	2	2	2	2	2	2	1	118	70	5.6	5.4	1.138888889	64	150	2	1	0	0	1	2	2
1	817	7025	13686.61095	7439.656915	15326.69798	10135.84228	1	1	1	1	1	0	0	161	160	83	1	2	4	34.27	0.28	1	2	261	40	2	2	2	2	1	2	2	2	2	2	126	67	5.4	5.38	1.143122677	43	221	1	0	1	1	1	2	2
1	818	7030	8645.535432	4429.086154	9318.822844	4747.05903	2	4	1	1	10	0	0	182	181	69	1	1	3.59	28.83	0.1	1	2	294	39	2	1	2	2	2	2	2	2	1	2	159	87	9.3	6.63	0.92760181	50	255	1	1	1	0	2	2	2
1	821	7048	13234.54082	7193.924303	14820.45561	9801.054393	2	1	1	1	2	0	0	47	46	80	1	2	1.92	23.7	0.08	3	2	257	51	1	1	2	2	2	2	1	2	2	2	132	64	5.8	6.13	1.003262643	59	206	1	0	1	0	1	2	2
1	822	7049	20842.82691	9397.113976	25145.60161	13606.07398	1	7	1	1	1	0	1	168	167	85	2	1	1.92	23.93	0.46	1	1	180	46	2	2	1	2	2	2	2	2	1	2	170	71	5.6	8.28	0.742753623	41	134	1	1	0	0	1	1	1
1	823	7060	66141.05729	38030.16638	87307.49591	46138.925	1	1	1	1	1	0	0	73	72	71	2	1	1.24	28.15	0.54	3	1	291	46	2	2	1	1	2	1	1	2	1	2	160	86	8.2	8.31	0.740072202	39	245	1	1	1	0	2	1	1
1	824	7062	12602.77221	6456.368644	14008.9157	7755.181368	1	5	1	1	8	0	0	160	160	61	1	1	0.72	25.23	0.14	1	1	177	41	1	1	1	2	1	1	1	1	2	1	133	88	5.8	4.87	1.262833676	12	136	1	1	0	0	1	2	1
1	825	7077	48296.73004	24493.4374	59951.10686	27949.41521	1	1	1	0	0	0	0	233	232	64	2	2	1.78	40.3	1.27	2	1	264	52	1	2	1	2	2	2	2	2	2	2	150	72	5.9	6.56	0.9375	81	212	2	1	1	1	1	2	2
1	826	7078	26678.63638	14203.336	28325.3849	15336.19972	3	1	1	0	0	0	0	241	240	70	1	2	3.16	29.3	0.09	2	2	208	37	1	2	1	2	2	2	2	2	2	2	153	96	4.8	6.38	0.963949843	65	171	2	1	1	0	1	2	2
1	827	7082	47161.25098	23917.58505	54490.15756	23911.61926	2	11	1	0	0	0	0	231	230	62	2	3	3.02	25.66	0.29	3	2	229	83	1	1	2	2	2	2	2	2	2	2	123	76	5.1	5.97	1.030150754	62	146	2	0	0	0	1	2	2
1	828	7085	1990.180134	1177.921915	2219.617202	1143.361928	2	6	1	0	0	0	0	232	230	60	2	1	1.24	27.57	0.76	1	1	222	43	1	1	2	2	2	2	2	2	2	2	133	73	5.1	5.53	1.112115732	38	179	2	0	1	0	1	2	1
1	829	7087	10414.63377	5994.551663	11057.22364	6835.316178	2	7	1	0	0	0	0	246	245	60	2	3	5	21.87	0.07	1	2	270	65	2	1	2	2	2	2	2	2	2	2	148	84	5.4	4.41	1.394557823	39	205	2	1	1	0	1	2	1
1	830	7111	1644.648202	996.95424	1989.975069	1104.806561	2	13	1	0	0	0	0	244	243	67	1	1	4.32	26.74	0.05	3	2	159	32	1	1	2	2	2	1	1	2	2	2	115	72	5.2	6.1	1.008196721	51	127	1	0	0	0	1	2	2
1	831	7114	2353.565473	1564.644572	2446.794868	1502.633131	2	13	1	1	2	0	1	193	192	77	2	3	3.52	30.17	1.05	1	1	241	30	2	1	1	2	2	2	2	2	1	2	175	76	5.5	7.22	0.851800554	37	211	1	1	1	1	1	2	1
1	832	7125	13686.61095	7439.656915	15437.46718	10238.39506	1	1	1	1	5	0	1	36	35	82	1	2	1.6	27.25	0.13	1	1	171	40	1	1	2	2	2	2	1	2	2	2	144	64	6.3	5.47	1.124314442	35	131	1	1	0	0	1	2	1
1	833	7132	58960.31674	29901.42036	62900.84172	29893.96201	1	11	1	1	1	0	0	212	211	63	2	3	3.11	31.29	0.33	1	2	194	67	2	2	1	2	2	2	2	2	2	2	143	90	5.3	5.78	1.064013841	66	127	2	1	0	1	1	2	2
1	834	7159	42515.71017	22307.7735	55702.35094	26908.33393	1	1	1	1	2	0	0	16	15	69	1	2	1.51	29.25	1.25	2	2	190	48	1	1	2	2	2	2	2	2	2	1	135	85	6.1	7.25	0.848275862	38	142	2	0	0	0	1	2	1
1	835	7160	13364.83222	7264.747048	14189.78135	8815.960183	2	11	1	1	2	0	0	79	78	81	1	2	2.13	24.6	0.33	1	2	196	43	1	1	1	2	2	2	2	2	2	1	139	74	6	7.4	0.831081081	52	153	2	1	0	0	1	2	2
1	836	7161	12787.19366	6550.847296	13274.13781	6824.887478	2	10	1	1	2	0	1	38	37	72	1	1	3.07	24.81	0.26	3	2	267	49	1	1	1	2	2	2	2	2	2	1	118	48	6.2	9.56	0.643305439	21	218	2	1	1	0	1	1	1
1	837	7162	48296.73004	24493.4374	54491.24326	25586.15423	2	7	1	0	0	0	0	246	245	60	2	2	5	27.32	1.61	3	2	204	72	2	2	2	2	1	1	1	2	2	2	160	84	5.4	5.72	1.075174825	61	132	1	1	0	0	1	2	2
1	838	7171	37285.61631	19563.57027	44646.80885	20694.93693	3	1	1	1	10	0	0	236	236	66	1	3	4.52	33.02	0.51	1	2	196	49	1	1	2	2	2	2	2	2	2	2	134	79	5.4	3.94	1.560913706	61	147	2	0	0	1	1	2	2
1	839	7184	20842.82691	9397.113976	23516.11694	12405.6006	1	7	1	1	1	0	0	157	156	85	2	1	1.08	19.92	0.19	1	2	267	70	2	2	1	2	2	2	2	2	2	2	180	58	5.5	5.25	1.171428571	35	197	2	1	1	0	1	2	1
1	840	7186	40586.1643	21295.35075	46543.00766	22526.86676	2	8	1	1	1	0	0	219	219	66	1	3	5	37.66	0.26	2	2	234	36	1	1	1	2	2	2	2	2	2	2	136	85	5.5	5.43	1.132596685	68	198	2	1	1	1	1	2	2
1	841	7187	35744.05537	18754.72121	40027.31892	19295.73706	1	11	1	1	10	0	0	222	221	69	1	3	1.2	24.52	0.14	1	2	242	37	2	2	2	2	2	2	2	2	2	2	139	77	5.4	5.15	1.194174757	44	205	2	0	1	0	1	2	2
1	843	7210	52870.34195	30399.69398	59651.46424	40216.59316	1	2	1	1	1	0	1	204	203	70	2	3	1.82	26.94	0.29	1	2	254	68	2	1	1	2	2	1	2	2	2	2	135	71	5.6	9.8	0.62755102	30	186	1	1	1	0	1	1	1
1	844	7211	42362.76821	21484.05928	45194.02075	24904.14157	1	8	1	1	2	0	0	201	201	63	2	2	2.67	28.78	0.37	3	2	225	58	1	2	2	2	2	2	2	2	2	2	132	74	5.7	7.66	0.802872063	46	167	2	0	1	0	1	2	2
1	845	7221	11835.72385	6812.51589	13437.81761	7768.003796	2	12	1	0	0	0	0	243	243	61	2	2	1.2	25.67	0.73	1	2	234	69	2	1	1	2	2	2	2	2	2	2	132	81	5.1	4.82	1.27593361	53	165	2	1	1	0	1	2	2
1	846	7229	41406.26087	21725.65118	46294.55296	22783.51261	1	8	1	0	0	0	0	241	240	60	1	2	3.24	28.1	0.09	3	2	217	41	2	1	2	2	2	2	2	2	2	2	129	87	5.2	5.34	1.151685393	34	176	2	0	1	0	1	2	1
1	847	7237	2131.484861	1298.167942	2579.032847	1601.41329	1	4	1	1	1	1	0	41	41	73	1	1	0.8	24.06	10.8	3	2	172	39	2	1	1	1	2	2	1	2	2	2	150	0	8.9	9.06	0.678807947	32	133	1	1	0	0	2	1	1
1	848	7238	16322.11321	8872.24185	17329.60158	10766.69709	1	5	1	1	1	0	0	122	121	85	1	3	5	25.45	9.58	1	2	119	36	1	2	2	2	2	2	2	2	2	2	120	0	5.8	10.44	0.58908046	39	83	2	0	0	0	1	1	1
1	851	7265	12354.73702	7111.254316	13117.03256	9195.018592	1	7	1	1	1	0	0	179	177	77	2	1	0.65	40.73	0.48	1	1	148	73	2	2	1	2	2	2	2	2	2	2	113	57	6.1	27.09	0.227021041	23	75	2	1	0	1	1	1	1
1	853	7269	1787.980997	1221.329188	2227.909765	1316.164343	2	13	1	1	1	0	1	171	171	79	1	1	1.7	28.33	0.11	1	1	205	38	1	1	2	2	2	2	2	2	2	2	143	74	6	7	0.878571429	35	167	2	1	1	0	1	2	1
1	854	7276	30318.17919	16140.97811	32189.57981	17361.07723	2	12	1	1	2	0	0	64	63	73	1	2	1.8	30.63	0.13	1	2	192	41	1	1	2	2	2	2	2	2	2	1	139	65	6	7.15	0.86013986	46	151	2	0	0	1	1	2	2
1	856	7290	17649.98878	9396.609236	20240.48286	10103.93447	1	1	1	1	3	0	0	219	218	71	1	1	1.2	22.87	0.26	1	2	216	35	1	1	2	2	2	2	2	2	2	2	113	70	5.3	6.41	0.959438378	34	181	2	0	1	0	1	2	1
1	857	7295	2133.592967	1299.451871	2388.084503	1461.863262	2	3	1	1	5	0	0	68	67	68	1	1	1.49	25.45	0.67	3	2	239	34	1	1	1	2	2	2	1	2	2	2	146	71	5.7	6.23	0.987158909	6	205	1	1	1	0	1	2	1
1	858	7301	4292.309115	2629.500199	4597.614004	3028.418454	1	4	1	0	0	0	0	247	246	73	2	1	1.07	22.53	0.65	1	2	212	75	2	2	2	2	2	2	2	2	2	2	140	71	5.6	5.56	1.106115108	16	137	2	1	0	0	1	2	1
1	859	7312	58960.31674	29901.42036	66522.53599	31235.40157	1	11	1	0	0	0	0	231	230	62	2	3	2.99	25.84	0.16	3	2	233	61	1	1	2	2	2	2	2	2	2	1	163	92	5.3	6.25	0.984	56	172	2	1	1	0	1	2	2
1	860	7315	51881.42976	27221.91819	58518.3485	32656.11896	1	12	1	1	2	1	0	199	197	63	1	3	5	33.29	0.12	1	2	182	36	1	1	1	1	2	1	2	2	2	2	134	59	6.6	4.69	1.31130064	42	146	1	1	0	1	2	2	2
1	861	7322	57758.42816	30305.54889	74381.73017	31924.94122	1	11	1	0	0	0	0	248	247	62	1	1	4.79	29.66	0.12	1	2	220	37	1	2	1	2	2	2	2	2	2	2	128	86	6.6	5.53	1.112115732	54	183	2	1	1	0	2	2	2
1	863	7337	19369.56282	8732.883996	20664.09872	11033.60358	2	12	1	1	5	0	0	223	222	80	2	3	1.56	24.21	0.54	1	2	239	45	2	1	2	2	2	2	2	2	2	1	157	72	5.8	3.69	1.666666667	64	194	2	1	1	0	1	2	2
1	864	7342	32192.79644	17138.99834	34179.90849	18429.12818	2	6	1	1	1	0	0	65	65	75	1	2	1.92	24.66	0.11	1	2	259	62	1	1	2	2	2	2	1	1	2	1	125	48	5.7	5.72	1.075174825	30	197	1	0	1	0	1	2	1
1	866	7358	31865.42163	18322.16381	33995.09964	22581.26435	1	7	1	0	0	0	0	230	230	73	2	2	4.18	23.87	0.62	1	1	182	74	1	1	2	2	2	2	2	2	2	1	141	46	5.4	4.56	1.348684211	55	108	2	1	0	0	1	2	2
1	867	7360	6050.550035	3581.120803	5953.896899	3571.748328	2	1	1	0	0	0	0	237	236	68	2	3	2.4	22.95	0.64	1	2	183	99	1	1	1	2	2	2	2	2	2	2	153	20	5.7	5.56	1.106115108	69	84	2	1	0	0	1	2	2
1	869	7377	2709.613472	1603.730755	3021.990105	1556.677625	1	3	1	1	10	0	0	221	220	66	2	1	1.37	31.32	0.18	1	1	221	43	1	2	1	1	1	2	1	2	2	2	164	82	6.8	8.15	0.754601227	28	178	1	1	1	1	2	1	1
1	870	7378	48548.58621	27914.74595	51793.25869	34403.70167	1	11	1	1	6	0	0	167	167	76	2	2	0.76	25.76	0.66	3	2	213	46	1	2	1	2	2	2	2	2	2	2	155	72	5.4	7.25	0.848275862	27	167	2	1	1	0	1	2	1
1	871	7388	5226.859766	3093.605728	5523.805123	3371.428018	1	13	1	0	0	0	0	232	231	71	2	1	1.64	36.79	0.21	1	2	220	43	1	2	2	2	2	2	2	2	2	2	144	75	5.4	6.72	0.915178571	56	177	2	1	1	1	1	2	2
1	872	7411	9850.739995	5844.407311	9738.227143	7040.156346	2	4	1	0	0	0	0	237	236	70	2	2	1.25	25.64	0.11	1	2	239	52	2	2	1	2	2	2	2	2	2	1	178	79	5.7	5.07	1.213017751	31	187	2	1	1	0	1	2	1
1	874	7419	46199.88286	24240.83988	60529.20386	29240.05904	2	3	1	0	0	0	0	249	248	64	1	2	2.67	30.32	0.1	1	2	235	44	2	1	2	2	1	1	1	1	2	2	117	89	4.9	5.16	1.191860465	60	191	1	0	1	1	1	2	2
1	875	7421	47312.21552	24824.47508	50232.57921	26260.08132	1	1	1	0	0	0	0	232	231	62	1	2	4.8	26.72	0.67	1	2	198	40	1	1	2	2	2	2	2	1	2	2	104	54	5.6	4.53	1.357615894	59	158	1	0	0	0	1	2	2
1	876	7442	52997.61126	30472.87202	65786.3473	34712.1312	1	7	1	1	3	0	0	23	23	71	2	1	0.84	19.36	0.23	2	1	233	95	1	1	2	2	2	2	2	2	2	1	142	44	5.6	7.18	0.856545961	33	138	2	1	0	0	1	2	1
1	877	7456	3781.409556	2297.891864	4575.392314	2369.66277	1	4	1	0	0	0	0	248	248	61	1	1	0.34	28.96	0.31	2	2	225	39	1	1	1	1	2	2	2	2	2	2	161	85	6.1	10.55	0.582938389	26	186	2	1	1	0	1	1	1
1	879	7471	8123.335092	4675.704681	8624.5503	6045.795799	3	1	1	0	0	0	0	241	240	67	2	1	1.33	28.98	0.54	2	2	241	41	2	2	1	2	2	2	2	2	2	2	182	68	5.5	7.03	0.874822191	33	200	2	1	1	0	1	2	1
1	880	7478	58701.94067	33752.78022	62625.19747	41598.82319	1	2	1	0	0	0	0	232	232	71	2	3	5	26.66	0.32	3	2	186	39	2	2	2	2	2	2	2	2	2	2	97	62	5.2	8.75	0.702857143	55	147	2	0	0	0	1	1	2
1	881	7487	37303.47938	21448.96961	42088.00405	28375.43315	2	4	1	1	5	0	0	19	18	76	2	2	2.26	22.01	3.73	1	1	204	34	2	2	1	1	1	2	2	2	1	2	152	48	8.9	7.63	0.806028834	36	170	1	1	1	0	2	2	1
1	882	7499	29787.45675	15106.55497	39320.02851	18796.85722	2	9	1	0	0	0	0	239	238	60	2	1	0.78	22.25	0.18	3	1	253	39	2	2	2	2	2	2	2	2	2	1	148	80	5.5	12.84	0.478971963	20	214	2	1	1	0	1	1	1
1	883	7502	13686.61095	7439.656915	14531.42198	9028.217873	1	1	1	1	9	0	0	118	117	84	1	2	3.38	25.28	0.28	1	2	173	49	2	2	2	2	2	1	2	1	2	2	114	65	5.4	7.25	0.848275862	42	124	1	0	0	0	1	2	2
1	884	7521	3098.144504	1989.968385	3781.763519	2098.216596	1	10	1	1	1	0	0	153	152	73	2	1	5	27.63	0.36	3	1	246	36	2	2	1	2	2	2	2	2	2	2	173	79	4.9	8.28	0.742753623	25	210	2	1	1	0	1	1	1
1	885	7522	29279.37108	15362.73476	37706.19022	16183.65025	1	1	1	1	1	1	1	148	146	67	1	1	0.84	27.02	0.11	1	2	233	34	1	1	2	2	2	2	2	2	2	2	135	83	5.9	5.29	1.162570888	24	199	2	0	1	0	1	2	1
1	886	7525	38454.52599	22110.80502	44430.39862	26933.39634	1	7	1	1	3	0	0	159	158	74	2	1	1.49	25.23	0.24	1	2	226	51	1	2	2	2	2	2	2	2	2	2	148	60	5.8	8.03	0.765877958	61	175	2	1	1	0	1	1	2
1	887	7531	53318.30785	27975.8407	69855.4742	29338.03521	1	5	1	1	1	0	0	120	119	64	1	3	5	33.8	0.3	2	2	150	54	1	1	1	2	2	1	1	1	2	2	132	82	5.4	5.97	1.030150754	69	96	1	1	0	1	1	2	2
1	889	7550	21554.78356	9718.103921	24319.38878	15281.61913	1	1	1	1	5	0	1	198	196	82	2	1	1.92	32.71	0.58	3	1	201	48	2	1	2	2	2	2	2	2	1	2	146	0	5.9	8.84	0.695701357	44	153	1	1	0	1	1	1	2
1	890	7552	46083.92572	23371.22511	60831.68793	29080.46092	1	8	1	1	3	1	0	159	159	64	2	1	0.75	43.28	1.4	2	1	222	52	1	1	1	1	2	1	1	1	2	2	120	69	7.5	6.65	0.92481203	68	170	1	1	1	1	2	2	2
1	891	7554	2270.809308	1383.022652	2541.667788	1555.879099	1	3	1	0	0	0	0	238	237	63	1	1	1.34	28.6	0.27	3	2	203	36	1	1	1	2	2	2	2	2	2	2	157	81	5.3	8	0.76875	33	167	2	1	1	0	1	1	1
1	892	7576	3391.155201	2007.112803	3583.811564	2554.520172	1	4	1	1	3	0	0	145	144	75	2	1	0.49	22.96	0.4	1	2	285	97	1	2	1	2	2	2	2	2	2	2	182	74	5.1	6.36	0.966981132	28	188	2	1	1	0	1	2	1
1	895	7582	40586.1643	21295.35075	45449.665	21909.65593	2	8	1	0	0	0	0	244	243	62	1	3	4.44	21.82	0.07	1	2	235	53	2	2	1	2	2	2	2	2	2	2	136	83	5.7	5.99	1.026711185	88	182	2	1	1	0	1	2	2
1	896	7593	16708.52076	9082.28213	19160.8353	10975.79712	1	11	1	1	8	0	0	48	47	85	1	1	0.89	27.49	0.4	3	2	201	38	2	1	2	2	2	2	2	2	2	2	136	89	5.7	7.84	0.784438776	14	163	2	0	1	0	1	1	1
1	897	7598	39768.0693	22866.07372	44868.70098	25395.87224	1	1	1	1	6	0	0	104	103	76	2	3	1.2	35.59	0.64	3	1	212	53	2	1	1	2	2	2	2	2	1	2	138	76	5.8	7.47	0.823293173	49	159	1	1	0	1	1	2	2
1	898	7601	42515.71017	22307.7735	47954.52161	26760.98356	2	12	1	1	10	0	1	104	103	66	1	3	4.89	25.5	0.55	3	2	251	55	1	1	2	2	2	2	2	2	2	1	129	61	5.8	5.4	1.138888889	43	196	2	0	1	0	1	2	2
1	899	7620	45749.48831	24004.52018	51231.71783	24696.97654	2	1	1	0	0	0	0	237	236	64	1	2	5	29.99	0.32	3	1	234	43	2	2	1	2	2	2	2	2	2	2	157	69	5.5	5.06	1.21541502	42	191	2	1	1	0	1	2	2
1	900	7626	3955.339757	2629.500199	4236.67657	2641.483081	1	4	1	1	2	0	0	168	167	65	2	1	1.02	41.57	0.55	1	2	183	55	1	2	1	2	2	2	2	2	2	2	158	80	5.3	5.71	1.077057793	29	128	2	1	0	1	1	2	1
1	901	7635	2084.854362	1269.767919	2700.980981	1313.75822	2	6	1	0	0	0	0	245	244	63	1	1	3.2	29.36	0.49	1	2	240	39	1	1	2	2	2	2	2	2	2	2	117	74	10.6	5.57	1.104129264	46	201	2	0	1	0	2	2	2
1	902	7657	38146.9345	19346.02097	42852.03508	19405.9337	3	1	1	0	0	0	0	241	240	66	2	2	3.6	24.38	0.17	1	2	253	47	1	1	1	2	2	2	2	2	2	2	146	91	4.8	3.81	1.614173228	71	206	2	1	1	0	1	2	2
1	903	7659	13364.83222	7264.747048	15326.39261	8779.334156	2	3	1	1	10	0	0	132	131	82	1	1	2.24	24.57	0.43	1	2	181	35	1	2	1	2	2	2	2	2	2	2	173	65	5.6	9.53	0.645330535	20	146	2	1	0	0	1	1	1
1	905	7695	24739.83482	11154.10345	27912.95303	16085.17094	1	5	1	1	3	1	1	34	34	80	2	3	3.64	21.06	2.73	2	1	204	56	1	2	1	2	2	2	2	2	1	2	154	65	5.3	8.38	0.733890215	26	148	1	1	0	0	1	1	1
1	907	7713	33898.01316	17191.20244	38185.14436	17244.44191	2	9	1	0	0	0	0	239	238	62	2	1	0.89	28.23	0.46	1	1	189	40	2	1	1	2	2	2	2	2	2	2	139	72	7.8	8.65	0.710982659	6	149	2	1	0	0	2	1	1
1	908	7716	28942.20976	15408.43107	34656.18742	16181.56722	2	8	1	1	1	0	0	159	158	70	1	1	3.56	29.62	0.04	1	2	181	34	1	1	2	2	2	1	2	2	2	2	130	57	5.5	6.19	0.993537964	30	147	1	0	0	0	1	2	1
1	909	7718	4623.222102	2736.332524	4885.873943	2982.069776	1	4	1	1	2	0	0	71	70	71	2	1	1.14	17.33	0.5	1	2	187	89	1	1	2	2	2	2	2	2	2	1	149	48	5.2	8.13	0.756457565	24	98	2	1	0	0	1	1	1
1	910	7747	35022.11075	20137.21512	45441.17361	24529.34643	1	8	1	1	10	0	1	221	221	70	2	1	2	24.33	0.47	1	2	155	53	2	2	1	2	2	2	2	2	2	2	140	72	5.2	4.84	1.270661157	35	102	2	1	0	0	1	2	1
1	911	7758	21554.78356	9718.103921	24319.38878	15281.61913	1	1	1	1	10	0	0	126	125	85	2	3	3.83	25.84	0.18	1	1	215	56	2	2	2	2	2	2	2	2	2	1	161	68	6.2	8.41	0.731272295	30	159	2	1	0	0	1	1	1
1	912	7764	35022.11075	20137.21512	37362.76138	21404.61044	1	8	1	1	3	0	1	142	142	78	2	2	2.26	22.52	0.03	1	2	192	70	2	1	2	2	2	2	2	2	2	2	149	51	5.1	5.81	1.058519793	65	122	2	1	0	0	1	2	2
1	913	7767	31445.59658	18080.77038	39033.66375	20596.09194	2	7	1	1	2	0	0	59	59	72	2	1	1.07	31.48	0.37	1	2	265	47	2	2	2	2	2	2	2	2	2	2	166	85	5.5	8.78	0.700455581	38	218	2	1	1	1	1	1	1
1	914	7782	32945.38234	17539.66463	36893.27671	20907.76836	2	11	1	1	1	0	0	115	114	75	1	3	2.13	26.3	0.27	1	1	153	34	2	2	1	2	2	2	2	2	2	1	155	74	5.9	7.03	0.874822191	61	119	2	1	0	0	1	2	2
1	915	7792	3346.447694	2028.552498	4049.101487	2397.694947	1	10	1	1	1	0	0	10	9	78	1	1	5	23.11	3.58	2	1	159	76	1	1	2	2	1	2	2	2	2	2	101	55	6.2	14.25	0.431578947	18	83	1	0	0	0	1	1	1
1	916	7797	42362.76821	21484.05928	47587.8561	21550.59331	1	8	1	0	0	0	0	240	240	60	2	3	5	37.52	0.39	1	2	228	50	2	1	1	2	2	2	2	2	2	2	140	84	4.6	7.35	0.836734694	81	178	2	1	1	1	1	2	2
1	917	7802	38146.9345	19346.02097	44075.0071	19341.19547	3	1	1	0	0	0	0	240	239	62	2	2	0	25.11	0.04	1	2	314	72	1	1	2	2	2	2	2	2	2	2	137	89	5.1	6.85	0.897810219	66	242	2	0	1	0	1	2	2
1	918	7809	38454.52599	22110.80502	46393.04425	29250.99347	2	1	1	1	1	0	0	98	97	71	2	1	2.49	32.5	1.32	3	1	293	53	2	2	2	2	2	2	2	2	2	2	153	81	5.9	7.49	0.821094793	44	240	2	1	1	1	1	2	2
1	919	7816	42515.71017	22307.7735	47610.43123	26051.40911	2	12	1	1	10	0	1	179	178	68	1	2	3.11	25.27	0.09	1	2	202	70	2	1	1	2	2	2	2	2	2	1	160	85	5.4	5.6	1.098214286	78	132	2	1	0	0	1	2	2
1	920	7825	12602.77221	6456.368644	13584.23691	6919.88415	1	5	1	1	1	1	1	16	15	76	1	1	0.86	25.24	0.15	3	2	219	45	1	1	1	1	2	2	2	2	2	2	168	77	5.5	13.03	0.471987721	33	174	2	1	1	0	1	1	1
1	921	7831	46701.48421	23684.41671	56342.49721	27026.24323	2	1	1	1	3	0	0	97	97	61	2	2	3.82	20.54	0.19	1	2	243	126	1	1	1	2	2	2	2	2	2	1	123	74	5.5	5.56	1.106115108	68	117	2	1	0	0	1	2	2
1	922	7837	2838.511634	1728.778315	3177.084734	1740.747376	1	3	1	1	10	0	0	162	161	62	1	1	2.26	28.28	0.03	3	2	153	27	1	2	2	1	2	1	2	1	2	2	93	53	7.7	9	0.683333333	36	126	1	0	0	0	2	1	1
1	924	7843	2216.237518	1346.766089	2330.606347	1471.578904	1	4	1	0	0	0	0	249	249	62	1	1	1.17	28.03	0.21	3	2	169	58	1	1	1	1	2	2	2	2	2	2	104	68	5.4	5.97	1.030150754	15	111	2	1	0	0	1	2	1
1	925	7848	16617.00558	7491.876995	18666.57218	9465.647413	2	4	1	1	5	0	1	201	199	83	2	1	1.6	30.24	0.07	1	2	129	62	2	1	1	1	2	2	2	2	2	2	130	54	6.3	7.1	0.866197183	34	67	2	1	0	1	1	2	1
1	927	7876	45303.58413	22975.4789	51033.19453	23046.6317	2	5	1	0	0	0	0	242	242	60	2	2	4.95	33.47	0.37	3	2	227	65	2	2	2	2	2	2	2	2	2	2	126	74	5.3	5.56	1.106115108	53	162	2	0	1	1	1	2	2
1	928	7877	2462.47422	1581.671171	2560.017706	1622.844231	1	4	1	1	2	0	0	165	165	65	2	1	0	26.96	0.1	3	2	201	72	2	2	1	1	2	2	2	2	2	2	143	60	7.8	6.16	0.998376623	22	129	2	1	0	0	2	2	1
1	929	7886	1965.793496	1163.488268	2494.834244	1160.443198	1	13	1	1	1	0	1	21	20	68	2	1	1.82	35.34	0.56	2	2	207	45	1	1	1	2	2	2	2	2	2	2	159	63	5.7	9.77	0.629477994	3	162	2	1	1	1	1	1	1
1	931	7918	32624.20358	17368.67352	42742.90208	21384.96954	2	1	1	1	5	0	0	67	65	73	1	3	1.91	31.46	0.48	2	1	191	39	1	1	1	2	2	2	2	2	2	2	154	80	5.3	20.8	0.295673077	35	152	2	1	0	1	1	1	1
1	932	7922	57942.72979	29385.35639	65374.43387	30696.31463	1	6	1	0	0	0	0	229	228	68	2	2	1.94	28.72	0.08	1	1	270	62	2	2	1	2	2	2	2	2	2	1	147	73	5.2	5.53	1.112115732	33	208	2	1	1	0	1	2	1
1	933	7926	3215.850783	1903.355905	3586.588768	1847.511835	2	3	1	0	0	0	0	248	248	67	2	1	0.75	29.52	0.89	1	2	172	54	2	2	1	2	2	2	2	2	2	2	128	83	5.6	12.56	0.489649682	8	118	2	1	0	0	1	1	1
1	934	7927	47126.56282	27097.10274	56855.32867	28802.53922	1	2	1	1	1	0	0	238	238	77	2	1	2.89	23.94	0.09	1	2	189	41	1	1	1	2	2	2	2	2	2	2	163	70	5.7	4.87	1.262833676	51	148	2	1	0	0	1	2	2
1	935	7932	20842.82691	9397.113976	25872.36325	13551.44189	2	1	1	1	1	0	0	61	61	83	2	1	1.44	31.79	0.83	2	1	188	37	1	2	2	1	1	1	1	1	1	1	133	22	7	10.5	0.585714286	31	151	1	0	0	1	2	1	1
1	936	7936	20567.21116	9272.850955	27149.12306	14581.46339	1	8	1	1	1	1	1	63	62	82	2	1	1.15	35.82	0.71	2	2	211	50	2	2	1	1	1	1	1	1	2	2	157	63	7.4	13.32	0.461711712	28	161	1	1	1	1	2	1	1
1	937	7939	5890.35391	3587.484364	6795.363884	3711.770477	2	12	1	1	10	0	0	195	195	64	1	3	5	36.71	0.67	1	2	250	43	1	1	1	2	2	2	2	2	2	1	129	83	5.4	5.44	1.130514706	63	207	2	1	1	1	1	2	2
1	938	7941	33738.59267	17961.95882	40399.50649	21411.15478	1	1	1	1	2	0	0	44	44	72	1	1	2.13	33.55	0.4	1	2	228	42	1	1	2	2	2	2	2	2	2	2	121	66	5.8	6.25	0.984	22	186	2	0	1	1	1	2	1
1	940	7947	10077.6425	5162.751019	10862.45796	5655.341375	2	12	1	0	0	0	0	242	241	63	1	3	4.79	31.39	0.41	3	2	179	49	1	1	1	2	2	1	1	1	2	1	104	82	5.3	8.53	0.72098476	44	130	1	1	0	1	1	1	2
1	941	7975	32624.20358	17368.67352	36533.61063	18240.16713	2	1	1	1	5	0	1	93	92	79	1	2	2.13	32.77	0.08	3	2	167	49	1	1	2	2	2	2	2	2	2	2	155	63	5.8	7.19	0.855354659	33	118	2	1	0	1	1	2	1
1	942	7982	40042.61961	21318.13532	44840.98652	25842.49388	1	5	1	1	3	0	0	88	87	72	1	3	1.85	27.54	13.1	2	2	213	65	1	1	1	2	2	2	2	2	2	2	132	75	5.2	4.93	1.247464503	79	148	2	1	0	0	1	2	2
1	943	7984	2108.911652	1354.57449	2192.449823	1300.888741	2	2	1	1	6	0	0	102	101	76	2	1	1.48	28.74	0.52	3	2	232	37	2	2	2	1	2	2	2	2	2	2	138	40	11.8	7.25	0.848275862	23	195	2	0	1	0	2	2	1
1	944	7985	13686.61095	7439.656915	15326.69798	8780.85485	2	6	1	1	1	0	1	146	145	81	1	2	5	29.07	0.47	3	2	210	42	1	2	1	2	2	2	2	2	2	2	155	80	5.2	6.66	0.923423423	54	168	2	1	1	0	1	2	2
1	945	7993	27034.11303	14392.58684	30273.65118	15114.75181	1	7	1	1	2	0	0	28	27	70	1	3	5	25.08	0.51	1	2	235	43	1	2	1	2	2	2	2	2	2	1	152	82	6	5.46	1.126373626	38	192	2	1	1	0	1	2	1
1	946	7994	11432.85958	6214.581035	12138.55699	7541.556313	2	13	1	1	2	0	0	141	140	81	1	2	2.93	24.41	0.23	3	2	223	95	1	1	1	2	2	2	2	2	2	1	142	75	5	5.78	1.064013841	48	128	2	1	0	0	1	2	2
1	951	8039	37303.47938	21448.96961	48401.24843	26127.2079	2	5	1	1	10	0	0	213	212	73	2	1	1.44	27.19	0.06	3	1	234	47	1	1	1	2	2	2	2	2	2	2	141	71	5.2	5.04	1.220238095	38	187	2	1	1	0	1	2	1
1	952	8040	12354.73702	7111.254316	13382.81318	9195.018592	1	7	1	0	0	0	0	245	244	73	2	1	0.74	30.98	0.19	1	2	230	59	2	2	1	2	1	2	2	2	2	2	131	73	5.5	7.1	0.866197183	6	171	1	1	1	1	1	2	1
1	954	8053	38146.9345	19346.02097	42971.43298	18999.77822	3	1	1	1	1	0	0	24	23	65	2	1	5	21.31	0.01	1	2	297	48	1	1	2	2	2	1	2	1	2	2	135	71	5.3	4.25	1.447058824	57	249	1	0	1	0	1	2	2
1	955	8055	10874.70619	5911.184545	12265.85022	8134.923876	3	1	1	1	10	0	0	54	53	81	1	3	4.29	28	0.54	3	2	181	45	2	2	2	1	2	2	2	2	2	2	130	63	8.4	8.03	0.765877958	33	136	2	0	0	0	2	1	1
1	956	8056	1890.925717	1158.39503	1965.829033	1112.484447	2	3	1	1	10	1	0	214	213	64	2	1	1.53	33	0.74	1	2	162	72	1	1	1	2	2	2	2	2	2	2	135	76	6.2	5.31	1.15819209	7	90	2	1	0	1	1	2	1
1	957	8062	10519.56133	4989.371031	10348.17882	5383.787526	1	7	1	0	0	0	0	246	245	66	1	3	3.18	28.73	0.09	1	2	184	41	2	2	1	2	2	2	2	2	2	2	137	92	6	5.35	1.14953271	49	143	2	1	0	0	1	2	2
1	958	8068	49389.50791	25047.63406	64082.86523	29035.0076	2	12	1	1	2	0	0	58	58	60	2	1	0.72	22.21	0.08	3	1	189	41	1	1	2	2	2	2	2	2	2	1	108	66	5.3	5.82	1.056701031	32	148	2	0	0	0	1	2	1
1	959	8078	12354.73702	7111.254316	13117.03256	8108.641714	2	5	1	0	0	0	0	242	241	74	2	1	3.08	27.55	0.58	1	2	279	51	2	2	2	2	2	2	2	2	1	2	165	74	5.4	6.5	0.946153846	32	228	1	1	1	0	1	2	1
1	960	8093	57758.42816	30305.54889	64679.70688	31179.77049	1	11	1	1	1	1	1	177	177	60	1	1	1.44	33.89	0.28	3	2	212	53	1	1	1	2	2	2	2	2	2	1	129	69	5.2	7.16	0.858938547	43	159	2	1	0	1	1	2	2
1	961	8095	1847.730467	1131.933302	2255.440204	1137.09163	2	6	1	1	2	0	0	143	142	68	2	3	5	30.1	0.63	1	1	235	51	2	2	2	2	2	2	2	2	2	1	150	83	5.9	5.69	1.080843585	49	184	2	1	1	1	1	2	2
1	962	8099	37910.40707	19891.39475	40250.44072	21041.7196	1	7	1	1	1	0	0	57	56	68	1	3	1.65	31.96	0.22	1	1	192	34	2	2	1	2	2	2	2	2	2	2	122	69	5.7	6.21	0.990338164	65	158	2	1	0	1	1	2	2
1	964	8108	10077.6425	5162.751019	10461.40528	5378.723269	2	12	1	0	0	0	0	243	243	63	1	1	0.62	19.9	0.21	1	2	182	56	2	1	2	2	2	2	2	2	2	2	135	78	4.8	6.08	1.011513158	34	126	2	0	0	0	1	2	1
1	965	8113	10553.67786	6074.583948	11204.84684	7854.579496	2	5	1	1	1	0	0	19	18	82	2	1	1.33	24.6	0.15	3	2	219	92	1	2	1	2	2	2	2	2	2	2	176	52	5.4	12.75	0.482352941	1	127	2	1	0	0	1	1	1
1	966	8118	41406.26087	21725.65118	43962.07736	22982.05158	2	6	1	0	0	0	0	246	246	62	1	3	5	24.73	0.1	1	2	203	42	2	1	1	2	2	2	2	2	2	1	155	85	4.6	5.07	1.213017751	56	161	2	1	1	0	1	2	2
1	967	8119	45303.58413	22975.4789	51114.19803	24000.4756	2	5	1	1	2	0	0	194	193	60	2	2	4.44	30.33	0.21	1	2	207	40	2	2	1	1	2	2	2	2	2	2	124	56	5.2	5.47	1.124314442	62	167	2	1	1	1	1	2	2
1	970	8155	2543.366401	1505.334602	2836.577311	1915.890129	1	4	1	1	10	0	1	72	71	77	2	1	0.72	28.05	1.32	1	1	224	38	1	1	2	2	2	2	2	2	2	2	184	76	5.3	14.96	0.411096257	26	186	2	1	1	0	1	1	1
1	971	8157	51881.42976	27221.91819	58006.38714	28547.40284	1	12	1	0	0	0	0	242	241	60	1	3	2.94	32.63	1.15	3	2	190	52	1	1	1	2	2	2	2	2	2	2	132	80	5.3	5.43	1.132596685	72	138	2	1	0	1	1	2	2
1	972	8168	10822.34199	5882.72084	12206.78735	7423.623834	2	7	1	1	10	0	0	46	45	81	1	3	2.99	18.58	0.06	2	1	214	77	1	1	1	2	2	2	2	1	2	1	164	64	5.2	9.47	0.649419219	32	137	1	1	0	0	1	1	1
1	973	8174	3874.521547	2359.753876	3891.943565	2441.506047	1	4	1	0	0	0	0	246	245	66	1	2	4.44	27.61	4.65	1	1	188	47	1	1	2	2	2	2	2	2	2	2	130	74	5.7	4.6	1.336956522	30	141	2	0	0	0	1	2	1
1	975	8185	31865.42163	18322.16381	33995.09964	19475.3235	1	7	1	0	0	0	0	245	244	70	2	3	2.99	28.7	0.15	1	2	214	49	2	1	1	2	2	2	2	2	2	2	128	71	5.5	5.12	1.201171875	67	165	2	1	1	0	1	2	2
1	976	8186	27034.11303	14392.58684	32371.38061	15114.75181	2	8	1	1	10	0	0	153	152	74	1	1	2.62	32.65	0.24	1	2	224	42	1	1	1	2	2	2	2	2	2	2	121	79	5.9	8.31	0.740072202	47	182	2	1	1	1	1	1	2
1	977	8188	24739.83482	11154.10345	26393.28484	14092.70475	1	5	1	1	2	0	0	66	65	85	2	3	5	30.77	0.33	1	2	237	75	1	1	1	2	2	2	2	2	2	2	148	40	6	6.63	0.92760181	38	162	2	1	1	1	1	2	1
1	978	8189	3744.174837	2216.05347	4175.820435	2820.446007	1	6	1	0	0	0	0	229	228	60	2	1	1.08	26.6	0.26	3	1	244	53	2	2	1	2	2	2	2	2	2	2	191	84	6	4.41	1.394557823	45	191	2	1	1	0	1	2	2
1	981	8199	3251.53837	1980.329746	3751.113557	2048.93701	1	13	1	1	2	0	0	99	98	69	1	3	5	27.96	0.13	1	2	193	55	2	1	2	2	2	2	2	2	2	2	122	77	5.5	6.91	0.890014472	65	138	2	0	0	0	1	2	2
1	982	8202	42362.76821	21484.05928	45194.02075	21478.70048	1	8	1	1	10	1	1	144	143	69	2	3	3.16	24.88	0.24	1	1	239	45	2	2	2	2	2	2	2	2	2	2	132	76	5.8	6.4	0.9609375	58	194	2	0	1	0	1	2	2
1	983	8219	46199.88286	24240.83988	52980.65335	25642.69433	2	11	1	1	1	0	0	149	148	68	1	2	3.02	26.38	0.24	1	2	224	51	1	1	1	2	2	2	2	2	2	1	124	60	5.3	7.34	0.837874659	48	173	2	1	1	0	1	2	2
1	986	8235	45749.48831	24004.52018	48573.39209	25392.70821	2	1	1	1	1	0	0	198	197	63	1	2	1.58	30.4	0.1	1	2	174	51	1	1	1	1	2	2	2	2	2	1	128	66	6.8	5.78	1.064013841	44	123	2	1	0	1	2	2	2
1	988	8248	10519.56133	5389.14493	10348.17882	5614.587867	1	7	1	1	7	1	0	175	174	67	1	2	2.14	31.48	0.22	3	2	202	78	1	1	1	2	2	2	2	2	2	2	124	69	5.9	6.12	1.004901961	45	124	2	1	0	1	1	2	2
1	990	8271	54549.99001	27664.74592	61546.54307	28898.94319	3	1	1	0	0	0	0	246	246	67	2	2	3.39	24.84	0.52	1	2	293	82	2	1	2	2	2	2	2	2	2	2	122	66	5.3	5.68	1.082746479	78	211	2	0	1	0	1	2	2
1	991	8285	14421.36516	8556.142182	14625.44112	8732.155568	1	6	1	0	0	0	0	229	229	61	2	1	0.61	30.08	1.94	1	2	258	82	2	2	1	2	2	2	2	2	1	2	171	64	5.4	6.56	0.9375	17	176	1	1	1	1	1	2	1
1	992	8289	26677.94019	14202.96536	31944.88959	17217.26782	2	7	1	1	2	0	0	112	112	76	1	1	0.89	27.93	0.52	2	1	177	32	1	1	1	2	2	2	2	2	2	2	159	66	6.2	8.53	0.72098476	15	145	2	1	0	0	1	1	1
1	993	8293	41406.26087	21725.65118	43962.07736	22982.05158	1	8	1	1	2	0	0	108	108	63	1	3	5	25.62	1.82	1	2	196	56	2	1	2	2	2	2	2	2	2	2	107	72	5.1	3.97	1.549118388	64	140	2	0	0	0	1	2	2
1	994	8314	37697.76463	20069.76706	49390.07502	20657.07022	1	10	1	1	10	0	0	201	200	70	1	3	5	27.5	3.19	3	1	193	46	2	1	2	2	2	2	1	1	1	1	117	67	5.2	5.35	1.14953271	68	147	1	0	0	0	1	2	2
1	995	8337	21554.78356	9718.103921	26756.12059	15281.61913	1	1	1	1	5	0	0	82	81	84	2	2	2.99	24.05	0.04	2	1	163	53	2	2	1	2	2	2	1	2	1	2	168	0	4.9	11.06	0.556057866	25	110	1	1	0	0	1	1	1
1	996	8353	4022.523056	2438.376434	4230.105163	2429.22215	1	6	1	1	2	0	0	100	99	70	1	1	1.37	30.41	0.18	1	2	245	34	1	1	1	2	2	2	2	2	2	2	131	81	5.5	7.02	0.876068376	35	211	2	1	1	1	1	2	1
1	997	8365	2462.47422	1581.671171	2637.625962	2013.046255	1	4	1	1	5	1	1	196	195	70	2	1	1.27	31.13	0.08	2	2	198	55	2	2	1	2	2	2	2	2	2	2	158	55	5.8	8.41	0.731272295	51	143	2	1	0	1	1	1	2
1	998	8376	37303.47938	21448.96961	43100.47819	22798.92408	2	5	1	1	2	0	0	4	3	71	2	2	5	24.74	1.64	1	2	222	69	1	1	1	2	2	2	2	2	2	2	132	65	5.4	6.06	1.014851485	64	153	2	1	0	0	1	2	2
1	999	8388	10519.56133	5389.14493	10920.15265	5227.78158	2	5	1	1	10	1	0	101	100	62	1	1	2.7	26.94	0.56	3	2	167	40	1	1	2	2	2	2	2	2	2	2	147	70	4.8	8.47	0.72609209	30	127	2	1	0	0	1	1	1
1	1001	8397	38146.9345	19346.02097	43039.64028	24071.96046	3	1	1	1	1	0	1	183	182	67	2	2	3.16	30.56	0.61	3	1	148	48	1	2	1	2	2	2	1	2	2	2	123	68	5.2	6	1.025	56	100	1	1	0	1	1	2	2
1	1002	8401	66141.05729	38030.16638	82101.40915	43320.76491	1	1	1	1	3	0	0	161	160	71	2	1	2.13	22.57	0.24	3	2	246	55	1	2	2	2	2	2	2	2	2	2	164	50	5.4	10.66	0.576923077	35	191	2	1	1	0	1	1	1
1	1003	8405	33898.01316	17191.20244	42077.86755	18418.65387	2	9	1	1	7	1	1	89	87	62	2	1	1.16	49.51	3.08	3	2	200	40	1	1	1	1	2	2	2	2	2	2	132	75	7.2	7.47	0.823293173	25	160	2	1	1	1	2	2	1
1	1005	8412	4292.309115	2629.500199	4597.614004	3028.418454	1	4	1	1	1	0	1	233	232	62	2	1	1.24	28.83	0.62	3	1	193	43	2	2	1	2	2	2	2	2	2	2	159	17	12.3	9.9	0.621212121	14	150	2	1	0	0	2	1	1
1	1006	8424	46927.59903	23799.08967	52946.50823	24860.82982	1	10	1	1	3	0	0	205	204	67	2	2	2.16	35.61	0.55	1	1	294	50	1	1	1	1	2	2	2	2	2	2	133	72	7.1	9.31	0.660580021	49	244	2	1	1	1	2	1	2
1	1007	8425	37122.24542	19763.36861	42570.68837	21257.2848	3	1	1	1	2	0	0	159	158	73	1	3	5	29.04	0.21	1	2	154	52	1	1	2	2	2	2	2	2	2	2	154	84	5.3	5.18	1.187258687	62	102	2	1	0	0	1	2	2
1	1009	8441	12602.77221	6456.368644	13082.69347	6726.456521	1	5	1	1	9	0	0	169	169	72	1	1	3.88	33.96	0.12	3	2	162	82	1	1	2	2	2	2	2	2	2	2	160	47	5.3	8.25	0.745454545	21	80	2	1	0	1	1	1	1
1	1010	8454	10077.6425	5162.751019	10461.40528	5378.723269	2	12	1	1	10	0	0	166	164	60	1	3	5	29.64	0.19	3	2	213	82	1	1	1	2	2	2	2	2	2	2	145	98	5.5	5.28	1.164772727	81	131	2	1	0	0	1	2	2
1	1013	8470	1926.882133	1237.655158	2003.209754	1188.603264	2	6	1	1	1	0	0	183	183	67	2	1	3.11	39.12	0.28	1	2	253	84	1	1	1	2	2	2	2	2	2	2	134	75	5.2	7.69	0.799739922	49	169	2	1	1	1	1	1	2
1	1014	8475	54098.53619	28385.22248	62038.59437	30026.74772	2	4	1	0	0	0	0	237	237	64	1	3	3.16	21.78	0.12	1	2	275	45	1	1	2	2	2	2	2	2	2	2	116	64	5.1	4.63	1.328293737	52	230	2	0	1	0	1	2	2
1	1015	8485	8986.031938	4262.026336	9988.640743	4598.945254	1	7	1	1	1	0	0	215	214	60	1	1	3.18	29.81	0.66	3	2	222	64	1	1	1	1	2	2	2	2	2	2	180	68	7.5	7.19	0.855354659	10	158	2	1	0	0	2	2	1
1	1016	8487	23151.92332	12147.69457	30332.70648	12249.23188	2	7	1	0	0	0	0	246	245	62	1	1	1.33	26.6	1.16	1	2	249	30	2	1	2	2	2	2	2	2	2	2	122	62	5.9	5.81	1.058519793	45	219	2	0	1	0	1	2	2
1	1018	8496	1990.180134	1177.921915	2249.167061	1174.839069	2	6	1	1	10	0	1	160	159	73	2	1	2.4	32.29	3.02	1	2	224	55	2	2	1	2	2	2	2	2	2	2	148	73	8	5.47	1.124314442	58	169	2	1	1	1	2	2	2
1	1019	8497	1822.068614	1104.503096	2204.648454	1139.00045	1	13	1	1	5	0	0	163	163	75	1	1	1.05	31.29	0.47	1	1	187	36	1	2	1	1	2	2	1	2	2	2	160	105	6.1	7.07	0.869872702	28	151	1	1	0	1	1	2	1
1	1020	8508	38833.1031	22328.48147	48203.8331	29538.96364	2	11	1	1	10	0	0	191	190	73	2	1	2.4	31.33	0.7	2	1	204	43	2	1	1	2	2	2	2	2	2	2	153	72	5.8	7.66	0.802872063	63	161	2	1	1	1	1	2	2
1	1021	8509	31445.59658	18080.77038	35324.14401	22283.75753	2	7	1	1	1	0	0	214	214	74	2	1	1.26	28.49	0.67	3	1	201	73	2	2	2	2	2	2	2	2	2	2	184	48	5.9	9.69	0.634674923	35	128	2	1	0	0	1	1	1
1	1022	8512	10553.67786	6074.583948	11204.84684	6926.573373	2	5	1	1	10	0	0	141	141	85	2	1	1.8	31.32	1.25	1	2	224	46	2	2	1	2	2	2	2	2	2	2	180	64	5.9	8.75	0.702857143	2	178	2	1	1	1	1	1	1
1	1023	8513	42362.76821	21484.05928	45194.02075	21478.70048	1	8	1	1	8	0	0	204	203	60	2	3	5	42.9	0.49	1	2	238	45	2	1	1	2	2	2	2	2	2	2	157	84	5.1	5.75	1.069565217	66	193	2	1	1	1	1	2	2
1	1024	8514	3142.389686	1859.876707	3320.913325	1786.164353	2	6	1	1	7	1	1	37	37	78	2	2	2.73	28.85	0.31	1	2	236	47	2	1	1	1	2	2	2	2	2	1	180	68	7.4	7.53	0.816733068	44	189	2	1	1	0	2	2	2
1	1025	8518	1665.854994	1012.308923	2015.634652	1043.926742	1	3	1	0	0	0	0	238	237	67	1	1	2.67	30.31	0.2	1	2	187	59	2	2	1	2	2	2	2	2	2	2	139	81	5.3	8.16	0.753676471	11	128	2	1	0	1	1	1	1
1	1026	8525	15550.79384	8452.974324	17540.12519	10667.12213	1	5	1	1	1	0	0	76	75	81	1	1	3.44	22.58	0.13	2	2	172	88	1	1	2	2	2	2	2	2	2	2	111	66	4.7	10.38	0.592485549	35	84	2	0	0	0	1	1	1
1	1027	8535	1647.446107	1003.367071	1688.818464	1134.32627	1	13	1	1	7	1	1	149	149	70	1	1	1.33	34	0.14	3	2	193	43	2	1	2	2	1	2	2	2	2	2	139	85	5.7	6.97	0.882352941	29	150	1	0	0	1	1	2	1
1	1028	8536	2709.613472	1603.730755	3021.990105	1556.677625	1	3	1	1	7	1	1	238	237	65	2	1	1.08	30.22	0.66	3	1	196	32	2	2	2	1	2	2	2	2	2	2	127	72	8.3	10.46	0.587954111	40	164	2	0	1	1	2	1	1
1	1029	8548	9620.275721	4928.443163	10868.67716	5134.613663	2	8	1	1	2	0	1	124	123	81	1	1	3.47	25.45	2.14	1	2	215	47	2	2	1	2	2	2	2	2	2	2	181	74	5.1	6.34	0.970031546	37	168	2	1	1	0	1	2	1
1	1030	8559	67096.61753	34027.70332	75582.42467	31948.62355	1	11	1	1	1	0	0	60	59	60	2	1	1.2	24.01	0.46	3	2	344	38	1	1	2	2	2	2	2	2	2	1	138	81	5.8	7.79	0.789473684	57	306	2	0	1	0	1	1	2
1	1033	8607	47312.21552	24824.47508	54256.2434	26260.08132	2	7	1	0	0	0	0	246	245	61	1	3	5	22.21	0.03	1	2	208	74	1	1	2	2	2	2	2	2	2	2	150	70	5.7	4.78	1.286610879	66	134	2	1	0	0	1	2	2
1	1034	8610	38029.26264	21866.28464	42906.87589	24285.47104	2	13	1	1	1	0	1	172	171	74	2	3	4.37	34.72	0.28	3	1	153	36	2	2	1	2	2	2	2	2	2	2	134	72	5.3	6	1.025	59	117	2	1	0	1	1	2	2
1	1036	8620	15082.53856	8681.347668	16013.14128	9898.948161	2	10	1	1	10	0	0	97	96	64	2	2	1.99	30.3	0.81	3	2	149	45	2	1	1	1	2	2	2	2	2	2	124	66	10.2	7.18	0.856545961	37	104	2	1	0	1	2	2	1
1	1038	8645	2659.831123	1612.338683	3218.316	1905.741319	1	3	1	0	0	0	0	238	238	61	1	1	1.06	34.85	0.28	2	2	161	33	1	1	2	2	2	2	2	2	2	2	154	68	5.9	7.59	0.81027668	30	128	2	1	0	1	1	2	1
1	1041	8697	32624.20358	17368.67352	36797.64655	19502.15667	1	9	1	1	10	0	0	199	198	70	1	2	1.96	33.16	0.12	3	1	165	32	2	1	2	1	1	2	1	1	2	2	139	66	6.7	5.84	1.053082192	25	133	1	0	0	1	2	2	1
1	1042	8698	58960.31674	29901.42036	71132.03225	37205.88382	1	11	1	1	10	1	1	224	223	67	2	1	2.45	44.25	0.73	3	2	190	47	1	2	2	1	2	2	2	2	2	1	168	65	7.9	8.07	0.762081784	29	143	2	1	0	1	2	1	1
1	1044	8715	13409.1658	7718.172229	14979.07328	9152.169338	1	9	1	1	1	0	0	163	163	68	2	2	2.16	33.84	2.18	1	2	158	61	2	2	1	2	2	2	1	2	2	2	120	64	5.2	5.68	1.082746479	56	97	1	1	0	1	1	2	2
1	1045	8717	1965.793496	1163.488268	1934.391374	1480.810768	2	13	1	1	5	0	0	236	235	63	2	1	1.81	24.89	0.08	1	2	224	59	2	2	1	2	2	2	2	2	2	2	198	101	5.4	8.07	0.762081784	40	165	2	1	1	0	1	1	1
1	1046	8719	13409.1658	7718.172229	17096.61589	8800.682765	1	9	1	1	1	0	0	206	206	74	2	1	1.75	31.51	0.48	3	2	246	54	1	2	1	2	2	2	2	2	2	2	168	86	5.7	6.78	0.907079646	37	192	2	1	1	1	1	2	1
1	1047	8729	3612.817963	2138.307673	4029.32014	2075.570166	1	3	1	0	0	0	0	238	237	62	2	1	2.31	29.07	0.38	3	2	243	36	1	1	2	2	2	2	2	2	2	2	131	84	5.6	6.71	0.916542474	31	207	2	0	1	0	1	2	1
1	1049	8737	46701.48421	23684.41671	61646.87728	23757.76503	2	1	1	1	2	0	1	169	168	65	2	3	5	31.16	0.23	1	2	209	45	1	1	1	2	1	1	2	1	2	2	143	60	5.7	5.63	1.092362345	72	164	1	1	1	1	1	2	2
1	1050	8759	32624.20358	17368.67352	36475.71379	18591.99238	2	1	1	1	1	0	0	213	212	76	1	2	5	23.81	0.31	1	2	211	49	2	1	2	2	2	2	2	2	2	2	145	90	5.1	6.96	0.88362069	53	162	2	1	1	0	1	2	2
1	1051	8765	13059.53347	7098.795228	14976.28506	8614.573317	2	6	1	1	3	0	0	231	230	80	1	3	5	22.75	0.12	1	2	202	44	1	1	2	2	2	2	2	2	2	2	151	82	5.3	4.87	1.262833676	36	158	2	1	0	0	1	2	1
1	1053	8769	3251.53837	1980.329746	3751.113557	2048.93701	1	13	1	1	1	0	0	235	235	64	1	3	5	36.15	0.9	1	2	181	29	1	2	2	2	2	2	2	2	2	2	140	77	8.2	4.66	1.319742489	69	152	2	1	0	1	2	2	2
1	1054	8776	44961.58386	23591.11079	50713.28307	25950.93307	2	13	1	1	2	0	0	192	192	61	1	1	1.45	33.94	1.31	3	2	180	49	1	1	2	2	2	2	2	2	2	2	134	80	6.3	5.75	1.069565217	54	131	2	0	0	1	1	2	2
1	1055	8777	10885.79448	5795.446006	12137.11947	6203.633679	2	9	1	0	0	0	0	239	239	72	1	1	1.19	26.12	1.67	1	2	166	45	2	2	2	2	2	2	2	2	2	2	118	55	5.6	4.69	1.31130064	25	121	2	0	0	0	1	2	1
1	1056	8780	54961.49619	27873.43915	68224.13295	32227.85512	1	1	1	1	2	0	0	171	169	61	2	2	0.02	38.07	1.33	3	1	215	32	1	1	2	2	2	2	2	2	2	2	122	71	5.4	6.34	0.970031546	59	183	2	0	1	1	1	2	2
1	1057	8784	1990.180134	1177.921915	2131.738375	1499.180957	2	6	1	0	0	0	0	245	244	68	2	1	1.16	38.06	1.17	3	1	240	35	2	2	1	2	2	2	2	2	2	2	144	91	5.8	7.75	0.793548387	6	205	2	1	1	1	1	1	1
1	1058	8786	66141.05729	38030.16638	87307.49591	45527.0397	2	6	1	1	3	0	0	142	141	76	2	1	1.13	30.24	2.39	1	1	264	58	1	1	2	2	2	2	2	2	2	2	164	94	5.7	7.91	0.777496839	6	206	2	1	1	1	1	1	1
1	1059	8798	40680.7671	23390.86197	45898.46092	25978.72067	2	1	1	1	10	0	0	91	90	76	2	3	3.07	20.53	0.09	3	2	231	68	2	1	1	2	2	2	2	2	2	1	191	77	5.2	5.84	1.053082192	25	163	2	1	1	0	1	2	1
1	1062	8820	2421.923663	1483.688286	2594.19111	1490.449594	2	5	1	0	0	0	0	242	241	61	2	1	1.15	27.5	0.8	3	1	224	38	2	2	1	2	2	2	2	2	2	2	162	80	6	7.62	0.807086614	33	186	2	1	1	0	1	2	1
1	1063	8825	11775.7631	6032.69395	13303.87726	6285.058335	2	2	1	1	1	1	0	227	227	60	1	1	4.07	26.44	0.04	1	2	194	71	2	1	2	2	2	2	2	2	2	2	133	75	5.5	4.56	1.348684211	29	123	2	0	0	0	1	2	1
1	1064	8829	37285.61631	19563.57027	41571.60789	20516.15605	3	1	1	0	0	0	0	241	241	60	1	2	5	27.79	0.13	3	2	199	39	2	2	1	2	2	2	2	2	2	2	153	90	5.7	5.6	1.098214286	51	160	2	1	1	0	1	2	2
1	1065	8852	2084.854362	1269.767919	2700.980981	1313.75822	2	6	1	0	0	0	0	244	243	67	1	1	1.64	38.5	0.3	3	2	190	36	1	1	2	2	2	2	2	2	2	2	157	91	6.4	6.56	0.9375	29	154	2	1	0	1	1	2	1
1	1066	8854	10950.91441	5610.12603	11803.73756	6145.4015	2	3	1	1	2	0	0	75	73	78	1	1	2.84	29.41	0.41	1	2	209	64	2	2	2	2	2	2	2	2	2	2	143	78	5.8	7.5	0.82	13	145	2	1	0	0	1	2	1
1	1067	8856	13686.61095	7439.656915	15695.39889	9028.217873	1	1	1	1	10	0	0	74	73	82	1	3	1.93	18.69	0.01	1	2	112	58	2	2	2	2	2	2	2	2	2	1	154	74	5.1	7.79	0.789473684	39	54	2	1	0	0	1	1	1
1	1068	8861	12354.73702	7111.254316	13382.81318	7665.937109	1	7	1	1	8	1	0	131	130	61	2	1	2.53	40.69	3.83	3	2	180	44	1	1	1	1	2	2	2	2	2	2	132	68	6.7	12.53	0.490822027	19	136	2	1	0	1	2	1	1
1	1072	8908	47312.21552	24824.47508	53364.61868	27307.67097	1	1	1	1	1	0	0	175	175	64	1	1	1.2	25.4	1.77	1	2	255	46	1	1	1	2	2	2	2	1	2	2	131	61	5.6	10.87	0.565777369	30	209	1	1	1	0	1	1	1
1	1073	8910	6916.692889	3280.55002	6804.007562	3539.881913	1	11	1	1	2	0	0	64	63	62	1	3	5	16.88	0.03	1	2	211	75	1	1	1	2	2	2	2	2	2	2	135	84	5.2	6.42	0.957943925	43	136	2	1	0	0	1	2	2
1	1074	8921	39768.0693	22866.07372	44868.70098	25395.87224	2	6	1	1	1	1	1	188	187	74	2	2	3.11	28.31	0.1	3	1	124	36	2	2	1	2	2	2	2	2	2	2	174	83	7.7	6.4	0.9609375	58	88	2	1	0	0	2	2	2
1	1075	8936	54549.99001	27664.74592	58195.75737	27657.84547	1	5	1	0	0	0	0	235	234	65	2	2	3.28	25.97	0.36	3	2	328	62	2	2	2	2	2	2	2	2	2	2	130	51	5.2	4.47	1.375838926	78	266	2	0	1	0	1	2	2
1	1076	8938	13686.61095	7439.656915	14531.42198	9028.217873	1	1	1	1	2	0	0	102	101	82	1	3	5	24.33	0.03	1	2	178	35	1	1	2	2	2	2	2	2	2	2	129	67	5	7.47	0.823293173	63	143	2	0	0	0	1	2	2
1	1077	8942	62508.03061	32797.64076	69693.34547	33419.84887	1	7	1	1	2	0	0	117	116	61	1	3	2.25	26.36	0.22	2	2	181	34	2	1	2	2	2	2	2	2	2	2	139	74	5.3	7	0.878571429	45	147	2	0	0	0	1	2	2
1	1079	8944	39866.8355	21224.5503	44644.13794	25729.04726	1	2	1	1	2	0	0	58	58	77	1	1	2.89	30.41	1.95	3	2	203	56	1	1	1	2	2	2	2	2	2	1	137	73	5.6	5.5	1.118181818	46	147	2	1	0	1	1	2	2
1	1080	8968	63952.00041	32432.92698	72040.10323	32533.36857	1	2	1	0	0	0	0	232	231	65	2	2	3.12	33.18	0.35	1	2	270	55	1	2	1	2	2	2	2	2	2	2	147	76	5.1	7	0.878571429	87	215	2	1	1	1	1	2	2
1	1082	8992	10077.6425	4779.77132	10169.90272	5652.674545	1	11	1	1	7	1	0	76	76	60	1	2	1.1	38.11	0.09	1	2	166	34	1	1	1	1	2	2	2	2	2	1	118	78	7	6.87	0.895196507	37	132	2	1	0	1	2	2	1
1	1084	9000	45749.48831	24004.52018	52464.15425	25294.6368	2	1	1	0	0	0	0	236	235	64	1	3	5	26.99	0.91	1	2	181	47	1	1	2	2	2	2	2	2	2	1	146	83	5.4	4.16	1.478365385	55	134	2	1	0	0	1	2	2
1	1085	9040	4292.309115	2629.500199	4597.614004	3346.653607	1	12	1	0	0	0	0	240	239	68	2	1	0.06	31.04	1.24	3	1	246	41	2	2	1	2	2	2	2	2	2	2	143	42	8.7	7.38	0.833333333	17	205	2	1	1	1	2	2	1
1	1087	9050	54549.99001	27664.74592	61546.54307	28898.94319	1	5	1	0	0	0	0	235	235	64	2	3	4.07	20.75	0.1	3	1	177	92	1	1	2	2	2	2	2	2	2	1	114	64	4.7	5.53	1.112115732	72	85	2	0	0	0	1	2	2
1	1088	9056	35744.05537	18754.72121	46830.40476	22622.53116	1	11	1	1	1	0	0	121	120	69	1	1	1.19	20.41	0.14	3	1	255	76	1	1	1	2	2	2	2	2	1	2	105	64	5.3	6.25	0.984	18	179	1	1	1	0	1	2	1
1	1089	9064	48296.73004	24493.4374	54253.72175	25248.53192	1	1	1	0	0	0	0	232	231	67	2	1	0.84	33.44	1.11	1	2	254	34	2	2	2	2	2	2	2	2	2	2	145	69	5.6	10.22	0.601761252	35	220	2	1	1	1	1	1	1
1	1090	9077	1686.872881	1083.494878	1806.857375	1247.870559	2	13	1	0	0	0	0	243	243	64	2	1	1.82	27.46	0.57	1	2	366	76	2	2	2	2	2	2	2	2	2	2	159	92	5.2	4.84	1.270661157	6	290	2	1	1	0	1	2	1
1	1091	9090	25165.90844	11346.20131	28393.67463	14978.68836	1	12	1	1	10	0	1	45	43	81	2	3	2.89	21.57	0.3	1	1	219	55	1	1	1	2	2	2	2	2	2	1	180	84	5.6	9	0.683333333	41	164	2	1	1	0	1	1	1
1	1092	9099	52870.34195	30399.69398	56403.85253	32312.98883	1	2	1	1	2	0	0	118	118	79	2	3	5	24.98	0.06	1	2	194	37	1	1	2	2	2	2	2	2	2	1	142	38	5.3	5.78	1.064013841	48	157	2	1	0	0	1	2	2
1	1093	9106	38807.39365	20660.51816	41202.79412	22222.25002	1	12	1	1	10	0	0	230	228	72	1	3	5	23.13	0.08	1	2	221	71	2	1	2	2	2	2	2	2	2	2	154	74	5.3	6.5	0.946153846	47	150	2	1	0	0	1	2	2
1	1094	9113	15082.53856	8681.347668	16848.35982	8470.192052	2	10	1	1	1	0	0	33	32	84	2	1	1.46	28.37	0.04	1	2	210	69	2	2	1	1	2	2	2	2	2	2	182	77	6.1	10.12	0.60770751	15	141	2	1	0	0	1	1	1
1	1095	9125	33738.59267	17961.95882	35821.11956	19394.61178	2	12	1	1	10	0	0	142	141	70	1	2	5	24.17	2.7	3	2	215	37	1	1	2	1	2	2	2	2	2	2	117	70	8	5.66	1.086572438	43	178	2	0	1	0	2	2	2
1	1096	9128	32192.79644	17138.99834	36917.74271	18506.01165	2	6	1	1	1	0	0	232	232	78	1	3	1.68	23.41	0.1	1	2	170	52	1	2	2	2	2	2	2	2	2	2	154	78	4.8	4.56	1.348684211	33	118	2	1	0	0	1	2	1
1	1097	9129	6058.214749	3891.250328	6298.192647	3992.544887	1	1	1	0	0	0	0	233	231	64	2	3	2.12	26.68	0.47	1	2	190	56	2	1	2	2	2	2	2	2	2	2	120	72	5.2	5.84	1.053082192	69	134	2	0	0	0	1	2	2
1	1098	9149	34413.99824	18321.53537	38816.40023	22434.64038	2	1	1	1	2	0	0	37	37	77	1	3	4.52	30.7	1.49	1	2	164	49	1	2	1	2	2	1	1	1	2	2	148	50	5.3	5.93	1.037099494	41	115	1	1	0	1	1	2	1
1	1100	9152	2881.844764	1755.170095	2954.216607	2131.74367	2	13	1	0	0	0	0	244	244	64	1	1	1.07	26.56	0.17	3	2	226	71	2	1	2	2	2	2	2	2	2	2	140	98	5	5.16	1.191860465	45	155	2	1	0	0	1	2	2
1	1101	9154	38189.41969	19367.56711	47404.82387	22393.18742	2	7	1	0	0	0	0	246	245	60	2	2	0.83	35.3	0.4	1	1	228	65	1	2	1	2	2	2	2	2	2	2	122	58	5.2	5.75	1.069565217	42	163	2	1	1	1	1	2	2
1	1102	9173	38807.39365	20660.51816	41202.79412	22222.25002	1	12	1	1	10	0	0	87	87	74	1	3	5	33.73	2.81	1	2	221	91	1	1	1	2	2	2	2	2	2	1	145	80	5.5	5.47	1.124314442	53	130	2	1	0	1	1	2	2
1	1103	9177	32782.16036	17452.76752	42949.85062	20589.29215	1	6	1	1	1	0	0	8	7	72	1	1	2.58	22.55	0.11	2	1	217	37	1	2	1	2	1	1	2	1	2	2	114	74	6.3	8.09	0.760197775	26	180	1	1	1	0	1	1	1
1	1104	9194	10553.67786	6074.583948	11789.27282	5926.832405	1	7	1	1	10	0	0	71	71	81	2	1	1.41	36.24	0.07	1	2	283	72	1	2	2	2	2	2	2	2	2	2	210	22	6.4	9.72	0.632716049	6	211	2	1	1	1	1	1	1
1	1105	9199	1460.134681	889.286182	1634.297196	895.443085	2	13	1	1	1	1	0	67	66	64	1	1	1.56	25.66	0.03	3	2	480	36	1	1	1	1	1	2	2	2	2	2	132	66	12.3	5.21	1.180422265	43	444	1	1	1	0	2	2	2
1	1106	9201	38189.41969	19367.56711	44124.09453	19362.73624	2	7	1	1	2	0	0	148	147	60	2	3	4.49	20.31	0.06	3	2	196	56	1	1	2	2	2	2	2	2	2	2	112	69	5.4	3.44	1.787790698	53	140	2	0	0	0	1	2	2
1	1108	9207	1983.917404	1202.612732	2400.480642	1436.804538	1	6	1	1	9	0	0	1	1	66	1	1	1.5	33.3	0.31	3	2	209	34	1	1	1	2	2	2	2	2	2	2	165	81	5.5	6.34	0.970031546	33	175	2	1	1	1	1	2	1
1	1109	9210	54549.99001	27664.74592	61449.00685	31568.18938	1	5	1	0	0	0	0	235	235	68	2	3	5	35.4	0.3	1	2	214	60	2	1	2	2	2	2	2	2	2	2	140	79	5.9	4.28	1.436915888	67	154	2	1	0	1	1	2	2
1	1110	9234	2709.613472	1603.730755	2863.550477	2041.122231	1	3	1	1	3	0	0	75	75	74	2	1	0.77	26.31	0.26	1	1	180	49	1	2	1	1	2	2	2	2	2	2	135	53	7.2	6	1.025	17	131	2	1	0	0	2	2	1
1	1111	9240	32782.16036	17452.76752	36710.4956	21156.77712	1	10	1	1	2	0	0	112	112	74	1	2	2.22	25.33	0.15	1	2	168	34	1	1	1	2	2	2	2	2	2	1	130	56	5.5	7.47	0.823293173	48	134	2	1	0	0	1	2	2
1	1112	9243	16708.52076	9082.28213	20007.23621	12167.54922	1	11	1	1	1	0	1	20	19	85	1	1	0.69	35.03	0.43	3	2	210	51	1	2	1	2	2	2	1	2	2	2	170	60	5.5	12.43	0.494770716	5	159	1	1	0	1	1	1	1
1	1113	9246	37122.24542	19763.36861	41570.65953	20755.01887	3	1	1	1	10	0	0	122	121	78	1	3	1.81	32.37	0.77	1	2	172	62	2	1	1	2	2	2	2	2	2	1	128	65	5	8.03	0.765877958	53	110	2	1	0	1	1	1	2
1	1114	9254	37285.61631	19563.57027	41687.43815	23233.88953	3	1	1	1	1	0	0	144	143	65	1	3	4.86	30.61	0.23	3	2	179	41	2	1	1	1	2	2	2	2	1	2	152	90	9.7	5.72	1.075174825	39	138	1	1	0	1	2	2	1
1	1116	9267	3291.875308	2004.896714	3306.677423	2018.777459	2	6	1	0	0	0	0	244	243	62	1	3	4	38.58	0.06	1	2	228	60	1	1	2	2	2	2	2	2	2	2	144	86	5.5	5.81	1.058519793	45	168	2	1	1	1	1	2	2
1	1117	9268	47312.21552	24824.47508	61986.53678	28691.00654	1	1	1	1	2	0	0	207	206	60	1	2	2.71	26.03	0.13	2	2	192	36	1	1	1	2	2	1	1	1	2	2	161	87	5.4	7.1	0.866197183	42	156	1	1	0	0	1	2	2
1	1118	9286	35736.38837	20547.91458	44359.857	25259.50618	2	12	1	1	2	0	0	90	90	76	2	2	5	23.49	0.51	3	2	209	58	2	2	1	2	2	1	1	1	2	2	156	85	5.3	6.53	0.941807044	50	151	1	1	0	0	1	2	2
1	1120	9303	11482.48559	6812.51589	11644.97362	6952.660124	2	12	1	1	10	0	1	220	220	74	2	2	2.51	31.47	1.25	3	2	244	43	1	1	1	2	2	2	2	2	2	2	158	59	6.1	5.81	1.058519793	39	201	2	1	1	1	1	2	1
1	1121	9316	26677.94019	14202.96536	31944.88959	14915.61585	2	7	1	1	10	0	0	98	97	72	1	1	1.64	38.32	0.35	3	2	172	39	2	1	2	2	2	2	2	2	2	2	138	78	7.6	6.72	0.915178571	9	133	2	0	0	1	2	2	1
1	1122	9341	38454.52599	22110.80502	43317.92602	23581.08061	2	1	1	0	0	0	0	237	236	71	2	2	2.67	30.11	0.2	3	2	297	59	2	2	2	2	2	2	2	2	2	2	107	66	5.8	5.75	1.069565217	49	238	2	0	1	1	1	2	2
1	1123	9344	10553.67786	6074.583948	11789.27282	6548.40573	1	7	1	1	1	0	0	128	127	78	2	1	0.99	36.28	1.23	2	1	185	84	2	1	1	1	2	2	2	1	2	2	152	58	10.9	11.01	0.558583106	10	101	1	1	0	1	2	1	1
1	1125	9369	2543.366401	1505.334602	2724.27187	1445.673789	1	4	1	1	7	1	1	139	138	74	2	1	1.07	27.04	0.15	1	1	236	64	2	2	1	1	2	2	2	1	2	2	154	63	7.8	8.06	0.763027295	44	172	1	1	1	0	2	1	2
1	1126	9370	43882.1845	25231.6314	49432.02842	30611.49765	1	12	1	1	7	1	0	220	219	71	2	1	2.54	26.42	0.08	1	2	229	36	1	2	2	1	2	2	2	2	2	2	151	0	9.5	5.75	1.069565217	34	193	2	1	1	0	2	2	1
1	1127	9378	45757.45035	26309.88257	51401.24347	28059.37916	2	10	1	1	5	0	0	159	158	73	2	2	1.76	31.24	0.14	1	2	273	47	2	2	2	2	2	2	2	2	2	2	139	66	5	7.06	0.871104816	54	226	2	0	1	1	1	2	2
1	1128	9380	2270.809308	1383.022652	2619.702618	1430.936592	1	3	1	1	2	0	0	122	122	60	1	1	1.3	28.77	0.25	1	2	201	39	1	1	1	1	2	2	2	2	2	2	120	71	7.9	6.87	0.895196507	45	162	2	1	1	0	2	2	2
1	1129	9399	45749.48831	24004.52018	48573.39209	25392.70821	2	1	1	1	2	0	0	121	120	60	1	3	2.67	29.48	0.19	1	2	213	45	1	1	1	2	2	2	2	2	2	2	152	73	5.2	5.59	1.100178891	58	168	2	1	1	0	1	2	2
1	1131	9423	4022.523056	2438.376434	4867.132428	2514.535147	1	6	1	1	1	0	1	38	36	60	1	1	1.44	31.59	0.25	1	2	185	39	1	1	1	2	2	2	2	2	1	2	166	86	5.3	6.07	1.013179572	49	146	1	1	0	1	1	2	2
1	1132	9424	3791.829446	2244.25866	4228.968886	2178.412573	1	12	1	1	1	0	1	202	201	66	2	1	1.33	30.19	0.85	1	2	211	48	1	1	1	2	2	2	2	2	2	2	171	92	6.1	5.38	1.143122677	79	163	2	1	1	1	1	2	2
1	1133	9426	2371.31073	1403.500531	2644.686275	1638.148682	1	6	1	1	1	1	0	203	203	73	2	1	1.46	22.58	0.23	2	1	253	138	2	1	1	2	2	2	2	2	2	2	138	31	5.8	8	0.76875	36	115	2	1	0	0	1	1	1
1	1134	9429	3874.521547	2359.753876	3971.822507	2667.748314	1	12	1	0	0	0	0	242	241	75	1	1	0.62	27.22	0.57	1	2	163	35	1	1	1	2	2	2	2	2	2	2	122	56	5.3	6.06	1.014851485	22	128	2	1	0	0	1	2	1
1	1135	9445	2709.613472	1603.730755	3021.990105	1556.677625	1	3	1	1	10	1	1	205	204	69	2	1	0.98	35.36	0.27	3	1	215	46	2	2	1	1	2	2	2	2	2	2	127	71	6.6	8.82	0.697278912	9	169	2	1	1	1	2	1	1
1	1136	9446	10966.82932	5961.260089	12369.75818	8203.837431	1	7	1	1	2	0	0	50	49	85	1	1	5	25.64	0.78	3	1	154	48	2	1	1	2	2	2	2	2	2	1	176	60	5.5	11.34	0.542328042	3	106	2	1	0	0	1	1	1
1	1137	9452	32945.38234	17539.66463	34978.94803	18938.63525	2	3	1	1	2	0	0	79	79	79	1	2	0.89	23.49	0.14	1	2	203	41	1	1	2	2	2	2	2	2	2	1	179	104	5.4	7.53	0.816733068	51	162	2	1	1	0	1	2	2
1	1138	9459	2059.307634	1254.208839	2111.02308	1249.50022	2	13	1	0	0	0	0	244	244	61	1	1	2.71	30.08	0.2	3	2	197	32	1	1	1	2	2	2	2	2	2	2	144	91	5.4	6.41	0.959438378	44	165	2	1	1	1	1	2	2
1	1139	9463	2127.864899	1289.870947	2574.6528	1541.055054	1	4	1	1	1	1	0	113	111	73	1	1	2.93	22.62	0.2	1	2	278	47	1	1	2	2	2	2	2	2	2	2	196	0	6.9	7.41	0.829959514	14	231	2	1	1	0	2	2	1
1	1140	9477	42362.76821	21484.05928	45194.02075	21478.70048	1	8	1	0	0	0	0	242	241	66	2	3	2.71	33.23	0.28	3	1	209	67	2	2	1	2	2	2	2	2	2	2	168	67	5.6	7.69	0.799739922	44	142	2	1	0	1	1	1	2
1	1141	9494	45749.48831	24004.52018	51231.71783	24696.97654	2	1	1	1	6	0	0	215	214	61	1	2	1.78	34.44	0.03	1	2	137	37	2	1	1	2	2	2	2	2	2	2	129	72	5.5	6.18	0.995145631	59	100	2	1	0	1	1	2	2
1	1142	9502	46927.59903	23799.08967	52715.72005	27517.00677	1	10	1	1	2	0	0	43	42	66	2	2	2.49	31.77	0.35	3	1	255	44	1	1	2	1	2	2	2	2	2	2	115	57	9.3	5.59	1.100178891	67	211	2	0	1	1	2	2	2
1	1144	9519	53318.30785	27975.8407	59707.52032	28782.8574	3	1	1	0	0	0	0	241	241	66	1	2	3.39	35.32	0.25	1	2	193	45	1	1	1	2	2	2	2	2	2	2	165	74	5.2	5.13	1.198830409	62	148	2	1	0	1	1	2	2
1	1145	9530	2131.484861	1298.167942	2141.069211	1460.418862	1	4	1	1	1	0	0	217	217	80	1	3	2.93	29.01	0.41	3	2	148	19	1	1	1	2	2	2	2	2	2	1	144	56	5	7.78	0.790488432	47	129	2	1	0	0	1	1	2
1	1146	9535	57942.72979	29385.35639	65374.43387	30696.31463	2	11	1	0	0	0	0	229	229	60	2	2	4.07	31.5	0.18	3	2	370	72	2	1	2	2	2	2	2	2	2	2	153	67	5.3	7	0.878571429	73	298	2	1	1	1	1	2	2
1	1147	9544	40042.61961	21318.13532	45165.06156	23936.75111	1	5	1	1	1	0	1	220	220	77	1	3	5	21.82	0.21	3	1	195	30	2	2	1	2	2	1	1	2	2	2	136	60	5.4	6.28	0.979299363	22	165	1	1	1	0	1	2	1
1	1148	9550	6588.586402	4231.913206	6849.573373	4064.190108	1	12	1	1	2	0	0	55	54	64	2	1	0.57	26.8	0.34	1	2	256	40	2	2	2	2	2	1	1	2	1	1	126	70	5.9	6.06	1.014851485	1	216	1	0	1	0	1	2	1
1	1149	9566	46927.59903	23799.08967	61945.35328	27157.09633	1	6	1	1	3	0	0	60	59	65	2	1	2.58	15.18	0.37	2	1	227	80	1	2	2	2	2	2	2	2	2	2	123	74	5.2	5.66	1.086572438	38	147	2	0	0	0	1	2	1
1	1150	9568	37285.61631	19563.57027	39587.08452	20694.93693	1	6	1	0	0	0	0	229	229	64	1	3	5	24.41	0.11	3	2	189	43	2	1	2	2	2	2	2	2	2	1	121	76	5.2	4.71	1.305732484	74	146	2	0	0	0	1	2	2
1	1151	9581	3364.029145	2297.891864	4070.374516	2716.046893	1	4	1	0	0	0	0	247	246	60	1	1	0	25.81	0.28	2	1	188	25	1	2	2	1	2	2	2	2	2	2	147	87	6.4	22.96	0.267857143	26	163	2	1	1	0	1	1	1
1	1152	9597	15818.61224	8598.552878	16795.02183	10394.26811	1	12	1	0	0	0	0	238	237	83	1	3	5	24.43	1.5	3	2	184	35	2	2	2	2	2	2	2	2	2	1	104	49	5.9	4.37	1.407322654	57	149	2	0	0	0	1	2	2
1	1153	9602	1890.925717	1158.39503	2025.424153	1352.064535	1	3	1	0	0	0	0	238	237	62	2	1	2.67	34.06	0.72	3	1	237	37	2	2	2	2	2	2	2	2	2	2	113	69	6	7.25	0.848275862	21	200	2	0	1	1	1	2	1
1	1155	9648	10553.67786	6074.583948	11204.84684	7203.210721	2	5	1	1	1	0	1	181	180	74	2	1	0.89	31.3	0.19	3	2	268	68	2	1	1	2	2	2	2	2	2	2	180	80	5.5	7.75	0.793548387	8	200	2	1	1	1	1	1	1
1	1156	9650	9787.13869	5013.926645	10159.83891	5223.673157	1	8	1	0	0	0	0	240	239	60	1	1	3.62	28.63	0.32	3	2	220	39	1	2	1	1	2	2	2	2	2	2	152	94	9.4	5.1	1.205882353	41	181	2	1	1	0	2	2	1
1	1157	9656	10966.82932	5961.260089	12369.75818	7522.735428	1	2	1	1	4	0	0	119	119	85	1	2	4.19	24.03	0.24	3	2	212	59	1	2	2	2	2	2	2	2	2	1	134	84	5.4	6.63	0.92760181	53	153	2	0	0	0	1	2	2
1	1158	9657	11543.96348	6644.581749	12504.57265	7162.863757	1	8	1	1	6	0	0	224	223	76	2	1	5	38.45	0.29	2	2	159	37	1	2	2	2	2	2	2	1	2	2	127	63	5.5	9.47	0.649419219	15	122	1	0	0	1	1	1	1
1	1159	9660	53146.11247	26952.77667	64117.54881	30879.75324	2	1	1	0	0	0	0	237	236	60	2	1	1.6	27.83	0.36	1	2	235	58	2	1	2	2	2	2	2	2	2	2	130	75	5.9	5.59	1.100178891	26	177	2	0	1	0	1	2	1
1	1160	9668	37285.61631	19563.57027	42055.36932	21747.26999	3	1	1	1	1	0	0	142	141	69	1	2	3.16	26.26	0.17	3	2	195	44	1	1	2	2	2	2	2	2	2	2	118	50	6.2	5.34	1.151685393	48	151	2	0	0	0	1	2	2
1	1161	9696	17300.62385	7800.090407	20872.1493	9855.061106	1	6	1	1	10	0	0	165	164	81	2	1	3.98	34.73	0.1	1	2	141	40	2	1	1	2	2	2	2	2	2	2	160	70	5.5	8.78	0.700455581	55	101	2	1	0	1	1	1	2
1	1162	9715	2178.189316	1289.198342	2301.935357	1404.975228	2	6	1	0	0	0	0	233	232	60	2	1	1.27	24.51	0.88	1	1	217	56	1	1	1	2	2	2	2	2	2	2	154	78	5.4	5	1.23	36	161	2	1	1	0	1	2	1
1	1165	9730	18021.13382	8124.936665	20243.88772	10084.27979	1	8	1	1	10	0	0	128	127	80	2	3	5	21.89	0.09	1	2	247	74	2	2	1	2	2	2	2	2	2	2	140	69	5.3	5.87	1.04770017	46	173	2	1	1	0	1	2	2
1	1166	9731	13364.83222	7264.747048	15326.39261	8779.334156	2	3	1	1	2	0	0	83	83	83	1	2	1.42	21.17	0.06	1	2	176	43	2	1	2	2	2	2	2	2	2	2	152	65	5.3	5.79	1.062176166	35	133	2	1	0	0	1	2	1
1	1167	9735	37285.61631	19563.57027	41753.60741	20127.91892	1	5	1	1	2	0	0	187	187	65	1	3	5	24.16	0.1	3	2	207	51	1	1	1	2	2	2	2	2	2	1	137	79	5.5	6.84	0.899122807	42	156	2	1	0	0	1	2	2
1	1169	9749	1481.983019	1012.308923	1793.155069	1196.522147	2	3	1	0	0	0	0	249	248	71	1	1	0.6	23.78	1.15	3	1	150	42	2	2	1	1	2	2	2	2	2	2	176	100	6.9	6.53	0.941807044	16	108	2	1	0	0	2	2	1
1	1170	9756	21546.98523	11471.3161	28229.982	13532.88401	1	11	1	1	10	0	0	147	146	72	1	1	0.99	32.52	0.43	2	1	180	30	1	1	1	1	1	2	2	2	1	1	125	78	6.3	6.62	0.929003021	14	150	1	1	0	1	1	2	1
1	1171	9762	2108.911652	1354.57449	2258.915069	1581.042805	2	2	1	0	0	0	0	246	246	66	2	1	0.64	32.41	0.28	1	1	227	63	1	1	2	2	2	2	2	2	2	2	128	71	6.1	7.78	0.790488432	9	164	2	0	1	1	1	1	1
1	1172	9771	45970.99384	24120.74299	51255.37189	25417.10597	1	10	1	0	0	0	0	248	248	65	1	2	5	28.74	0.32	1	2	231	33	1	1	2	2	2	2	2	2	2	2	147	84	5.4	5.69	1.080843585	42	198	2	1	1	0	1	2	2
1	1173	9774	17300.62385	7800.090407	19519.59278	10297.28984	3	1	1	1	1	0	0	119	119	80	2	3	5	32.2	0.3	1	1	243	62	2	2	1	2	2	2	2	2	2	1	125	67	5.4	8.31	0.740072202	51	181	2	1	1	1	1	1	2
1	1174	9790	37122.24542	19763.36861	39413.6295	21257.2848	1	12	1	1	6	0	0	235	235	76	1	3	5	31.2	0.22	3	2	252	61	1	1	2	2	2	2	2	2	2	2	149	72	5.5	5.03	1.222664016	42	191	2	1	1	1	1	2	2
1	1176	9811	11835.72385	6812.51589	12565.99592	7768.003796	2	12	1	0	0	0	0	243	243	63	2	3	2.4	29.24	0.87	3	2	238	62	2	1	2	2	2	2	2	2	2	2	110	66	5.2	6	1.025	53	176	2	0	1	0	1	2	2
1	1177	9813	45144.51856	23687.09569	51770.39292	25056.92696	2	6	1	0	0	0	0	234	234	63	1	2	4	29.94	1.88	1	1	222	70	1	1	1	2	2	2	2	2	2	2	111	70	5.3	6.53	0.941807044	43	152	2	1	0	0	1	2	2
1	1178	9821	52997.61126	30472.87202	61233.4942	32390.77254	1	7	1	1	6	0	0	168	167	79	2	3	1.08	26.1	0.13	1	2	230	51	1	1	2	2	2	2	2	2	2	2	128	38	5.3	5.66	1.086572438	51	179	2	0	1	0	1	2	2
1	1179	9822	20808.59034	11078.2049	23302.1148	13429.33789	2	9	1	0	0	0	0	239	238	71	1	3	5	25.44	0.08	3	2	136	29	2	1	1	2	2	1	1	2	2	1	98	51	5.3	5.75	1.069565217	78	107	1	1	0	0	1	2	2
1	1180	9826	37946.02141	21818.42212	50089.49425	28864.19207	2	6	1	1	10	0	0	63	62	75	2	1	5	21.09	0.07	2	2	180	71	2	1	2	2	1	2	2	2	2	2	147	74	5.2	5.97	1.030150754	40	109	1	1	0	0	1	2	1
1	1181	9828	12354.73702	7111.254316	13117.03256	8108.641714	1	7	1	0	0	0	0	245	244	68	2	1	0.78	30.51	1	1	2	241	55	1	1	1	2	2	2	2	2	2	2	132	68	5.3	6.56	0.9375	34	186	2	1	1	1	1	2	1
1	1182	9829	10519.56133	4989.371031	10615.86729	5900.552292	2	5	1	1	3	0	0	163	163	75	1	1	3.18	30.86	1.06	1	2	227	46	1	1	2	1	2	2	2	2	2	1	128	53	10	7.88	0.780456853	30	181	2	0	1	1	2	1	1
1	1183	9833	8986.031938	4603.521662	9328.225525	4796.09979	1	7	1	0	0	0	0	246	245	60	1	3	4.67	26.74	0.81	3	2	194	27	1	1	2	2	2	2	2	2	2	2	103	66	5.4	6.49	0.94761171	50	167	2	0	1	0	1	2	2
1	1184	9840	2750.978824	1628.213541	2707.033938	2072.282299	1	13	1	1	1	0	0	30	29	74	2	3	1.07	26.05	0.48	1	2	283	37	2	2	1	2	2	2	2	1	1	2	166	71	5.8	5.47	1.124314442	19	246	1	1	1	0	1	2	1
1	1185	9842	2709.613472	1603.730755	2863.550477	2041.122231	1	3	1	1	2	0	0	25	24	79	2	1	0.75	31.49	0.78	3	1	206	32	1	2	1	2	1	1	2	2	2	2	150	60	5.3	10.49	0.586272641	25	174	1	1	1	1	1	1	1
1	1186	9861	4623.222102	2736.332524	4952.064288	3482.622711	1	12	1	0	0	0	0	240	239	60	2	1	0.62	20.83	0.39	3	1	127	68	1	1	1	2	2	2	2	2	2	2	135	72	5.3	8.53	0.72098476	38	59	2	1	0	0	1	1	1
1	1188	9872	62508.03061	32797.64076	69693.34547	34560.34133	1	7	1	0	0	0	0	245	244	60	1	3	5	26.29	0.03	1	2	180	44	1	1	1	2	2	2	2	2	2	2	115	85	5	4.85	1.268041237	57	136	2	1	0	0	1	2	2
1	1189	9878	1822.345607	1104.671004	1916.387664	1100.523788	2	2	1	1	8	0	0	71	70	72	1	1	1.48	27.28	0.73	3	2	258	40	2	1	1	2	2	2	2	2	2	2	172	101	5.5	6.24	0.985576923	23	218	2	1	1	0	1	2	1
1	1190	9879	8986.031938	4262.026336	9068.298529	4534.596001	1	7	1	1	1	1	0	156	156	81	1	1	1.41	29	0.65	1	1	173	44	1	1	2	1	2	2	2	2	2	2	127	13	7.1	8.9	0.691011236	24	129	2	0	0	0	2	1	1
1	1191	9883	57758.42816	30305.54889	64397.77494	31781.18113	1	11	1	1	2	0	0	184	184	62	1	1	1.77	28.25	0.09	1	1	288	53	1	2	2	1	2	2	2	2	2	2	115	69	9.3	6.63	0.92760181	37	235	2	0	1	0	2	2	1
1	1192	9892	1847.730467	1131.933302	1979.156496	1440.649698	2	6	1	1	7	1	1	60	59	81	2	1	1.8	26.61	0.1	2	1	239	64	2	2	1	2	2	2	1	2	1	1	164	92	5.8	18.44	0.3335141	20	175	1	1	1	0	1	1	1
1	1193	9894	26313.93192	11863.79461	34142.31533	17177.57893	1	11	1	1	1	0	0	207	206	83	2	1	1.5	26.15	0.49	3	1	267	51	2	2	1	2	2	2	2	2	2	2	116	69	5.5	9.56	0.643305439	40	216	2	1	1	0	1	1	1
1	1194	9908	22995.70883	12499.8208	25751.31897	17029.84608	1	1	1	1	1	0	0	98	96	85	1	3	5	25.7	1.86	1	1	258	34	1	1	1	2	2	2	2	1	1	2	130	40	5.8	8.97	0.685618729	28	224	1	1	1	0	1	1	1
1	1195	9912	24527.32604	14102.86331	29590.72548	17178.84115	2	9	1	1	1	0	1	203	202	71	2	1	1.07	31.91	1.49	3	2	178	56	2	1	1	2	2	2	2	2	2	2	159	69	5.5	6.78	0.907079646	17	122	2	1	0	1	1	2	1
1	1196	9915	2659.831123	1612.338683	3314.276686	1763.557533	1	3	1	0	0	0	0	234	233	66	1	1	1.06	34.63	0.44	3	2	241	41	1	1	2	2	2	2	2	2	2	2	126	80	5.7	5.72	1.075174825	47	200	2	0	1	1	1	2	2
1	1197	9925	3286.28462	1992.082795	3976.30597	1984.60401	2	6	1	1	2	0	0	179	178	77	1	1	1.88	33.72	0.25	1	1	228	42	1	1	1	2	2	2	2	2	2	2	149	77	7	9.19	0.669205658	12	186	2	1	1	1	2	1	1
1	1198	9931	2709.613472	1603.730755	2902.343822	1540.170214	1	3	1	1	5	1	1	242	242	62	2	1	1.72	36.19	0.33	1	2	157	45	2	1	1	1	2	2	2	2	2	2	134	67	7	9	0.683333333	82	112	2	1	0	1	2	1	2
1	1200	9940	31865.42163	18322.16381	33995.09964	19475.3235	1	7	1	1	3	0	0	172	172	71	2	3	1.32	20.03	0.6	1	2	294	77	1	2	2	2	2	2	2	2	2	2	116	64	5.5	4.81	1.278586279	31	217	2	0	1	0	1	2	1
1	1201	9968	20658.10938	10069.35948	27508.13782	15833.9649	2	20	1	1	10	0	0	108	107	84	2	1	0.68	24.62	2.62	1	2	133	51	1	1	1	2	2	2	1	2	2	2	120	0	5.8	7.64	0.804973822	19	82	1	1	0	0	1	2	1
1	1202	9973	7108.817624	3688.245542	8634.477802	4373.134238	2	24	1	0	0	0	0	213	212	63	2	1	0.68	26.6	0.06	3	2	206	53	1	1	2	2	2	2	2	2	2	2	112	71	5.4	6.18	0.995145631	42	153	2	0	0	0	1	2	2
1	1203	9979	59931.36014	32749.19341	71761.01932	36025.10003	2	22	1	0	0	0	0	217	215	60	1	3	2.51	22.33	0.01	1	2	180	51	1	1	1	2	2	2	2	2	2	2	147	87	6.1	7.2	0.854166667	58	129	2	1	0	0	1	2	2
1	1204	9980	83384.42241	40669.84663	105938.8773	62515.90554	1	23	1	1	10	0	0	66	65	85	2	1	0.91	38.64	1.3	3	1	226	55	2	1	1	2	1	1	1	2	2	1	138	63	5.5	12.67	0.485398579	18	171	1	1	1	1	1	1	1
1	1205	10007	5641.85494	2871.088136	7475.788138	3654.130723	2	27	1	1	2	0	0	67	66	63	2	2	0.87	26.57	0.08	2	1	202	61	2	2	1	1	2	2	2	2	2	2	173	67	8.9	9.6	0.640625	36	141	2	1	0	0	2	1	1
1	1206	10014	40309.97108	22101.30396	49272.66434	25553.99131	1	18	1	0	0	0	0	215	215	62	2	1	1.29	22.36	3.13	3	2	239	50	1	1	2	2	2	2	2	2	2	1	143	78	5.4	8.07	0.762081784	13	189	2	1	1	0	1	1	1
1	1207	10037	17990.30082	8768.992495	22432.84016	12645.637	1	18	1	1	1	0	0	32	32	85	2	1	1.25	37.39	0.39	3	1	197	28	2	2	1	2	2	2	2	2	2	2	130	0	5.5	17.44	0.352637615	29	169	2	1	1	1	1	1	1
1	1208	10040	9884.482861	5292.38182	9833.506817	5163.655707	1	21	1	1	10	0	0	88	87	76	2	1	1.72	47.88	0.41	3	2	169	56	1	1	2	2	2	2	2	2	2	2	145	58	5.3	31.15	0.197431782	37	113	2	1	0	1	1	1	1
1	1209	10050	23624.07583	13098.49042	24733.53537	14143.23121	2	21	1	1	10	0	0	145	144	72	1	2	5	29.94	0.33	3	2	188	50	1	1	2	2	2	2	2	2	2	2	161	72	5.5	4.28	1.436915888	50	138	2	1	0	0	1	2	2
1	1210	10070	43867.80225	23971.34216	45927.96969	25357.61149	1	14	1	0	0	0	0	215	214	62	1	3	5	30.89	0.24	3	2	203	46	1	1	2	2	2	2	2	2	2	2	133	78	5.5	5.56	1.106115108	57	157	2	0	0	1	1	2	2
1	1211	10073	34623.48044	21522.92117	39705.71923	26217.28905	1	26	1	1	5	0	0	116	115	71	2	3	5	25.19	0.17	1	2	202	45	1	1	2	2	2	2	2	2	2	2	128	69	5.5	6.12	1.004901961	75	157	2	0	0	0	1	2	2
1	1212	10096	42862.12515	23500.60869	52317.61702	27241.70875	1	19	1	0	0	0	0	212	211	60	2	2	5	26.24	1.86	3	2	221	54	1	1	2	2	2	2	2	2	2	2	140	81	5.5	5.24	1.173664122	66	167	2	1	1	0	1	2	2
1	1213	10101	6471.663716	3500.291458	6918.712011	3646.718396	1	20	1	1	2	0	0	112	111	68	1	3	1.28	26.44	0.08	3	2	145	65	1	1	1	1	2	2	2	2	2	2	144	88	7.9	6.86	0.896501458	50	80	2	1	0	0	2	2	2
1	1214	10102	10771.31956	5948.295304	10952.38118	5770.18971	1	16	1	0	0	0	0	227	226	63	1	1	1.04	29.37	0.11	3	2	137	50	1	2	1	2	2	2	2	2	2	2	172	75	8.2	6.2	0.991935484	56	87	2	1	0	0	2	2	2
1	1216	10131	19609.35967	9558.168562	26111.63289	15030.12241	2	23	1	1	3	0	0	34	33	81	2	1	1.84	27.72	0.5	3	1	298	42	2	1	2	1	2	2	2	1	2	1	135	78	7.5	12.76	0.481974922	6	256	1	0	1	0	2	1	1
1	1217	10133	20638.69756	11683.66129	21607.95452	14178.42797	2	16	1	1	10	0	0	74	73	84	1	3	2.82	28.34	0.09	1	2	213	47	2	1	1	2	2	2	2	2	2	2	117	69	5.2	6.13	1.003262643	40	166	2	1	1	0	1	2	1
1	1218	10140	12609.14415	7138.0943	13300.00735	9562.917388	1	19	1	1	2	0	0	41	39	85	1	1	1.22	26.92	0.71	1	2	254	44	1	1	2	2	2	2	2	2	1	1	134	0	5.5	8.52	0.721830986	20	210	1	0	1	0	1	1	1
1	1220	10146	31028.87629	17204.12014	36659.31331	20855.35919	1	15	1	0	0	0	0	226	225	70	1	3	3.35	34.52	0.06	3	2	204	52	1	1	1	2	2	2	2	2	2	2	125	79	5.6	4.51	1.363636364	55	152	2	1	0	1	1	2	2
1	1221	10154	14826.29465	7938.342689	17410.55038	9051.733184	2	14	1	0	0	0	0	224	223	72	2	3	1.31	26.9	0.28	1	2	245	45	2	2	2	2	2	2	2	2	2	2	132	60	5.8	5.42	1.134686347	40	200	2	0	1	0	1	2	1
1	1222	10156	30555.24523	16941.51296	34984.60209	18216.77718	2	18	1	1	10	0	0	187	187	77	1	1	3.05	19.89	0.07	1	2	188	58	1	1	2	2	2	2	2	1	2	2	127	71	5.4	6.42	0.957943925	51	130	1	0	0	0	1	2	2
1	1223	10162	2710.422233	1427.031852	2736.159166	1476.470463	2	17	1	0	0	0	0	211	210	60	1	2	3.35	30.99	0.16	1	2	248	40	1	1	2	2	2	2	2	2	2	2	118	69	5.4	7.14	0.861344538	70	208	2	0	1	1	1	2	2
1	1224	10165	27124.08945	15039.09098	28397.92044	16238.61485	1	23	1	0	0	0	0	225	224	75	1	2	3.45	23.63	0.07	1	2	162	25	2	1	2	2	2	1	2	2	2	2	143	85	6.3	5.08	1.210629921	47	137	1	1	0	0	1	2	2
1	1226	10205	26530.3684	14497.38774	32377.67509	17391.44227	1	27	1	1	2	0	0	25	24	67	1	2	2.5	23.99	0.81	3	1	250	51	1	1	1	2	2	2	2	2	2	1	153	91	5.6	6.36	0.966981132	3	199	2	1	1	0	1	2	1
1	1228	10225	7915.996882	4481.28212	9352.417635	6105.331104	2	24	1	1	3	0	0	17	16	82	1	3	1.01	25.22	0.1	2	1	228	55	2	1	2	2	2	2	2	2	2	2	102	75	6.3	7.87	0.781448539	45	173	2	0	1	0	1	1	2
1	1230	10243	15286.59167	7451.126523	16310.90134	9414.161037	2	17	1	1	4	0	0	123	122	82	2	3	5	22.72	0.07	1	2	222	97	1	2	2	2	2	2	2	2	2	1	135	77	5.2	6.41	0.959438378	49	125	2	0	0	0	1	2	2
1	1232	10255	49859.80875	27245.64428	53012.15309	27762.52478	2	23	1	0	0	0	0	206	206	64	1	2	2.51	29.99	0.31	1	2	262	39	1	1	1	2	2	2	2	2	2	2	112	50	5.8	7.5	0.82	58	223	2	1	1	0	1	2	2
1	1233	10260	3838.506573	2020.965987	3874.95528	2090.981068	1	17	1	0	0	0	0	218	217	64	1	3	3.77	30.55	0.09	1	2	194	45	1	1	2	1	2	2	2	2	2	2	116	76	6	4.51	1.363636364	74	149	2	0	0	1	1	2	2
1	1234	10273	25845.88433	14330.38357	27059.68686	15473.38066	1	22	1	0	0	0	0	220	219	72	1	3	5	29.15	0.16	1	2	185	59	1	1	2	2	2	2	2	2	2	2	121	65	5.7	4.76	1.292016807	39	126	2	0	0	0	1	2	1
1	1235	10304	14189.68121	7867.541767	14967.14307	9378.328736	1	23	1	1	1	0	0	97	96	72	1	1	1.03	26.89	0.16	3	2	154	47	1	1	2	2	2	2	2	1	2	2	136	73	5.1	6.83	0.900439239	37	107	1	0	0	0	1	2	1
1	1236	10311	36625.30114	20307.0867	44697.53614	24865.93934	2	19	1	1	10	0	0	87	87	76	1	3	1.81	25.52	0.56	1	2	202	58	2	1	2	2	2	2	2	2	2	2	180	66	6.2	5.41	1.136783734	33	144	2	1	0	0	1	2	1
1	1237	10319	5326.12348	2903.466628	5634.71807	2979.047828	1	22	1	0	0	0	0	220	219	64	2	3	5	23.59	0.06	1	2	222	49	2	2	2	2	2	2	2	2	2	2	122	65	5.1	5	1.23	76	173	2	0	1	0	1	2	2
1	1238	10320	33300.15516	18257.93548	36981.15708	19072.47013	1	21	1	1	10	0	0	121	120	62	2	3	5	33.66	0.1	1	2	194	42	1	1	1	2	2	2	2	2	2	2	131	72	5.4	5.74	1.071428571	57	152	2	1	0	1	1	2	2
1	1239	10323	12525.56006	6706.475926	12711.67147	6543.354933	1	24	1	0	0	0	0	212	211	74	2	1	0.48	30.74	0.4	3	2	265	47	2	2	1	1	2	2	2	2	2	2	145	73	8.5	6.76	0.909763314	10	218	2	1	1	1	2	2	1
1	1240	10330	6688.851251	3646.339868	7076.402033	3741.259073	2	15	1	0	0	0	0	219	219	71	2	2	2.66	28.29	2.02	3	1	233	55	1	1	1	2	2	2	2	2	2	2	123	74	5	6.14	1.001628664	31	178	2	1	1	0	1	2	1
1	1241	10332	42760.54341	23366.28608	52184.98892	28030.8027	1	26	1	1	3	1	0	74	72	62	1	2	5	23.87	0.04	1	2	214	69	1	1	1	1	2	2	2	2	2	1	138	78	9.4	5.19	1.184971098	60	145	2	1	0	0	2	2	2
1	1242	10335	38036.58256	20784.90119	44938.62375	24684.35421	1	23	1	0	0	0	0	225	224	61	1	3	3.01	49.47	0.84	3	2	174	33	1	1	2	2	2	2	2	2	2	2	114	74	6.8	6.53	0.941807044	65	141	2	0	0	1	2	2	2
1	1243	10338	25845.88433	14330.38357	27261.99714	17082.21603	1	22	1	1	1	0	0	154	153	70	1	1	3.27	27.37	0.05	3	2	239	51	1	1	2	2	1	2	2	2	2	2	104	84	5.2	5.59	1.100178891	59	188	1	0	1	0	1	2	2
1	1244	10352	38036.58256	20784.90119	39822.89792	21986.89776	1	23	1	0	0	0	0	225	223	61	1	2	3.45	25.06	1.22	3	2	267	31	1	1	2	2	2	2	2	2	2	2	139	72	5.8	4.46	1.378923767	52	236	2	0	1	0	1	2	2
1	1246	10367	14825.01055	7226.138546	17001.11309	10462.72035	2	26	1	1	10	0	0	190	190	84	2	1	1.75	22.27	0.15	3	2	197	47	2	2	2	2	2	2	2	2	2	2	142	62	5.4	5.4	1.138888889	56	150	2	1	0	0	1	2	2
1	1247	10373	9884.482861	5292.38182	10453.66499	5401.25449	1	21	1	1	2	0	0	50	49	61	2	1	2.58	28.94	0.18	3	2	215	52	1	1	1	2	2	2	2	2	2	2	129	70	5.8	6.88	0.893895349	51	163	2	1	1	0	1	2	2
1	1248	10375	30243.66647	16768.75651	31664.00243	18106.23919	1	16	1	1	1	0	1	76	75	75	1	3	2.93	22.27	0.34	1	1	179	47	1	2	1	2	2	2	2	2	2	2	144	40	5.5	7.1	0.866197183	46	132	2	1	0	0	1	2	2
1	1249	10377	37895.45067	20777.46155	50461.21408	25853.08026	1	21	1	1	5	0	0	110	109	66	2	3	0.87	28.66	0.43	3	1	258	44	2	2	1	1	2	2	2	2	2	2	171	91	5.8	4.96	1.239919355	14	214	2	1	1	0	1	2	1
1	1250	10396	60831.41964	33352.88168	64673.21663	33456.17228	2	22	1	1	2	0	0	53	52	60	2	2	2.7	42.35	0.24	1	1	282	49	2	2	2	2	2	2	2	2	2	2	162	69	5.8	7.67	0.801825293	53	233	2	1	1	1	1	2	2
1	1251	10398	42862.12515	23500.60869	53446.53278	26816.50024	1	19	1	0	0	0	0	219	218	62	2	2	3.62	30.08	0.1	2	2	268	77	2	1	2	2	2	2	2	2	2	1	137	83	5.3	5.51	1.11615245	56	191	2	0	1	1	1	2	2
1	1252	10411	12513.34	6699.933023	13721.16733	7055.127428	1	27	1	1	6	0	0	186	186	85	2	3	0.55	33.55	0.09	1	2	286	78	2	2	2	2	2	2	2	2	2	2	152	62	5.8	6.61	0.930408472	38	208	2	1	1	1	1	2	1
1	1253	10422	7198.296783	3734.669733	7280.60074	3724.895391	2	27	1	0	0	0	0	212	212	63	2	2	2.07	24.43	0.54	3	2	177	61	1	1	2	2	2	2	2	2	2	2	139	69	5.4	5.66	1.086572438	34	116	2	0	0	0	1	2	1
1	1254	10426	30243.66647	16768.75651	31900.73662	17610.14859	2	16	1	0	0	0	0	206	206	76	1	1	2.09	27.95	0.65	1	2	188	37	1	2	2	2	2	2	2	2	2	1	136	64	5.5	6.21	0.990338164	42	151	2	0	0	0	1	2	2
1	1255	10433	19609.35967	9558.168562	26111.63289	15030.12241	2	23	1	1	8	0	0	46	46	81	2	2	1.24	31.84	0.05	3	2	134	46	2	2	2	2	2	2	2	2	2	2	119	47	6.3	22.91	0.268441729	29	88	2	0	0	1	1	1	1
1	1257	10447	42870.13215	23426.1703	45744.95591	24685.20366	1	19	1	0	0	0	0	218	218	60	1	3	5	30.13	0.38	1	2	199	42	1	1	1	2	2	2	2	2	2	2	163	78	5.5	4.94	1.244939271	68	157	2	1	0	1	1	2	2
1	1258	10448	57732.31265	35888.01582	61600.78558	38146.73447	1	27	1	1	10	1	0	211	210	78	2	2	5	22.76	0.08	3	2	185	69	2	2	1	1	2	1	1	1	2	2	137	55	4.7	5.12	1.201171875	36	116	1	1	0	0	1	2	1
1	1259	10453	35848.00086	22284.11722	47734.8498	29480.27295	2	24	1	1	10	0	0	147	146	70	2	1	1.68	34.06	0.59	1	1	192	40	2	1	1	2	2	2	2	2	2	2	162	76	6.3	6.66	0.923423423	35	152	2	1	0	1	1	2	1
1	1260	10454	14760.61935	7194.752414	15749.68516	9090.243957	1	17	1	1	10	0	0	103	102	83	2	3	1.35	28.1	0.85	1	2	233	108	2	1	1	2	2	2	2	2	2	2	151	45	5.1	7.42	0.82884097	51	125	2	1	0	0	1	2	2
1	1263	10494	36625.30114	20307.0867	38632.0252	21326.01865	2	19	1	1	10	0	1	2	1	78	1	3	1.03	26.33	0.95	1	2	617	32	1	1	1	1	2	1	1	2	2	2	128	54	6.7	9.05	0.679558011	28	585	1	1	1	0	2	1	1
1	1264	10517	8626.474429	4618.814872	8581.986159	4506.471865	1	20	1	0	0	0	0	226	225	63	2	2	1.28	36.74	0.15	3	2	187	67	2	2	1	2	2	2	2	2	1	2	147	95	5.2	5.55	1.108108108	32	120	1	1	0	1	1	2	1
1	1265	10518	28290.26001	15511.09115	37671.03549	19300.21545	2	14	1	1	10	0	0	59	58	63	2	1	1.42	25.29	0.66	1	1	181	37	1	1	1	2	2	2	2	2	2	2	168	66	5.7	7.95	0.773584906	25	144	2	1	0	0	1	1	1
1	1266	10519	12369.89042	7002.651666	16619.53517	9384.812093	1	26	1	1	10	0	1	112	112	82	1	1	1.55	21.37	0.17	1	2	194	58	2	1	2	2	2	2	2	2	2	2	148	74	5.3	7.96	0.772613065	25	136	2	1	0	0	1	1	1
1	1267	10522	27124.08945	15039.09098	28610.23595	15793.69505	1	23	1	1	10	0	0	85	85	73	1	2	2.41	31.09	0.46	3	2	145	24	1	1	1	2	2	1	2	1	2	2	122	56	5.6	6.26	0.982428115	50	121	1	1	0	1	1	2	2
1	1269	10529	3107.103472	1581.176405	4160.680498	1821.054741	1	15	1	0	0	0	0	226	225	61	2	1	1.89	29.73	0.17	3	2	131	35	2	2	2	2	2	2	2	2	2	2	182	78	5.2	10.6	0.580188679	26	96	2	1	0	0	1	1	1
1	1270	10537	9500.734411	5138.607468	11337.45473	5628.89423	2	17	1	1	2	0	0	130	129	75	1	3	5	32.53	0.08	3	1	192	66	1	1	1	1	2	2	2	2	2	1	133	35	7.3	9.41	0.653560043	33	126	2	1	0	1	2	1	1
1	1271	10539	31985.34949	19882.98539	42591.38075	26303.74946	1	15	1	0	0	0	0	226	225	73	2	1	0.5	24.8	2.3	2	2	93	24	2	2	1	1	2	2	2	2	2	2	133	43	14.3	10.08	0.610119048	4	69	2	1	0	0	2	1	1
1	1272	10576	30798.45969	19145.18158	35319.23936	23320.94028	1	23	1	1	6	0	0	188	188	72	2	1	1.57	33.03	1.7	1	2	198	84	1	1	1	1	2	2	2	2	2	2	124	60	7.6	6.86	0.896501458	60	114	2	1	0	1	2	2	2
1	1273	10577	15797.5385	8943.058956	16539.43968	10852.6355	2	15	1	1	10	0	0	122	122	81	1	3	4.4	26.06	0.08	1	1	250	54	2	1	1	2	2	2	2	2	2	1	133	73	5.5	4.35	1.413793103	36	196	2	1	1	0	1	2	1
1	1274	10597	6033.607598	3200.113767	6259.021103	3782.449119	2	27	1	1	7	1	0	55	54	75	1	1	1.16	24.79	0.04	2	1	117	36	2	1	2	1	2	2	2	2	2	2	150	70	6.2	9.59	0.641293014	13	81	2	1	0	0	1	1	1
1	1275	10606	23797.37322	11599.52739	29047.13319	16992.74556	2	16	1	1	10	0	0	69	68	84	2	3	3.39	26.97	0.2	1	2	180	63	2	1	2	2	2	2	2	2	2	2	152	0	5.8	8.5	0.723529412	17	117	2	1	0	0	1	1	1
1	1277	10625	2140.586899	1110.593984	2836.402977	1413.490428	2	25	1	1	10	0	1	200	199	73	2	1	1.89	22.59	0.38	2	1	228	58	2	2	1	2	1	2	2	2	2	2	183	91	5.2	9.27	0.663430421	23	170	1	1	1	0	1	1	1
1	1278	10632	34930.91115	19367.62345	42629.70174	21975.78342	2	27	1	1	2	0	0	105	104	71	1	1	0.7	22.84	1.48	1	2	220	44	1	1	2	2	1	2	2	2	2	2	125	75	5.6	7.05	0.872340426	53	176	1	0	1	0	1	2	2
1	1279	10633	42862.12515	23500.60869	45734.19044	23494.7469	1	19	1	1	2	0	0	218	218	63	2	3	5	25.42	0.39	3	2	190	58	2	1	2	2	2	2	2	2	2	2	123	71	5.3	4.06	1.514778325	88	132	2	0	0	0	1	2	2
1	1280	10638	49351.37698	26967.81427	54754.05964	28280.92615	1	16	1	0	0	0	0	227	226	69	1	3	3.73	24.8	0.05	1	1	258	52	2	2	2	1	2	2	2	2	2	2	141	72	6.9	5.36	1.14738806	61	206	2	1	1	0	2	2	2
1	1281	10656	23624.07583	13098.49042	24733.53537	14143.23121	2	21	1	0	0	0	0	211	210	70	1	3	3.77	25.4	0.3	1	2	180	37	2	1	2	2	2	2	2	2	2	2	120	78	5.3	5.51	1.11615245	53	143	2	0	0	0	1	2	2
1	1282	10670	15028.88866	8046.816228	14951.38199	7851.094262	2	18	1	1	10	0	1	161	160	79	2	3	1.35	25.15	0.24	1	1	184	51	2	2	1	2	2	2	2	2	2	2	125	62	5.6	8.98	0.684855234	61	133	2	1	0	0	1	1	2
1	1283	10682	9289.364195	5129.90828	10199.36922	5535.434433	1	25	1	0	0	0	0	208	206	62	1	3	4.03	30.15	0.06	2	2	223	44	2	1	1	2	2	1	2	1	2	2	154	48	6.2	5.22	1.17816092	34	179	1	1	1	1	1	2	1
1	1285	10699	47033.1025	25701.00473	55567.63398	30522.76739	2	15	1	1	7	1	0	203	202	60	1	3	5	38.85	0.07	3	2	151	42	2	1	2	1	2	2	2	2	2	2	139	62	6.8	5.96	1.031879195	74	109	2	0	0	1	2	2	2
1	1286	10700	5758.637426	2987.735786	6188.388679	2869.323078	2	27	1	0	0	0	0	212	212	61	2	3	4.31	32.91	0.38	1	1	195	51	1	1	2	2	2	2	2	2	2	2	103	73	5.4	5.75	1.069565217	56	144	2	0	0	1	1	2	2
1	1287	10704	6117.209039	3220.698251	6561.121925	3242.996503	2	27	1	1	8	0	0	110	110	76	1	1	1.72	21.97	0.32	3	1	254	51	2	2	1	2	2	2	2	2	2	2	130	67	5	7.83	0.785440613	10	203	2	1	1	0	1	1	1
1	1289	10720	43587.60163	23818.22793	48359.30191	24977.98072	1	19	1	0	0	0	0	219	218	67	1	2	2.2	34.5	0.26	3	2	252	46	1	1	2	2	2	2	2	2	2	1	168	72	4.8	5.91	1.040609137	29	206	2	1	1	1	1	2	1
1	1290	10725	12738.10179	6820.275708	14958.38092	7776.851966	2	25	1	0	0	0	0	209	208	67	2	1	1.22	29.73	0.18	3	2	247	50	2	2	1	2	2	2	2	2	2	2	174	80	6.5	6.14	1.001628664	31	197	2	1	1	0	1	2	1
1	1292	10732	44600.07831	24371.49077	46694.63569	25780.9008	1	15	1	0	0	0	0	226	225	65	1	1	4.19	31.44	0.25	1	2	185	27	2	1	2	2	2	2	2	2	2	2	116	79	5.3	4.16	1.478365385	72	158	2	0	0	1	1	2	2
1	1293	10738	17990.30082	8768.992495	19195.77812	11079.22503	1	26	1	1	1	0	0	87	86	83	2	3	5	23.9	0.24	1	2	225	74	2	2	1	2	2	2	2	2	2	1	120	42	5	8.21	0.74908648	48	151	2	1	0	0	1	1	2
1	1295	10775	18521.35478	9916.763747	21749.66761	11307.63725	2	16	1	1	7	1	1	65	64	77	2	1	1.35	28.36	0.36	2	1	152	45	2	1	1	2	1	2	2	1	1	2	142	52	6.4	8.98	0.684855234	19	107	1	1	0	0	1	1	1
1	1296	10777	14760.61935	7194.752414	15749.68516	9090.243957	1	17	1	1	1	0	0	96	96	85	2	3	4.61	19.03	0.07	1	1	194	64	2	2	2	2	1	2	2	2	2	2	142	52	5.2	7.03	0.874822191	41	130	1	1	0	0	1	2	1
1	1297	10781	32688.36572	18124.23259	34479.38253	19033.63727	2	20	1	1	5	0	0	78	77	75	1	3	2.01	33.72	0.15	3	1	150	33	1	1	1	1	2	2	2	2	2	2	137	61	7	5.86	1.049488055	45	117	2	1	0	1	2	2	2
1	1298	10797	13222.76062	7079.773307	16374.44475	8395.159146	1	14	1	0	0	0	0	215	214	65	2	3	5	29.98	1.16	3	2	251	41	2	2	1	2	2	2	2	2	2	2	150	76	6.2	8	0.76875	87	210	2	1	1	0	1	1	2
1	1299	10802	24148.44707	13389.23075	25282.53271	14457.16111	1	21	1	1	2	0	0	192	191	72	1	3	5	24.48	0.25	3	2	210	35	1	1	2	2	2	2	2	2	2	2	154	82	5.6	6.46	0.952012384	45	175	2	1	1	0	1	2	2
1	1300	10805	27124.08945	15039.09098	28610.23595	17927.01498	1	23	1	1	2	0	0	135	134	73	1	1	1.72	22.7	0.13	1	2	222	55	1	1	2	2	2	2	2	2	2	2	120	63	5.6	5.44	1.130514706	39	167	2	0	1	0	1	2	1
1	1301	10846	3508.375448	1912.545038	4353.277479	2232.299214	2	17	1	0	0	0	0	211	210	62	2	1	3.33	36.4	0.12	3	2	171	56	2	2	2	2	2	2	2	2	2	2	131	82	5.4	5.24	1.173664122	47	115	2	0	0	1	1	2	2
1	1302	10859	3975.285942	2092.98005	4219.678215	2255.49814	2	17	1	1	2	0	0	40	39	62	1	3	4.94	31.67	0.16	3	1	260	51	1	1	2	2	2	2	2	2	2	1	114	68	5.4	5.44	1.130514706	72	209	2	0	1	1	1	2	2
1	1303	10874	23210.61585	11313.52489	31234.23435	16098.70306	2	22	1	1	10	0	0	104	104	81	2	1	1.63	30.9	0.14	3	1	140	41	1	2	1	2	2	1	1	2	2	2	145	76	5.9	6.51	0.944700461	38	99	1	1	0	1	1	2	1
1	1306	10901	9591.720347	5187.818507	10254.29529	5404.8394	2	28	1	1	3	0	0	64	64	72	1	3	1.98	20.06	0.1	1	2	198	85	1	2	1	2	2	2	2	2	2	2	143	0	5.3	4.91	1.252545825	44	113	2	1	0	0	1	2	2
1	1307	10903	2854.115865	1480.791979	3781.870636	1884.653904	2	25	1	1	2	0	1	195	194	66	2	1	1.72	29.34	0.41	2	1	229	66	2	2	1	2	2	2	2	2	2	2	132	52	5.8	8.84	0.695701357	42	163	2	1	1	0	1	1	2
1	1308	10907	30632.65414	16984.43273	32311.03717	17836.64661	2	24	1	1	2	0	0	47	47	77	1	3	2.71	28.7	0.17	1	2	166	43	1	1	2	2	2	1	1	1	2	2	96	59	5.7	5.41	1.136783734	50	123	1	0	0	0	1	2	2
1	1309	10913	12513.34	6699.933023	14694.44266	7639.630644	1	27	1	0	0	0	0	222	222	64	2	1	1.63	31.17	0.94	3	2	244	57	2	2	1	2	2	2	2	2	2	2	128	81	5.4	5	1.23	36	187	2	1	1	1	1	2	1
1	1310	10915	19129.3247	9324.185648	20411.12464	11780.68645	1	19	1	1	1	0	0	89	89	81	2	3	2.33	16.19	0.04	1	2	253	111	2	2	2	2	2	2	2	2	2	2	110	42	5.3	8.76	0.702054795	57	142	2	0	0	0	1	1	2
1	1311	10917	34623.48044	21522.92117	38450.76285	23904.11938	1	26	1	1	10	0	0	204	203	73	2	1	4.31	33.21	1.37	1	1	201	57	2	1	1	2	2	2	2	2	1	2	118	71	5.6	6.16	0.998376623	45	144	1	1	0	1	1	2	2
1	1312	10926	35392.7863	22001.14315	39305.10784	24435.24967	1	16	1	0	0	0	0	223	223	73	2	2	4.36	32.99	0.09	1	2	231	61	2	2	2	2	2	2	2	2	2	2	147	68	5.2	5.54	1.110108303	44	170	2	1	1	1	1	2	2
1	1313	10928	31028.87629	17204.12014	37153.56678	19317.39036	2	23	1	1	10	0	0	92	92	73	1	1	4.19	29.76	0.17	3	2	202	58	1	1	1	2	2	2	2	2	2	1	150	66	5.1	6.91	0.890014472	41	144	2	1	0	0	1	2	1
1	1314	10929	12513.34	6699.933023	12448.80647	6536.971172	1	27	1	0	0	0	0	222	222	68	2	1	0.47	30.59	1.3	1	2	287	47	2	2	1	2	2	2	2	1	2	2	115	58	5.5	5.34	1.151685393	5	240	1	1	1	1	1	2	1
1	1315	10936	3653.186626	1895.371354	4840.686181	2412.30306	1	28	1	1	1	0	0	8	7	77	2	2	0.99	30.99	0.23	2	1	191	51	1	1	2	2	2	2	2	2	2	2	156	69	5.5	22.22	0.276777678	27	140	2	1	0	1	1	1	1
1	1316	10946	36244.13328	19805.42621	37946.26969	20950.77947	1	22	1	0	0	0	0	220	220	65	1	2	5	22.82	0.02	1	2	208	70	2	1	2	2	2	2	2	2	2	2	120	73	4.9	5.38	1.143122677	60	138	2	0	0	0	1	2	2
1	1317	10962	10559.05178	5711.013483	12432.7477	6753.984318	1	14	1	1	10	0	0	167	166	66	1	2	3.72	33.26	0.58	3	2	228	41	1	1	1	2	2	2	2	2	2	2	131	75	7.8	7.33	0.839017735	30	187	2	1	1	1	2	2	1
1	1318	10975	11897.46385	6370.17862	12582.56027	6501.223275	2	17	1	0	0	0	0	211	210	63	2	3	3.14	27.59	0.12	1	2	251	102	1	2	2	2	2	2	2	2	2	2	138	72	4.9	4.96	1.239919355	89	149	2	0	0	0	1	2	2
1	1319	10988	1960.478652	1039.801582	1989.758661	1035.897903	2	17	1	0	0	0	0	211	210	68	1	1	2.26	26.21	0.18	3	2	249	61	2	1	2	2	2	2	2	2	2	2	163	90	5.6	5.64	1.090425532	26	188	2	1	1	0	1	2	1
1	1320	10999	12513.34	6699.933023	12448.80647	6536.971172	1	27	1	1	1	0	0	106	105	71	2	1	1.27	26.6	0.4	3	1	231	69	2	1	1	1	2	2	2	2	2	2	192	67	10	5.06	1.21541502	13	162	2	1	1	0	2	2	1
1	1322	11005	53340.61797	29147.71516	55845.65808	30833.33556	2	20	1	0	0	0	0	223	221	67	1	3	4.82	25.11	4.17	1	2	201	32	2	2	2	2	2	2	2	2	2	2	131	79	5.9	5.16	1.191860465	62	169	2	0	1	0	1	2	2
1	1324	11033	38549.58105	21065.22666	41134.67342	22197.37172	2	21	1	1	2	0	0	161	159	69	1	2	3.33	25.9	0.06	3	2	211	61	2	1	2	2	2	2	2	2	2	2	129	61	5.5	6.38	0.963949843	28	150	2	0	0	0	1	2	1
1	1328	11090	42980.31691	26717.7638	53593.91089	32414.5019	2	22	1	1	6	0	0	73	72	70	2	3	2.35	23.57	0.69	1	2	199	59	2	1	2	2	2	2	2	2	2	2	139	74	5.1	5.07	1.213017751	49	140	2	0	0	0	1	2	2
1	1329	11092	51360.29702	28065.57863	61498.14151	30872.98259	2	19	1	1	10	0	0	31	30	66	1	3	5	27.25	0.16	2	1	192	45	2	2	1	2	2	2	2	2	2	1	135	72	5.7	5.8	1.060344828	39	147	2	1	0	0	1	2	1
1	1330	11097	14176.85463	7590.617412	14103.74206	7405.991528	2	15	1	0	0	0	0	219	219	62	2	1	2.66	27.12	0.49	1	2	197	48	2	2	1	2	2	2	2	2	2	2	115	72	5.7	6.4	0.9609375	44	149	2	1	0	0	1	2	2
1	1332	11118	9771.944274	5531.942446	10230.86495	6713.156565	2	26	1	1	2	0	0	58	57	80	1	3	4.48	26.59	1.42	1	2	208	48	1	1	2	2	2	2	2	2	1	1	123	69	5.1	8.88	0.692567568	33	160	1	0	1	0	1	1	1
1	1333	11130	12609.14415	7138.0943	13300.00735	8424.927475	1	19	1	1	10	1	1	43	41	82	1	3	5	26.71	0.22	3	1	148	49	1	1	2	2	2	1	1	2	2	2	124	62	7.1	9.15	0.672131148	26	99	1	0	0	0	2	1	1
1	1334	11134	36244.13328	19805.42621	38229.97291	20376.75166	1	22	1	0	0	0	0	211	209	62	1	3	5	31.96	0.61	3	2	192	36	2	1	1	2	2	2	2	2	2	1	125	82	5.4	5.55	1.108108108	77	156	2	1	0	1	1	2	2
1	1335	11135	8626.474429	4618.814872	10682.62014	5476.967161	1	20	1	1	10	0	0	116	116	73	2	2	2.91	31.06	0.65	1	1	252	86	2	1	1	2	2	2	2	2	2	1	137	90	5.1	7.81	0.787451985	62	166	2	1	1	1	1	1	2
1	1336	11138	23929.98481	14875.54602	26575.20733	16521.30885	1	20	1	1	6	0	0	194	193	77	2	3	2.21	30.02	0.08	1	1	225	67	2	1	1	2	2	2	2	2	2	2	148	81	5.5	8.48	0.725235849	49	158	2	1	0	1	1	1	2
1	1337	11160	11839.55585	6403.592342	12657.40633	6671.47244	2	14	1	0	0	0	0	224	224	61	1	2	5	28.76	0.08	3	2	177	66	1	1	1	2	2	2	2	2	2	2	123	38	5.5	7.26	0.847107438	47	111	2	1	0	0	1	2	2
1	1340	11189	31059.38042	19307.37718	37965.25735	21993.33917	2	22	1	1	3	0	0	27	26	75	2	1	1.24	27.48	0.38	3	1	256	60	1	1	2	1	2	2	2	2	2	2	145	52	6	8.84	0.695701357	48	196	2	1	1	0	1	1	2
1	1341	11216	16989.41429	8281.131474	18127.82511	10462.83472	1	14	1	1	10	0	1	184	184	85	2	3	2.71	30.79	0.09	1	2	177	57	2	2	1	2	2	2	2	2	2	2	137	63	5.4	6	1.025	42	120	2	1	0	1	1	2	2
1	1342	11217	24088.62566	13356.06246	25703.98231	14365.64935	2	26	1	1	10	0	0	137	136	74	1	2	2.91	36.68	0.49	3	2	189	44	2	1	2	2	2	2	2	2	1	2	100	60	5.3	10.46	0.587954111	62	145	1	0	0	1	1	1	2
1	1343	11224	16260.50844	9015.722582	19211.10735	10929.13391	1	19	1	1	2	0	0	33	32	78	1	2	1.29	27.2	0.52	1	2	194	28	1	1	2	2	2	2	2	2	2	2	128	70	6	6.1	1.008196721	53	166	2	0	1	0	1	2	2
1	1344	11231	4577.45812	2302.955011	4858.870681	2481.777474	2	23	1	1	1	0	0	176	174	74	1	1	1.26	19.75	0.04	3	1	156	56	2	1	2	2	2	2	2	2	2	2	132	62	6	9.65	0.637305699	25	100	2	0	0	0	1	1	1
1	1347	11251	47033.1025	25701.00473	49241.92222	27187.30092	2	15	1	1	3	0	0	168	167	67	1	3	5	22.78	0.28	3	1	230	72	1	1	1	2	2	2	2	2	2	1	124	77	5.6	6.07	1.013179572	45	158	2	1	0	0	1	2	2
1	1348	11260	4430.46795	2349.838177	4855.518008	2604.047939	2	23	1	0	0	0	0	208	208	69	1	3	2.83	22.92	0.1	1	2	216	57	1	1	2	2	2	2	2	2	2	2	134	54	5.7	5.85	1.051282051	50	159	2	0	0	0	1	2	2
1	1349	11275	3742.267145	1941.58872	3785.055516	1936.507213	2	17	1	0	0	0	0	211	211	62	2	2	5	29.83	0.2	1	2	171	59	2	1	2	2	2	2	2	2	2	2	152	84	6.1	5.76	1.067708333	66	112	2	1	0	0	1	2	2
1	1350	11277	24148.44707	13389.23075	25282.53271	14457.16111	1	21	1	1	4	0	0	155	155	74	1	3	5	28.41	0.14	3	2	217	61	2	1	1	2	2	2	2	2	2	2	132	83	5.6	6.56	0.9375	64	156	2	1	0	0	1	2	2
1	1351	11285	26240.34474	16311.73019	27998.63328	17338.35728	2	23	1	1	5	0	0	210	209	77	2	2	1.05	19.87	0.05	1	2	224	54	1	2	2	2	2	2	2	2	2	2	159	77	5.2	5.08	1.210629921	54	170	2	1	1	0	1	2	2
1	1352	11293	8018.3874	4539.245862	9601.111201	5728.24288	2	23	1	1	2	0	0	36	35	85	1	1	0.25	26.64	0.51	3	1	213	41	1	2	2	2	2	2	2	2	2	1	169	0	5.9	10.92	0.563186813	28	172	2	1	1	0	1	1	1
1	1354	11297	3666.375709	1865.784908	3885.236255	1874.287467	2	17	1	0	0	0	0	211	210	61	2	1	0.11	28.04	0.15	3	2	191	43	2	2	2	1	2	2	2	2	2	2	150	70	7.6	4.58	1.34279476	53	148	2	1	0	0	2	2	2
1	1355	11311	11878.95719	6424.903114	13050.5936	6886.159647	1	16	1	1	2	0	0	86	86	68	1	1	1.08	18.02	0.28	3	2	170	46	1	1	1	2	2	2	2	1	2	2	172	97	5.9	6.29	0.977742448	17	124	1	1	0	0	1	2	1
1	1357	11345	15028.88866	8046.816228	19874.49471	10404.72208	2	18	1	0	0	0	0	213	213	62	2	3	5	39.29	1.37	3	2	249	60	2	1	1	2	2	2	2	2	2	2	113	59	6.2	6.84	0.899122807	56	189	2	1	1	1	1	2	2
1	1359	11356	14760.61935	7194.752414	15749.68516	9090.243957	1	17	1	1	1	0	0	109	109	85	2	3	5	23.3	0.11	1	1	178	63	2	2	1	2	2	2	2	2	2	1	173	75	5.3	5.11	1.203522505	58	115	2	1	0	0	1	2	2
1	1360	11359	4612.46756	2320.568534	6164.656964	2311.856531	1	22	1	1	10	0	0	201	201	64	1	1	2.32	32.59	0.68	1	2	132	39	1	1	2	1	2	2	2	2	2	2	108	70	6.4	6.84	0.899122807	27	93	2	0	0	1	1	2	1
1	1361	11384	62369.21959	34196.03247	66308.13605	34301.93423	2	16	1	0	0	0	0	206	206	69	2	2	1.35	26.06	0.09	3	1	206	51	1	2	1	1	2	2	2	2	2	2	113	54	6.8	6.07	1.013179572	34	155	2	1	0	0	2	2	1
1	1362	11385	29347.10226	18242.97732	32591.13338	20261.29745	1	22	1	1	10	0	0	169	169	77	2	3	5	26.75	0.33	1	2	209	65	2	1	1	2	2	2	2	2	2	2	93	62	6.2	6.4	0.9609375	58	144	2	1	0	0	1	2	2
1	1363	11388	43587.60163	23818.22793	45634.60998	25195.64261	1	19	1	0	0	0	0	219	219	63	1	3	5	27.11	0.16	1	2	252	50	1	1	2	2	2	2	2	2	2	2	110	79	5.4	5	1.23	100	202	2	0	1	0	1	2	2
1	1364	11389	26530.3684	14497.38774	27776.31642	15335.77567	1	27	1	1	3	0	0	157	156	65	1	3	1.21	19.16	5.05	1	1	135	42	1	2	2	2	2	2	2	2	2	2	156	94	5.5	7.46	0.824396783	29	93	2	1	0	0	1	2	1
1	1365	11395	30555.24523	16941.51296	31990.21389	18292.77476	2	18	1	0	0	0	0	213	212	73	1	3	3.39	24.85	0.51	1	2	194	41	2	1	2	2	2	2	2	2	2	2	88	51	5.6	5.34	1.151685393	53	153	2	0	0	0	1	2	2
1	1366	11400	38036.58256	20784.90119	40120.63165	21384.48147	1	23	1	1	2	0	1	139	139	69	1	1	5	27.49	0.08	3	2	216	55	1	1	2	2	2	2	2	2	2	2	126	69	5.3	6.26	0.982428115	50	161	2	0	1	0	1	2	2
1	1367	11402	35293.15467	21939.20935	39194.46293	24366.4638	1	19	1	0	0	0	0	219	218	77	2	3	2.79	28.29	0.62	1	2	183	61	1	1	1	1	2	1	2	1	1	2	159	59	6.8	4.88	1.260245902	64	122	1	1	0	0	2	2	2
1	1368	11403	2484.122727	1249.781589	3320.080688	1493.158862	1	25	1	1	1	1	1	182	180	64	1	1	0.57	26.33	0.07	3	2	216	77	2	1	1	1	2	2	2	2	2	2	174	86	5.6	6.62	0.929003021	17	139	2	1	0	0	1	2	1
1	1370	11409	14790.25067	7999.517642	15811.92865	8334.159738	2	16	1	0	0	0	0	206	205	62	1	3	3.52	30.03	1.02	1	2	310	73	1	1	2	2	2	2	2	2	2	2	141	80	5.9	6.11	1.006546645	53	237	2	1	1	1	1	2	2
1	1373	11426	10771.31956	5948.295304	10952.38118	5770.18971	1	16	1	1	2	0	0	31	30	75	1	1	0.68	25.45	0.08	1	2	218	52	1	1	1	2	2	2	2	2	2	1	153	67	5.8	11.13	0.552560647	14	166	2	1	1	0	1	1	1
1	1374	11429	26883.20492	14905.53131	28356.15319	15653.43387	1	14	1	0	0	0	0	215	213	71	1	3	4.19	34.01	0.14	2	2	128	44	2	1	1	1	2	1	1	1	2	1	112	70	8.1	7.66	0.802872063	59	84	1	1	0	1	2	2	2
1	1375	11430	31082.55069	17233.88018	36722.72735	20891.43522	1	19	1	1	3	0	0	31	30	77	1	2	3.66	23.94	0.25	3	1	205	62	1	1	2	2	2	2	2	2	2	1	110	52	5.9	7.49	0.821094793	38	143	2	0	0	0	1	2	1
1	1376	11434	33730.2148	20967.64233	37458.75555	23287.40702	2	15	1	1	3	0	0	208	207	75	2	2	5	36.08	1.85	3	2	188	50	1	2	1	2	2	2	2	2	2	1	126	55	5.7	6.48	0.949074074	73	138	2	1	0	1	1	2	2
1	1377	11443	12481.3522	6682.806011	14656.87932	7620.101487	1	26	1	0	0	0	0	220	220	60	2	2	2.58	31.74	0.16	3	2	236	47	1	1	1	2	2	1	2	2	2	2	143	81	5.5	6.2	0.991935484	59	189	1	1	1	1	1	2	2
1	1378	11459	51360.29702	28065.57863	56982.9038	29432.14265	2	19	1	1	7	1	0	159	158	60	1	3	4.65	30.16	0.41	2	2	187	42	2	2	2	1	2	2	2	2	2	2	137	78	8.6	5.8	1.060344828	54	145	2	0	0	1	2	2	2
1	1380	11490	12785.38779	6845.593731	12719.45126	6679.088989	1	28	1	0	0	0	0	208	207	61	2	2	2.45	31.36	0.31	1	2	226	59	2	1	2	2	2	2	2	2	2	2	151	80	5.6	6.11	1.006546645	35	167	2	1	1	1	1	2	1
1	1381	11496	35848.00086	22284.11722	41109.98198	27144.50969	2	24	1	0	0	0	0	213	212	71	2	1	3.39	21.11	0.65	1	2	252	61	2	2	1	1	2	2	2	2	2	2	179	80	6.1	4.16	1.478365385	35	191	2	1	1	0	1	2	1
1	1383	11502	35275.39191	21928.16752	37639.09245	23308.28174	2	14	1	0	0	0	0	224	224	77	2	3	5	25.01	0.45	1	1	223	63	1	1	1	2	2	2	2	2	2	2	148	66	5.6	5.86	1.049488055	65	160	2	1	1	0	1	2	2
1	1384	11511	29347.10226	18242.97732	35821.14631	22483.67047	1	22	1	1	10	0	0	148	148	75	2	3	1.63	26.79	0.18	1	2	247	45	1	2	2	2	2	2	2	2	2	2	159	67	6.5	4.82	1.27593361	51	202	2	1	1	0	1	2	2
1	1386	11537	11965.20606	6406.449371	14050.76776	7304.984508	1	18	1	0	0	0	0	217	216	61	2	1	3.76	32.54	0.04	1	2	276	83	2	1	1	2	2	2	2	1	2	2	147	80	6.1	7.86	0.782442748	57	193	1	1	1	1	1	1	2
1	1387	11549	12609.14415	7138.0943	15098.02272	9007.82621	1	19	1	1	10	0	1	50	49	82	1	3	5	20.84	0.04	2	1	152	45	1	1	1	2	2	1	1	2	2	2	119	52	5.5	12.77	0.481597494	40	107	1	1	0	0	1	1	1
1	1388	11551	42862.12515	23500.60869	45734.19044	23494.7469	1	19	1	0	0	0	0	219	218	64	2	3	5	39.03	0.59	2	2	289	77	1	1	2	2	2	2	2	2	2	2	133	75	5.7	7.77	0.791505792	67	212	2	0	1	1	1	1	2
1	1389	11552	12001.33755	6491.094274	12830.36354	6762.634821	2	18	1	0	0	0	0	212	211	61	1	2	4.1	26.91	16	3	2	241	22	1	1	1	1	2	2	2	2	2	2	117	69	7	6.32	0.973101266	41	219	2	1	1	0	2	2	1
1	1390	11557	14760.61935	7194.752414	16392.25944	9498.152848	1	17	1	1	1	0	0	47	45	81	2	2	1.33	17.74	2.06	1	2	208	51	1	1	1	2	1	2	2	2	2	2	155	84	5.7	6.77	0.908419498	48	157	1	1	0	0	1	2	2
1	1392	11565	12948.08249	7329.968846	13816.36661	8860.753959	2	21	1	1	5	0	1	51	51	82	1	1	1.42	32.57	0.51	1	1	161	38	2	1	1	2	2	2	1	2	2	2	126	76	5.6	8.3	0.740963855	30	123	1	1	0	1	1	1	1
1	1393	11572	4459.234168	2313.570471	5908.74637	2944.559184	2	15	1	1	2	0	0	122	121	85	2	1	1.64	27.45	0.2	2	1	174	64	1	2	1	1	2	2	2	2	2	2	111	59	6.1	11.65	0.527896996	30	110	2	1	0	0	1	1	1
1	1394	11586	10909.85801	6024.801025	11978.6099	6501.069654	2	24	1	1	1	1	0	204	202	68	1	1	3.66	27.25	0.08	1	2	199	55	2	1	1	2	2	2	2	2	2	2	132	85	7.1	7.1	0.866197183	56	144	2	1	0	0	2	2	2
1	1395	11607	29231.79182	16207.7174	30833.42069	17020.95868	1	18	1	1	10	0	0	201	201	72	1	2	2.8	28.23	1.47	1	2	124	36	1	1	1	1	2	2	2	2	2	2	128	58	7.3	4.87	1.262833676	60	88	2	1	0	0	2	2	2
1	1396	11608	13222.76062	7079.773307	13154.56848	6907.572636	1	14	1	1	3	0	0	80	78	78	2	1	0.58	25.14	1.34	3	1	241	56	1	2	1	2	2	2	2	2	2	2	165	0	7.9	9.19	0.669205658	30	185	2	1	1	0	2	1	1
1	1398	11614	42197.76587	23136.35125	45025.31438	23130.58032	1	24	1	0	0	0	0	212	211	67	2	3	2.15	23.75	0.14	1	1	198	62	1	1	1	2	2	2	2	2	2	1	168	85	5	5.11	1.203522505	54	136	2	1	0	0	1	2	2
1	1399	11625	27124.08945	15039.09098	28397.92044	16238.61485	2	15	1	1	5	0	1	47	46	78	1	3	3.62	29.95	0.05	1	2	173	30	2	1	2	2	2	2	2	1	2	1	172	83	5.4	4.13	1.489104116	53	143	1	1	0	0	1	2	2
1	1400	11628	11878.95719	6424.903114	12699.52942	6693.6747	1	16	1	1	2	0	0	85	85	63	1	2	3.56	33.29	0.42	3	2	207	48	1	2	2	2	2	2	2	2	2	1	128	71	6.1	5.9	1.042372881	49	159	2	0	0	1	1	2	2
1	1401	11640	35640.88225	19541.31821	38029.07323	19536.444	1	22	1	0	0	0	0	220	220	62	2	2	5	25.64	0.29	2	2	269	83	1	1	2	2	2	2	2	2	2	1	153	82	5.1	4.95	1.242424242	82	186	2	1	1	0	1	2	2
1	1402	11641	35293.15467	21939.20935	43078.91275	27039.11455	1	19	1	1	2	0	0	191	190	73	2	2	3.01	25.03	0.31	1	1	215	49	2	1	2	2	2	2	2	2	2	2	137	83	5.3	6.38	0.963949843	79	166	2	0	1	0	1	2	2
1	1403	11672	41586.75493	25851.48681	55962.77401	30947.58131	2	19	1	1	7	1	1	75	74	71	2	1	2.6	33.99	1.64	3	1	240	44	2	2	1	1	2	2	2	2	1	2	182	74	10.1	10.5	0.585714286	32	196	1	1	1	1	2	1	1
1	1404	11676	14825.01055	7226.138546	15818.39102	9129.898914	2	26	1	1	1	0	0	55	54	85	2	3	1.63	22.91	0.25	1	2	185	58	2	2	2	2	2	2	2	2	2	1	180	86	6.1	7.6	0.809210526	28	127	2	1	0	0	1	2	1
1	1406	11696	33730.2148	20967.64233	37458.75555	23287.40702	2	15	1	1	2	0	0	93	92	75	2	3	5	22.76	0.23	2	2	136	45	2	1	1	2	2	2	2	2	2	1	151	62	5.3	5.7	1.078947368	60	91	2	1	0	0	1	2	2
1	1407	11711	26883.20492	14905.53131	28145.72322	16094.40241	1	14	1	1	5	0	1	54	52	74	1	3	4.02	25.96	0.39	1	1	168	42	1	1	1	2	2	2	2	2	2	2	180	79	5.4	8.84	0.695701357	47	126	2	1	0	0	1	1	2
1	1408	11733	30570.91939	16950.20358	32006.62415	18302.15854	1	27	1	1	1	0	0	180	179	70	1	3	5	20.73	0.18	3	1	238	45	2	2	2	2	2	2	2	2	2	2	135	89	5.3	4.81	1.278586279	33	193	2	0	1	0	1	2	1
1	1409	11747	2710.422233	1427.031852	3228.449412	1760.379147	2	17	1	1	1	0	0	32	32	77	1	1	1.04	28.52	0.31	3	1	122	56	2	1	1	2	2	2	2	2	2	2	176	80	5.2	14.39	0.427380125	13	66	2	1	0	0	1	1	1
1	1411	11756	8512.290602	4700.781358	8846.615441	4720.175005	1	27	1	1	10	0	0	184	184	63	1	3	1.47	37.46	0.45	3	2	287	51	1	1	1	1	2	2	1	1	1	2	152	82	8.8	5.84	1.053082192	22	236	1	1	1	1	2	2	1
1	1412	11760	3554.406	1885.191138	3772.923454	2031.574598	1	28	1	0	0	0	0	208	206	61	1	1	0.96	29.44	0.15	3	1	220	48	1	1	2	2	2	2	2	2	2	2	130	75	6.4	7.47	0.823293173	48	172	2	0	1	0	1	2	2
1	1413	11769	12609.14415	7138.0943	13201.30849	8662.263767	1	19	1	1	10	0	0	167	165	81	1	3	5	27.34	0.23	1	2	234	61	1	1	2	2	2	2	2	2	2	1	159	73	5.7	4.85	1.268041237	60	173	2	1	1	0	1	2	2
1	1415	11786	6117.209039	3220.698251	7286.355494	3623.235734	2	27	1	0	0	0	0	219	218	63	1	3	0.09	28.09	0.17	3	1	209	33	1	1	2	1	2	2	2	2	2	1	119	79	7.3	8.34	0.737410072	38	176	2	0	1	0	2	1	1
1	1416	11789	41586.75493	25851.48681	44373.3614	27478.52676	2	19	1	1	1	0	0	91	90	79	2	1	0.7	23.4	0.27	1	2	216	90	2	1	1	2	2	2	2	2	2	2	172	72	5.2	8.19	0.750915751	43	126	2	1	0	0	1	1	2
1	1419	11812	36311.68162	22572.3541	45278.51745	27385.21159	1	15	1	0	0	0	0	226	225	71	2	3	3.35	33.71	0.33	3	2	265	63	2	2	1	2	2	2	2	2	2	1	116	44	5.9	6.88	0.893895349	65	202	2	1	1	1	1	2	2
1	1420	11817	3437.227227	1749.173351	3495.260831	1679.848495	2	17	1	0	0	0	0	211	210	68	2	1	5	29.89	0.27	1	2	172	34	1	1	1	2	2	2	2	2	2	2	123	73	5.4	4.81	1.278586279	33	138	2	1	0	0	1	2	1
1	1421	11828	86612.00396	44084.89533	105938.8773	62515.90554	1	26	1	1	10	0	0	125	124	84	2	3	1.72	24.44	0.65	2	2	301	55	2	2	1	2	2	2	2	2	2	2	150	31	5	7.91	0.777496839	42	246	2	1	1	0	1	1	2
1	1422	11833	26240.34474	16311.73019	27998.63328	17338.35728	2	23	1	1	8	0	0	46	45	77	2	3	0.25	24.6	0.3	2	2	215	114	2	1	2	2	2	2	2	2	2	2	165	93	5.6	20.92	0.293977055	53	101	2	1	0	0	1	1	2
1	1423	11835	49859.80875	27245.64428	53203.35251	28709.95426	2	18	1	1	4	0	0	202	202	66	1	3	4.19	21.79	0.11	1	2	161	41	2	1	2	2	2	2	2	2	2	1	127	82	5.3	4.68	1.314102564	78	120	2	0	0	0	1	2	2
1	1424	11838	42862.12515	23500.60869	47600.10804	24549.03281	1	19	1	0	0	0	0	218	217	65	2	2	2.58	29.33	0.85	3	2	246	71	2	2	1	2	2	2	2	2	2	2	162	74	5.6	7.61	0.808147175	62	175	2	1	1	0	1	2	2
1	1426	11867	19049.73322	9285.390457	21155.49231	12258.10879	2	14	1	1	10	0	0	154	152	82	2	2	2.18	29.83	0.17	1	2	209	55	2	2	2	2	2	2	2	2	2	2	168	62	5.4	8.45	0.727810651	38	154	2	1	0	0	1	1	1
1	1427	11869	19129.3247	9324.185648	21243.88185	12309.32426	1	19	1	1	2	0	0	48	47	83	2	3	2.44	24.69	0.34	3	2	216	42	2	1	1	2	1	2	1	2	2	1	142	59	5.5	7.23	0.850622407	66	174	1	1	1	0	1	2	2
1	1428	11876	18766.35302	9147.26276	24989.09342	14383.97723	1	18	1	1	9	0	0	132	132	82	2	1	0.98	23.38	0.46	3	2	214	47	2	1	1	1	2	2	2	2	2	1	174	77	5.3	8.68	0.708525346	28	167	2	1	1	0	1	1	1
1	1429	11893	28822.9742	15981.04637	31978.33465	17106.6312	2	15	1	1	1	0	1	125	125	70	1	3	4.28	29.87	0.27	1	2	211	53	2	1	2	2	2	2	2	2	2	2	162	71	5.1	4.92	1.25	63	158	2	1	0	0	1	2	2
1	1430	11894	19129.3247	9324.185648	21243.88185	12309.32426	1	19	1	1	2	1	1	80	79	80	2	3	5	36.19	0.44	1	2	205	37	2	2	2	1	2	2	2	2	2	2	132	64	7.6	5.7	1.078947368	67	168	2	0	1	1	2	2	2
1	1431	11906	41586.75493	25851.48681	44286.46834	26993.46662	2	23	1	0	0	0	0	207	206	70	2	2	0.52	30.03	0.54	3	2	248	58	1	2	2	2	2	2	2	2	2	2	143	87	5.3	6.38	0.963949843	56	190	2	1	1	1	1	2	2
1	1432	11919	51223.07225	31841.69043	56885.27492	35364.5104	1	23	1	1	7	1	0	116	115	78	2	2	1.02	26.85	1.05	1	2	195	56	1	1	1	1	2	1	2	2	2	2	125	49	6	5.11	1.203522505	48	139	1	1	0	0	1	2	2
1	1433	11926	31082.55069	17233.88018	32785.58385	20543.26479	1	19	1	1	1	1	1	68	67	78	1	1	0.72	27.31	0.25	1	2	175	37	2	1	1	2	1	2	2	1	2	1	142	60	6.7	7.74	0.794573643	37	138	1	1	0	0	2	1	1
1	1435	11931	25292.5498	13820.98793	26988.64028	14563.79329	2	25	1	1	10	0	0	125	125	65	1	1	0.69	38.71	0.6	1	1	143	38	1	1	1	2	2	2	2	2	2	2	122	68	8.1	11.52	0.533854167	29	105	2	1	0	1	2	1	1
1	1436	11933	14189.68121	7867.541767	14967.14307	9378.328736	1	23	1	1	5	0	0	71	70	79	1	1	1.03	20.7	0.06	3	1	124	54	2	2	1	2	2	2	1	1	2	2	162	88	5.6	5.88	1.045918367	32	70	1	1	0	0	1	2	1
1	1437	11948	9525.385495	5281.399006	11624.7853	6467.050113	2	17	1	0	0	0	0	211	211	71	1	3	4.02	23.7	0.04	3	2	143	34	2	2	1	2	1	1	1	1	2	2	152	80	5.5	7.12	0.863764045	56	109	1	1	0	0	1	2	2
1	1438	11959	47851.4125	26236.15409	63718.47616	32645.24859	1	26	1	1	1	0	0	165	164	67	2	2	1.05	46.48	1.3	3	1	190	36	1	1	1	2	2	2	2	2	2	2	155	89	5.7	9.26	0.664146868	39	154	2	1	0	1	1	1	1
1	1439	11960	43587.60163	23818.22793	45975.79466	24505.31033	1	19	1	0	0	0	0	219	217	60	1	3	5	27.84	0.17	1	1	232	69	1	1	2	2	2	2	2	2	2	1	144	73	5.6	4.13	1.489104116	84	163	2	1	1	0	1	2	2
1	1440	11961	10909.85801	6024.801025	11338.34861	6049.657077	2	24	1	1	1	0	0	71	70	69	1	3	2.53	42.44	0.15	3	1	188	42	1	2	1	1	2	2	2	2	2	2	120	72	6.9	5.41	1.136783734	30	146	2	1	0	1	2	2	1
1	1441	11972	16693.14464	8136.721086	20375.69404	11919.90211	1	23	1	1	1	0	0	48	47	85	2	2	1.38	28.83	0.14	3	2	262	56	2	2	1	2	2	2	2	2	2	2	142	69	5.5	11.41	0.539000876	30	206	2	1	1	0	1	1	1
1	1442	11979	42197.76587	23136.35125	44937.14465	22722.27158	1	24	1	0	0	0	0	211	211	63	2	3	4.74	24.39	0.6	3	2	253	84	1	1	2	2	2	2	2	2	1	2	173	83	5.3	5.56	1.106115108	45	169	1	1	1	0	1	2	2
1	1443	11982	2215.233975	1174.919088	2248.318788	1170.508144	1	15	1	0	0	0	0	226	226	68	1	1	1.63	29.85	0.21	1	2	163	35	2	2	2	2	2	2	2	2	2	2	165	75	8.4	6.48	0.949074074	27	128	2	1	0	0	2	2	1
1	1444	11995	26883.20492	14905.53131	28356.15319	15653.43387	1	16	1	1	1	0	0	112	110	79	1	2	2.03	27.08	0.13	3	2	137	36	1	1	1	2	1	2	2	2	2	1	111	51	6	6.41	0.959438378	36	101	1	1	0	0	1	2	1
1	1445	12007	27333.0144	16990.96413	29164.51953	18060.34082	1	17	1	1	1	0	0	205	204	70	2	3	3.94	32.22	0.07	1	2	205	50	1	1	2	2	2	2	2	2	2	2	172	87	5.4	5.6	1.098214286	65	155	2	1	0	1	1	2	2
1	1447	12028	38549.58105	21065.22666	42769.75009	22090.93082	2	21	1	0	0	0	0	211	210	60	1	3	5	32.2	0.06	1	2	146	57	1	1	1	2	2	1	2	1	2	2	122	83	5.1	5.28	1.164772727	88	89	1	1	0	1	1	2	2
1	1449	12046	14463.00577	8019.087978	15082.22251	9460.238611	2	22	1	1	1	0	0	30	30	73	1	1	0.94	26.04	0.25	1	1	189	82	1	1	1	2	2	2	2	1	2	2	140	35	4.8	8.38	0.733890215	43	107	1	1	0	0	1	1	2
1	1451	12061	42048.83258	23054.69354	52432.40507	26307.66731	1	26	1	1	10	1	0	130	129	60	2	3	3.1	24.07	0.55	2	1	220	44	1	2	2	1	2	2	2	2	2	2	129	79	5.1	9.17	0.670665213	73	176	2	0	1	0	1	1	2
1	1452	12064	44600.07831	24371.49077	49482.61826	25558.18293	2	23	1	0	0	0	0	207	206	62	1	3	4.99	28.9	0.08	3	2	205	51	1	2	2	1	2	2	2	2	2	2	145	63	7.3	6.17	0.996758509	64	154	2	1	0	0	2	2	2
1	1454	12085	24148.44707	13389.23075	25282.53271	14457.16111	1	21	1	0	0	0	0	205	204	74	1	3	3.45	24.6	0.09	1	1	200	60	2	1	1	2	2	2	2	2	2	2	119	72	5.5	8.56	0.718457944	69	140	2	1	0	0	1	1	2
1	1455	12092	31460.1911	19556.53228	33568.24623	20787.38061	1	14	1	0	0	0	0	207	206	70	2	3	2.82	22.47	0.05	1	2	227	86	2	1	2	2	2	2	2	2	2	2	126	58	5.1	4.44	1.385135135	54	141	2	0	0	0	1	2	2
1	1456	12097	11870.27536	6581.535259	12427.74014	7106.481124	2	14	1	0	0	0	0	224	223	70	1	3	0.84	26.88	0.56	3	2	251	54	2	1	2	2	2	2	2	2	2	1	124	65	5.5	5.86	1.049488055	47	197	2	0	1	0	1	2	2
1	1457	12100	11003.32972	6229.035391	13428.46919	8572.347613	1	23	1	1	3	0	0	69	68	85	1	3	3.49	24.06	0.15	1	1	186	38	1	1	2	2	1	1	1	2	2	2	101	50	5.8	6.65	0.92481203	36	148	1	0	0	0	1	2	1
1	1458	12115	83384.42241	40669.84663	105938.8773	62515.90554	1	23	1	1	10	0	0	57	56	82	2	2	1.2	40.61	0.43	2	2	190	65	1	2	2	2	1	2	2	2	2	1	112	63	5.4	9.19	0.669205658	39	125	1	0	0	1	1	1	1
1	1459	12124	2684.326276	1366.028975	2844.564386	1372.254099	2	28	1	0	0	0	0	215	214	73	2	1	2.83	28.87	0.84	3	2	245	71	2	1	2	2	2	2	2	2	2	2	158	73	5.7	4.13	1.489104116	35	174	2	1	1	0	1	2	1
1	1460	12129	1923.482568	1020.179544	2108.017562	1130.54442	1	25	1	0	0	0	0	206	204	68	1	3	3.76	24.97	0.04	1	2	232	66	1	1	2	2	2	1	1	1	2	2	114	63	5.8	5.35	1.14953271	51	166	1	0	1	0	1	2	2
1	1461	12131	13222.76062	7079.773307	13154.56848	6907.572636	1	14	1	1	7	1	1	136	135	60	2	3	3.27	27.55	0.53	1	2	233	39	2	2	1	1	2	2	2	2	2	2	146	88	16.1	7.81	0.787451985	38	194	2	1	1	0	2	1	1
1	1462	12138	10265.33824	5668.874911	11270.95166	6117.007101	2	15	1	1	10	0	0	142	141	64	1	2	2.66	42.48	0.53	2	2	175	45	2	1	1	1	2	1	2	2	2	1	149	74	8.3	6.16	0.998376623	38	130	1	1	0	1	2	2	1
1	1463	12146	11320.94473	6123.094132	12102.97069	6379.240208	2	15	1	0	0	0	0	218	218	60	1	3	5	28.7	0.31	1	2	222	56	1	1	1	2	2	2	2	2	2	2	160	74	6.5	5.41	1.136783734	33	166	2	1	1	0	1	2	1
1	1464	12153	18814.44832	9170.705798	21576.14407	13278.25776	1	27	1	1	1	0	0	92	91	85	2	1	0.93	28.54	0.09	1	1	167	34	2	2	1	2	2	2	2	2	2	2	154	52	5.2	9.98	0.616232465	4	133	2	1	0	0	1	1	1
1	1465	12164	19358.95863	9436.115862	24139.47543	13607.68594	2	24	1	1	10	0	0	87	86	84	2	3	2.01	22.2	0.21	3	2	273	95	2	2	2	2	2	2	2	2	2	2	133	49	5.4	6.68	0.920658683	41	178	2	0	1	0	1	2	1
1	1466	12175	34623.48044	21522.92117	46104.2903	28473.26571	1	26	1	1	6	0	0	214	214	76	2	1	0.98	36.2	0.33	2	1	287	37	2	2	1	2	1	2	1	2	1	1	164	88	5.5	10.57	0.581835383	20	250	1	1	1	1	1	1	1
1	1467	12177	51393.08644	28177.99652	54836.78642	28170.96805	2	23	1	0	0	0	0	207	207	69	2	2	2.93	20.45	0.39	1	2	237	92	2	1	1	2	2	2	2	2	2	2	130	75	5.4	4.39	1.400911162	53	145	2	1	0	0	1	2	2
1	1468	12181	16078.0843	8608.579958	21261.97144	11131.09576	2	20	1	0	0	0	0	224	223	60	2	1	0.37	30.09	0.31	1	1	188	73	1	2	1	2	2	2	1	2	1	2	159	82	6.2	8.46	0.726950355	53	115	1	1	0	1	1	1	2
1	1469	12195	31082.55069	17233.88018	32785.58385	20543.26479	1	19	1	1	4	1	0	151	151	76	1	1	2.58	26.37	0.07	3	2	164	30	2	2	2	1	2	1	2	2	2	1	133	60	6.1	4.88	1.260245902	39	134	1	0	0	0	1	2	1
1	1470	12210	51393.08644	28177.99652	54836.78642	28170.96805	2	23	1	1	9	0	0	116	116	60	2	2	5	29.99	0.2	1	2	222	71	2	2	1	2	2	2	2	2	2	2	134	84	5.3	4.28	1.436915888	96	151	2	1	0	0	1	2	2
1	1471	12217	16693.14464	8136.721086	20404.77059	11889.35514	1	23	1	1	10	0	0	83	82	84	2	2	1.11	24.08	0.13	1	2	236	37	2	2	1	2	2	2	2	2	2	1	154	82	5.5	8.38	0.733890215	44	199	2	1	1	0	1	1	2
1	1473	12246	20182.79513	9843.939176	23317.95236	13373.15889	2	23	1	1	10	0	0	20	20	85	2	3	5	20.01	0.07	1	2	225	70	2	2	2	2	2	2	2	2	2	1	194	50	5.7	7.12	0.863764045	20	155	2	1	0	0	1	2	1
1	1474	12254	13222.76062	7079.773307	17486.03586	9154.312909	1	14	1	0	0	0	0	215	214	64	2	1	0.12	23.91	0.02	1	1	190	49	1	2	1	2	2	2	2	2	2	2	118	61	5.9	8.1	0.759259259	42	141	2	1	0	0	1	1	2
1	1475	12256	29347.10226	18242.97732	36594.09926	22132.72889	1	22	1	0	0	0	0	220	219	71	2	2	4.99	30.79	0.94	3	1	304	62	2	1	2	2	2	2	2	2	2	2	148	80	5.5	5.08	1.210629921	74	242	2	1	1	1	1	2	2
1	1476	12260	14826.29465	7938.342689	17410.55038	9051.733184	2	14	1	1	5	0	0	41	39	78	2	3	1.3	29.6	0.08	1	2	183	77	2	2	2	2	2	2	1	2	1	2	134	50	5.4	8.2	0.75	56	106	1	0	0	0	1	1	2
1	1477	12264	15951.97145	8844.652663	19467.79408	10830.23872	1	21	1	1	5	0	0	103	103	76	1	3	1.64	30.68	0.41	2	2	224	29	1	1	1	2	2	1	1	1	2	1	130	97	5.6	7.12	0.863764045	33	195	1	1	1	1	1	2	1
1	1478	12265	11003.32972	6229.035391	13428.46919	8572.347613	1	23	1	1	1	1	0	125	124	84	1	2	1.98	30.17	1.53	1	2	145	28	1	1	1	1	2	2	2	2	2	2	144	78	6.1	7.93	0.775535939	26	117	2	1	0	1	1	1	1
1	1479	12272	50505.45102	27691.32041	53889.67315	27684.41332	1	27	1	0	0	0	0	222	221	69	2	2	1.82	25.91	0.08	1	2	225	49	2	2	2	2	2	2	2	2	2	2	123	62	5.4	3.86	1.593264249	53	176	2	0	1	0	1	2	2
1	1480	12276	12513.34	6699.933023	13721.16733	7055.127428	1	27	1	1	10	0	1	200	200	69	2	2	0.83	26.17	0.53	1	2	168	25	1	1	1	2	2	2	2	2	2	2	130	74	4.8	6.05	1.016528926	29	143	2	1	0	0	1	2	1
1	1481	12282	9796.211808	5545.680408	11955.30187	7631.920068	1	21	1	1	10	0	0	71	71	81	1	3	4.05	21.73	0.17	1	1	179	61	1	1	2	2	2	2	2	2	2	1	132	76	5.7	9.93	0.619335347	31	118	2	0	0	0	1	1	1
1	1483	12313	9173.838564	4961.801195	9807.547153	5169.367154	1	17	1	1	7	1	0	191	191	60	1	3	5	47.61	2.57	1	2	203	45	2	1	2	2	2	2	2	2	2	2	138	76	6.7	6.79	0.905743741	63	158	2	0	0	1	2	2	2
1	1484	12326	27124.08945	15039.09098	28610.23595	15793.69505	1	23	1	0	0	0	0	225	224	70	1	2	4.82	37.49	0.27	3	2	245	43	1	1	2	2	2	2	2	2	2	2	150	71	5.7	4.91	1.252545825	55	202	2	1	1	1	1	2	2
1	1485	12331	48984.22446	26767.18561	51668.10196	27539.33634	2	27	1	1	3	0	0	85	85	64	1	2	2.07	22.25	1.01	1	2	240	42	1	1	2	2	2	2	2	2	2	2	138	80	5.3	5.72	1.075174825	41	198	2	0	1	0	1	2	1
1	1486	12352	2251.1238	1193.954387	3008.67287	1426.460103	2	28	1	1	2	1	1	203	202	60	1	1	0.82	30.95	0.44	3	2	254	44	1	1	1	2	2	2	2	2	2	2	164	82	5.9	6.5	0.946153846	41	210	2	1	1	1	1	2	1
1	1487	12371	7397.063905	4000.807325	8126.645575	4188.644479	2	26	1	1	1	1	0	145	144	62	1	2	3.9	32.85	0.71	3	2	118	34	1	1	1	1	2	2	2	2	2	2	150	52	7	7.16	0.858938547	35	84	2	1	0	1	2	2	1
1	1488	12376	4260.898784	2210.668746	4578.877926	2145.80818	1	22	1	0	0	0	0	220	219	61	2	1	1.29	25.83	0.08	1	2	282	47	2	2	2	1	2	2	2	2	2	2	136	77	8.8	4.29	1.433566434	17	235	2	0	1	0	2	2	1
1	1489	12379	26462.54893	14460.32813	27912.44919	16887.02478	1	26	1	0	0	0	0	221	221	64	1	1	1.21	37.68	0.59	3	2	230	45	1	1	2	2	2	2	2	2	2	2	136	89	6.7	5.85	1.051282051	51	185	2	0	1	1	2	2	2
1	1490	12391	49351.37698	26967.81427	58306.57783	32027.24293	2	16	1	0	0	0	0	206	206	64	1	2	5	27.75	0.08	3	1	265	46	1	1	2	2	2	2	2	2	2	1	124	76	5.2	4.91	1.252545825	68	219	2	0	1	0	1	2	2
1	1491	12404	53340.61797	29147.71516	63869.35167	35158.88544	2	20	1	1	1	0	0	55	55	65	1	2	1.47	42.2	0.48	2	1	153	42	1	1	1	1	2	2	2	2	2	2	138	54	9.4	13.48	0.456231454	41	111	2	1	0	1	2	1	1
1	1492	12416	14875.63567	7964.761018	16311.47928	8387.009799	1	16	1	0	0	0	0	227	225	67	2	2	1.88	32.21	0.29	3	1	250	38	2	2	2	2	2	2	2	2	2	2	151	66	6.1	7.39	0.832205683	27	212	2	1	1	1	1	2	1
1	1493	12426	10559.05178	5711.013483	11288.44785	5949.921079	1	14	1	1	1	0	0	170	170	65	1	3	5	37.81	0.56	2	2	268	47	2	2	1	2	2	1	1	2	2	2	128	58	11.2	12.05	0.510373444	61	221	1	1	1	1	2	1	2
1	1494	12429	9796.211808	5545.680408	10453.13496	6703.836082	1	21	1	1	1	0	0	144	144	85	1	1	2.84	38.33	0.21	1	2	179	45	1	1	2	2	2	2	2	2	2	2	117	66	5.3	7.09	0.8674189	13	134	2	0	0	1	1	2	1
1	1496	12442	2684.326276	1366.028975	2729.648019	1311.889252	1	28	1	1	2	0	1	191	189	74	2	1	1.16	35.9	0.69	1	2	158	45	2	2	2	2	2	2	2	2	2	2	163	64	5.7	7.58	0.811345646	26	113	2	1	0	1	1	2	1
1	1497	12443	3344.425626	1735.177853	3382.665153	1730.636562	2	15	1	1	2	0	0	23	23	69	2	3	2.26	19.76	0.61	3	2	211	81	1	1	2	2	2	2	2	2	2	2	188	90	8.1	7.27	0.845942228	45	130	2	1	0	0	2	2	2
1	1498	12480	5758.637426	2987.735786	5824.480592	2979.916313	2	27	1	0	0	0	0	211	210	66	2	3	5	24.98	0.17	1	2	178	51	2	1	1	1	2	2	2	2	2	2	130	77	6.3	3.88	1.585051546	64	127	2	1	0	0	1	2	2
1	1500	12492	36625.30114	20307.0867	43271.25407	24616.8699	2	19	1	1	2	0	0	15	14	75	1	2	1.98	28.62	0.56	1	2	207	46	2	2	2	2	2	2	2	2	2	2	168	74	5.8	6.54	0.940366972	30	161	2	1	1	0	1	2	1
1	1501	12510	33300.15516	18257.93548	40646.25256	21164.44588	1	21	1	0	0	0	0	205	204	65	2	3	3.96	23.26	0.14	1	2	194	50	1	1	2	2	2	1	1	1	2	2	127	70	5.2	5.29	1.162570888	52	144	1	0	0	0	1	2	2
1	1502	12511	36244.13328	19805.42621	38229.97291	20376.75166	1	22	1	1	2	0	0	41	41	69	1	3	5	30.14	0.43	1	2	223	46	1	1	1	2	2	2	2	2	2	2	171	93	5.8	5.23	1.175908222	53	177	2	1	1	1	1	2	2
1	1503	12512	16989.41429	8281.131474	18127.82511	10462.83472	1	14	1	1	6	0	0	76	75	83	2	3	4.51	19.2	0.03	1	2	224	104	1	1	1	2	2	2	2	2	1	1	184	61	5.4	6.51	0.944700461	33	120	1	1	0	0	1	2	1
1	1505	12532	36727.32512	20363.65441	38452.1537	21987.86758	2	22	1	1	2	0	0	118	115	73	1	1	2.93	29.31	0.28	1	1	211	67	1	1	2	2	2	1	2	1	2	2	134	71	5.5	5.65	1.088495575	62	144	1	0	0	0	1	2	2
1	1506	12546	15951.97145	8844.652663	17021.69306	9513.221371	1	26	1	1	1	0	0	151	151	71	1	1	1.16	38.03	0.72	3	2	200	33	2	1	1	2	2	1	2	1	2	2	118	71	5.9	6.28	0.979299363	32	167	1	1	1	1	1	2	1
1	1507	12553	51393.08644	28177.99652	62730.52967	32663.69756	2	23	1	0	0	0	0	207	206	64	2	1	1.79	24.47	0.64	1	2	218	99	1	1	2	2	2	2	2	2	2	2	106	71	5.1	4.26	1.443661972	63	119	2	0	0	0	1	2	2
1	1508	12560	32688.36572	18124.23259	36266.88526	19400.76736	2	20	1	1	3	0	0	134	134	70	1	3	2	24.34	0.27	1	2	195	39	1	1	2	2	2	2	2	2	2	2	115	68	5.5	6.2	0.991935484	53	156	2	0	0	0	1	2	2
1	1509	12572	49859.80875	27245.64428	52201.37931	28821.26741	2	18	1	0	0	0	0	221	220	65	1	3	5	27.05	0.03	1	1	230	76	1	1	1	2	2	2	2	2	2	1	131	86	5.3	5.5	1.118181818	77	154	2	1	0	0	1	2	2
1	1510	12578	36625.30114	20307.0867	38345.33837	21926.78799	2	19	1	1	10	0	0	169	168	73	1	3	2.63	28.84	0.59	3	2	194	48	1	1	1	2	2	2	2	2	2	1	115	71	6	7.32	0.840163934	57	146	2	1	0	0	1	2	2
1	1511	12585	14760.61935	7194.752414	15749.68516	9090.243957	1	17	1	1	10	0	0	203	201	81	2	2	2.82	29.9	0.18	1	1	222	70	1	1	2	2	2	2	2	2	2	2	132	80	5.1	8.06	0.763027295	57	152	2	0	0	0	1	1	2
1	1512	12596	42870.13215	23426.1703	45219.01456	27357.49251	1	27	1	0	0	0	0	222	221	67	1	1	1.34	27.27	0.55	1	2	204	40	1	1	2	2	2	2	2	2	2	2	124	62	5.5	4.76	1.292016807	42	164	2	0	1	0	1	2	2
1	1513	12610	41586.75493	25851.48681	46183.75829	28711.57787	2	19	1	0	0	0	0	227	226	70	2	1	2.58	29.95	0.12	1	2	207	54	2	2	2	2	2	2	2	2	2	2	180	74	5.5	6	1.025	52	153	2	1	0	0	1	2	2
1	1514	12617	26530.3684	14497.38774	31344.51529	17217.24106	1	27	1	1	2	0	0	87	86	65	1	3	1.23	39.94	0.2	3	2	145	44	1	2	1	1	2	2	2	2	2	2	133	62	6.4	7.76	0.792525773	50	101	2	1	0	1	1	1	2
1	1515	12618	37403.49781	20507.73177	39909.79649	20502.6165	1	23	1	0	0	0	0	225	224	62	2	3	4.82	38.18	1.22	2	2	234	39	2	1	2	2	2	2	2	2	2	2	117	69	5.5	4.96	1.239919355	43	195	2	0	1	1	1	2	2
1	1516	12624	2617.163571	1377.931355	2642.014963	1425.66891	1	17	1	0	0	0	0	217	216	70	1	3	5	30.54	0.25	1	2	201	33	1	1	2	2	2	2	2	2	2	2	159	94	5.8	5.56	1.106115108	46	168	2	1	1	1	1	2	2
1	1517	12632	38253.70656	23779.57097	40816.97523	25276.20876	2	20	1	1	1	0	0	185	184	75	2	3	1.68	22.71	0.23	1	2	208	57	1	2	1	2	2	2	2	2	2	1	121	78	5.1	3.98	1.545226131	50	151	2	1	0	0	1	2	2
1	1518	12641	6117.209039	3220.698251	6561.121925	3242.996503	2	27	1	1	1	0	0	104	104	72	1	1	1.57	23.19	7.25	3	2	139	38	1	1	1	2	2	2	2	1	1	2	112	41	5.5	9.04	0.680309735	27	101	1	1	0	0	1	1	1
1	1519	12651	14875.63567	7964.761018	17468.49165	9081.85681	1	16	1	0	0	0	0	227	227	60	2	2	1.92	23.76	0.22	1	2	197	49	2	1	1	1	2	2	2	2	2	2	123	81	6.3	5.4	1.138888889	36	148	2	1	0	0	1	2	1
1	1520	12652	4260.898784	2210.668746	5287.026713	2580.265566	1	22	1	0	0	0	0	220	219	60	2	1	1.72	31.98	0.76	2	2	284	61	1	1	2	2	2	2	2	2	2	2	157	87	5.8	4.88	1.260245902	16	223	2	1	1	1	1	2	1
1	1521	12655	9884.482861	5292.38182	10453.66499	5401.25449	1	27	1	0	0	0	0	221	220	70	2	2	1.08	25.57	0.39	1	2	235	48	2	2	1	2	2	2	2	2	2	2	146	93	5.9	7.06	0.871104816	33	187	2	1	1	0	1	2	1
1	1522	12674	33300.15516	18257.93548	35531.50088	18253.38138	1	21	1	1	2	0	0	46	45	65	2	2	5	26.88	0.11	1	2	190	42	2	1	2	2	2	2	2	2	2	2	122	78	5.7	6.48	0.949074074	84	148	2	0	0	0	1	2	2
1	1526	12696	27159.17758	14840.99739	32087.42691	17625.31527	2	20	1	1	10	0	0	80	79	66	1	2	1.26	27.37	0.06	2	2	255	34	2	2	1	1	2	2	2	2	2	2	130	82	6.8	6.51	0.944700461	29	221	2	1	1	0	2	2	1
1	1527	12714	35640.88225	19541.31821	38029.07323	19536.444	1	22	1	0	0	0	0	220	218	60	2	3	5	22.98	0.64	1	2	212	52	1	1	2	2	2	2	2	2	2	2	124	70	5	4.78	1.286610879	62	160	2	0	1	0	1	2	2
1	1528	12716	38036.58256	20784.90119	40587.27382	21901.98023	1	23	1	1	10	0	0	69	69	61	1	1	3.88	26.08	4.95	3	2	145	27	1	1	2	2	2	2	2	2	2	2	128	77	5.4	6.56	0.9375	46	118	2	0	0	0	1	2	2
1	1529	12722	41586.75493	25851.48681	44373.3614	27478.52676	2	19	1	1	8	0	0	213	212	76	2	2	3.01	20.72	0.28	1	2	180	95	2	2	2	2	2	2	2	2	2	2	128	68	5.4	5.88	1.045918367	46	85	2	0	0	0	1	2	2
1	1530	12723	40309.97108	22101.30396	53676.36601	27500.31729	1	18	1	1	5	0	0	221	221	67	2	2	1.85	40.64	0.11	2	2	180	58	1	1	1	2	2	2	2	2	2	2	145	77	6	5.74	1.071428571	41	122	2	1	0	1	1	2	1
1	1532	12745	24188.74302	13411.57305	25718.0559	13949.31875	2	17	1	0	0	0	0	211	210	75	1	2	3.84	27.88	0.45	1	2	263	39	1	1	1	1	2	2	1	1	2	2	115	80	6.3	5	1.23	49	224	1	1	1	0	1	2	2
1	1534	12754	43587.60163	23818.22793	45634.60998	25195.64261	1	19	1	0	0	0	0	219	217	64	1	2	5	27.11	0.06	1	2	160	56	1	1	2	2	2	2	2	2	2	2	128	75	5.2	5.13	1.198830409	41	104	2	0	0	0	1	2	1
1	1535	12772	37655.78082	20878.44146	39424.21256	22543.71424	2	16	1	1	10	0	0	140	139	70	1	2	3.35	30.67	0.32	3	2	236	36	1	1	2	2	2	2	2	2	2	2	118	78	5.6	6.02	1.021594684	60	200	2	0	1	1	1	2	2
1	1537	12790	2739.889969	1421.528515	3630.514636	1809.227295	1	28	1	0	0	0	0	220	218	65	2	3	2.01	19.6	0.1	1	1	229	84	2	2	2	2	2	2	2	2	1	2	112	56	5.5	6.09	1.009852217	49	145	1	0	0	0	1	2	2
1	1538	12807	10244.60921	5540.942741	10211.3697	5375.034217	1	25	1	1	2	0	0	78	77	78	1	1	0.79	29.93	0.21	1	2	195	34	1	1	2	2	2	2	2	2	2	2	172	98	5.8	7.54	0.815649867	19	161	2	1	1	0	1	2	1
1	1539	12810	23356.47056	12950.1153	24453.36253	13983.02163	1	17	1	1	2	1	0	200	199	71	1	3	5	34.19	0.23	3	2	237	49	2	1	1	1	2	2	2	2	2	1	119	77	8	4.96	1.239919355	61	188	2	1	1	1	2	2	2
1	1540	12817	29121.34661	15966.76246	38777.70232	19867.20036	2	23	1	1	1	0	0	64	63	69	2	1	1.09	26.49	1.25	2	2	207	87	1	2	1	1	2	2	2	2	2	1	136	69	5.5	13.76	0.446947674	43	120	2	1	0	0	1	1	2
1	1541	12828	12872.48719	7137.216764	13423.60772	7346.073696	2	20	1	1	6	0	0	196	195	70	1	1	0.9	27.99	1.77	1	1	157	33	2	1	1	2	2	2	2	2	2	2	168	80	5.7	7.92	0.776515152	31	124	2	1	0	0	1	1	1
1	1542	12834	8350.341265	4249.411938	11064.69111	5408.369922	2	22	1	0	0	0	0	217	216	70	2	1	0	27.56	0.13	3	1	193	34	1	2	1	2	1	1	1	2	2	2	110	68	5.8	6.95	0.884892086	20	159	1	1	0	0	1	2	1
1	1543	12838	12525.56006	6706.475926	14708.7927	7647.091221	1	24	1	0	0	0	0	211	210	64	2	3	4.31	24.73	0.06	1	2	233	49	2	2	1	2	2	2	2	2	2	2	137	71	6	5.24	1.173664122	36	184	2	1	1	0	1	2	1
1	1544	12858	27419.72131	17044.86356	30450.69959	18930.62983	1	21	1	1	1	0	0	56	55	76	2	2	1.89	29.2	0.24	3	2	229	51	1	2	1	2	2	2	2	2	2	2	122	63	5.2	5.43	1.132596685	59	178	2	1	1	0	1	2	2
1	1545	12874	19925.07163	9718.237338	22117.80616	12635.39924	2	24	1	1	4	0	0	100	99	85	2	3	5	26.8	0.64	1	2	257	43	2	2	2	2	2	2	2	2	2	2	182	81	5.5	5.73	1.073298429	52	214	2	1	1	0	1	2	2
1	1546	12880	27331.96064	15154.34623	32291.56283	18370.56073	1	15	1	1	5	0	0	40	40	77	1	1	2.18	22.59	0.2	1	2	180	100	2	1	1	2	2	2	2	2	2	1	143	66	5.3	5.91	1.040609137	39	80	2	1	0	0	1	2	1
1	1547	12896	50505.45102	27691.32041	53889.67315	27684.41332	2	19	1	0	0	0	0	223	222	68	2	3	2.79	30.33	1.05	3	2	230	58	2	2	2	2	2	2	2	2	2	2	134	95	5.1	9.9	0.621212121	41	172	2	1	1	1	1	1	1
1	1548	12901	31028.87629	17204.12014	32486.08813	18576.32759	2	19	1	1	9	0	0	91	90	76	1	2	2.65	29.83	0.06	1	2	224	70	1	1	2	2	2	2	2	2	2	2	182	53	5.3	5.41	1.136783734	49	154	2	1	0	0	1	2	2
1	1550	12942	34623.48044	21522.92117	35381.61224	21485.08065	1	26	1	1	4	0	0	109	107	75	2	1	1.63	20.01	3.34	3	2	218	73	1	1	2	2	2	2	2	2	2	2	137	72	5.3	7.13	0.862552595	41	145	2	0	0	0	1	2	1
1	1551	12945	50736.82422	27818.17858	54136.54999	27811.23986	2	24	1	0	0	0	0	214	213	62	2	2	2.01	31.36	0.67	2	2	223	74	2	2	2	2	2	2	2	2	2	2	146	79	5.5	5.67	1.084656085	61	149	2	1	0	1	1	2	2
1	1552	12947	3579.101701	1821.371967	3792.752515	1829.672132	1	28	1	0	0	0	0	208	206	72	2	1	0.81	24.56	0.22	3	1	211	55	2	2	1	1	2	2	2	2	2	2	157	69	6.1	6	1.025	12	156	2	1	0	0	1	2	1
1	1553	12962	47033.1025	25701.00473	49241.92222	27187.30092	2	15	1	0	0	0	0	219	218	67	1	3	5	27.19	0.35	3	2	182	27	2	1	2	2	2	2	2	2	2	1	128	75	5.8	4.72	1.302966102	68	155	2	0	0	0	1	2	2
1	1554	12963	40992.25026	22400.01109	42917.3729	23695.40991	1	18	1	0	0	0	0	216	215	60	1	3	3.45	22.82	0.11	1	2	161	54	2	1	2	1	2	2	2	2	2	2	138	78	8.6	6.12	1.004901961	52	107	2	0	0	0	2	2	2
1	1555	12964	31082.55069	17233.88018	32542.28324	18608.46131	1	19	1	1	1	0	0	179	178	73	1	2	3.01	30.17	0.09	1	2	208	41	1	1	2	2	2	2	2	2	2	2	127	78	5.8	5.84	1.053082192	41	167	2	0	1	1	1	2	1
1	1556	12965	38036.58256	20784.90119	40120.63165	21384.48147	1	23	1	0	0	0	0	224	223	60	1	2	5	33.12	0.17	3	2	232	46	1	1	2	2	2	2	2	2	2	2	127	90	5.5	5.87	1.04770017	74	186	2	1	1	1	1	2	2
1	1557	12974	5881.435957	3119.404745	6243.01435	3361.623824	2	17	1	0	0	0	0	211	210	68	1	3	5	26.62	0.24	1	2	158	34	2	1	2	2	2	2	2	2	2	2	119	61	5.9	6	1.025	42	124	2	0	0	0	1	2	2
1	1558	12977	12001.33755	6491.094274	12830.36354	6762.634821	2	18	1	1	8	0	0	195	194	61	1	2	2.51	23.65	0.58	1	2	191	51	1	1	2	1	2	2	2	2	2	2	118	66	7.5	8.84	0.695701357	56	140	2	0	0	0	2	1	2
1	1559	12979	11878.95719	6424.903114	14175.44513	7037.918403	1	16	1	0	0	0	0	227	226	62	1	2	2.51	28.96	0.36	1	1	197	59	1	1	1	2	2	2	2	2	2	2	131	70	7.7	5.68	1.082746479	45	138	2	1	0	0	2	2	2
1	1560	12993	59931.36014	32749.19341	63950.29102	34509.29018	2	22	1	0	0	0	0	217	216	68	1	3	3.94	27.81	0.16	1	2	161	51	2	1	2	2	2	1	2	2	2	2	116	72	5.6	4.8	1.28125	66	110	1	0	0	0	1	2	2
1	1561	13000	27331.96064	15154.34623	29060.00079	15761.96955	1	15	1	1	3	0	0	48	48	76	1	2	4.19	25.74	0.12	2	2	162	61	1	1	2	2	2	2	2	2	2	1	153	68	6	5.1	1.205882353	45	101	2	1	0	0	1	2	2
1	1563	13017	28822.9742	15981.04637	31978.33465	17106.6312	1	23	1	0	0	0	0	225	225	70	1	2	4.16	33.28	0.45	1	2	192	49	2	1	2	2	2	2	1	2	2	1	118	80	5.5	6.76	0.909763314	51	143	1	0	0	1	1	2	2
1	1564	13027	19978.29016	12419.0624	24911.74519	15067.04397	2	21	1	1	10	0	0	66	66	75	2	1	0.64	31.23	0.7	1	1	196	42	1	1	2	2	2	2	2	2	2	2	120	66	5.9	14.78	0.416102842	39	154	2	0	0	1	1	1	1
1	1565	13044	13222.76062	7079.773307	15527.51685	8072.745343	1	14	1	1	10	0	0	141	140	85	2	1	1.85	29.99	0.37	1	2	204	69	1	2	2	2	2	2	2	2	2	2	156	68	5.9	8.47	0.72609209	29	135	2	1	0	0	1	1	1
1	1566	13048	14929.7382	7277.18583	16580.07271	9606.977327	2	21	1	1	2	0	0	121	120	83	2	3	1.93	18.02	0.02	1	2	217	55	1	2	1	2	2	2	1	2	2	1	142	72	5.3	6.1	1.008196721	40	162	1	1	1	0	1	2	1
1	1567	13056	7585.879737	3935.758181	8151.993051	3779.772572	2	20	1	1	10	0	0	58	58	70	2	1	2.35	31.4	0.1	3	2	214	62	2	2	1	1	2	2	2	2	2	2	126	45	5.8	6.57	0.936073059	33	152	2	1	0	1	1	2	1
1	1568	13069	11822.97557	6693.040663	13968.34876	9118.646907	2	25	1	1	1	0	0	47	46	85	1	3	2.91	24.99	4.32	1	1	176	36	1	1	1	1	2	2	2	2	2	2	134	52	5.7	11.6	0.530172414	15	140	2	1	0	0	1	1	1
1	1569	13075	6117.209039	3220.698251	6175.295266	3332.277293	2	27	1	0	0	0	0	212	211	65	1	2	3.01	28.74	0.07	1	2	220	56	1	1	2	2	2	2	2	2	2	2	121	78	5.7	6.56	0.9375	52	164	2	0	1	0	1	2	2
1	1570	13086	6723.9914	3713.220672	7124.85299	3767.781361	1	27	1	1	3	0	0	62	61	74	1	2	1.08	23.9	0.64	3	1	194	69	1	1	1	1	1	1	2	1	2	1	89	57	6.2	10.76	0.571561338	50	125	1	1	0	0	1	1	2
1	1571	13108	3185.562892	1689.563582	3743.92406	2052.061211	2	15	1	1	7	1	0	47	46	73	1	1	2.1	22.2	0.15	1	2	162	38	1	1	2	2	2	2	2	2	2	1	126	63	6.1	6.06	1.014851485	37	124	2	0	0	0	1	2	1
1	1572	13109	27333.0144	16990.96413	34082.65094	20613.76256	1	17	1	1	1	0	0	104	103	76	2	3	3.16	27.4	0.21	1	1	295	46	1	1	1	2	2	2	2	2	2	1	146	74	5.6	7.08	0.868644068	63	249	2	1	1	0	1	2	2
1	1573	13142	14463.00577	8019.087978	15142.23318	8658.693619	2	22	1	1	2	0	0	54	53	70	1	2	0.68	27.31	0.5	1	2	202	53	1	2	1	1	2	2	2	2	2	2	133	88	5.8	5.43	1.132596685	38	149	2	1	0	0	1	2	1
1	1574	13146	3379.874051	1753.569448	3632.104743	1911.049335	2	25	1	0	0	0	0	209	207	65	2	1	1.72	44.22	0.21	2	1	245	55	2	1	1	2	2	2	2	2	2	2	138	80	5.5	15.1	0.407284768	36	190	2	1	1	1	1	1	1
1	1575	13169	49926.39242	27373.83196	53079.48445	27458.60603	2	14	1	1	10	0	0	81	81	68	2	2	1.86	46.33	0.3	1	2	157	46	1	2	2	1	2	2	2	2	2	2	120	46	6.8	7.7	0.798701299	43	111	2	0	0	1	2	1	2
1	1576	13171	22540.53359	10986.90744	24050.90863	13881.46015	2	19	1	1	10	0	0	162	161	81	2	3	2.58	28.69	0.09	1	2	261	45	2	2	2	2	2	2	2	2	2	2	146	66	5.8	7.5	0.82	41	216	2	1	1	0	1	2	1
1	1577	13203	37403.49781	20507.73177	45654.80285	23772.3909	1	23	1	1	2	0	0	197	197	60	2	3	3.1	18.97	0.09	3	2	184	59	1	2	2	2	2	2	2	2	2	2	128	68	5.3	4.8	1.28125	89	125	2	0	0	0	1	2	2
1	1578	13205	50092.54446	27464.93043	61143.08488	31837.11732	1	16	1	0	0	0	0	227	226	68	2	3	3.73	24.93	0.7	3	1	224	70	2	1	1	2	2	2	2	2	2	2	164	69	5.1	5.18	1.187258687	89	154	2	1	0	0	1	2	2
1	1580	13228	12218.98996	6774.881863	14912.06156	8295.813376	2	23	1	1	8	0	0	124	123	76	1	2	4.19	21.93	0.14	3	1	202	34	1	1	2	2	2	2	2	2	2	2	133	60	5.7	7.26	0.847107438	44	168	2	0	1	0	1	2	2
1	1581	13231	36244.13328	19805.42621	37946.26969	20950.77947	1	22	1	1	10	0	0	188	188	66	1	2	5	21.45	0.05	1	2	218	53	2	1	2	2	2	2	2	2	2	1	106	70	5.1	4.86	1.265432099	52	165	2	0	1	0	1	2	2
1	1582	13241	12525.56006	6706.475926	12460.96351	6543.354933	1	24	1	0	0	0	0	211	211	66	2	3	5	28.7	0.26	2	2	207	69	2	1	1	2	2	2	2	2	2	2	134	78	5.7	5.22	1.17816092	66	138	2	1	0	0	1	2	2
1	1583	13247	8058.227783	4242.640715	8642.996281	4226.712764	2	20	1	1	3	0	0	133	132	80	1	2	2.35	22.69	0.13	1	2	205	73	1	1	2	2	2	2	2	2	2	2	105	39	5.2	5.67	1.084656085	22	132	2	0	0	0	1	2	1
1	1584	13254	9859.996659	5279.271338	10427.76879	5387.874305	2	26	1	0	0	0	0	228	227	62	2	3	5	28.83	0.13	3	2	206	56	2	2	2	2	2	2	2	2	2	2	154	59	5.4	5.29	1.162570888	38	150	2	1	0	0	1	2	1
1	1585	13261	29231.79182	16207.7174	31192.04352	17432.86135	1	18	1	1	2	0	0	170	169	75	1	1	1.61	28.29	0.15	1	2	235	56	1	1	2	2	2	2	1	2	2	2	129	61	5.9	5.87	1.04770017	59	179	1	0	1	0	1	2	2
1	1587	13273	10735.31182	5806.346237	11476.88355	6049.241867	1	15	1	0	0	0	0	226	225	66	1	3	4.06	24.21	2.18	1	2	159	40	1	1	1	2	2	2	2	2	2	2	178	94	5.8	7.41	0.829959514	54	119	2	1	0	0	1	2	2
1	1588	13282	7789.552712	4409.701496	8918.743738	5329.055879	2	14	1	1	10	0	0	59	58	85	1	1	2.22	19.99	0.05	1	2	171	77	2	1	2	2	2	1	2	2	2	2	138	62	5.2	14.48	0.424723757	15	94	1	0	0	0	1	1	1
1	1590	13288	23356.47056	12950.1153	24453.36253	13983.02163	1	17	1	0	0	0	0	217	216	77	1	3	5	31.56	0.17	1	2	199	45	1	1	2	2	2	2	2	2	2	1	116	73	5.1	5.62	1.09430605	60	154	2	0	0	1	1	2	2
1	1591	13306	3964.272949	2161.071604	5308.504625	2488.92513	1	15	1	0	0	0	0	226	225	62	2	1	3.33	27.69	1.06	1	2	249	56	1	2	2	2	2	2	2	2	2	2	109	74	5.4	5	1.23	38	193	2	0	1	0	1	2	1
1	1592	13313	4260.898784	2322.773302	4507.774456	2383.238263	1	22	1	1	2	0	0	195	194	65	2	3	0.86	37.79	0.71	1	1	196	53	1	2	2	2	2	2	2	2	2	2	122	73	5.5	6.16	0.998376623	52	143	2	0	0	1	1	2	2
1	1593	13321	37403.49781	20507.73177	39909.79649	20502.6165	2	14	1	1	10	0	0	161	160	63	2	3	3.17	24.51	0.06	1	2	179	60	2	1	2	2	2	2	2	2	2	1	121	78	5.2	5.39	1.141001855	76	119	2	0	0	0	1	2	2
1	1594	13326	48168.92605	26410.24162	51211.02562	26492.03156	2	27	1	0	0	0	0	212	212	63	2	2	5	27.41	0.2	3	2	302	32	2	2	2	2	2	2	2	2	2	2	131	84	6	5.81	1.058519793	28	270	2	0	1	0	1	2	1
1	1595	13360	11003.32972	6229.035391	11520.08006	7559.097051	2	15	1	1	1	0	0	121	120	85	1	3	3.73	29.1	0.11	1	2	145	47	2	1	2	2	2	2	2	2	2	2	124	67	5.6	5.04	1.220238095	37	98	2	0	0	0	1	2	1
1	1596	13363	42760.54341	23366.28608	52184.98892	22762.19835	1	26	1	1	2	0	0	70	69	66	1	1	1.4	21.45	3.94	1	1	325	51	1	1	2	2	2	2	2	2	2	2	124	79	5.7	5.41	1.136783734	29	274	2	0	1	0	1	2	1
1	1597	13370	16989.41429	8281.131474	22622.93907	13021.99464	1	14	1	1	2	0	0	22	21	83	2	2	3.35	38.14	0.45	3	1	223	41	2	1	1	1	2	2	2	2	2	2	150	48	5	16	0.384375	36	182	2	1	1	1	1	1	1
1	1598	13406	20638.69756	11683.66129	22022.70585	14123.66822	2	16	1	1	5	0	0	68	68	85	1	3	5	24.14	0.35	1	1	156	100	1	1	2	2	2	2	2	2	2	1	143	59	5	4.95	1.242424242	29	56	2	1	0	0	1	2	1
1	1599	13411	36625.30114	20307.0867	38345.33837	21926.78799	2	19	1	1	2	0	0	208	207	79	1	1	3.01	25.86	0.06	1	2	194	56	2	2	2	2	2	2	2	2	2	2	129	49	5.8	4.47	1.375838926	44	138	2	0	0	0	1	2	2
1	1600	13463	11003.32972	6229.035391	11606.20931	7351.986288	2	14	1	1	10	0	0	123	123	80	1	1	1.85	28.41	0.29	1	2	139	38	1	1	1	2	2	2	2	2	2	2	110	48	5.6	6.04	1.018211921	43	101	2	1	0	0	1	2	2
1	1601	13471	41586.75493	25851.48681	51856.22161	31363.51809	2	19	1	1	1	0	0	157	156	76	2	3	1.81	28.94	0.75	3	2	222	58	2	2	1	1	2	2	2	2	2	1	167	67	7.8	6.4	0.9609375	89	164	2	1	1	0	2	2	2
1	1602	13478	11320.94473	6123.094132	12102.97069	6379.240208	2	15	1	1	1	0	0	72	71	66	1	2	1.3	26.95	0.35	3	2	245	34	1	2	2	2	2	2	2	2	2	2	156	75	11.9	4.32	1.423611111	61	211	2	1	1	0	2	2	2
1	1603	13486	27124.08945	15039.09098	36442.50218	17933.41159	1	23	1	1	6	0	0	132	131	75	1	1	4.78	28	0.04	1	2	160	30	1	1	2	2	2	2	2	2	2	2	113	70	5.4	6.27	0.980861244	39	130	2	0	0	0	1	2	1
1	1604	13488	18273.73761	10131.96786	20922.73958	10894.64685	2	27	1	1	10	0	0	159	158	70	1	1	1.12	26.96	0.08	1	2	244	41	1	1	2	2	2	2	2	2	2	2	179	87	6.2	6.46	0.952012384	36	203	2	1	1	0	1	2	1
1	1606	13490	9591.720347	5187.818507	10200.20318	5443.688294	1	28	1	0	0	0	0	220	219	71	1	3	5	25.84	0.15	1	2	149	59	2	2	1	2	2	1	1	2	2	2	183	63	5.3	5.7	1.078947368	52	90	1	1	0	0	1	2	2
1	1607	13505	1853.76619	932.644281	1881.452434	1020.115603	2	25	1	0	0	0	0	208	207	63	1	1	1.06	27.75	0.04	3	2	246	36	1	1	2	2	2	2	2	2	2	2	129	82	5.5	5.97	1.030150754	3	210	2	0	1	0	1	2	1
1	1608	13510	42862.12515	23500.60869	53446.53278	26816.50024	1	19	1	1	1	1	1	87	87	68	2	1	3.88	28.74	0.62	2	2	191	41	2	2	1	1	2	2	2	2	2	1	177	82	7.3	8.29	0.74185766	56	150	2	1	0	0	2	1	2
1	1609	13511	12401.59256	7020.598393	13081.08388	8286.249776	1	27	1	1	3	0	0	84	83	80	1	3	2.91	26.3	0.2	1	2	219	57	1	1	1	2	1	1	2	1	2	2	142	72	5.3	5.41	1.136783734	51	162	1	1	1	0	1	2	2
1	1610	13519	11619.72691	6221.471806	15366.15289	8044.508941	2	21	1	1	10	0	0	69	69	63	2	3	5	33.9	1.46	3	2	333	46	1	1	2	2	2	1	2	2	2	1	124	79	4.8	9.31	0.660580021	46	287	1	0	1	1	1	1	2
1	1611	13525	28822.9742	15981.04637	30176.59006	17255.70097	2	15	1	0	0	0	0	218	217	70	1	3	5	28.34	0.42	1	2	193	58	1	1	2	2	2	2	2	2	2	2	110	57	5	3.96	1.553030303	69	135	2	0	0	0	1	2	2
1	1612	13526	16693.14464	8136.721086	19143.46292	11781.1521	2	14	1	1	10	0	0	66	65	81	2	1	1.75	24.63	0.2	1	2	284	51	1	1	2	2	2	2	2	2	2	2	130	75	5.9	5.82	1.056701031	48	233	2	0	1	0	1	2	2
1	1613	13539	33779.89887	18458.85758	35630.72149	18991.33868	2	26	1	0	0	0	0	228	227	62	1	3	5	22.17	0.04	1	2	244	59	2	1	2	2	2	2	2	2	2	2	129	82	6.1	6.76	0.909763314	76	185	2	0	1	0	1	2	2
1	1614	13545	2739.889969	1421.528515	2771.21735	1417.808105	1	28	1	1	6	0	0	129	128	81	2	1	1.13	25.15	0.12	1	2	133	39	1	1	1	2	2	2	2	2	2	2	158	56	5.2	11.66	0.527444254	3	94	2	1	0	0	1	1	1
1	1616	13556	34930.91115	19367.62345	36844.79848	23086.74614	2	27	1	1	4	0	0	113	112	72	1	1	0.66	20.83	0.03	3	2	188	68	1	1	2	2	2	2	2	2	2	2	112	78	5.5	9.74	0.631416838	31	120	2	0	0	0	1	1	1
1	1620	13582	37403.49781	20507.73177	39909.79649	20502.6165	1	23	1	1	6	0	0	121	120	64	2	3	5	25.18	0.24	1	2	233	66	1	1	2	2	2	2	2	2	2	2	123	78	5.2	4.94	1.244939271	55	167	2	0	1	0	1	2	2
1	1622	13604	33300.15516	18257.93548	40704.25564	19561.55162	1	21	1	0	0	0	0	206	205	67	2	1	1.89	26.02	0.2	1	2	246	80	2	1	2	2	2	2	2	2	2	2	138	76	5.4	5.68	1.082746479	51	166	2	0	1	0	1	2	2
1	1623	13620	30798.45969	19145.18158	37646.32238	21808.57959	1	23	1	1	2	0	0	202	201	73	2	1	1.72	28.38	0.14	2	1	226	59	2	1	1	2	2	2	2	2	2	2	142	79	5.7	6.06	1.014851485	45	167	2	1	1	0	1	2	2
1	1624	13626	9525.385495	5281.399006	9972.727008	5702.645488	2	17	1	0	0	0	0	211	209	74	1	3	3.35	26.26	0.09	1	2	234	65	1	1	2	2	2	2	2	2	2	2	125	76	5.7	4.36	1.410550459	58	169	2	0	1	0	1	2	2
1	1625	13629	62369.21959	34196.03247	76128.02521	39639.75442	2	16	1	0	0	0	0	206	205	64	2	3	5	28.56	0.18	1	2	209	64	2	2	1	2	2	2	2	2	2	2	121	57	5.3	5.5	1.118181818	73	145	2	1	0	0	1	2	2
1	1627	13643	8520.603385	4705.371965	9028.572897	4774.510958	1	24	1	1	5	0	1	147	146	70	1	1	0.84	30.65	1.57	1	2	232	37	2	2	1	2	2	2	2	2	2	2	144	92	8	5.14	1.196498054	30	195	2	1	1	1	2	2	1
1	1628	13658	9387.627487	5077.431978	10036.10415	5289.835095	1	21	1	0	0	0	0	205	204	65	1	2	1.63	25.83	0.72	1	2	156	53	1	1	2	2	2	2	2	2	2	2	134	66	5.5	6.22	0.988745981	48	103	2	0	0	0	1	2	2
1	1629	13660	15906.49103	7753.283383	21180.92897	12191.95891	1	22	1	1	5	0	0	115	114	81	2	3	3.21	26.31	0.23	3	2	228	109	1	1	1	2	2	2	2	2	2	2	160	68	5.7	9.13	0.673603505	43	119	2	1	0	0	1	1	2
1	1630	13665	31784.54399	17368.50584	33145.3622	17513.68164	2	19	1	0	0	0	0	223	222	62	1	1	1.03	20.48	0.03	3	1	226	55	1	2	1	2	2	2	2	2	2	2	201	119	5.7	3.69	1.666666667	42	171	2	1	1	0	1	2	2
1	1631	13673	3975.285942	2092.98005	4219.678215	2255.49814	2	17	1	0	0	0	0	211	211	75	1	3	4.77	24	0.06	1	1	182	44	1	2	2	1	2	1	1	2	2	2	129	56	6.3	7.16	0.858938547	45	138	1	0	0	0	1	2	2
1	1632	13684	35640.88225	19541.31821	47459.05266	24314.96586	1	22	1	0	0	0	0	220	220	60	2	3	5	23.04	1.14	1	1	194	61	2	1	2	2	2	2	2	2	2	2	127	66	5	6.48	0.949074074	91	133	2	0	0	0	1	2	2
1	1633	13692	10265.33824	5668.874911	11270.95166	6117.007101	2	15	1	0	0	0	0	219	218	65	1	3	2.33	31.62	0.73	1	2	181	63	1	1	1	2	2	2	2	2	2	1	126	72	6.4	9.32	0.659871245	35	118	2	1	0	1	1	1	1
1	1634	13702	6723.9914	3713.220672	7124.85299	3767.781361	1	21	1	0	0	0	0	205	204	69	1	3	4.44	29.82	0.38	1	2	158	45	1	1	1	2	2	1	2	1	2	1	144	90	5.5	5.11	1.203522505	73	113	1	1	0	0	1	2	2
1	1635	13712	33863.78748	18504.69809	35719.20641	21610.11095	1	21	1	0	0	0	0	206	205	68	1	1	1.89	36.84	1.12	3	2	205	39	1	1	2	2	2	1	1	1	2	2	103	58	7.9	7.28	0.84478022	33	166	1	0	1	1	2	2	1
1	1636	13715	14875.63567	7964.761018	19671.82998	10298.62277	1	16	1	0	0	0	0	227	226	60	2	1	0.68	32.85	0.93	1	1	249	68	1	2	1	1	1	2	2	2	2	2	161	94	6.4	6.47	0.950540958	27	181	1	1	1	1	1	2	1
1	1637	13724	5765.58445	2900.710668	7705.821204	3465.583009	1	22	1	0	0	0	0	220	218	64	1	1	1.74	26.19	0.06	3	2	184	36	1	1	2	1	2	2	2	2	2	2	131	68	5.8	6.5	0.946153846	43	148	2	0	0	0	1	2	2
1	1638	13730	30143.3512	16713.1362	36093.25073	18766.09634	2	14	1	1	1	0	0	77	76	77	1	3	1.79	26.44	0.55	1	2	203	57	1	1	1	2	2	2	2	2	2	1	129	70	5.7	8.32	0.739182692	47	146	2	1	0	0	1	1	2
1	1639	13731	42862.12515	23500.60869	45734.19044	23494.7469	1	19	1	0	0	0	0	219	218	65	2	3	5	20.66	0.2	1	2	238	95	1	2	2	2	2	2	2	2	2	2	127	85	5.4	4.78	1.286610879	67	143	2	0	0	0	1	2	2
1	1640	13735	2617.163571	1377.931355	2642.014963	1425.66891	1	17	1	1	2	0	0	120	119	85	1	3	5	27.66	0.13	1	2	194	43	2	1	1	2	2	2	2	2	2	2	177	88	5.5	8.36	0.735645933	38	151	2	1	0	0	1	1	1
1	1641	13740	3590.327809	1890.300368	3624.419924	1955.788621	2	25	1	1	1	0	1	120	119	61	1	1	1.64	30.57	0.09	1	2	207	37	1	1	2	2	2	2	2	2	2	2	138	82	7.1	6.5	0.946153846	20	170	2	0	1	1	2	2	1
1	1642	13746	12801.41114	7246.937523	13502.80877	8553.392612	1	17	1	1	3	0	0	167	165	80	1	3	3.02	25.61	0.13	1	2	212	34	2	1	2	2	2	2	2	2	2	2	127	90	5.5	5.96	1.031879195	39	178	2	1	1	0	1	2	1
1	1643	13749	11878.95719	6424.903114	12699.52942	6693.6747	1	16	1	1	2	0	0	29	28	75	1	1	1.19	25.3	0.04	1	1	192	58	1	2	1	1	2	2	2	2	2	2	129	50	7.1	7.16	0.858938547	40	134	2	1	0	0	2	2	1
1	1644	13751	3613.505353	1874.783644	3883.171306	1819.777878	1	17	1	1	3	0	0	148	147	71	2	3	0.82	36.49	0.32	2	1	149	40	1	2	1	1	2	1	2	1	1	1	145	61	6	9.49	0.64805058	37	109	1	1	0	1	1	1	1
1	1645	13765	60831.41964	33352.88168	74250.98275	38662.38108	2	22	1	0	0	0	0	217	216	69	2	3	3.94	22.25	0.99	3	1	218	61	2	1	1	2	2	2	2	2	2	2	157	76	5.5	5.21	1.180422265	63	157	2	1	0	0	1	2	2
1	1646	13782	35757.41274	22227.80511	39710.04013	24686.98849	2	18	1	0	0	0	0	213	212	75	2	3	5	27.15	0.21	1	2	250	60	2	2	2	2	2	2	2	2	2	2	190	20	5.6	5.9	1.042372881	58	190	2	1	1	0	1	2	2
1	1647	13787	11878.95719	6424.903114	12699.52942	6693.6747	1	16	1	1	2	0	0	34	33	67	1	3	4.02	22.32	0.07	1	2	178	101	1	1	2	2	2	2	2	2	2	2	101	69	5.9	6.26	0.982428115	40	77	2	0	0	0	1	2	1
1	1650	13804	20129.82174	11395.58436	23782.5384	13967.51496	2	22	1	1	5	0	0	58	58	84	1	1	2.35	24.49	0.19	1	2	163	64	1	1	1	2	2	2	2	2	1	2	150	60	5.8	7.16	0.858938547	21	99	1	1	0	0	1	2	1
1	1651	13814	54141.69657	29685.01492	60126.52421	31009.34171	2	20	1	1	6	0	0	182	181	65	2	2	4.19	34.2	1.17	1	2	185	78	2	2	1	2	2	2	2	2	2	2	129	66	6	5.51	1.11615245	38	107	2	1	0	1	1	2	1
1	1652	13831	17916.11484	10142.39474	18757.51092	12308.06077	2	20	1	1	10	0	0	40	39	81	1	2	1.88	24.06	0.36	1	2	159	33	1	1	2	2	2	1	1	2	2	1	128	59	6.1	5.33	1.153846154	30	126	1	0	0	0	1	2	1
1	1654	13835	42980.31691	26717.7638	57232.17258	35345.66624	2	22	1	1	6	0	0	142	141	72	2	3	5	27.45	0.13	3	2	201	64	2	2	2	2	2	2	2	2	2	2	114	70	5.5	7.49	0.821094793	47	137	2	0	0	0	1	2	2
1	1655	13838	7789.552712	4409.701496	8216.34737	5907.684789	2	14	1	1	1	0	0	117	116	82	1	1	1.14	28.49	0.07	3	2	218	43	2	1	2	1	2	2	2	2	1	2	176	68	6.5	6.73	0.913818722	9	175	1	1	1	0	1	2	1
1	1658	13865	6035.707755	3416.841826	6440.455657	4130.412471	1	17	1	1	10	1	1	192	192	81	1	3	1.26	28.18	0.34	2	1	243	55	1	1	2	2	2	2	2	2	2	1	105	66	6.1	8.03	0.765877958	51	188	2	0	1	0	1	1	2
1	1659	13867	6033.607598	3200.113767	6404.541186	3448.599831	2	27	1	1	7	1	0	58	57	81	1	1	0.93	27.88	0.3	3	2	226	32	1	1	2	1	2	2	2	2	2	2	149	70	6.6	9.51	0.646687697	11	194	2	1	1	0	2	1	1
1	1660	13876	3382.085738	1793.795661	3706.556145	1987.851734	1	22	1	0	0	0	0	220	218	60	1	3	5	29.53	0.2	1	2	289	38	2	1	1	2	2	2	2	2	2	2	136	80	7.9	4.84	1.270661157	63	251	2	1	1	0	2	2	2
1	1661	13883	34712.21514	21578.08113	46222.44856	28546.23835	2	19	1	1	8	0	0	193	192	77	2	3	1.75	22.1	0.52	1	2	201	48	2	2	2	2	2	2	2	2	2	1	149	82	5.5	6.5	0.946153846	41	153	2	1	0	0	1	2	1
1	1663	13891	4634.249272	2439.922917	4678.253989	2524.452494	2	24	1	1	2	0	0	84	83	61	1	3	3.01	28.77	0.14	3	2	230	37	1	1	2	2	2	2	2	2	2	2	114	72	5.8	5.42	1.134686347	52	193	2	0	1	0	1	2	2
1	1664	13918	14734.37341	8341.196327	17642.74418	11542.29197	1	14	1	1	10	0	1	127	126	84	1	1	2.43	32.99	0.07	3	1	226	43	2	1	2	2	2	2	2	2	2	1	155	24	5.5	6.08	1.011513158	32	183	2	1	1	1	1	2	1
1	1665	13929	2739.889969	1493.615219	2898.638678	1532.496063	1	28	1	0	0	0	0	208	206	78	2	1	1.26	31.82	1.58	3	2	209	51	2	1	1	2	2	2	2	2	1	2	155	56	5.2	5.54	1.110108303	31	158	1	1	0	1	1	2	1
1	1666	13935	49187.68331	26878.36468	58896.68254	29567.01145	2	14	1	0	0	0	0	224	224	63	1	1	4.19	31.08	0.64	3	2	200	50	1	1	1	2	2	1	1	1	2	2	107	67	8.8	12.23	0.502861815	15	150	1	1	0	1	2	1	1
1	1667	13936	1955.828695	983.992726	2028.897783	1163.053157	1	17	1	1	1	0	0	16	15	74	1	1	1.26	31.63	2.5	2	2	152	36	1	1	1	2	1	2	2	1	1	2	135	76	5.4	10.06	0.611332008	21	116	1	1	0	1	1	1	1
1	1668	13945	14734.37341	8341.196327	15541.67931	9844.92095	1	14	1	1	10	0	0	77	76	83	1	3	2.51	24.07	0.37	3	2	188	42	1	1	1	2	2	2	2	2	2	1	128	63	6.6	6.83	0.900439239	48	146	2	1	0	0	2	2	2
1	1669	13951	36244.13328	19805.42621	38229.97291	20376.75166	1	22	1	0	0	0	0	220	220	65	1	3	5	31.29	0.27	3	2	222	36	1	1	2	2	2	2	2	2	2	2	145	79	5.8	6.32	0.973101266	59	186	2	1	1	1	1	2	2
1	1670	13955	39128.5253	21453.53639	48790.95478	24480.5899	2	21	1	1	7	1	0	99	97	68	2	1	2.51	30.41	0.05	2	2	158	54	1	1	1	1	2	2	2	2	2	1	138	56	6.9	10.63	0.57855127	32	104	2	1	0	1	2	1	1
1	1671	13967	14734.37341	8341.196327	15722.44423	10083.16542	1	14	1	1	2	0	0	166	165	81	1	3	1.8	24.55	0.04	1	2	184	47	1	1	1	2	2	2	2	2	2	1	96	54	5.5	6.45	0.953488372	40	137	2	1	0	0	1	2	1
1	1672	13980	33300.15516	18257.93548	35403.22027	18314.47852	1	21	1	0	0	0	0	205	205	65	2	3	3.42	30.16	0.02	3	1	289	101	2	1	2	2	2	2	2	2	2	2	135	78	5.6	5.28	1.164772727	64	188	2	0	1	1	1	2	2
1	1673	13984	39662.83406	24655.52394	39731.92469	24612.17583	2	27	1	0	0	0	0	212	212	73	2	2	1.71	29.12	0.47	3	1	182	46	2	2	1	2	2	2	2	2	2	2	150	59	5.8	8.52	0.721830986	46	136	2	1	0	0	1	1	2
1	1674	14036	14734.37341	8341.196327	15426.34508	10122.25948	1	14	1	1	2	0	0	32	31	83	1	1	2.68	28.58	0.28	1	2	224	53	2	1	2	2	2	2	2	2	2	2	133	78	5.5	5.74	1.071428571	29	171	2	0	1	0	1	2	1
1	1675	14069	43587.60163	23818.22793	52191.21867	28730.29129	1	19	1	1	1	1	0	93	91	61	1	1	1.75	32.19	0.72	3	2	127	36	1	1	2	1	2	2	2	2	2	2	102	40	6.6	11.58	0.531088083	12	91	2	0	0	1	2	1	1
1	1676	14071	51360.29702	28065.57863	54174.36109	32775.47492	2	19	1	0	0	0	0	223	222	69	1	3	2.58	27.91	0.09	3	2	150	19	2	2	2	2	2	2	2	2	2	2	139	78	5.5	4.36	1.410550459	46	131	2	0	0	0	1	2	2
1	1677	14073	53340.61797	29147.71516	56917.58096	30714.25143	2	20	1	1	1	0	1	154	152	62	1	2	5	27.03	0.26	3	2	174	29	1	1	1	2	2	2	2	2	2	2	133	63	5.5	7.28	0.84478022	44	145	2	1	0	0	1	2	2
1	1679	14076	28306.98499	17596.41141	30144.60725	18373.72633	2	17	1	0	0	0	0	211	210	75	2	3	5	30.96	0.09	1	2	238	74	2	1	2	2	2	2	2	2	2	2	140	57	5.6	6.06	1.014851485	64	164	2	1	1	1	1	2	2
1	1681	14096	5758.637426	2987.735786	6188.388679	2900.076234	2	27	1	0	0	0	0	212	211	67	2	1	1.55	37.35	2.09	1	2	207	32	2	1	2	2	2	2	2	2	2	2	118	60	6	9.12	0.674342105	51	175	2	0	1	1	1	1	2
1	1682	14104	12525.56006	6706.475926	14708.7927	7647.091221	1	24	1	0	0	0	0	212	211	60	2	1	4.91	27.54	0.06	3	2	234	65	2	2	1	2	2	2	2	2	2	2	120	71	5.4	5.23	1.175908222	64	169	2	1	1	0	1	2	2
1	1683	14111	1913.811632	1015.050258	1942.394662	1011.239502	2	28	1	0	0	0	0	214	213	62	1	1	2.13	25.66	0.69	3	1	235	43	1	1	2	1	2	2	2	2	2	2	123	66	7.8	5.72	1.075174825	20	192	2	0	1	0	2	2	1
1	1684	14115	15066.96296	8067.202097	14989.25994	7870.984287	2	24	1	0	0	0	0	214	213	66	2	2	5	27.15	0.01	3	2	207	75	2	2	2	2	2	2	2	2	2	2	119	69	5.5	6.95	0.884892086	44	132	2	0	0	0	1	2	2
1	1685	14137	11822.97557	6693.040663	12378.21901	8122.179561	2	25	1	1	10	0	0	81	80	85	1	3	5	25.33	0.24	3	2	274	60	2	1	2	2	2	2	2	2	2	2	105	27	5.4	6.09	1.009852217	43	214	2	0	1	0	1	2	2
1	1686	14138	14929.7382	7277.18583	16580.07271	9606.977327	2	21	1	1	10	0	0	65	65	80	2	3	1.69	18.37	0.13	1	1	246	88	1	1	2	2	2	2	2	2	2	2	157	76	5.8	7.78	0.790488432	48	158	2	1	0	0	1	1	2
1	1687	14146	30678.81734	16820.69843	40851.61523	20929.73993	2	20	1	0	0	0	0	224	223	68	2	1	0.9	23.04	0.24	3	1	166	54	2	2	1	1	2	2	2	2	2	2	161	74	6.8	4.98	1.234939759	45	112	2	1	0	0	2	2	2
1	1689	14152	16078.0843	8608.579958	17629.99207	9280.055195	2	20	1	0	0	0	0	224	223	61	2	3	3.05	48.18	2.83	3	2	193	68	2	2	1	2	2	2	2	2	2	2	135	79	5.4	6.64	0.926204819	58	125	2	1	0	1	1	2	2
1	1690	14153	25839.8068	16062.74464	34408.03579	21249.84767	2	18	1	1	10	0	0	159	159	72	2	2	0.82	29.92	0.28	3	1	209	51	1	1	1	2	2	2	2	2	2	2	159	86	5.5	7.35	0.836734694	59	158	2	1	0	0	1	2	2
1	1691	14166	2806.700359	1530.03603	3758.414728	1762.155923	2	17	1	1	1	0	1	188	188	77	2	1	0.83	29.72	0.42	1	2	225	61	2	2	1	2	2	2	2	2	2	2	200	99	5.4	7.85	0.78343949	22	164	2	1	1	0	1	1	1
1	1693	14229	14980.33123	8480.434173	15801.11331	10009.26016	1	15	1	1	10	0	0	41	41	85	1	3	1.51	30.88	0.03	1	1	205	51	2	1	2	2	2	2	2	2	2	2	125	67	5.9	25.84	0.238003096	21	154	2	0	0	1	1	1	1
1	1694	14230	29231.79182	16207.7174	35001.76155	19955.55634	1	18	1	1	3	0	0	49	49	76	1	1	1.54	19.68	0.32	3	2	186	58	1	1	2	2	2	2	2	1	2	2	114	36	5.2	8.56	0.718457944	29	128	1	0	0	0	1	1	1
1	1695	14237	14861.82681	7244.083855	15857.67423	9152.571999	1	21	1	1	10	0	0	131	131	84	2	3	3.21	20.38	1.01	1	2	196	74	2	2	2	2	2	2	2	2	2	2	182	68	5.3	8.11	0.758323058	33	122	2	1	0	0	1	1	1
1	1697	14256	4634.249272	2439.922917	4678.253989	2524.452494	2	27	1	1	3	0	0	152	152	70	1	3	5	26.48	0.43	3	1	197	44	1	1	2	2	2	2	2	2	2	2	150	65	5.4	8.84	0.695701357	52	153	2	1	0	0	1	1	2
1	1698	14268	6033.607598	3200.113767	6612.459604	3546.307887	2	27	1	0	0	0	0	212	212	68	1	3	4.53	33.61	0.39	1	2	220	41	1	1	2	2	2	2	2	2	2	2	131	86	5.7	6.38	0.963949843	48	179	2	0	1	1	1	2	2
1	1699	14276	51360.29702	28065.57863	53772.33515	29688.61878	2	19	1	0	0	0	0	223	222	67	1	3	4.13	21.56	0.04	2	1	182	46	2	2	2	2	2	2	2	2	2	2	116	66	4.8	5.22	1.17816092	64	136	2	0	0	0	1	2	2
1	1700	14279	37403.49781	20507.73177	39909.79649	20502.6165	1	23	1	0	0	0	0	225	224	65	2	3	3.23	23.25	0.26	1	2	244	65	2	1	2	2	2	2	2	2	2	2	129	72	5.4	4.93	1.247464503	68	179	2	0	1	0	1	2	2
1	1701	14285	3311.331778	1685.106314	3300.828862	1618.320622	2	25	1	0	0	0	0	209	208	60	2	1	4.31	29.75	0.95	3	2	152	48	1	1	2	2	2	2	2	2	2	2	138	72	5.3	6.28	0.979299363	51	104	2	0	0	0	1	2	2
1	1702	14308	29347.10226	18242.97732	31313.5655	19391.15317	1	22	1	1	1	0	0	137	136	71	2	3	5	29.39	0.38	1	1	268	51	1	1	2	2	2	2	2	2	2	2	130	67	5.6	5.52	1.114130435	58	217	2	0	1	0	1	2	2
1	1703	14313	42048.83258	23054.69354	46696.91403	24083.22422	1	26	1	1	2	0	0	72	71	69	2	3	3.45	39.77	1.39	1	1	186	56	1	2	1	2	2	2	2	2	2	1	148	79	5.1	6	1.025	65	130	2	1	0	1	1	2	2
1	1705	14329	2710.129015	1477.391424	2867.153379	1515.84994	1	17	1	1	1	0	0	121	121	64	2	1	3.39	27.11	0.23	3	2	192	45	2	2	2	2	2	2	2	2	2	2	150	77	5.4	8.09	0.760197775	14	147	2	1	0	0	1	1	1
1	1706	14334	47739.45374	26174.76892	53016.57694	27342.49438	2	15	1	1	2	0	0	206	206	62	2	2	5	25.23	0.04	3	1	245	82	1	2	2	2	2	2	2	2	2	1	113	64	5.7	4.84	1.270661157	69	163	2	0	1	0	1	2	2
1	1707	14347	13655.66309	7311.559347	18058.5145	9454.017694	1	25	1	1	1	0	0	117	115	62	2	1	0.92	24.52	1.27	2	1	237	36	1	1	1	2	2	1	2	2	2	2	131	55	5.7	5.76	1.067708333	33	201	1	1	1	0	1	2	1
1	1708	14348	12801.41114	7246.937523	13502.80877	8553.392612	1	17	1	1	1	0	0	130	130	81	1	3	2.51	22.56	0.47	1	2	174	45	1	1	2	2	2	2	2	2	2	2	124	71	5.2	7.26	0.847107438	34	129	2	0	0	0	1	2	1
1	1709	14353	30555.24523	16941.51296	32229.38698	17791.57329	2	18	1	1	10	0	0	191	190	70	1	2	3.39	20.77	0.14	1	2	206	73	1	2	2	2	2	2	2	2	2	2	105	76	5.5	8.66	0.710161663	42	133	2	0	0	0	1	1	2
1	1710	14359	59931.36014	32749.19341	62745.92186	34643.08829	2	22	1	0	0	0	0	217	216	61	1	3	2.68	31.13	0.18	1	2	201	51	1	1	2	2	2	2	2	2	2	2	138	67	5.3	5.38	1.143122677	61	150	2	0	0	1	1	2	2
1	1711	14364	10484.80495	5935.49614	12795.66129	8168.381293	1	22	1	1	8	0	0	60	59	81	1	3	1.4	20.85	0.54	3	2	193	56	1	1	2	1	2	1	2	2	2	2	165	88	7.4	8.21	0.74908648	34	137	1	1	0	0	2	1	1
1	1712	14379	12413.70349	7027.454446	12996.68933	8527.999416	1	24	1	1	1	0	0	38	36	85	1	3	5	26.86	0.12	1	2	235	90	1	1	2	2	2	2	2	1	2	2	166	66	5.2	8.34	0.737410072	50	145	1	1	0	0	1	1	2
1	1713	14399	1913.811632	1015.050258	2249.261954	1232.83035	2	28	1	0	0	0	0	214	213	60	1	3	1.93	21.02	0.1	1	1	220	96	1	1	2	1	2	2	2	2	2	2	122	72	14.1	5.96	1.031879195	37	124	2	0	0	0	2	2	1
1	1714	14402	10771.31956	5948.295304	10736.3711	5770.18971	1	16	1	1	1	0	0	51	50	74	1	1	2.01	16.85	1.15	3	2	191	63	1	1	1	2	2	2	2	2	2	2	151	85	5.9	9.41	0.653560043	15	128	2	1	0	0	1	1	1
1	1716	14429	27124.08945	15039.09098	33102.25256	18415.3015	1	23	1	0	0	0	0	224	223	73	1	3	5	30.73	0.11	3	2	159	44	2	1	1	2	2	2	2	2	2	1	144	83	5.3	5.76	1.067708333	32	115	2	1	0	1	1	2	1
1	1717	14435	25845.88433	14330.38357	28675.33145	15339.70812	1	22	1	1	10	0	0	126	125	79	1	2	1.37	22.39	0.05	1	2	166	54	2	1	1	2	2	2	2	1	2	1	174	73	5.6	4.12	1.492718447	48	112	1	1	0	0	1	2	2
1	1719	14448	38685.29106	21210.51823	41277.47894	21205.22766	1	17	1	0	0	0	0	218	217	67	2	3	2.18	33.11	0.41	3	2	266	77	2	1	1	2	2	2	2	2	2	1	123	78	5.2	5.51	1.11615245	46	189	2	1	1	1	1	2	2
1	1720	14453	12525.56006	6706.475926	14708.7927	7647.091221	1	26	1	0	0	0	0	221	220	61	2	3	1.63	27.91	0.19	1	2	254	61	2	1	1	2	2	2	2	2	2	1	138	79	5.4	6.06	1.014851485	37	193	2	1	1	0	1	2	1
1	1721	14455	24493.27854	11946.33066	31146.93683	17963.26118	2	16	1	1	10	0	0	156	155	80	2	2	1.13	31.31	0.29	1	1	238	72	1	1	1	1	2	1	1	2	2	2	159	56	6.4	8.89	0.691788526	32	166	1	1	1	1	1	1	1
1	1722	14462	30555.24523	16941.51296	33900.24397	18134.74584	2	18	1	0	0	0	0	213	212	70	1	2	5	32.6	1.02	3	2	223	48	1	1	1	2	2	2	2	2	2	2	139	77	5.1	4.9	1.255102041	62	175	2	1	1	1	1	2	2
1	1724	14474	12609.14415	7138.0943	13300.00735	8424.927475	1	19	1	1	4	0	0	40	40	85	1	3	1.38	24.8	0.03	1	2	162	57	1	1	2	2	2	2	2	2	2	1	133	88	5.8	7.34	0.837874659	31	105	2	0	0	0	1	2	1
1	1725	14480	16693.14464	8136.721086	20375.69404	11919.90211	1	23	1	1	2	0	0	54	53	81	2	1	1.03	25.52	0.12	3	1	202	78	2	2	1	2	2	2	2	2	2	2	195	84	5.2	7.38	0.833333333	16	124	2	1	0	0	1	2	1
1	1726	14500	40869.95461	22333.18324	49877.71339	26791.46575	2	25	1	0	0	0	0	208	207	61	1	3	4.58	41.24	0.24	2	1	230	46	1	2	1	2	2	2	2	2	2	2	135	68	5.3	5.79	1.062176166	55	184	2	1	1	1	1	2	2
1	1728	14506	38549.58105	21065.22666	41134.67342	22197.37172	2	21	1	0	0	0	0	210	209	60	1	3	5	34.59	0.06	2	2	186	51	2	1	2	2	2	2	2	2	2	2	142	87	5	5.31	1.15819209	66	135	2	1	0	1	1	2	2
1	1729	14513	42760.54341	23366.28608	44768.71055	24717.56485	1	26	1	0	0	0	0	221	221	60	1	3	3.1	23.33	0.03	3	2	263	44	1	1	2	2	2	2	2	2	2	2	140	89	5	5.2	1.182692308	60	219	2	1	1	0	1	2	2
1	1730	14515	43587.60163	23818.22793	45634.60998	25195.64261	1	19	1	0	0	0	0	219	218	61	1	3	5	27.14	0.81	1	2	196	34	2	2	2	2	2	2	2	2	2	2	114	60	5.5	4.37	1.407322654	68	162	2	0	1	0	1	2	2
1	1731	14520	42862.12515	23500.60869	49153.68083	26924.60988	1	19	1	0	0	0	0	219	219	66	2	1	2.27	31.79	0.2	3	2	175	48	1	1	1	2	2	2	2	2	2	2	132	58	6.1	5.85	1.051282051	68	127	2	1	0	1	1	2	2
1	1732	14533	12738.10179	6820.275708	12672.40913	6654.386773	2	25	1	1	5	0	0	66	65	67	2	2	1.64	30.74	1.92	1	2	230	56	1	2	1	2	2	2	2	2	2	1	146	72	6.1	6.3	0.976190476	62	174	2	1	1	1	1	2	2
1	1733	14546	35293.15467	21939.20935	39194.46293	24366.4638	1	19	1	1	1	0	0	136	136	74	2	3	3.66	26.5	0.14	3	2	269	80	2	1	2	2	2	2	2	2	2	2	170	87	5.7	6.2	0.991935484	46	189	2	1	1	0	1	2	2
1	1734	14556	11003.32972	6229.035391	11606.20931	7351.986288	1	23	1	1	9	0	0	66	66	81	1	1	1.55	20.65	0.7	3	2	203	61	1	2	1	2	2	2	2	2	2	2	139	73	5.3	9.12	0.674342105	31	142	2	1	0	0	1	1	1
1	1736	14563	22171.76329	12156.41854	25426.26556	13927.58933	2	21	1	0	0	0	0	209	208	67	2	1	1.26	23.7	0.14	3	2	261	71	2	2	2	2	2	2	2	2	2	2	117	71	5.4	7.39	0.832205683	14	190	2	0	1	0	1	2	1
1	1737	14572	16693.14464	8136.721086	19143.46292	11781.1521	1	23	1	1	9	0	0	64	63	85	2	1	0.93	26.57	0.2	3	2	174	49	2	1	2	1	1	1	1	2	2	2	122	61	5.7	9.36	0.657051282	41	125	1	0	0	0	1	1	1
1	1738	14578	3579.101701	1821.371967	3792.752515	1829.672132	1	28	1	1	5	0	0	128	127	72	2	2	5	26.58	0.27	1	2	289	53	1	1	2	2	2	2	2	2	2	2	177	80	5.1	6.75	0.911111111	64	236	2	1	1	0	1	2	2
1	1739	14596	9387.627487	5077.431978	10313.54094	5441.950887	1	21	1	1	2	0	0	73	72	78	1	1	1.07	25.45	0.23	3	1	115	27	1	1	1	2	2	2	2	2	2	1	121	17	6	7.75	0.793548387	39	88	2	1	0	0	1	1	1
1	1740	14601	5758.637426	2987.735786	5824.480592	2979.916313	2	27	1	0	0	0	0	212	211	61	2	3	3.01	29.88	2.04	1	2	200	70	2	2	1	2	2	2	2	2	2	2	157	80	5.5	5.53	1.112115732	60	130	2	1	0	0	1	2	2
1	1741	14646	19609.35967	9558.168562	24451.7107	13783.69637	2	23	1	1	1	0	0	112	110	85	2	2	1.33	22.16	0.11	1	1	197	45	2	2	2	1	2	2	2	2	2	2	150	42	6.8	6.42	0.957943925	26	152	2	1	0	0	2	2	1
1	1742	14676	38112.90488	20826.60714	39902.80457	22031.01558	1	17	1	0	0	0	0	217	216	64	1	3	5	23.97	0.02	1	2	204	69	2	1	1	2	2	2	2	2	2	2	146	95	5.2	4.23	1.453900709	68	135	2	1	0	0	1	2	2
1	1747	14739	23210.61585	11313.52489	28371.36453	15318.54773	2	22	1	1	5	1	1	127	125	85	2	1	1.76	24.26	0.65	1	1	157	58	2	2	1	1	1	1	1	1	2	1	159	22	6	7.41	0.829959514	39	99	1	1	0	0	1	2	1
1	1748	14749	5953.441796	3157.595309	6996.953045	3835.060678	2	22	1	0	0	0	0	217	216	64	1	3	1.8	29.98	0.07	3	2	187	40	2	2	2	1	2	1	1	1	2	2	95	52	7.1	7.03	0.874822191	39	147	1	0	0	0	2	2	1
1	1749	14753	22540.53359	10986.90744	27513.0316	16095.28701	2	19	1	1	1	0	0	210	210	80	2	3	3.45	39.56	1.75	2	2	168	41	2	2	1	1	2	2	2	2	2	2	128	42	5.5	9.25	0.664864865	42	127	2	1	0	1	1	1	2
1	1750	14760	42048.83258	23054.69354	44866.40151	23048.94298	1	26	1	0	0	0	0	221	220	63	2	2	5	36.35	0.42	1	2	225	54	2	2	1	2	2	2	2	2	2	2	165	90	6.1	6.64	0.926204819	63	171	2	1	1	1	1	2	2
1	1751	14776	41021.67083	22416.08782	45512.46893	23507.56786	2	28	1	0	0	0	0	214	212	62	1	3	5	24.57	0.06	1	2	188	60	2	1	1	1	2	2	2	2	2	1	110	76	5.1	4.61	1.334056399	67	128	2	1	0	0	1	2	2
1	1752	14781	43587.60163	23818.22793	45975.79466	24505.31033	1	19	1	0	0	0	0	219	218	66	1	3	5	28.21	0.07	3	2	180	40	2	1	2	2	2	1	1	1	2	2	110	64	5.4	7.31	0.841313269	86	140	1	0	0	0	1	2	2
1	1753	14786	3392.420718	1849.333832	4495.156085	2353.709552	1	28	1	0	0	0	0	221	219	60	2	3	0.96	32.81	0.48	2	1	233	49	1	1	1	2	2	2	2	2	2	2	159	84	6.1	7.9	0.778481013	51	184	2	1	1	1	1	1	2
1	1755	14819	50608.61195	27747.88187	53804.78943	27833.81434	2	18	1	0	0	0	0	212	211	62	2	3	5	24.56	0.06	1	2	155	67	1	1	2	2	2	2	2	2	2	1	94	49	5	5.62	1.09430605	76	88	2	0	0	0	1	2	2
1	1756	14822	12609.14415	7138.0943	13454.69944	8628.808478	1	19	1	1	10	1	0	83	82	84	1	2	1.81	24.1	0.09	1	2	198	46	1	1	1	2	2	2	2	2	2	2	148	46	6.1	7.55	0.814569536	20	152	2	1	0	0	1	2	1
1	1757	14824	36727.32512	20363.65441	38452.1537	21987.86758	2	22	1	0	0	0	0	217	216	73	1	3	5	31.39	0.21	3	1	178	34	1	1	1	2	2	2	2	2	2	2	113	49	5.4	5.75	1.069565217	69	144	2	1	0	1	1	2	2
1	1758	14837	8626.474429	4618.814872	11407.81759	5972.235942	1	20	1	1	1	0	0	41	41	85	2	1	1.39	20.03	0.21	2	2	157	69	2	2	1	2	2	2	2	2	2	2	134	70	5.2	14.18	0.43370945	12	88	2	1	0	0	1	1	1
1	1760	14849	40992.25026	22400.01109	42917.3729	23695.40991	1	18	1	0	0	0	0	216	214	63	1	3	5	23.05	0.2	1	1	219	40	1	2	2	2	2	2	2	2	2	2	101	72	5.7	4.44	1.385135135	92	179	2	0	1	0	1	2	2
1	1761	14852	48168.92605	26410.24162	64141.27412	32861.86308	2	27	1	1	10	0	0	124	124	67	2	2	0.34	19.72	0.73	1	1	212	47	1	2	2	1	2	2	2	2	2	2	143	70	5.8	9.84	0.625	41	165	2	1	1	0	1	1	1
1	1762	14866	11642.00225	6429.116406	12782.47649	6937.34671	2	20	1	0	0	0	0	224	223	66	1	1	0.6	24.97	1.37	3	2	166	50	2	1	1	2	2	2	2	2	2	2	135	70	6	9.48	0.648734177	29	116	2	1	0	0	1	1	1
1	1763	14867	45269.88997	24820.74712	48128.90145	24897.61454	2	23	1	0	0	0	0	207	206	63	2	3	4.99	23.44	0.04	1	2	279	69	2	2	2	2	2	2	2	2	2	2	127	74	6.6	4.66	1.319742489	59	210	2	0	1	0	2	2	2
1	1764	14868	21497.74477	10478.62203	23874.10727	13833.35353	2	27	1	1	10	0	0	189	187	80	2	3	2.79	25.48	0.27	1	1	190	72	2	2	1	2	2	2	2	2	2	2	126	80	5.8	5.51	1.11615245	48	118	2	1	0	0	1	2	2
1	1765	14881	30798.45969	19145.18158	41010.92981	25327.68847	1	23	1	1	10	1	0	4	3	72	2	2	2.69	39.21	1.53	3	2	212	80	1	1	1	1	2	2	2	2	2	2	144	68	9.6	7.3	0.842465753	34	132	2	1	0	1	2	2	1
1	1766	14903	14828.6262	8221.808104	18096.86295	10067.56827	2	16	1	1	1	0	0	107	106	72	1	3	1.35	24.2	0.15	1	1	195	42	1	1	2	2	2	2	2	2	2	2	138	68	5.3	10.26	0.599415205	49	153	2	0	0	0	1	1	2
1	1767	14910	19609.35967	9558.168562	23935.23339	14002.25379	2	23	1	1	5	0	0	34	33	85	2	2	1.35	23.56	0.39	3	2	245	69	2	2	2	2	2	2	2	2	2	2	206	80	5.5	10	0.615	36	176	2	1	1	0	1	1	1
1	1768	14916	31059.38042	19307.37718	35618.45957	23518.5124	2	22	1	1	1	0	0	66	66	73	2	1	0.73	31.41	0.13	1	2	154	44	2	2	1	2	2	2	2	1	2	2	141	53	5.3	7.2	0.854166667	21	110	1	1	0	1	1	2	1
1	1769	14918	15246.68064	8453.600539	15962.71183	9127.863075	2	25	1	1	6	0	0	126	125	79	1	1	0.6	20.25	0.11	2	2	223	64	1	2	2	2	2	2	2	2	2	2	118	65	5.8	5.53	1.112115732	40	159	2	0	0	0	1	2	1
1	1770	14921	9289.364195	5129.90828	10199.36922	5535.434433	1	25	1	1	10	0	0	46	45	60	1	1	0.92	20.16	0.43	1	2	249	66	1	1	2	2	2	2	2	2	2	1	159	73	5.1	5.21	1.180422265	34	183	2	1	1	0	1	2	1
1	1771	14939	37403.49781	20507.73177	39909.79649	20502.6165	1	23	1	0	0	0	0	225	224	60	2	1	2.41	31.2	0.15	1	1	255	51	1	1	2	2	2	2	2	2	2	2	146	74	5.4	6.32	0.973101266	72	204	2	1	1	1	1	2	2
1	1772	14940	13222.76062	7079.773307	15527.51685	8072.745343	1	14	1	0	0	0	0	214	212	69	2	3	2.71	28.75	0.68	1	2	243	50	2	2	2	2	2	2	2	2	2	2	174	76	5.6	7.44	0.826612903	63	193	2	1	1	0	1	2	2
1	1773	14953	39662.83406	24655.52394	45484.77891	30033.14432	2	27	1	0	0	0	0	212	211	73	2	1	0.46	28.66	0.3	2	2	307	47	2	2	1	2	2	2	2	2	2	2	181	88	6.1	12.31	0.499593826	16	260	2	1	1	0	1	1	1
1	1774	14958	5758.637426	3139.245955	7145.457203	3664.089546	2	27	1	0	0	0	0	212	211	67	2	1	0.66	24.03	0.31	3	2	197	35	1	2	1	2	2	2	2	2	2	2	117	72	5.2	11.74	0.523850085	33	162	2	1	1	0	1	1	1
1	1775	14975	2806.700359	1530.03603	3758.414728	1762.155923	2	17	1	0	0	0	0	211	210	65	2	1	2.5	26.86	0.62	3	2	242	44	2	1	1	2	2	2	2	2	2	2	158	82	6	6.51	0.944700461	27	198	2	1	1	0	1	2	1
1	1778	14995	2245.928174	1182.476665	2675.179315	1330.267964	1	15	1	1	6	0	1	178	176	77	1	1	1.14	28.49	0.05	3	2	208	47	1	1	2	2	2	2	2	2	2	2	148	56	4.9	7.45	0.825503356	32	161	2	1	1	0	1	2	1
1	1779	14999	29062.00972	15934.22901	38698.6899	19826.71947	1	20	1	1	1	0	0	116	115	60	2	2	0.78	40.39	0.16	2	2	187	57	1	1	1	2	2	2	1	2	2	2	127	44	7.3	8.91	0.69023569	48	130	1	1	0	1	2	1	2
1	1780	15001	16746.9762	9480.539991	20052.60818	11963.8454	2	18	1	1	10	0	0	183	182	82	1	1	2.35	31.45	0.28	2	2	199	40	2	2	1	2	2	2	2	2	2	2	134	73	5.7	12.91	0.476374903	13	159	2	1	0	1	1	1	1
1	1782	15014	19129.3247	9324.185648	23349.30151	13659.48016	1	19	1	1	10	0	0	73	72	84	2	3	5	28.1	0.25	1	1	276	101	1	1	1	2	2	2	2	2	2	1	158	53	5.9	6.38	0.963949843	28	175	2	1	1	0	1	2	1
1	1783	15024	43587.60163	23818.22793	45634.60998	25195.64261	1	19	1	0	0	0	0	219	218	62	1	3	5	33.34	0.22	1	2	239	41	1	1	2	2	2	2	2	2	2	2	136	61	5.4	5.48	1.122262774	64	198	2	0	1	1	1	2	2
1	1784	15029	8626.474429	4618.814872	8581.986159	4506.471865	1	20	1	1	6	0	0	194	194	68	2	1	1.39	30.57	0.26	1	1	197	61	1	1	1	2	2	2	2	2	2	2	164	92	5.6	10.06	0.611332008	45	136	2	1	0	1	1	1	2
1	1785	15034	36625.30114	20307.0867	38193.37073	20901.33456	2	19	1	1	2	0	0	45	44	74	1	1	2.6	30.58	0.35	2	2	213	36	1	2	1	2	2	1	2	2	2	1	136	58	5.8	7.6	0.809210526	37	177	1	1	1	1	1	2	1
1	1786	15045	15906.49103	7753.283383	19415.50268	11358.18446	1	22	1	1	10	0	1	100	99	85	2	3	1.68	19.86	0.05	1	2	262	111	1	1	1	2	2	2	2	2	2	2	187	66	5.5	8.06	0.763027295	28	151	2	1	0	0	1	1	1
1	1787	15047	30632.65414	16984.43273	36679.1356	19070.71762	2	24	1	1	10	0	0	142	141	76	1	1	5	22.12	0.34	3	1	186	50	1	1	2	2	2	1	2	2	2	2	114	73	5.2	5.24	1.173664122	59	136	1	0	0	0	1	2	2
1	1788	15048	18766.35302	9147.26276	22938.94509	13365.95594	2	18	1	1	1	0	1	118	117	83	2	3	3.01	26.53	0.55	3	2	270	118	2	2	1	2	2	2	2	2	2	1	198	86	5.6	7.69	0.799739922	38	152	2	1	0	0	1	1	1
1	1789	15060	27124.08945	15039.09098	28838.98713	15642.09307	1	23	1	0	0	0	0	225	224	74	1	2	5	25.93	0.31	1	2	196	45	2	1	2	2	2	2	2	2	2	1	118	66	5.4	5.88	1.045918367	53	151	2	0	0	0	1	2	2
1	1792	15073	14875.63567	7964.761018	17468.49165	9081.85681	1	16	1	1	1	0	0	70	70	70	2	2	0.17	35.01	0.68	3	2	223	56	2	2	1	2	2	2	2	2	2	2	166	54	5.6	7.94	0.774559194	40	167	2	1	1	1	1	1	1
1	1793	15076	24148.44707	13389.23075	26792.06929	14332.26757	1	21	1	1	6	0	0	75	74	78	1	2	3.42	31.94	0.22	3	2	186	38	2	1	2	2	2	2	2	2	2	2	104	63	8.5	7.42	0.82884097	31	148	2	0	0	1	2	2	1
1	1794	15077	14875.63567	7964.761018	17468.49165	9081.85681	1	16	1	1	10	0	0	190	189	64	2	3	2.76	34.49	0.78	3	1	193	47	1	2	2	2	2	2	2	2	2	2	151	77	6.3	8.06	0.763027295	51	146	2	1	0	1	1	1	2
1	1795	15100	16746.9762	9480.539991	17664.55391	11189.6619	2	23	1	1	5	0	0	123	122	81	1	2	2.51	22.09	0.07	1	1	202	53	1	1	2	2	2	2	2	2	2	2	98	56	5.2	13.44	0.457589286	24	149	2	0	0	0	1	1	1
1	1798	15139	14875.63567	7964.761018	15096.66575	7771.034874	1	16	1	0	0	0	0	227	226	63	2	1	1.04	32.72	0.49	3	1	188	39	1	2	1	2	2	2	2	2	2	2	142	80	7.7	8.8	0.698863636	63	149	2	1	0	1	2	1	2
1	1800	15160	23356.47056	12950.1153	24922.7297	13929.01658	1	17	1	1	4	0	1	210	209	71	1	3	5	23.96	0.16	1	2	207	49	2	1	2	2	2	2	2	2	2	1	127	77	5.3	5.28	1.164772727	74	158	2	0	0	0	1	2	2
1	1802	15195	57475.01231	31512.61793	71667.93803	35958.98887	1	27	1	0	0	0	0	222	221	69	2	2	0.62	30.66	0.13	3	1	236	37	2	2	1	1	2	2	2	2	2	2	145	80	7	8	0.76875	49	199	2	1	1	1	2	1	2
1	1803	15203	50092.54446	27464.93043	53449.09894	27458.07982	1	16	1	1	6	0	0	132	132	67	2	3	3.77	20.98	0.86	1	2	252	67	2	1	2	2	2	2	2	2	2	1	161	80	5.5	3.96	1.553030303	71	185	2	1	1	0	1	2	2
1	1804	15228	29347.10226	18242.97732	32591.13338	20261.29745	1	22	1	0	0	0	0	220	219	73	2	3	2.02	33.98	0.22	1	1	156	44	2	1	2	1	2	2	2	2	2	2	140	82	5.1	6.97	0.882352941	53	112	2	1	0	1	1	2	2
1	1805	15236	6283.718594	3425.487093	8414.443114	3945.163545	1	26	1	1	2	0	1	135	134	72	2	1	1.55	22.6	0.26	1	1	230	43	1	2	2	2	2	2	2	2	2	1	117	40	5.5	8.06	0.763027295	50	187	2	0	1	0	1	1	2
1	1806	15241	20956.75269	11451.71318	22281.7257	11668.96505	1	26	1	1	6	0	0	128	127	61	1	2	1.36	37.37	0.03	3	2	184	46	2	1	1	2	2	2	2	2	2	2	112	81	4.8	4.91	1.252545825	71	138	2	1	0	1	1	2	2
1	1808	15261	3318.961074	1688.988793	3374.997891	1780.864632	1	17	1	0	0	0	0	218	218	64	2	1	1.13	35.56	0.67	3	1	239	49	2	2	2	2	2	2	2	2	2	2	135	74	6	5.98	1.028428094	24	190	2	0	1	1	1	2	1
1	1809	15262	7895.993109	4469.957893	9328.784018	5478.806685	2	18	1	1	10	0	0	106	105	81	1	1	0.81	22.72	0.23	1	2	222	46	2	1	2	2	2	2	2	2	2	2	155	69	5	7.95	0.773584906	19	176	2	1	1	0	1	1	1
1	1810	15264	40309.97108	22101.30396	43011.024	22095.7912	1	18	1	0	0	0	0	217	215	62	2	3	5	20.53	0.05	1	1	226	80	2	2	2	2	2	2	2	2	2	2	125	71	5.5	5.44	1.130514706	82	146	2	0	0	0	1	2	2
1	1811	15272	3742.267145	2040.04804	3805.450995	1959.19497	2	17	1	1	5	0	0	160	159	70	2	1	0.83	31.24	0.06	2	2	149	67	1	1	1	2	2	2	2	2	2	2	155	85	5.4	8.96	0.686383929	3	82	2	1	0	1	1	1	1
1	1812	15273	49986.12399	27314.66862	53338.13831	28782.68829	2	24	1	0	0	0	0	214	214	62	1	2	1.68	23.36	0.69	3	2	103	28	2	2	2	2	2	2	2	1	2	2	113	70	4.9	4.14	1.485507246	66	75	1	0	0	0	1	2	2
1	1813	15279	36625.30114	20307.0867	44697.53614	24865.93934	2	19	1	1	5	0	1	155	154	72	1	1	3.49	28.16	0.05	1	2	178	34	1	1	1	2	2	2	2	2	2	1	187	87	5.8	5.58	1.102150538	33	144	2	1	0	0	1	2	1
1	1814	15300	18814.44832	9170.705798	20075.14931	11586.7716	1	27	1	1	1	0	0	124	123	85	2	2	1.55	20.12	0.04	1	1	253	78	1	1	1	2	2	2	2	2	2	2	150	35	5.3	7.08	0.868644068	29	175	2	1	1	0	1	2	1
1	1815	15303	19310.03843	9412.270739	24078.47483	13573.29923	2	18	1	1	1	0	0	103	101	84	2	3	1.72	18.95	1.1	3	2	157	57	2	2	1	2	2	2	2	2	2	2	163	76	5.3	12.1	0.508264463	57	100	2	1	0	0	1	1	2
1	1817	15313	15906.49103	7753.283383	16972.33834	9795.922551	1	22	1	1	1	0	1	91	91	85	2	2	2.21	26.9	1.63	1	2	209	38	1	2	1	2	2	2	1	2	1	1	167	58	5.2	8.7	0.706896552	43	171	1	1	1	0	1	1	2
1	1818	15322	12601.71035	6987.083154	15089.12159	7845.342375	2	26	1	1	1	0	0	64	64	76	1	3	1	32.27	8.47	3	2	155	38	1	2	1	2	1	1	2	1	2	2	115	38	5.9	5.9	1.042372881	57	117	1	1	0	1	1	2	2
1	1819	15327	41586.75493	25851.48681	44373.3614	27478.52676	2	19	1	1	1	0	0	152	151	76	2	2	2.15	36.83	0.23	1	1	202	49	1	2	1	2	2	1	1	1	2	2	132	80	5.3	7.5	0.82	58	153	1	1	0	1	1	2	2
1	1820	15349	3171.41836	1728.857283	3355.169742	1773.861799	1	15	1	1	3	1	1	165	164	70	2	2	3.4	23.97	0.48	3	1	253	58	2	2	2	2	2	2	2	2	2	1	130	84	5.4	6.11	1.006546645	71	195	2	0	1	0	1	2	2
1	1821	15351	1893.023622	1004.024682	2074.636447	1112.641896	1	17	1	1	1	0	0	202	201	80	1	1	2.26	25.65	0.36	1	2	221	37	1	2	1	1	2	2	2	2	2	2	138	58	12.9	6.04	1.018211921	26	184	2	1	1	0	2	2	1
1	1822	15356	49926.39242	27373.83196	55445.25999	28595.05079	2	14	1	0	0	0	0	224	223	63	2	3	5	27.61	0.3	1	1	185	38	1	1	2	2	2	1	2	1	2	2	99	57	5.6	5.02	1.225099602	53	147	1	0	0	0	1	2	2
1	1823	15363	31082.55069	17233.88018	37933.16067	21102.81133	1	19	1	1	6	0	0	202	200	74	1	2	1.89	28.08	0.09	1	1	234	43	2	1	2	2	2	2	2	2	2	1	140	69	5.6	5.5	1.118181818	61	191	2	1	1	0	1	2	2
1	1824	15369	9574.486987	5287.36295	10512.42322	5705.336106	1	14	1	0	0	0	0	215	214	63	1	2	5	28.84	0.08	3	1	141	61	1	1	1	2	2	1	2	2	2	2	112	74	5.8	13.12	0.46875	46	80	1	1	0	0	1	1	2
1	1825	15376	16989.41429	8281.131474	18867.42556	10932.33623	1	14	1	1	1	0	0	112	111	81	2	3	2.51	23.3	0.35	3	2	212	56	2	2	2	2	2	2	2	2	2	2	158	68	5.3	7.68	0.80078125	48	156	2	1	0	0	1	2	2
1	1826	15378	27419.72131	17044.86356	36511.83461	22549.11987	1	21	1	0	0	0	0	205	204	77	2	3	5	25.94	0.14	3	2	206	49	1	1	1	2	2	2	2	2	2	1	143	52	4.9	6.32	0.973101266	60	157	2	1	0	0	1	2	2
1	1827	15379	7200.767575	3925.404364	7322.344203	3769.829107	2	23	1	0	0	0	0	207	206	67	2	1	2.83	24.85	0.12	1	2	229	78	2	2	2	2	2	2	2	2	2	2	110	73	5.8	5.36	1.14738806	56	151	2	0	0	0	1	2	2
1	1829	15382	42156.59731	23113.7792	48344.59145	26481.41996	1	27	1	1	10	0	0	197	196	62	2	1	1.34	27.11	0.3	3	2	263	35	2	2	2	2	2	2	2	2	2	2	133	64	5.5	5.41	1.136783734	53	228	2	0	1	0	1	2	2
1	1832	15432	27646.18067	17185.63702	34473.15073	20849.94342	2	21	1	1	10	0	0	197	196	73	2	3	2.71	44.21	1.42	1	2	208	68	1	1	1	2	2	2	2	2	2	2	116	67	5.7	8.98	0.684855234	51	140	2	1	0	1	1	1	2
1	1834	15466	60831.41964	33352.88168	74250.98275	38662.38108	2	22	1	0	0	0	0	216	215	69	2	3	2.01	35.86	0.24	3	2	250	48	2	2	1	2	2	2	2	2	2	2	132	72	5.5	6.89	0.892597968	35	202	2	1	1	1	1	2	1
1	1835	15479	12801.41114	7246.937523	14202.83023	8718.374625	1	17	1	1	2	0	0	78	77	85	1	3	1.6	25.93	0.13	1	2	188	46	2	1	1	2	2	2	1	2	2	1	178	82	5.5	8.42	0.7304038	32	142	1	1	0	0	1	1	1
1	1836	15489	31286.36186	17096.27669	33264.4157	17420.61228	2	16	1	0	0	0	0	206	204	64	1	2	0.62	31.58	0.14	1	1	169	36	1	2	1	2	2	2	2	2	2	2	112	47	5.2	4.9	1.255102041	41	133	2	1	0	1	1	2	1
1	1837	15493	33863.78748	18504.69809	40008.64173	21976.36246	1	21	1	0	0	0	0	205	205	66	1	2	5	23.04	0.06	1	2	208	50	1	1	1	2	2	2	2	1	2	2	105	59	5.8	5.38	1.143122677	53	158	1	1	0	0	1	2	2
1	1839	15516	28822.9742	15981.04637	35175.57237	19568.72177	2	15	1	0	0	0	0	219	219	71	1	1	4.02	27.62	0.15	3	1	199	44	1	1	1	2	2	2	2	2	2	2	133	76	5.5	6.76	0.909763314	55	155	2	1	0	0	1	2	2
1	1840	15527	34930.91115	19367.62345	36571.37459	20912.39278	1	20	1	0	0	0	0	226	226	73	1	3	5	26.7	0.11	1	2	186	38	2	1	1	2	2	2	2	2	2	2	129	80	5.5	4.43	1.388261851	60	148	2	1	0	0	1	2	2
1	1841	15550	11488.10271	6150.997149	13490.50425	7013.703891	1	17	1	0	0	0	0	217	217	64	2	1	5	32.05	0.49	2	2	258	53	1	1	1	1	2	2	1	2	2	1	135	49	11.3	5.4	1.138888889	34	205	1	1	1	1	2	2	1
1	1843	15579	12785.38779	6845.593731	12719.45126	6679.088989	2	28	1	1	1	0	1	186	186	68	2	3	1.99	42.06	0.18	1	2	160	51	1	2	2	2	2	2	1	1	2	1	104	55	5.4	7.7	0.798701299	35	109	1	0	0	1	1	1	1
1	1844	15590	30798.45969	19145.18158	34202.92399	21263.31749	1	23	1	1	4	0	0	67	66	70	2	2	1.72	28.46	0.16	3	2	317	51	2	1	2	2	2	1	2	2	2	2	128	70	5.4	5.98	1.028428094	61	266	1	0	1	0	1	2	2
1	1845	15591	12032.47682	6671.468693	14215.86568	8087.357841	2	18	1	1	1	0	0	205	205	76	1	3	0.82	29.45	0.08	3	2	246	36	1	1	2	2	2	2	2	2	2	2	114	61	5.4	5.37	1.145251397	47	210	2	0	1	0	1	2	2
1	1846	15606	33191.68238	20632.87555	36860.69371	22915.60317	1	18	1	0	0	0	0	217	216	75	2	2	4.13	25.82	0.29	3	2	231	67	2	1	1	2	2	2	2	2	2	2	157	81	5.4	6.31	0.974643423	60	164	2	1	1	0	1	2	2
1	1848	15618	5757.759859	3031.448981	6175.588279	3020.068152	1	17	1	1	1	0	0	104	102	69	1	3	5	41.41	0.16	3	2	112	48	1	1	1	1	2	1	1	2	2	2	146	77	6.3	5.62	1.09430605	50	64	1	1	0	1	1	2	2
1	1849	15640	39662.83406	24655.52394	48481.64008	24612.17583	2	27	1	1	10	0	0	189	189	70	2	1	0.77	28.47	1.58	1	1	164	56	1	2	1	2	1	2	1	2	1	1	162	77	5.8	7.18	0.856545961	35	108	1	1	0	0	1	2	1
1	1850	15642	3392.420718	1760.078996	3645.587734	1708.438641	2	28	1	1	8	0	0	74	72	66	2	1	2.5	37.5	0.97	1	1	237	47	2	2	1	1	2	2	2	2	2	2	158	76	8.2	6.94	0.886167147	29	190	2	1	1	1	2	2	1
1	1851	15649	27124.08945	15039.09098	28610.23595	15793.69505	1	23	1	1	9	0	0	36	36	74	1	1	4.66	32.85	0.71	1	2	186	36	1	2	1	1	2	2	2	2	2	2	157	90	6	5.35	1.14953271	40	150	2	1	0	1	1	2	1
1	1852	15658	49859.80875	27245.64428	53012.15309	27762.52478	2	18	1	0	0	0	0	213	212	62	1	3	5	32.32	0.09	3	2	178	47	1	1	2	2	2	2	2	2	2	2	125	68	5.3	5.86	1.049488055	49	131	2	0	0	1	1	2	2
1	1853	15660	3020.773601	1602.162393	3310.580459	1775.487231	1	15	1	0	0	0	0	226	224	68	1	1	1.66	28.04	0.31	1	2	176	31	2	1	2	2	2	2	2	2	2	2	149	79	6.6	5.13	1.198830409	16	145	2	1	0	0	2	2	1
1	1854	15664	11870.27536	6581.535259	14486.49009	8059.0613	2	14	1	1	10	0	0	145	144	70	1	1	1.03	30.58	0.05	3	2	151	49	2	2	2	1	2	2	2	2	2	2	120	66	6.8	7.51	0.818908123	32	102	2	0	0	1	2	2	1
1	1855	15666	30798.45969	19145.18158	35319.23936	23320.94028	1	23	1	0	0	0	0	225	225	73	2	1	2.1	27.82	0.07	1	2	245	60	2	2	1	2	2	2	2	2	2	2	145	78	5.7	5.7	1.078947368	35	185	2	1	1	0	1	2	1
1	1858	15691	6471.663716	3500.291458	6918.712011	3646.718396	1	20	1	1	2	0	1	70	69	80	1	1	1.03	22.46	0.34	3	2	200	75	1	1	1	2	2	2	2	2	2	2	136	70	5.2	7.16	0.858938547	29	125	2	1	0	0	1	2	1
1	1859	15702	12525.56006	6706.475926	12460.96351	6543.354933	1	24	1	1	5	0	0	101	100	85	2	1	1.51	22.61	0.06	3	1	224	77	2	2	1	2	2	2	2	2	2	2	171	73	5.2	7.16	0.858938547	18	147	2	1	0	0	1	2	1
1	1860	15712	25845.88433	14330.38357	27059.68686	15473.38066	1	22	1	1	1	1	1	198	197	77	1	2	2.02	29.56	0.17	1	1	346	44	2	1	2	2	2	2	2	2	2	2	155	55	11.5	6.64	0.926204819	35	302	2	1	1	0	2	2	1
1	1861	15723	9884.482861	5292.38182	10031.35175	5163.655707	1	21	1	1	10	1	1	158	156	64	2	1	1.42	34.41	0.19	3	2	258	67	2	2	1	1	2	2	2	2	2	2	130	64	5.3	7.11	0.864978903	26	191	2	1	1	1	1	2	1
1	1862	15760	23929.98481	14875.54602	26575.20733	16521.30885	2	27	1	1	2	0	0	66	66	76	2	2	1.54	38.47	0.27	1	2	279	53	1	1	1	1	2	2	2	2	2	2	160	75	6.5	10.19	0.603532875	56	226	2	1	1	1	1	1	2
1	1865	15770	2710.129015	1477.391424	2867.153379	1515.84994	1	17	1	1	10	0	0	182	180	82	2	1	2.26	36.88	0.43	1	2	139	49	2	2	1	2	2	2	2	2	2	2	161	62	5.6	7.86	0.782442748	50	90	2	1	0	1	1	1	2
1	1866	15776	30678.81734	16820.69843	37500.07824	19448.44442	2	20	1	0	0	0	0	223	222	67	2	2	1.26	23.6	0.25	3	2	238	54	2	2	1	2	2	2	2	2	2	2	154	85	5.8	4.92	1.25	60	184	2	1	1	0	1	2	2
1	1867	15785	42862.12515	23500.60869	45734.19044	23494.7469	1	19	1	1	10	0	0	164	163	60	2	2	2.91	45.37	1.09	1	2	215	44	1	2	1	1	2	2	2	2	2	2	130	73	7.2	5.18	1.187258687	68	171	2	1	1	1	2	2	2
1	1868	15789	43587.60163	23818.22793	52191.21867	28730.29129	1	19	1	1	1	1	1	10	9	65	1	3	2.45	30.82	0.69	2	2	166	30	1	1	1	1	1	1	2	1	2	1	115	65	10.3	12.32	0.499188312	44	136	1	1	0	1	2	1	2
1	1869	15797	50736.82422	27818.17858	67560.66238	34613.73767	2	24	1	1	2	0	0	167	166	61	2	2	0	40.74	0.21	2	2	296	47	1	2	2	2	2	2	2	2	2	2	160	58	5.6	7.32	0.840163934	74	249	2	1	1	1	1	2	2
1	1870	15804	29347.10226	18242.97732	31313.5655	19391.15317	1	22	1	0	0	0	0	220	218	74	2	2	5	28.53	0.28	1	2	183	53	1	1	2	2	2	2	2	2	2	2	140	61	5.4	6.38	0.963949843	64	130	2	1	0	0	1	2	2
1	1871	15808	34712.21514	21578.08113	37038.17886	22936.16162	1	27	1	0	0	0	0	221	220	73	2	3	2.33	26.14	0.04	3	2	246	38	2	2	2	2	2	2	2	2	2	2	150	73	5.7	7.78	0.790488432	56	208	2	1	1	0	1	1	2
1	1872	15813	3742.267145	2040.04804	3959.093398	2093.153276	2	17	1	0	0	0	0	211	211	61	2	1	2	23.6	1.1	1	1	213	76	2	1	1	2	2	2	2	2	2	2	134	74	5.6	6.13	1.003262643	44	137	2	1	0	0	1	2	2
1	1875	15855	50632.67618	27667.97385	53010.54299	29268.0204	2	23	1	0	0	0	0	206	205	60	1	3	5	23.41	0.03	1	2	211	66	1	1	2	2	2	2	2	2	2	2	100	62	5.6	5.19	1.184971098	66	145	2	0	0	0	1	2	2
1	1876	15873	12609.14415	7138.0943	13989.51505	8587.43159	1	19	1	1	2	0	1	112	111	81	1	3	4.58	28.86	0.47	3	1	185	66	2	1	1	2	2	1	2	1	2	1	144	70	5.6	7.63	0.806028834	42	119	1	1	0	0	1	2	2
1	1877	15874	38685.29106	21210.51823	47219.36288	24587.05508	1	17	1	1	6	0	0	116	114	68	2	3	5	21.85	0.09	3	2	282	114	1	1	1	2	2	2	2	2	2	1	176	89	4.9	6.06	1.014851485	56	168	2	1	1	0	1	2	2
1	1878	15876	2864.710829	1561.65968	3795.909583	1987.576956	2	28	1	1	4	0	0	82	81	66	2	1	0.82	29.73	0.86	2	2	214	73	1	2	1	2	2	2	2	2	2	2	129	63	6.2	7.4	0.831081081	36	141	2	1	0	0	1	2	1
1	1879	15877	30798.45969	19145.18158	37592.67682	23595.5977	2	15	1	0	0	0	0	218	217	73	2	3	3.62	37.21	0.36	1	1	224	54	2	2	1	2	2	2	2	2	2	2	142	80	5.7	9.35	0.657754011	75	170	2	1	1	1	1	1	2
1	1880	15882	11642.00225	6429.116406	11604.22879	6236.613926	2	20	1	1	2	0	0	151	150	68	1	1	1.19	21.37	0.02	3	2	183	63	1	1	2	2	2	2	2	2	2	1	152	88	5.7	8.2	0.75	29	120	2	1	0	0	1	1	1
1	1882	15892	31460.1911	19556.53228	34937.80324	21720.17816	1	14	1	1	1	0	0	58	57	77	2	3	3.95	22.18	0.28	3	2	195	54	1	2	1	2	2	2	2	2	2	2	128	74	5.4	6.86	0.896501458	50	141	2	1	0	0	1	2	2
1	1884	15904	9859.996659	5279.271338	11578.61574	6019.71437	2	26	1	1	2	0	0	54	53	78	2	1	3.76	34.79	0.17	1	1	251	67	2	2	1	2	2	1	2	2	2	2	160	74	6	6.11	1.006546645	68	184	1	1	1	1	1	2	2
1	1885	15918	19310.03843	9412.270739	22144.47982	13628.01944	2	18	1	1	10	0	1	194	193	81	2	1	2.35	29.39	0.51	3	2	204	71	2	2	1	2	2	2	2	2	2	2	132	85	5.8	6.72	0.915178571	33	133	2	1	0	0	1	2	1
1	1886	15923	3590.327809	1890.300368	3624.419924	1955.788621	2	25	1	1	10	0	0	139	137	64	1	1	1.72	26.68	0.2	3	2	213	57	1	2	2	1	2	2	2	2	2	2	134	54	6.2	7.97	0.771643664	14	156	2	0	0	0	1	1	1
1	1887	15929	23624.07583	13098.49042	24733.53537	14143.23121	2	21	1	1	1	0	0	117	116	70	1	3	4.19	28.76	0.44	1	2	234	58	1	1	1	2	2	2	2	2	2	2	151	67	5.1	6.28	0.979299363	60	176	2	1	1	0	1	2	2
1	1888	15931	44066.84636	27393.18082	48937.99923	30423.83789	2	16	1	1	1	0	1	145	144	76	2	3	2.82	23.36	0.5	1	1	235	51	2	1	1	2	2	1	1	2	1	1	173	58	5.7	7.54	0.815649867	55	184	1	1	1	0	1	2	2
1	1889	15937	4174.48974	2124.359469	4161.249049	2040.16489	1	22	1	0	0	0	0	221	220	63	2	3	1.03	23.58	0.33	1	2	258	45	2	1	1	1	2	2	2	2	2	2	138	70	6.6	6.06	1.014851485	22	213	2	1	1	0	2	2	1
1	1890	15949	45269.88997	24820.74712	60280.94583	30884.07917	1	15	1	0	0	0	0	226	225	66	2	1	0.68	25.17	0.04	3	1	260	61	2	2	1	2	2	2	2	2	2	2	170	107	6.7	8.25	0.745454545	22	199	2	1	1	0	2	1	1
1	1891	15952	25292.5498	13820.98793	26678.34504	16140.39208	2	25	1	1	1	0	1	129	129	63	1	1	1.16	26.61	0.99	3	2	194	63	1	1	2	2	2	2	2	2	2	2	142	79	4.9	5.88	1.045918367	16	131	2	1	0	0	1	2	1
1	1892	15954	30143.3512	16713.1362	31558.97604	18046.18257	2	14	1	1	10	0	0	13	12	74	1	3	2.51	32.03	0.24	3	2	136	41	1	1	1	2	2	2	2	2	2	2	147	57	6	6.82	0.901759531	23	95	2	1	0	1	1	2	1
1	1893	15956	49187.68331	26878.36468	51497.68879	28432.74793	2	14	1	0	0	0	0	224	223	62	1	3	5	32.53	0.87	1	2	294	87	1	1	2	2	2	2	2	2	2	2	126	66	5.4	5.07	1.213017751	40	207	2	0	1	1	1	2	1
1	1894	15970	37403.49781	20507.73177	45654.80285	23772.3909	1	23	1	1	2	0	0	162	161	68	2	2	5	26.15	0.28	3	2	247	45	2	1	1	2	2	2	2	2	2	2	123	76	5.5	8.56	0.718457944	47	202	2	1	1	0	1	1	2
1	1895	15978	50632.67618	27667.97385	54028.04758	29154.98182	2	23	1	0	0	0	0	207	207	61	1	3	5	29.62	0.14	1	2	189	37	2	1	2	2	2	2	2	2	2	2	130	70	5.4	5.76	1.067708333	60	152	2	0	0	0	1	2	2
1	1896	15989	38036.58256	20784.90119	39822.89792	21986.89776	1	23	1	0	0	0	0	224	222	64	1	3	5	20.62	0.04	1	2	183	49	1	1	2	2	2	2	2	2	2	1	111	57	5.3	4.58	1.34279476	69	134	2	0	0	0	1	2	2
1	1898	16000	44066.84636	27393.18082	47019.63648	29117.25185	2	16	1	1	2	0	0	101	100	72	2	3	2.09	30.19	0.45	3	2	216	56	2	1	2	2	2	2	2	2	2	2	178	81	5.4	5.16	1.191860465	57	160	2	1	1	1	1	2	2
1	1900	16025	21075.04905	11685.1694	22488.31859	12568.45322	1	20	1	1	10	0	0	62	61	75	1	1	4.31	27.17	0.5	1	2	200	48	1	1	1	2	2	2	2	2	2	1	117	79	5.7	4.48	1.372767857	49	152	2	1	0	0	1	2	2
1	1901	16026	40992.25026	22400.01109	43238.2423	26159.12578	1	18	1	0	0	0	0	216	215	68	1	2	1.25	28.11	0.06	1	2	231	40	2	2	2	2	2	2	2	2	2	2	139	86	5.5	5.84	1.053082192	60	191	2	0	1	0	1	2	2
1	1902	16038	43587.60163	23818.22793	48359.30191	24977.98072	1	19	1	0	0	0	0	219	218	61	1	2	5	32.64	0.09	3	1	200	36	1	1	1	1	2	1	2	2	2	1	141	74	7.6	3.99	1.541353383	73	164	1	1	1	1	2	2	2
1	1903	16041	23356.47056	12950.1153	24922.7297	13929.01658	1	16	1	1	10	0	1	121	121	75	1	1	1.26	37.03	0.51	3	2	266	43	1	1	2	2	2	2	2	2	2	2	135	85	5.6	5.24	1.173664122	23	223	2	0	1	1	1	2	1
1	1905	16062	5758.637426	2987.735786	5824.480592	2979.916313	2	27	1	0	0	0	0	212	212	74	2	1	0.76	29.51	0.08	3	2	323	65	1	2	2	2	2	2	2	2	2	2	136	90	6.1	6.14	1.001628664	39	258	2	1	1	0	1	2	1
1	1906	16069	39471.00054	21568.73175	47262.05489	23726.25516	2	17	1	1	1	0	0	170	170	64	1	3	5	26.59	0.07	1	2	130	61	2	2	1	2	2	2	2	2	2	1	115	77	5.6	5.6	1.098214286	63	69	2	1	0	0	1	2	2
1	1907	16075	8626.474429	4618.814872	9459.129142	4979.085651	1	20	1	1	2	0	0	164	163	63	2	1	0.29	19.66	0.45	1	2	192	82	1	1	1	2	2	2	2	2	2	2	180	91	5.5	6.19	0.993537964	41	110	2	1	0	0	1	2	1
1	1908	16093	19606.80355	9563.005538	21764.51299	12433.57089	2	14	1	1	1	0	0	151	150	82	2	2	1.24	27.17	1.68	3	1	205	55	2	2	1	2	2	2	2	2	2	2	184	70	5.4	8.42	0.7304038	37	150	2	1	0	0	1	1	1
1	1909	16125	14760.61935	7194.752414	15749.68516	9090.243957	1	17	1	1	2	0	1	77	77	82	2	2	1.47	26.33	0.09	1	2	266	58	1	1	2	2	2	2	2	2	2	2	142	88	5.5	5.78	1.064013841	32	208	2	1	1	0	1	2	1
1	1910	16137	42760.54341	23366.28608	47441.70249	24504.033	1	26	1	1	10	0	0	61	60	63	1	3	5	28.08	0.88	1	1	234	51	1	1	2	2	2	2	2	2	2	2	149	84	5.5	4.88	1.260245902	72	183	2	1	1	0	1	2	2
1	1912	16146	29231.79182	16207.7174	30604.60702	17500.45138	1	18	1	1	9	0	0	155	154	78	1	3	4.13	29.44	0.41	1	2	225	59	1	1	2	2	2	2	2	2	2	1	164	72	5.8	5.64	1.090425532	48	166	2	1	1	0	1	2	2
1	1913	16156	33215.5044	20647.68399	35441.17792	21947.20718	2	28	1	1	6	0	0	177	176	74	2	3	1.56	18.35	0.13	1	1	214	81	1	1	2	2	2	2	2	2	2	2	163	80	5.2	4.38	1.404109589	52	133	2	1	0	0	1	2	2
1	1914	16157	30514.95305	16674.74419	32186.88716	19473.05869	2	22	1	1	10	1	1	189	188	67	1	1	1.11	27.76	0.09	1	2	195	36	2	1	1	1	1	2	1	2	2	2	123	58	6.9	5.51	1.11615245	45	159	1	1	0	0	2	2	2
1	1916	16182	31059.38042	19307.37718	33140.5784	20522.54419	2	22	1	1	10	0	1	181	181	74	2	2	2.6	27.41	0.05	1	2	269	61	2	2	2	2	2	2	2	2	2	2	129	70	5.4	6.52	0.943251534	52	208	2	0	1	0	1	2	2
1	1918	16187	27124.08945	15039.09098	28397.92044	16238.61485	1	23	1	1	1	1	0	195	194	70	1	1	2.15	26.93	0.13	1	2	179	38	1	1	1	2	2	2	2	2	2	2	117	70	6.3	6.3	0.976190476	39	141	2	1	0	0	1	2	1
1	1919	16193	18273.73761	10131.96786	20922.73958	10894.64685	2	27	1	1	9	0	0	186	185	71	1	1	1.45	26.82	0.09	1	1	174	37	1	1	2	2	2	2	2	2	2	1	152	64	6.1	6.35	0.968503937	28	137	2	1	0	0	1	2	1
1	1920	16200	50736.82422	27818.17858	54136.54999	27811.23986	2	24	1	1	10	0	0	206	206	66	2	3	5	19.82	0.27	1	2	211	92	1	1	1	2	2	2	2	2	2	2	155	75	5	5.59	1.100178891	59	119	2	1	0	0	1	2	2
1	1922	16225	23356.47056	12950.1153	27594.68838	15698.52476	1	17	1	0	0	0	0	218	217	72	1	3	2.35	28.86	0.15	3	1	165	40	1	1	2	2	2	2	1	2	2	2	124	58	5.5	5.56	1.106115108	39	125	1	0	0	0	1	2	1
1	1923	16229	19978.29016	12419.0624	22186.69202	13793.05105	2	21	1	0	0	0	0	207	207	71	2	2	1.35	36.58	0.8	1	2	221	66	2	2	1	1	2	2	2	2	2	1	128	69	7.9	7.08	0.868644068	39	155	2	1	0	1	2	2	1
1	1924	16235	49351.37698	26967.81427	58306.57783	32027.24293	1	16	1	0	0	0	0	227	226	67	1	3	5	25.52	0.67	3	1	256	50	1	1	2	2	2	2	2	2	2	1	154	95	5.6	5.87	1.04770017	64	206	2	1	1	0	1	2	2
1	1926	16239	39128.5253	21453.53639	47760.37572	24868.75969	2	21	1	1	9	0	0	109	108	60	2	3	5	26.05	0.1	3	1	238	63	1	1	1	2	2	2	2	2	2	2	108	73	5.2	5.69	1.080843585	56	175	2	1	1	0	1	2	2
1	1927	16246	47851.4125	26236.15409	58490.90245	30334.79178	1	26	1	1	10	0	1	170	169	63	2	2	1.34	20.88	0.02	3	1	170	45	1	2	2	2	2	2	2	2	2	1	122	70	5.2	4.44	1.385135135	70	125	2	0	0	0	1	2	2
1	1929	16254	3424.862461	1867.019024	4538.143294	2376.218093	1	28	1	0	0	0	0	207	207	74	2	1	0.81	31.97	0.25	1	2	167	39	2	2	1	2	2	2	2	2	2	2	129	45	6.1	7.11	0.864978903	15	128	2	1	0	1	1	2	1
1	1930	16255	5758.637426	2987.735786	5824.480592	2979.916313	2	27	1	1	10	0	0	149	148	83	2	1	0.7	19.64	0.42	1	2	263	65	1	2	2	2	2	2	2	2	2	2	198	88	5.4	4.96	1.239919355	29	198	2	1	1	0	1	2	1
1	1931	16256	23797.37322	11599.52739	25391.9654	14655.47773	2	16	1	1	2	0	0	113	113	85	2	3	5	22.46	0.2	1	2	214	75	1	1	1	2	2	1	2	2	2	1	132	62	5.2	6.2	0.991935484	55	139	1	1	0	0	1	2	2
1	1932	16272	27124.08945	15039.09098	28610.23595	17927.01498	1	23	1	0	0	0	0	225	225	77	1	1	3.45	32.6	0.12	1	2	175	31	2	1	2	2	2	2	2	2	2	1	125	62	5.5	6.03	1.019900498	36	144	2	0	0	1	1	2	1
1	1934	16285	16693.14464	8136.721086	20375.69404	11919.90211	1	23	1	1	10	0	1	125	124	80	2	2	2.58	27.94	0.27	3	2	237	45	2	2	1	2	2	1	2	2	1	2	124	70	5.4	7.75	0.793548387	29	192	1	1	1	0	1	1	1
1	1936	16301	30600.7738	16966.75651	32652.82793	18249.27634	1	24	1	1	6	0	0	61	61	77	1	3	5	27.46	0.23	1	2	111	39	1	1	1	1	2	1	1	1	1	2	149	52	6	6.58	0.934650456	31	72	1	1	0	0	1	2	1
1	1937	16319	12609.14415	7138.0943	13454.69944	8628.808478	1	19	1	1	4	0	0	126	125	80	1	3	1.38	25.13	0.06	1	2	153	42	1	1	1	2	2	1	2	2	2	1	178	50	5.3	8.21	0.74908648	40	111	1	1	0	0	1	1	1
1	1939	16326	2609.743134	1384.159443	2860.116567	1533.900325	2	28	1	1	1	0	0	186	185	80	1	3	3.33	27.01	0.8	3	2	163	35	1	1	2	2	2	1	2	1	1	2	153	62	6.3	6.53	0.941807044	33	128	1	1	0	0	1	2	1
1	1940	16339	43587.60163	23818.22793	45634.60998	25195.64261	1	19	1	0	0	0	0	219	218	61	1	2	5	28.15	0.32	1	2	147	55	1	1	1	2	2	1	2	2	2	1	119	64	5.4	5.07	1.213017751	58	92	1	1	0	0	1	2	2
1	1941	16340	36625.30114	20307.0867	39081.35343	21842.10262	2	19	1	1	6	0	0	61	60	77	1	3	3.27	27.43	0.97	3	2	147	28	2	2	1	2	2	2	2	2	2	2	140	0	5.2	9	0.683333333	79	119	2	1	0	0	1	1	2
1	1942	16345	13222.76062	7079.773307	15527.51685	8072.745343	1	14	1	0	0	0	0	215	214	60	2	3	3.72	35.01	0.5	3	1	139	56	1	1	1	2	2	2	2	2	2	2	123	83	6	5.78	1.064013841	59	83	2	1	0	1	1	2	2
1	1943	16349	12872.48719	7137.216764	13423.60772	8419.881887	2	20	1	1	2	0	0	7	7	74	1	1	0.67	23.73	4.7	3	1	194	54	1	1	2	2	2	2	2	2	2	1	118	49	5.5	12.6	0.488095238	23	140	2	0	0	0	1	1	1
1	1944	16352	7585.879737	4135.343227	10051.73482	5263.190826	2	20	1	0	0	0	0	223	222	60	2	1	3.66	33.2	0.3	2	2	187	79	2	1	2	2	2	2	2	2	2	2	114	63	5.9	6.76	0.909763314	26	108	2	0	0	1	1	2	1
1	1946	16357	4634.249272	2439.922917	4678.253989	2524.452494	2	27	1	1	1	0	1	219	219	69	1	2	4.39	30.95	0.3	1	2	210	32	1	1	2	2	2	2	2	2	2	2	117	70	5.4	5.12	1.201171875	42	178	2	0	1	1	1	2	2
1	1947	16362	3653.186626	1895.371354	3925.813883	1820.252243	2	28	1	1	1	0	1	208	208	61	2	3	5	42.41	1.05	3	1	223	44	1	2	1	2	2	2	2	2	2	2	122	56	5.8	7.84	0.784438776	80	179	2	1	1	1	1	1	2
1	1948	16363	38036.58256	20784.90119	39822.89792	21986.89776	1	23	1	0	0	0	0	225	224	65	1	2	3.23	24.71	0.04	1	2	211	48	1	1	2	2	2	2	2	2	2	2	130	81	5.2	4.64	1.325431034	44	163	2	0	1	0	1	2	2
1	1950	16392	19628.09876	10725.67686	23502.4263	11798.56789	2	21	1	1	2	0	0	74	74	60	1	3	0.9	29.9	0.11	2	1	217	45	2	1	2	1	2	2	2	2	2	2	124	65	6.5	4.45	1.382022472	55	172	2	0	1	0	1	2	2
1	1951	16408	27333.0144	16990.96413	29059.22585	18120.79182	1	17	1	0	0	0	0	218	216	78	2	3	0.51	26.95	0.16	1	2	200	53	2	1	2	2	2	2	2	2	2	2	129	80	5.4	5.59	1.100178891	71	147	2	0	0	0	1	2	2
1	1953	16430	50092.54446	27464.93043	53449.09894	27458.07982	1	16	1	0	0	0	0	227	226	66	2	3	2.51	20.63	0.33	1	2	180	63	2	1	2	2	2	2	2	2	2	2	113	62	5.2	5.4	1.138888889	78	117	2	0	0	0	1	2	2
1	1954	16445	39662.83406	24655.52394	48481.64008	28085.49785	2	27	1	1	10	0	0	138	137	72	2	1	0.78	17.52	0.12	3	1	244	57	1	1	1	2	2	1	2	2	2	1	143	75	5.6	11.59	0.530629853	17	187	1	1	1	0	1	1	1
1	1955	16447	33779.89887	18458.85758	37477.91269	19357.65289	2	26	1	0	0	0	0	228	227	66	1	3	3.45	27.29	0.06	1	2	238	44	2	2	2	2	2	2	2	2	2	2	145	79	5.5	5.82	1.056701031	69	194	2	1	1	0	1	2	2
1	1956	16458	30798.45969	19145.18158	37646.32238	23535.12958	1	23	1	1	3	0	0	102	101	74	2	2	0.97	17.71	0.02	3	2	223	95	1	1	2	2	2	2	2	2	2	1	112	69	5.4	6.25	0.984	61	128	2	0	0	0	1	2	2
1	1957	16476	5868.222009	3240.635208	6443.084979	3496.811782	1	20	1	0	0	0	0	221	220	65	1	3	1.1	26.87	0.9	3	2	190	48	1	1	2	1	2	2	2	2	2	2	95	57	6.6	15.37	0.400130124	33	142	2	0	0	0	2	1	1
1	1959	16497	23624.07583	13098.49042	27910.85276	15878.38961	2	23	1	1	10	0	0	56	55	74	1	1	4.79	35.82	0.25	2	2	198	51	1	1	1	2	2	1	1	2	1	2	130	55	5.5	6.74	0.912462908	33	147	1	1	0	1	1	2	1
1	1961	16506	42862.12515	23500.60869	47600.10804	24549.03281	1	19	1	0	0	0	0	219	218	61	2	2	5	28.67	0.29	3	2	176	24	2	1	2	2	2	2	2	2	2	1	124	70	5.2	5.62	1.09430605	62	152	2	0	0	0	1	2	2
1	1963	16510	50092.54446	27464.93043	53449.09894	27458.07982	1	14	1	0	0	0	0	215	215	61	2	2	2.43	32.26	0.17	1	2	213	48	1	2	1	2	2	2	1	2	2	2	126	81	5.9	7.32	0.840163934	50	165	1	1	1	1	1	2	2
1	1964	16529	41586.75493	25851.48681	51856.22161	31363.51809	2	19	1	1	1	0	0	67	67	76	2	2	1.16	25.36	0.09	1	1	161	67	2	2	1	2	1	1	1	2	2	2	163	93	5.3	8.16	0.753676471	34	94	1	1	0	0	1	1	1
1	1966	16560	3742.267145	1941.58872	4958.723085	2471.125461	2	17	1	0	0	0	0	211	211	76	2	1	4.77	26.06	0.06	1	2	237	71	2	1	1	2	2	2	2	2	2	2	153	75	5.4	6.06	1.014851485	48	166	2	1	1	0	1	2	2
1	1967	16561	14929.7382	7277.18583	15872.62304	9225.170032	2	21	1	1	1	0	0	99	99	85	2	2	5	21.71	0.26	1	2	268	67	2	2	1	2	2	2	2	2	2	2	136	32	5.3	6.21	0.990338164	38	201	2	1	1	0	1	2	1
1	1969	16570	35640.88225	19541.31821	38029.07323	19536.444	1	22	1	0	0	0	0	220	220	67	2	3	2.58	22.09	0.33	3	2	185	105	1	1	2	2	2	2	2	2	2	2	152	86	5.1	6.28	0.979299363	82	80	2	1	0	0	1	2	2
1	1970	16575	16078.0843	8608.579958	17629.99207	9280.055195	2	20	1	1	1	0	0	164	163	62	2	1	1.26	36.36	1.25	2	2	202	74	2	2	1	1	2	2	2	2	2	2	182	92	10.7	5.89	1.044142615	27	128	2	1	0	1	2	2	1
1	1971	16583	12218.98996	6774.881863	12888.47636	7114.819526	2	23	1	1	1	0	1	196	195	78	1	2	1.17	21.62	0.12	1	1	388	49	2	2	2	2	2	2	2	2	2	1	134	66	5.8	5.67	1.084656085	34	339	2	0	1	0	1	2	1
1	1972	16587	35640.88225	19541.31821	47459.05266	24314.96586	1	22	1	0	0	0	0	220	219	61	2	3	2.1	41.11	0.91	3	2	279	50	1	1	2	2	2	2	2	2	2	1	126	61	5.7	6.93	0.887445887	47	229	2	0	1	1	1	2	2
1	1973	16621	9884.482861	5292.38182	10838.56454	5705.191291	1	27	1	0	0	0	0	222	221	80	2	2	2.07	23.81	1.86	1	1	225	32	2	2	1	2	2	2	2	2	2	2	149	71	7.1	17.8	0.345505618	5	193	2	1	1	0	2	1	1
1	1974	16625	23539.10514	12862.82682	26951.3866	13550.15848	1	23	1	1	1	0	0	33	31	60	1	1	0.81	22.31	0.16	1	2	195	58	1	1	2	2	2	2	2	2	2	2	124	55	5.6	6.86	0.896501458	36	137	2	0	0	0	1	2	1
1	1975	16637	35293.15467	21939.20935	40473.6922	26724.37391	1	19	1	1	3	0	0	159	158	75	2	1	1.63	18.42	0.34	1	2	205	63	1	1	1	2	2	2	2	2	2	2	112	56	5.5	11	0.559090909	53	142	2	1	0	0	1	1	2
1	1976	16641	35640.88225	19541.31821	37891.77554	19601.83576	1	22	1	0	0	0	0	220	219	64	2	3	2.39	25.99	0.4	3	2	132	31	2	1	1	2	2	2	2	2	2	2	135	78	5.5	4.31	1.426914153	52	101	2	1	0	0	1	2	2
1	1978	16662	40063.78283	21966.32293	49957.16555	25065.72966	2	17	1	0	0	0	0	211	210	64	2	3	5	32.97	0.53	3	1	285	56	2	2	2	1	2	2	2	2	2	2	116	67	8.1	4.59	1.339869281	52	229	2	0	1	1	2	2	2
1	1979	16664	16078.0843	8608.579958	21261.97144	11131.09576	2	20	1	1	6	0	0	157	156	65	2	2	0.77	36.61	0.18	3	2	259	50	2	2	1	2	2	2	2	2	2	2	133	70	5.5	5.73	1.073298429	40	209	2	1	1	1	1	2	1
1	1980	16665	38685.29106	21210.51823	41277.47894	21205.22766	1	17	1	0	0	0	0	218	217	69	2	3	2.09	27.83	0.31	3	2	250	46	1	1	2	2	2	2	2	2	2	1	139	93	5.4	5.44	1.130514706	63	204	2	1	1	0	1	2	2
1	1983	16726	33730.2148	20967.64233	35860.44024	22361.9024	1	23	1	1	6	0	0	169	169	77	2	2	4.16	23.5	0.67	1	2	284	56	2	2	2	2	2	2	2	2	2	2	142	72	5.7	6.53	0.941807044	53	228	2	1	1	0	1	2	2
1	1984	16729	14170.2944	8021.868613	19038.46341	10750.74603	1	20	1	1	2	0	0	21	20	85	1	1	0.98	24.31	0.11	3	2	186	26	2	1	1	2	2	2	2	2	2	1	120	48	5.9	6.88	0.893895349	19	160	2	1	1	0	1	2	1
1	1985	16730	35293.15467	21939.20935	44008.47464	26617.06827	1	19	1	1	6	0	0	179	178	79	2	3	2.2	37.4	0.82	3	2	203	50	2	2	1	2	2	2	2	2	2	1	159	26	5.5	7.16	0.858938547	55	153	2	1	0	1	1	2	2
1	1986	16731	33191.68238	20632.87555	35415.75966	21931.46673	1	18	1	1	1	0	0	119	118	78	2	3	3.49	17.16	0.01	1	2	188	58	2	1	2	2	2	2	2	2	2	2	158	88	5.5	5.63	1.092362345	73	130	2	1	0	0	1	2	2
1	1987	16736	20658.10938	10069.35948	22042.34869	12722.17984	2	20	1	1	10	0	0	75	75	85	2	3	1.54	21.3	0.53	1	1	150	62	1	1	1	2	2	2	2	2	2	2	177	82	5.7	11.13	0.552560647	36	88	2	1	0	0	1	1	1
1	1989	16761	30143.3512	16713.1362	31558.97604	18046.18257	2	14	1	0	0	0	0	224	223	74	1	3	5	23.58	0.15	1	2	201	55	2	2	2	2	2	2	2	2	2	2	126	79	5.1	6.67	0.922038981	51	146	2	0	0	0	1	2	2
1	1990	16789	47974.04836	26303.39335	63881.77689	32728.91338	1	27	1	1	1	0	0	126	125	66	2	3	4.96	17.97	0.02	3	1	230	76	2	2	2	2	2	2	2	2	2	2	129	70	5.2	6.22	0.988745981	38	154	2	0	0	0	1	2	1
1	1992	16805	23356.47056	12950.1153	24453.36253	13983.02163	1	17	1	0	0	0	0	217	216	70	1	3	2.09	29.95	0.33	1	2	202	41	1	1	2	2	2	2	2	1	2	2	117	62	5.6	4.78	1.286610879	46	161	1	0	1	0	1	2	2
1	1993	16808	59931.36014	32749.19341	66492.27375	34343.81113	2	22	1	1	2	0	0	178	177	63	1	2	2.7	25.19	0.42	3	2	214	44	1	1	2	2	2	2	2	2	2	2	175	96	5.3	5.44	1.130514706	61	170	2	1	1	0	1	2	2
1	1994	16815	1940.329334	1021.579491	2280.427644	1116.255331	2	28	1	1	1	1	1	129	127	62	1	1	1.17	27.2	0.84	3	2	246	41	1	1	2	1	2	2	2	2	2	2	148	62	8	5.09	1.208251473	29	205	2	1	1	0	2	2	1
1	1995	16845	5758.637426	2987.735786	6188.388679	2900.076234	2	15	1	1	2	0	0	199	198	60	2	1	1.55	22.06	0.22	3	1	213	57	1	2	2	2	2	2	2	2	2	2	131	72	5.6	5	1.23	63	156	2	0	0	0	1	2	2
1	1996	16867	5758.637426	2987.735786	6994.528437	3542.543334	2	27	1	1	7	1	1	69	68	80	2	1	1.19	27.42	0.09	3	1	181	46	2	2	2	2	2	2	2	2	2	2	138	78	6.8	14.65	0.419795222	24	135	2	0	0	0	2	1	1
1	1999	16897	12218.98996	6774.881863	12742.13177	7992.429958	2	23	1	0	0	0	0	207	206	71	1	1	1.22	27.64	0.13	3	1	192	54	1	1	1	2	2	2	2	2	2	2	121	63	5.4	6.93	0.887445887	43	138	2	1	0	0	1	2	2
1	2000	16898	16576.20349	9383.864775	17484.42445	11075.55839	1	16	1	1	10	0	0	98	96	82	1	1	5	26.79	0.19	1	2	174	54	2	1	2	2	2	2	2	2	2	2	151	59	5.2	6.14	1.001628664	33	120	2	1	0	0	1	2	1
1	2001	16899	12513.34	6699.933023	14694.44266	7639.630644	1	27	1	1	1	0	0	34	33	78	2	1	1.11	27.18	0.43	3	2	183	49	1	2	1	1	1	2	2	2	2	2	172	92	5.9	5.53	1.112115732	12	134	1	1	0	0	1	2	1
1	2002	16916	3062.629327	1612.468179	3091.710658	1668.331113	1	15	1	1	1	0	0	105	103	66	1	3	2.93	28.8	0.09	1	2	256	40	2	1	1	2	2	2	2	2	2	2	125	49	5.2	5.91	1.040609137	70	216	2	1	1	0	1	2	2
1	2003	16918	14875.63567	7964.761018	19671.82998	10298.62277	1	16	1	0	0	0	0	227	227	65	2	3	1.35	43.27	0.26	1	2	226	62	1	1	1	2	2	2	2	2	2	2	137	94	5.7	8.99	0.684093437	42	164	2	1	1	1	1	1	2
1	2004	16938	3742.267145	1941.58872	4021.542236	1864.63788	2	17	1	0	0	0	0	211	211	66	2	3	5	27.88	0.14	1	2	212	40	1	2	1	2	2	2	2	2	2	1	139	80	5.9	4.98	1.234939759	53	172	2	1	1	0	1	2	2
1	2005	16943	40309.97108	22101.30396	42926.7987	21705.74891	1	26	1	0	0	0	0	220	220	60	2	2	0.17	28.7	0.25	3	2	285	44	2	2	1	2	2	2	2	2	2	2	157	82	5.6	5.52	1.114130435	59	241	2	1	1	0	1	2	2
1	2006	16945	8626.474429	4618.814872	10130.08788	5266.625728	1	20	1	1	10	0	1	167	166	74	2	2	1.98	23.2	0.13	1	2	192	57	2	1	2	2	2	2	2	2	2	2	137	60	4.8	6.88	0.893895349	39	135	2	0	0	0	1	2	1
1	2008	16963	7415.433688	4010.742884	8849.015255	4393.417402	1	27	1	1	3	0	0	46	45	76	1	1	2.07	17.87	0.07	3	2	172	77	1	1	2	2	2	2	2	2	2	1	128	75	5.9	11.8	0.521186441	15	95	2	0	0	0	1	1	1
1	2009	16968	86612.00396	44084.89533	105938.8773	62515.90554	2	19	1	1	1	0	0	46	45	85	2	2	0.89	18.55	0.1	1	1	243	68	2	2	1	2	2	2	2	2	2	2	122	56	5.1	7.93	0.775535939	28	175	2	1	1	0	1	1	1
1	2010	16969	2617.163571	1377.931355	2807.085581	1557.778583	1	17	1	0	0	0	0	218	218	65	1	1	2.55	26.51	0.1	1	1	186	47	1	1	2	2	2	2	2	2	2	2	130	72	5.7	5.6	1.098214286	37	139	2	0	0	0	1	2	1
1	2011	16971	9396.795092	5082.390408	10045.90503	5295.000949	1	24	1	0	0	0	0	214	214	63	1	3	3.45	25.53	0.1	3	2	193	34	2	1	1	2	2	2	2	2	2	2	156	98	5.7	5.23	1.175908222	31	159	2	1	0	0	1	2	1
1	2012	16978	40309.97108	22101.30396	46226.90652	25321.42869	1	18	1	1	2	0	0	108	107	69	2	1	3.27	28.22	0.3	3	2	221	67	1	1	2	2	2	2	2	2	2	2	105	55	5.6	7.54	0.815649867	59	154	2	0	0	0	1	2	2
1	2013	16979	38685.29106	21210.51823	41277.47894	21205.22766	1	17	1	0	0	0	0	218	217	62	2	3	5	26.48	0.62	3	2	236	59	2	1	2	2	2	2	2	2	2	2	129	77	4.9	4.89	1.257668712	65	177	2	0	1	0	1	2	2
1	2014	16985	9771.944274	5531.942446	11700.79705	6980.963555	2	26	1	1	10	1	0	94	93	81	1	1	0.64	32.29	0.77	3	1	174	46	2	2	1	1	1	1	2	2	2	2	138	0	8.1	11.97	0.513784461	29	128	1	1	0	1	2	1	1
1	2015	16986	3613.505353	1969.855232	3674.515209	2077.009349	1	17	1	0	0	0	0	217	216	61	2	1	1.08	27.94	0.19	3	2	255	64	2	1	2	2	2	2	2	2	2	2	141	78	5.3	4.2	1.464285714	20	191	2	1	1	0	1	2	1
1	2016	17003	47033.1025	25701.00473	49610.07677	26442.39943	2	15	1	0	0	0	0	218	217	67	1	3	5	29.69	0.09	1	2	193	50	1	1	1	2	2	1	2	2	2	2	125	70	4.9	4.92	1.25	52	143	1	1	0	0	1	2	2
1	2018	17028	49187.68331	26878.36468	51882.70846	27653.72259	2	14	1	1	10	0	0	197	196	69	1	3	5	28.76	0.37	1	2	215	44	1	1	2	2	2	2	2	2	2	1	134	77	5.9	5.92	1.038851351	76	171	2	0	1	0	1	2	2
1	2019	17034	42862.12515	23500.60869	45734.19044	23494.7469	1	19	1	0	0	0	0	218	216	69	2	2	1.89	26.11	0.73	3	2	194	87	2	1	1	2	2	2	2	2	2	2	149	67	5.6	6.06	1.014851485	78	107	2	1	0	0	1	2	2
1	2020	17036	11003.32972	6229.035391	11520.08006	7559.097051	2	15	1	1	6	0	0	64	63	85	1	2	3.01	28.02	0.32	1	2	213	32	2	1	2	2	1	1	1	1	2	2	140	65	5.8	5.95	1.033613445	27	181	1	1	1	0	1	2	1
1	2021	17038	12513.34	6699.933023	12448.80647	6536.971172	1	27	1	1	7	1	0	49	48	63	2	2	1.47	24.54	0.35	3	2	294	42	2	2	1	1	2	2	2	2	2	2	127	76	18.8	8.41	0.731272295	34	252	2	1	1	0	2	1	1
1	2022	17042	38036.58256	20784.90119	40120.63165	24272.97212	1	23	1	1	2	0	0	219	219	68	1	2	2.41	23.26	0.39	1	2	199	38	1	1	2	2	2	2	2	1	2	2	149	73	5.6	4.08	1.507352941	54	161	1	1	1	0	1	2	2
1	2023	17049	19113.12959	9316.29168	23832.94116	13434.88922	1	17	1	1	10	0	0	34	33	80	2	3	3.39	26.14	0.6	1	1	162	42	1	1	1	2	1	2	2	2	1	2	142	58	5.6	7.94	0.774559194	33	120	1	1	0	0	1	1	1
1	2024	17051	50736.82422	27818.17858	67560.66238	34613.73767	2	24	1	1	7	1	0	189	188	65	2	1	3.59	41.1	1.3	2	2	153	46	2	2	1	1	2	1	1	1	1	2	146	64	6.6	12.09	0.508684864	66	107	1	1	0	1	2	1	2
1	2025	17061	42870.13215	23426.1703	45219.01456	27357.49251	2	20	1	1	1	0	0	90	90	64	1	1	5	26.88	0.12	1	2	153	34	1	1	1	2	2	1	2	2	2	2	130	75	5.5	5.87	1.04770017	33	119	1	1	0	0	1	2	1
1	2026	17072	19609.35967	9558.168562	20923.32534	12076.31326	2	23	1	1	1	0	0	177	176	80	2	3	1.24	22.53	0.47	1	2	248	38	2	2	2	1	2	2	2	1	2	2	145	56	6.8	5.51	1.11615245	39	210	1	1	1	0	2	2	1
1	2029	17089	15906.49103	7753.283383	16972.33834	9795.922551	1	22	1	1	10	0	1	129	128	85	2	3	5	22.76	0.05	1	1	241	101	1	1	1	2	2	2	2	2	2	2	152	83	5.3	9.21	0.667752443	52	140	2	1	0	0	1	1	2
1	2030	17096	12525.56006	6706.475926	15511.06437	7952.505012	1	24	1	1	8	0	0	31	31	71	2	2	1.89	39.45	0.55	3	1	207	34	1	2	1	1	1	2	2	1	2	2	122	54	5.7	6.3	0.976190476	44	173	1	1	1	1	1	2	2
1	2031	17102	40063.78283	21966.32293	48901.95339	25463.17756	2	17	1	0	0	0	0	211	210	66	2	3	5	28.41	0.08	3	1	206	68	2	1	2	2	2	2	2	2	2	2	125	64	5.4	5.24	1.173664122	64	138	2	0	0	0	1	2	2
1	2032	17107	12609.14415	7138.0943	13300.00735	9562.917388	1	19	1	1	5	1	1	93	91	85	1	1	1.03	30.25	0.21	1	2	199	33	1	2	2	2	2	2	2	2	2	2	137	69	6.6	9.4	0.654255319	21	166	2	0	1	1	2	1	1
1	2033	17118	4228.557813	2193.889382	4544.123438	2106.939128	1	15	1	0	0	0	0	227	227	60	2	2	3.39	33.83	1.42	2	2	194	36	2	1	2	1	2	2	2	2	2	2	130	65	7.1	7.65	0.803921569	72	158	2	0	0	1	2	2	2
1	2034	17127	23624.07583	13098.49042	28287.15647	14707.4451	2	21	1	1	1	0	0	142	140	71	1	2	3.94	28.41	0.71	1	2	162	28	1	1	1	2	2	1	1	1	2	2	162	77	6.7	5.8	1.060344828	70	134	1	1	0	0	2	2	2
1	2035	17134	15797.5385	8943.058956	19279.32402	12307.36467	2	15	1	1	9	0	0	90	89	83	1	2	5	28.46	0.17	3	1	220	35	1	2	1	1	2	2	1	1	2	1	122	64	5.7	6.11	1.006546645	34	185	1	1	1	0	1	2	1
1	2036	17135	8512.290602	4700.781358	8484.671753	4560.029191	1	27	1	1	1	0	0	199	199	61	1	1	1.69	26.86	0.52	1	2	200	31	1	1	2	2	2	2	2	2	2	2	143	83	5.3	5.73	1.073298429	7	169	2	1	1	0	1	2	1
1	2037	17145	36625.30114	20307.0867	40634.81196	21737.36531	2	19	1	1	2	0	0	145	145	73	1	3	5	26.98	0.49	3	2	214	50	2	1	2	2	2	2	2	2	2	2	122	42	5.5	5.38	1.143122677	59	164	2	0	1	0	1	2	2
1	2038	17152	11003.32972	6229.035391	11226.38271	7642.673758	1	23	1	1	2	0	0	179	178	80	1	1	0	21.73	0.21	1	2	187	52	2	1	2	2	2	2	2	2	2	2	147	79	5.4	4.5	1.366666667	32	135	2	1	0	0	1	2	1
1	2039	17158	47851.4125	26236.15409	50957.8126	25766.59612	1	24	1	1	3	0	1	189	188	62	2	3	2.24	26.9	0.32	1	2	296	42	1	2	2	2	2	2	2	2	2	1	165	82	5.2	6.34	0.970031546	48	254	2	1	1	0	1	2	2
1	2040	17197	27646.18067	17185.63702	29498.67015	18267.26602	2	21	1	0	0	0	0	209	207	72	2	2	5	24.66	0.11	2	1	189	52	1	1	2	2	2	2	2	2	2	2	161	77	6.3	5.39	1.141001855	85	137	2	1	0	0	1	2	2
1	2041	17203	19049.73322	9285.390457	20326.19996	11731.67048	1	23	1	0	0	0	0	225	224	80	2	2	2.71	23.52	0.29	1	2	275	77	1	1	2	2	2	2	2	2	2	2	132	75	5.7	6.16	0.998376623	57	198	2	0	1	0	1	2	2
1	2042	17209	49187.68331	26878.36468	51497.68879	28432.74793	2	14	1	0	0	0	0	224	223	64	1	3	5	31.83	0.25	3	2	250	53	1	1	1	2	2	2	2	2	2	2	135	62	5.5	5.1	1.205882353	67	197	2	1	1	1	1	2	2
1	2043	17210	42760.54341	23366.28608	44768.71055	24717.56485	1	26	1	0	0	0	0	221	220	64	1	3	4.74	28.83	0.22	1	2	199	36	1	2	2	2	2	2	2	2	2	1	152	86	5.4	5.41	1.136783734	52	163	2	1	1	0	1	2	2
1	2044	17211	37403.49781	20507.73177	39909.79649	20502.6165	1	23	1	1	10	0	0	203	203	65	2	3	5	24.66	0.15	1	2	267	142	1	1	2	2	2	2	2	2	2	2	139	87	5	4.36	1.410550459	63	125	2	0	0	0	1	2	2
1	2045	17214	26240.34474	16311.73019	29140.95464	18116.38592	2	23	1	0	0	0	0	206	205	74	2	2	4.19	34.66	0.23	3	2	235	53	1	1	2	2	2	2	2	2	2	1	144	63	5.6	6.34	0.970031546	43	182	2	1	1	1	1	2	2
1	2046	17236	8654.751293	4779.453081	9170.718248	4849.680594	1	19	1	1	7	1	1	219	219	67	1	3	0.61	23.56	0.5	1	2	200	44	2	2	2	2	2	2	2	2	2	2	130	89	5.7	5.6	1.098214286	53	156	2	0	0	0	1	2	2
1	2047	17242	20129.82174	11395.58436	21075.18032	13828.83909	2	22	1	1	1	0	1	192	191	83	1	3	2.03	22.96	0.53	3	2	235	47	1	2	1	2	2	2	2	2	2	2	141	63	6	5.75	1.069565217	49	188	2	1	1	0	1	2	2
1	2048	17268	2325.809607	1170.133019	2459.923294	1219.380028	1	28	1	0	0	0	0	208	207	61	1	3	0.97	37.49	0.32	3	1	183	30	1	1	1	1	2	2	2	2	2	2	135	73	8.9	5.51	1.11615245	24	153	2	1	0	1	2	2	1
1	2050	17297	19358.95863	9436.115862	23629.59326	13823.4525	2	27	1	1	10	0	0	20	20	85	2	2	0	25.7	0.13	1	1	179	33	2	2	1	2	2	2	2	2	2	2	180	54	7.1	16.24	0.378694581	8	146	2	1	0	0	2	1	1
1	2051	17301	8697.353093	4802.979269	9549.363503	5182.661243	2	28	1	1	3	0	0	120	119	61	1	1	1.42	25.27	0.75	2	1	268	28	1	1	1	1	1	1	2	1	2	2	155	85	6.8	6.5	0.946153846	14	240	1	1	1	0	2	2	1
1	2053	17315	31985.34949	19882.98539	39041.39748	24504.90858	1	15	1	0	0	0	0	226	224	74	2	3	3.95	34.05	0.53	1	2	201	46	1	1	1	2	2	2	2	2	2	2	124	64	5.3	5.8	1.060344828	61	155	2	1	0	1	1	2	2
1	2054	17321	15028.88866	8046.816228	17648.45697	9175.420654	2	18	1	0	0	0	0	213	213	63	2	3	2.51	32.52	0.52	3	2	246	77	1	1	1	2	2	2	2	2	2	2	157	59	5.7	5.3	1.160377358	58	169	2	1	1	1	1	2	2
1	2055	17343	31460.1911	19556.53228	34937.80324	21720.17816	1	14	1	1	4	0	1	46	44	72	2	2	2.26	24.52	0.06	3	2	175	59	1	2	1	2	2	1	2	2	2	2	118	65	5.1	6.06	1.014851485	20	116	1	1	0	0	1	2	1
1	2056	17360	35640.88225	19541.31821	38029.07323	19536.444	1	22	1	0	0	0	0	220	220	68	2	3	4.31	25.18	0.04	3	2	212	75	2	1	1	2	2	2	2	2	2	1	133	76	5.4	4.75	1.294736842	63	137	2	1	0	0	1	2	2
1	2057	17365	1977.306392	994.798324	2091.324259	1036.666078	2	28	1	0	0	0	0	214	213	74	1	3	2.83	38.46	0.14	3	2	157	40	2	1	2	1	2	2	2	2	2	2	141	78	6.6	7.85	0.78343949	45	117	2	1	0	1	2	1	2
1	2058	17372	86612.00396	44084.89533	105938.8773	61425.86116	1	27	1	1	10	0	0	114	113	81	2	1	0.71	24.2	0.07	1	1	240	37	2	2	1	2	2	2	1	2	2	2	186	52	5.4	4.38	1.404109589	23	203	1	1	1	0	1	2	1
1	2059	17373	5758.637426	2987.735786	6188.388679	2900.076234	2	27	1	1	10	0	0	163	162	64	2	1	2.1	27.78	0.15	2	1	197	49	1	2	1	2	1	2	2	2	2	2	105	72	5.3	6.21	0.990338164	34	148	1	1	0	0	1	2	1
1	2061	17414	25780.38831	14087.56486	29517.5712	14840.34101	2	23	1	1	1	0	0	162	162	63	1	2	1.84	24.19	0.19	3	2	138	31	1	1	2	2	2	2	2	2	2	2	114	65	5.3	6.9	0.891304348	83	107	2	0	0	0	1	2	2
1	2062	17423	11909.77893	6603.438214	14260.61203	8130.403564	1	17	1	1	1	0	0	133	132	70	1	1	1.17	18.41	0.66	2	1	235	40	1	2	1	1	2	2	2	1	2	1	106	59	4.5	9.51	0.646687697	33	195	1	1	1	0	1	1	1
1	2063	17425	30143.3512	16713.1362	31558.97604	18046.18257	2	14	1	1	10	0	0	115	114	77	1	3	5	31.26	0.11	1	2	207	49	1	1	1	2	2	2	1	1	2	2	143	72	6.2	5	1.23	37	158	1	1	0	1	1	2	1
1	2064	17427	12601.71035	6987.083154	15089.12159	7845.342375	2	26	1	1	6	0	0	43	42	76	1	1	1.29	19.4	0.01	3	2	235	49	2	2	2	2	2	2	2	2	2	2	140	62	5	7.92	0.776515152	17	186	2	1	1	0	1	1	1
1	2065	17437	31082.55069	17233.88018	32785.58385	18098.61038	1	19	1	1	2	0	0	175	174	71	1	1	3.88	26.65	0.28	2	2	200	35	2	2	2	2	2	2	2	2	2	1	144	76	5.3	6.08	1.011513158	45	165	2	1	1	0	1	2	2
1	2066	17439	48168.92605	26410.24162	51396.5845	26403.65408	2	27	1	1	2	0	0	214	214	66	2	3	1.86	40.77	0.5	3	2	190	56	1	1	1	1	2	2	2	2	2	2	142	81	5.8	5.44	1.130514706	59	134	2	1	0	1	1	2	2
1	2067	17457	45269.88997	24820.74712	46261.14049	23304.20888	1	15	1	1	2	0	1	187	186	62	2	1	4.33	29.15	0.5	3	2	236	51	2	2	1	2	2	2	2	2	2	2	125	0	6.3	6.12	1.004901961	22	185	2	1	1	0	1	2	1
1	2068	17464	12513.34	6699.933023	16547.88423	8663.170514	1	27	1	0	0	0	0	221	220	69	2	1	0.75	41.65	1.62	3	2	241	65	2	1	1	2	2	2	2	2	2	2	132	74	5.8	6.16	0.998376623	13	176	2	1	1	1	1	2	1
1	2070	17488	9544.737713	5162.407281	10204.0672	5378.365151	1	19	1	1	1	0	0	109	108	82	1	1	0.81	27.55	0.15	1	2	193	54	1	1	2	2	2	2	2	2	1	2	193	89	4.9	10.49	0.586272641	13	139	1	1	0	0	1	1	1
1	2071	17491	9859.996659	5279.271338	12210.15604	6260.133077	2	26	1	0	0	0	0	227	226	60	2	3	3.45	24.89	2.1	1	2	181	62	2	2	1	2	2	2	2	2	2	2	146	78	5.5	4.78	1.286610879	52	119	2	1	0	0	1	2	2
1	2072	17506	23356.47056	12950.1153	24636.18677	13599.90256	1	17	1	1	10	0	0	180	179	72	1	1	2.18	27.74	0.67	1	2	209	42	1	1	1	2	2	2	2	2	2	2	137	76	5.2	5.11	1.203522505	35	167	2	1	1	0	1	2	1
1	2073	17515	33191.68238	20632.87555	35415.75966	21931.46673	1	18	1	1	10	0	0	204	203	71	2	2	2.8	29.44	0.1	1	2	214	57	2	1	1	2	2	2	2	2	2	2	137	63	5.4	4.24	1.450471698	51	157	2	1	0	0	1	2	2
1	2074	17521	47851.4125	26236.15409	58490.90245	28109.41485	1	26	1	1	1	0	0	205	204	64	2	1	1.16	38.13	1.54	2	2	254	72	1	2	1	2	1	2	2	1	2	2	164	70	5.4	13.42	0.458271237	58	182	1	1	1	1	1	1	2
1	2075	17542	49351.37698	26967.81427	52055.371	27745.75252	1	17	1	1	5	0	0	155	153	68	1	2	4.19	25.52	0.16	1	1	197	35	1	1	1	2	2	2	2	1	2	2	133	65	5.4	7.13	0.862552595	31	162	1	1	1	0	1	2	1
1	2076	17552	42911.99751	23449.04742	45625.07235	23893.9022	1	24	1	0	0	0	0	210	210	68	1	3	4.74	24.2	0.05	1	2	168	47	1	1	2	2	2	1	2	1	2	2	127	67	5.4	3.96	1.553030303	59	121	1	0	0	0	1	2	2
1	2077	17568	30492.77107	16906.87384	37213.39332	20702.39348	1	26	1	1	2	0	0	39	39	78	1	2	3.45	29.11	0.41	1	2	227	41	2	1	2	2	1	2	2	2	1	1	113	69	5.6	11.78	0.522071307	22	186	1	0	1	0	1	1	1
1	2078	17569	9396.795092	5082.390408	11213.42144	5567.313366	1	24	1	0	0	0	0	211	210	60	1	1	4.22	36.19	0.07	3	1	271	57	1	1	1	2	2	2	2	2	1	2	120	81	5	5.31	1.15819209	19	214	1	1	1	1	1	2	1
1	2079	17578	3229.701932	1700.431569	3846.976009	2097.64363	2	15	1	0	0	0	0	219	218	64	1	3	1.34	27.53	0.4	3	1	192	47	1	2	2	1	2	2	2	2	1	2	120	61	8.5	5.88	1.045918367	41	145	1	0	0	0	2	2	1
1	2080	17580	38112.90488	20826.60714	39902.80457	22031.01558	1	17	1	0	0	0	0	217	217	63	1	3	5	32.64	0.33	3	2	216	28	1	1	2	2	2	2	2	2	2	2	118	74	5.6	4.88	1.260245902	60	188	2	0	1	1	1	2	2
1	2081	17596	38112.90488	20826.60714	40201.13572	21427.39051	1	17	1	0	0	0	0	217	216	61	1	3	5	25.96	0.17	3	2	190	38	1	1	1	2	2	2	2	2	2	2	118	77	5.2	4.62	1.331168831	60	152	2	1	0	0	1	2	2
1	2082	17599	16746.9762	9480.539991	17533.46591	11504.88276	2	18	1	0	0	0	0	213	213	82	1	1	2.35	27.85	0.22	1	2	204	46	2	2	1	2	2	2	2	2	2	2	137	73	5.5	6.35	0.968503937	40	158	2	1	0	0	1	2	1
1	2083	17607	51360.29702	28065.57863	52401.44258	30016.86923	1	23	1	0	0	0	0	225	224	64	1	2	3.34	34.4	0.2	1	2	184	32	1	1	1	2	2	2	2	2	2	2	114	78	6	5.71	1.077057793	45	152	2	1	0	1	1	2	2
1	2084	17610	30143.3512	16713.1362	31794.92501	17551.73745	2	14	1	1	10	0	0	158	158	71	1	2	3.05	29.97	0.34	3	2	163	44	1	1	2	1	2	2	2	2	2	2	135	71	5	8.67	0.709342561	18	119	2	0	0	0	1	1	1
1	2085	17615	24088.62566	13356.06246	25408.45712	14026.2186	2	26	1	1	1	0	0	142	141	75	1	3	2.56	29.29	0.28	1	1	254	56	1	1	2	2	2	2	2	2	2	2	150	59	5.8	6.85	0.897810219	59	198	2	1	1	0	1	2	2
1	2086	17621	11839.55585	6403.592342	12657.40633	6671.47244	2	14	1	0	0	0	0	224	223	62	1	1	0.92	20.69	0.17	3	1	226	37	1	1	2	2	2	2	2	2	2	2	129	75	6	7.54	0.815649867	21	189	2	0	1	0	1	2	1
1	2087	17622	17990.30082	8768.992495	19195.77812	11079.22503	1	18	1	1	1	0	1	56	55	85	2	3	2.33	29.35	1.27	3	2	235	85	2	1	1	2	2	1	2	2	2	2	206	68	5.1	7.12	0.863764045	24	150	1	1	0	0	1	2	1
1	2088	17627	14929.7382	7277.18583	15930.13617	9194.394846	2	21	1	1	6	0	0	99	98	85	2	2	1.63	27.56	0.81	1	1	228	69	2	2	2	1	2	2	2	2	2	2	133	52	5.9	13.24	0.464501511	25	159	2	0	0	0	1	1	1
1	2089	17629	3920.957305	2079.603164	3979.517322	2274.646055	2	17	1	1	2	0	0	190	190	74	1	1	0.83	24.95	0.15	1	2	193	54	1	2	1	1	2	2	2	2	2	2	121	57	7.3	7.08	0.868644068	19	139	2	1	0	0	2	2	1
1	2090	17632	28290.26001	15511.09115	31417.46771	16203.08183	2	14	1	1	10	0	0	206	206	65	2	3	1.19	24.82	0.14	1	2	201	57	1	1	1	2	2	2	2	2	2	2	204	70	6.1	5.6	1.098214286	65	144	2	1	0	0	1	2	2
1	2092	17636	6471.663716	3500.291458	7109.972008	3664.629486	1	20	1	1	8	0	1	62	61	66	1	1	3.88	31.24	0.17	3	2	218	48	2	1	1	2	2	2	2	2	2	2	117	72	6.1	5.41	1.136783734	17	170	2	1	1	1	1	2	1
1	2093	17644	27643.73345	17184.11576	36810.127	22733.34043	2	20	1	1	3	0	0	116	115	79	2	1	0.93	18.09	0.04	3	1	201	63	1	2	2	2	2	2	2	2	2	2	124	74	5.3	5.89	1.044142615	38	138	2	0	0	0	1	2	1
1	2094	17672	12941.98829	7326.518892	15496.56589	9245.606199	1	28	1	1	1	0	0	96	95	85	1	3	3.5	26.9	0.21	3	2	137	25	2	2	1	2	2	2	2	2	1	1	156	70	5.4	7.69	0.799739922	37	112	1	1	0	0	1	1	1
1	2095	17683	8447.227587	4782.014257	8843.935476	5803.099132	2	20	1	1	1	0	0	64	63	85	1	3	1.17	34.22	0.55	1	2	200	37	2	2	1	2	2	2	2	2	2	2	136	64	5.7	5.98	1.028428094	48	163	2	1	1	1	1	2	2
1	2096	17686	49187.68331	26878.36468	58113.18065	31921.01172	2	14	1	1	2	0	0	88	87	60	1	1	0.75	20.9	0.06	1	2	168	27	1	2	2	2	1	2	2	2	2	1	111	73	5.5	5.92	1.038851351	30	141	1	0	0	0	1	2	1
1	2098	17695	5099.42396	2684.836455	5412.925889	2893.311681	2	23	1	1	4	0	0	180	179	64	1	2	1.84	33.69	0.39	1	2	177	37	1	1	1	2	2	2	2	2	2	2	143	82	6	4.68	1.314102564	73	140	2	1	0	1	1	2	2
1	2099	17704	50608.61195	27747.88187	53999.74659	27740.96068	2	18	1	0	0	0	0	213	212	67	2	1	4.69	28.31	0.53	1	2	166	37	2	1	1	2	2	2	2	2	2	2	158	79	5.6	7.15	0.86013986	48	129	2	1	0	0	1	2	2
1	2100	17719	1940.329334	1021.579491	2081.134919	1154.91577	1	28	1	1	2	0	0	62	60	72	1	1	2.51	23.93	10.5	2	2	153	36	1	1	2	2	2	2	2	2	2	2	118	57	4.8	5.44	1.130514706	17	117	2	0	0	0	1	2	1
1	2101	17725	1913.811632	1015.050258	2097.418816	1124.860239	1	28	1	1	6	0	0	205	204	72	1	3	5	36.16	0.95	1	2	220	37	1	1	2	2	2	2	2	2	2	2	117	74	6.8	5.8	1.060344828	48	183	2	0	1	1	2	2	2
1	2102	17732	50736.82422	27818.17858	54136.54999	27811.23986	2	24	1	0	0	0	0	213	213	68	2	3	3.95	18.29	0.08	1	2	240	70	2	2	2	2	2	2	2	2	2	2	162	80	5.3	3.54	1.737288136	67	170	2	1	1	0	1	2	2
1	2103	17733	1960.478652	1039.801582	1989.758661	1035.897903	2	17	1	0	0	0	0	211	209	63	1	1	4.97	31.19	0.11	3	2	201	46	1	1	1	2	2	2	2	2	2	2	153	86	5.2	6.44	0.954968944	30	155	2	1	0	1	1	2	1
1	2104	17734	50092.54446	27464.93043	62462.43763	31340.1803	1	14	1	0	0	0	0	215	213	64	2	1	2.21	36.76	1.26	2	1	234	73	2	1	1	2	2	2	2	2	2	2	145	66	5.9	7.83	0.785440613	40	161	2	1	1	1	1	1	1
1	2106	17768	50505.45102	27691.32041	53889.67315	27684.41332	2	19	1	0	0	0	0	226	225	68	2	3	5	36.7	0.42	1	2	189	49	2	2	2	2	2	2	2	2	2	2	125	73	5.5	4.1	1.5	76	140	2	0	0	1	1	2	2
1	2107	17774	25845.88433	14330.38357	27059.68686	15473.38066	1	22	1	1	6	0	0	111	111	73	1	3	5	22.47	0.01	1	1	166	57	1	1	2	2	2	2	2	2	2	2	139	65	5.3	6.34	0.970031546	32	109	2	0	0	0	1	2	1
1	2110	17838	43587.60163	23818.22793	45634.60998	25195.64261	1	19	1	1	2	0	0	196	196	67	1	3	5	28.31	0.19	3	2	201	58	2	1	1	2	2	2	2	2	2	2	124	81	5.4	6.26	0.982428115	55	143	2	1	0	0	1	2	2
1	2111	17843	50736.82422	27818.17858	67560.66238	34613.73767	2	24	1	0	0	0	0	213	212	67	2	2	5	26.34	0.55	3	1	335	48	1	2	2	2	2	2	2	2	2	2	147	76	5.9	5.88	1.045918367	68	287	2	1	1	0	1	2	2
1	2112	17855	35392.7863	22001.14315	39305.10784	24435.24967	1	16	1	0	0	0	0	227	225	71	2	3	2.93	23.38	0.26	1	2	233	63	2	2	1	2	2	2	2	2	2	2	114	58	5.1	5.16	1.191860465	38	170	2	1	1	0	1	2	1
1	2113	17860	19310.03843	9412.270739	20529.56031	11931.78242	2	18	1	1	4	0	0	109	108	82	2	2	5	25.53	0.07	1	2	198	71	2	2	1	2	2	2	2	2	2	2	158	68	5.4	9.91	0.620585267	64	127	2	1	0	0	1	1	2
1	2114	17861	7200.767575	3735.951646	7738.141029	3587.884955	2	23	1	1	2	0	0	65	64	68	2	1	1.17	28.66	0.29	3	2	296	41	1	1	2	1	2	2	2	2	2	1	124	56	5.8	5.49	1.120218579	36	255	2	0	1	0	1	2	1
1	2115	17865	11870.27536	6581.535259	14486.49009	8059.0613	2	14	1	1	1	0	0	175	175	78	1	2	1.24	31.46	1.06	3	2	198	36	2	1	1	2	2	2	2	2	2	2	150	69	5.4	12.89	0.477114042	33	162	2	1	1	1	1	1	1
1	2117	17877	31082.55069	17233.88018	32542.28324	18608.46131	1	19	1	1	10	0	0	121	120	79	1	3	1.4	24.85	0.2	1	1	205	48	2	1	1	2	2	2	2	2	2	2	126	78	5.2	4.88	1.260245902	43	157	2	1	0	0	1	2	2
1	2118	17890	30678.81734	16820.69843	32734.51491	16816.50282	2	20	1	1	10	0	0	190	190	68	2	3	1.35	32.05	2.62	1	2	255	64	2	2	1	2	2	2	2	2	2	2	145	78	5.5	4.67	1.316916488	44	191	2	1	1	1	1	2	2
1	2119	17901	10909.85801	6024.801025	11978.6099	6501.069654	2	24	1	1	10	0	1	172	171	69	1	1	3.33	24.08	1.02	3	1	193	35	1	1	1	2	2	2	2	1	2	2	123	35	5.4	4.96	1.239919355	39	158	1	1	0	0	1	2	1
1	2120	17906	3613.505353	1874.783644	4389.018457	2222.921562	1	17	1	0	0	0	0	217	216	68	2	3	5	24.7	0.27	3	1	273	73	1	1	2	2	2	2	2	2	2	2	134	44	5.3	6.92	0.888728324	53	200	2	0	1	0	1	2	2
1	2121	17911	35275.39191	21928.16752	40453.32211	26710.92375	2	14	1	0	0	0	0	224	223	77	2	1	1.35	26.7	0.29	1	2	253	87	2	2	1	2	2	2	2	2	2	2	157	44	5.5	5.23	1.175908222	44	166	2	1	1	0	1	2	2
1	2124	17930	31082.55069	17233.88018	36722.72735	20891.43522	1	19	1	1	1	0	0	203	201	77	1	3	1.72	30.57	0.22	1	1	147	43	1	2	1	2	2	2	1	2	2	1	115	73	5.7	5.94	1.035353535	51	104	1	1	0	1	1	2	2
1	2125	17939	34469.47787	18899.05617	42133.57062	20248.44832	2	22	1	0	0	0	0	216	214	68	2	1	1.13	28.48	0.12	1	1	233	38	2	2	1	2	2	2	2	2	2	1	111	69	6.4	5.14	1.196498054	50	195	2	1	1	0	1	2	2
1	2126	17942	2617.163571	1377.931355	2642.014963	1425.66891	1	17	1	0	0	0	0	218	218	62	1	1	1.93	27.55	0.11	1	2	199	58	1	1	1	2	2	2	2	2	2	2	148	87	4.9	4.96	1.239919355	56	141	2	1	0	0	1	2	2
1	2127	17944	32688.36572	18124.23259	34223.5123	19569.82858	2	20	1	0	0	0	0	224	223	70	1	2	3.35	28.96	0.16	1	2	160	44	2	2	1	2	2	2	2	2	2	2	134	66	5.6	4.36	1.410550459	50	116	2	1	0	0	1	2	2
1	2128	17949	12801.41114	7246.937523	13402.60493	8794.347859	1	17	1	1	1	0	0	152	151	80	1	3	2.76	33.51	0.32	1	2	167	57	1	1	1	2	2	1	2	2	2	2	134	59	5.6	8.14	0.755528256	38	110	1	1	0	1	1	1	1
1	2130	17978	21075.04905	11685.1694	22064.79843	12617.18315	1	20	1	1	1	0	0	178	177	73	1	2	3.14	26.06	0.33	1	1	215	60	1	1	1	2	2	2	2	2	2	1	137	81	5.1	4.03	1.526054591	64	155	2	1	0	0	1	2	2
1	2132	17983	27124.08945	15039.09098	30093.46654	16098.33155	1	23	1	0	0	0	0	225	224	71	1	3	2.19	29.36	0.36	1	2	217	41	1	1	2	2	2	2	2	2	2	2	117	71	5.4	4.81	1.278586279	47	176	2	0	1	0	1	2	2
1	2133	17987	2317.207738	1165.805351	2403.777822	1202.217381	2	25	1	0	0	0	0	208	207	61	1	2	1.64	32.71	0.21	3	1	170	32	1	2	2	1	2	2	2	2	2	2	118	73	9.3	5.46	1.126373626	40	138	2	0	0	1	2	2	1
1	2134	17989	36727.32512	20363.65441	43976.81416	22865.02642	2	22	1	1	10	0	0	127	126	71	1	3	2.01	31.23	0.05	2	1	190	35	2	2	1	2	2	2	2	2	2	1	136	94	5.1	8.46	0.726950355	42	155	2	1	0	1	1	1	2
1	2135	17998	43587.60163	23818.22793	45634.60998	25195.64261	1	19	1	0	0	0	0	219	218	60	1	3	5	24.88	0.06	1	2	203	52	1	1	2	2	2	2	2	2	2	2	127	70	5.2	5.13	1.198830409	43	151	2	0	0	0	1	2	2
1	2136	18016	30798.45969	19145.18158	32862.17414	20350.14033	1	23	1	1	5	0	0	205	204	72	2	2	3.45	23.24	0.54	3	2	264	82	2	2	1	2	2	2	2	2	2	1	155	65	5.5	5.13	1.198830409	59	182	2	1	1	0	1	2	2
1	2137	18019	14734.37341	8341.196327	17642.74418	11542.29197	1	14	1	1	1	0	0	71	69	85	1	1	2.93	20.11	0.24	2	1	130	40	1	2	1	2	1	2	2	1	2	2	122	65	5.1	8.83	0.696489241	34	90	1	1	0	0	1	1	1
1	2138	18028	60831.41964	33352.88168	67555.72983	34840.84168	2	22	1	1	2	0	0	201	200	69	2	2	1.84	26.39	0.94	1	1	151	66	1	1	1	2	2	2	2	2	2	1	127	78	5.1	5.85	1.051282051	33	85	2	1	0	0	1	2	1
1	2139	18045	36625.30114	20307.0867	44697.53614	24865.93934	2	19	1	1	10	0	0	82	81	75	1	2	2.15	24.59	0.2	3	2	164	41	1	2	1	2	2	2	2	2	2	2	136	66	5.3	7.23	0.850622407	47	123	2	1	0	0	1	2	2
1	2140	18056	33300.15516	18257.93548	36981.15708	19072.47013	1	21	1	0	0	0	0	205	204	62	2	2	1.22	30.74	0.61	1	2	219	66	1	1	1	2	2	2	2	2	2	2	143	85	6.4	1.64	3.75	74	153	2	1	0	1	1	2	2
1	2141	18059	10559.05178	5711.013483	11288.44785	5949.921079	1	14	1	1	10	0	0	87	86	69	1	3	5	31.97	0.34	1	2	170	74	1	1	1	2	2	1	2	2	2	2	132	18	7.2	8.12	0.757389163	64	96	1	1	0	1	2	1	2
1	2142	18064	12970.34663	6322.121755	13254.35136	7501.539408	1	20	1	1	2	0	0	130	129	81	2	1	1.4	37.15	0.85	1	2	235	36	1	2	2	2	2	2	2	2	2	1	135	67	6	9.74	0.631416838	45	199	2	0	1	1	1	1	2
1	2144	18071	18766.35302	9147.26276	22938.94509	12385.42209	1	26	1	1	3	1	0	121	120	83	2	1	1.05	24.81	0.25	3	1	192	51	2	2	1	2	2	2	2	2	2	1	183	64	5.8	10.92	0.563186813	34	141	2	1	0	0	1	1	1
1	2145	18079	3291.250697	1655.853989	4398.823681	1649.637492	2	15	1	0	0	0	0	219	218	69	1	1	4.19	24.88	0.14	3	2	212	40	1	1	2	1	2	2	2	2	2	2	104	60	5.5	4.56	1.348684211	9	172	2	0	1	0	1	2	1
1	2146	18110	6117.209039	3220.698251	6561.121925	3242.996503	2	27	1	0	0	0	0	212	211	65	1	1	0.84	24.26	0.04	3	2	269	35	2	2	2	1	2	2	2	2	1	2	128	66	5.7	7.87	0.781448539	41	234	1	0	1	0	1	1	1
1	2147	18116	7200.767575	3735.951646	7283.099783	3726.173949	2	23	1	0	0	0	0	207	206	71	2	1	1.09	28.29	0.28	3	2	170	33	1	2	1	2	2	1	2	1	2	2	147	76	7.3	6.54	0.940366972	30	137	1	1	0	0	2	2	1
1	2149	18122	12525.56006	6706.475926	14708.7927	7647.091221	1	24	1	0	0	0	0	207	205	60	2	3	2.41	36.66	0.52	3	2	244	51	2	2	1	2	2	2	2	2	2	2	136	68	5.4	5.1	1.205882353	50	193	2	1	1	1	1	2	2
1	2150	18131	33300.15516	18257.93548	38188.14845	20918.08755	1	21	1	1	2	0	0	19	17	62	2	3	5	32.85	3.88	3	2	222	54	1	1	2	2	2	2	2	2	2	2	151	81	5.5	6.54	0.940366972	64	168	2	1	1	1	1	2	2
1	2151	18138	14857.65136	8410.98454	15555.41254	10206.9493	2	19	1	1	10	0	0	89	89	85	1	3	2.58	24.96	0.26	1	2	210	30	1	1	2	2	2	2	2	2	2	2	142	72	5.3	4.72	1.302966102	38	180	2	1	1	0	1	2	1
1	2152	18144	38036.58256	20784.90119	39822.89792	21986.89776	1	23	1	1	1	0	0	151	151	69	1	3	5	29.83	0.38	1	2	159	30	1	1	2	2	2	1	2	2	2	2	152	83	6.4	5.16	1.191860465	45	129	1	1	0	0	1	2	2
1	2153	18182	49926.39242	27373.83196	53271.81353	27367.00407	2	14	1	1	3	0	1	195	194	64	2	3	4.19	25.09	0.09	1	2	141	65	1	1	2	1	2	1	1	1	2	2	120	62	5.8	5.98	1.028428094	45	76	1	0	0	0	1	2	2
1	2154	18189	6723.9914	3713.220672	7382.687282	4006.755763	1	21	1	1	10	0	0	104	104	66	1	1	1.4	17.65	0.5	3	2	166	88	1	1	1	2	2	2	2	2	2	2	139	75	4.9	6.86	0.896501458	21	78	2	1	0	0	1	2	1
1	2156	18206	5758.637426	2987.735786	6188.388679	2869.323078	2	27	1	1	10	0	0	145	144	78	2	2	1.07	24.97	0.19	1	2	231	37	1	2	2	2	2	2	2	2	2	2	117	60	5.3	6.32	0.973101266	31	194	2	0	1	0	1	2	1
1	2157	18209	12785.38779	6845.593731	15013.90898	7805.720963	1	28	1	0	0	0	0	208	207	65	2	3	4.09	32.2	0.22	1	2	225	81	2	2	2	2	2	2	2	2	2	2	177	90	5.4	5.38	1.143122677	51	144	2	1	0	1	1	2	2
1	2158	18213	9884.482861	5292.38182	10838.56454	5705.191291	1	21	1	0	0	0	0	205	205	66	2	1	2.33	35.4	0.6	1	1	172	44	2	2	1	2	2	2	2	2	2	2	122	72	5.8	7.88	0.780456853	37	128	2	1	0	1	1	1	1
1	2159	18220	38253.70656	23779.57097	47700.10759	28849.83018	2	20	1	1	6	0	0	126	125	76	2	2	2.01	18.83	0.17	1	1	266	112	2	1	2	2	2	2	2	2	2	2	126	74	5.6	4.98	1.234939759	79	154	2	0	0	0	1	2	2
1	2160	18223	38253.70656	23779.57097	40816.97523	25276.20876	2	20	1	1	10	0	1	191	190	77	2	3	5	29.43	0.2	1	2	178	71	2	2	1	2	2	2	2	2	2	2	177	75	5.5	6.16	0.998376623	46	107	2	1	0	0	1	2	2
1	2161	18271	27419.72131	17044.86356	30450.69959	18930.62983	1	21	1	0	0	0	0	205	204	73	2	2	2.21	24.48	0.14	1	1	239	62	2	1	1	2	2	2	2	2	2	2	144	69	5.7	6.51	0.944700461	65	177	2	1	1	0	1	2	2
1	2162	18288	18215.29283	8878.660098	19435.84617	11217.78508	1	23	1	1	6	0	0	57	56	85	2	3	2.82	24.8	0.03	1	2	244	63	2	2	1	2	2	2	2	2	2	2	119	57	5.3	14.8	0.415540541	19	181	2	1	1	0	1	1	1
1	2163	18289	16078.0843	8608.579958	19489.79027	10369.87082	2	20	1	0	0	0	0	224	223	60	2	1	0.84	40.39	1.27	3	2	165	59	2	2	1	2	2	2	2	2	2	2	172	102	5.4	8.76	0.702054795	19	106	2	1	0	1	1	1	1
1	2164	18292	24188.74302	13411.57305	25514.05998	15986.96831	2	17	1	1	2	0	0	194	193	72	1	1	5	29.58	4.49	1	2	208	55	2	1	2	2	2	2	2	2	2	2	165	100	5.9	5.1	1.205882353	49	153	2	1	0	0	1	2	2
1	2165	18294	34712.21514	21578.08113	38549.30629	23965.38199	1	27	1	0	0	0	0	222	221	70	2	2	1.61	20.94	0.01	3	2	226	59	2	2	1	2	2	2	2	2	2	2	136	84	5.1	4.77	1.289308176	59	167	2	1	1	0	1	2	2
1	2167	18304	23356.47056	12950.1153	24453.36253	13983.02163	1	17	1	1	10	0	0	84	83	75	1	3	3.35	27.36	0.11	1	2	217	45	1	1	1	2	2	2	2	2	2	2	152	82	5.6	6.42	0.957943925	45	172	2	1	1	0	1	2	2
1	2168	18325	19129.3247	9324.185648	21243.88185	12309.32426	1	19	1	1	10	0	0	144	143	82	2	3	2.21	19.28	0.3	1	2	196	46	1	1	1	2	2	2	2	2	1	2	121	63	5.9	7.3	0.842465753	33	150	1	1	0	0	1	2	1
1	2170	18344	10735.31182	5806.346237	11794.14906	6223.195346	1	15	1	1	1	1	1	24	23	62	1	1	1.35	39.4	0.43	3	2	255	52	1	1	1	1	1	1	1	1	2	2	135	84	7	5.63	1.092362345	30	203	1	1	1	1	2	2	1
1	2171	18359	42862.12515	23500.60869	45734.19044	23494.7469	1	19	1	0	0	0	0	219	218	61	2	3	5	25.2	0.14	1	2	209	85	2	1	2	2	2	2	2	2	2	2	137	73	5.4	5.15	1.194174757	68	124	2	0	0	0	1	2	2
1	2172	18364	1987.642971	1046.490025	2131.882006	1183.077621	2	17	1	0	0	0	0	210	208	65	1	1	2.09	26.51	0.05	3	1	229	49	2	1	1	2	2	2	2	2	2	2	146	84	5.6	5.17	1.189555126	34	180	2	1	1	0	1	2	1
1	2174	18384	2368.448084	1246.983151	2390.937787	1290.184089	2	15	1	0	0	0	0	219	218	63	1	2	0.04	30.07	0.05	1	2	179	46	1	1	2	2	2	2	2	2	2	2	113	70	5.2	6.12	1.004901961	29	133	2	0	0	1	1	2	1
1	2175	18385	38549.58105	21065.22666	40359.9884	22283.43453	2	21	1	0	0	0	0	206	204	67	1	3	2.51	39.86	0.22	3	2	196	36	2	1	2	2	2	2	2	2	2	2	114	64	5.9	5.45	1.128440367	52	160	2	0	1	1	1	2	2
1	2176	18386	3062.629327	1612.468179	3250.913379	1737.674937	1	15	1	0	0	0	0	226	225	62	1	3	5	21.41	0.03	1	1	224	93	1	1	1	2	2	2	2	2	2	2	153	83	5.5	5.53	1.112115732	51	131	2	1	0	0	1	2	2
1	2177	18401	50608.61195	27747.88187	53894.00289	27251.26797	2	23	1	0	0	0	0	206	206	63	2	2	2.51	23.92	0.23	1	1	233	66	2	2	2	2	2	2	2	2	2	2	115	77	5.6	6.63	0.92760181	68	167	2	0	1	0	1	2	2
1	2178	18402	8520.603385	4705.371965	9028.572897	4774.510958	1	24	1	1	10	0	0	214	214	74	1	3	0.66	22.43	0.4	3	2	191	67	2	1	2	2	2	2	2	2	2	2	112	62	6.2	5.28	1.164772727	0	124	2	0	0	0	1	2	1
1	2179	18413	32688.36572	18124.23259	34223.5123	19569.82858	2	20	1	1	1	0	0	122	122	71	1	3	4.27	24.61	0.2	3	2	138	39	1	2	1	2	2	1	2	2	2	2	175	80	5.9	5.64	1.090425532	52	99	1	1	0	0	1	2	2
1	2180	18423	27333.0144	16990.96413	30354.40809	18870.76721	1	17	1	1	5	0	0	105	104	75	2	2	3.35	27.55	0.87	2	2	221	95	2	2	1	2	2	2	2	2	2	2	106	54	6	5.84	1.053082192	52	126	2	1	0	0	1	2	2
1	2183	18459	11897.46385	6370.17862	13971.21794	7263.62661	2	17	1	0	0	0	0	211	210	70	2	3	5	27.48	0.63	1	2	198	79	2	1	1	2	2	2	2	2	2	2	141	67	6.1	6.03	1.019900498	47	119	2	1	0	0	1	2	2
1	2184	18466	19129.3247	9324.185648	23853.13551	13446.273	1	19	1	1	1	1	0	131	130	81	2	3	2.21	25.37	0.01	3	1	140	54	2	1	1	1	1	1	1	1	1	1	134	61	7.2	12.5	0.492	28	86	1	1	0	0	2	1	1
1	2185	18474	49859.80875	27245.64428	52591.66009	28031.59707	2	18	1	0	0	0	0	219	218	69	1	3	4.69	31.88	0.34	3	1	118	24	2	1	2	1	2	2	2	2	2	1	135	70	7.1	4.97	1.237424547	54	94	2	0	0	1	2	2	2
1	2186	18489	9525.385495	5281.399006	11253.84264	6402.272967	2	17	1	0	0	0	0	211	211	71	1	2	1	21.13	0.04	2	2	181	43	1	2	1	2	2	2	2	2	2	2	125	69	5.4	7.24	0.849447514	25	138	2	1	0	0	1	2	1
1	2188	18501	33300.15516	18257.93548	35531.50088	18253.38138	1	21	1	0	0	0	0	205	204	67	2	3	5	24.66	0.12	3	2	234	71	1	1	2	2	2	2	2	2	2	2	134	74	5.5	4.33	1.420323326	81	163	2	0	1	0	1	2	2
1	2189	18503	3975.285942	2092.98005	4263.764011	2085.122472	2	17	1	0	0	0	0	211	211	61	1	1	5	35.16	0.2	1	2	209	38	1	1	1	2	2	2	2	2	2	2	125	57	5.6	8.08	0.761138614	80	171	2	1	1	1	1	1	2
1	2190	18508	3964.272949	2161.071604	4193.962177	2217.327248	1	15	1	0	0	0	0	226	224	60	2	3	1.66	29.85	0.55	3	2	213	63	2	2	2	2	2	2	2	2	2	2	131	86	6.1	6.1	1.008196721	61	150	2	0	0	0	1	2	2
1	2191	18547	20638.69756	11683.66129	21769.50522	13789.95498	2	16	1	1	5	0	0	69	68	80	1	3	5	26.05	0.14	3	2	173	59	2	1	2	2	2	1	1	1	1	2	166	74	5.5	5.7	1.078947368	36	114	1	1	0	0	1	2	1
1	2192	18551	47033.1025	25701.00473	49610.07677	26442.39943	2	15	1	1	7	1	0	171	170	68	1	3	5	31.3	0.06	1	2	166	56	1	1	1	1	2	2	2	2	2	1	94	61	7.1	5.76	1.067708333	48	110	2	1	0	1	2	2	2
1	2193	18555	16789.40313	9504.558068	20103.40962	13152.11631	2	24	1	1	1	0	1	30	29	83	1	3	2.09	29.9	0.6	3	2	141	34	1	1	1	2	1	1	1	2	2	2	150	82	5.2	8.9	0.691011236	42	107	1	1	0	0	1	1	2
1	2195	18566	42048.83258	23054.69354	44866.40151	23048.94298	1	26	1	0	0	0	0	221	220	63	2	2	4.74	32.16	2.44	3	1	276	65	2	2	1	2	2	2	2	2	2	2	124	71	5.3	5.29	1.162570888	53	211	2	1	1	1	1	2	2
1	2196	18573	3508.375448	1820.239425	3548.489546	1815.475512	2	17	1	0	0	0	0	211	210	62	2	1	3.35	25.93	0.61	1	2	191	85	2	2	2	2	2	2	2	2	2	1	132	61	5.2	6.64	0.926204819	35	106	2	0	0	0	1	2	1
1	2197	18582	12001.33755	6491.094274	14130.96601	7676.526953	2	18	1	1	5	0	0	198	197	61	1	1	2.51	34.36	0.19	3	2	211	47	1	2	1	2	2	2	2	2	2	2	123	88	5.7	5.72	1.075174825	40	164	2	1	1	1	1	2	1
1	2198	18588	19113.12959	9316.29168	21225.89652	12298.90304	1	16	1	1	10	0	0	142	141	82	2	1	5	23.11	0.12	1	2	261	99	2	1	1	2	2	2	2	2	2	2	117	54	5.3	9.23	0.666305525	38	162	2	1	1	0	1	1	1
1	2199	18592	37403.49781	20507.73177	42893.80396	23495.67557	1	23	1	0	0	0	0	225	225	64	2	2	5	19.67	0.61	1	2	190	88	2	2	2	2	2	2	2	2	2	2	115	78	5.2	5.83	1.054888508	83	102	2	0	0	0	1	2	2
1	2201	18606	4228.557813	2305.143045	4473.559656	2365.149065	1	15	1	0	0	0	0	221	220	61	2	3	5	35.77	0.29	1	1	242	54	1	2	1	2	2	2	2	2	2	2	127	58	6	4.85	1.268041237	61	188	2	1	1	1	1	2	2
1	2202	18607	17916.11484	10142.39474	19117.54974	12260.52473	2	20	1	1	2	0	0	87	86	81	1	3	5	23.8	0.17	1	1	227	44	1	1	2	2	2	1	2	2	2	1	122	68	6.2	5.1	1.205882353	52	183	1	0	1	0	1	2	2
1	2203	18616	14790.25067	7999.517642	17649.56162	8762.770649	2	16	1	0	0	0	0	206	205	60	1	3	1.68	28.68	1.54	2	1	177	43	1	2	1	1	2	2	2	2	2	2	101	62	10.5	6.48	0.949074074	18	134	2	1	0	0	2	2	1
1	2204	18617	50505.45102	27691.32041	53889.67315	27684.41332	2	19	1	1	2	0	0	38	38	67	2	1	4.13	26.21	0.23	2	1	182	48	2	2	1	2	2	2	2	2	2	1	158	85	5.2	6.98	0.881088825	29	134	2	1	0	0	1	2	1
1	2205	18663	27331.96064	15154.34623	28502.14668	17877.81001	2	23	1	0	0	0	0	210	209	71	1	2	5	22.22	0.04	1	2	131	70	1	1	1	1	2	1	2	2	2	1	132	45	5.7	5.89	1.044142615	44	61	1	1	0	0	1	2	2
1	2206	18673	24188.74302	13411.57305	25514.05998	14084.51449	2	17	1	0	0	0	0	211	210	72	1	3	5	31.35	0.16	3	2	121	55	1	1	2	2	2	1	2	2	2	2	129	64	5.3	4.51	1.363636364	70	66	1	0	0	1	1	2	2
1	2207	18674	39662.83406	24655.52394	44047.16704	27383.29909	1	20	1	1	3	0	0	190	189	71	2	3	5	26.52	0.16	1	2	239	80	2	2	1	2	2	2	2	2	2	2	149	80	5.6	6.03	1.019900498	54	159	2	1	0	0	1	2	2
1	2209	18676	27331.96064	15154.34623	28615.5539	16363.0629	1	15	1	1	2	0	0	139	138	75	1	3	3.35	30.53	0.34	1	2	160	57	1	1	2	2	2	2	2	2	2	1	136	72	5.4	6.94	0.886167147	69	103	2	0	0	1	1	2	2
1	2211	18704	30492.77107	16906.87384	32163.48982	20153.46413	1	26	1	1	1	0	0	185	184	75	1	2	4.31	22.59	0.34	1	2	185	44	1	1	2	2	2	2	2	2	2	1	134	77	5.2	5.21	1.180422265	34	141	2	0	0	0	1	2	1
1	2212	18709	11878.95719	6424.903114	13050.5936	6886.159647	1	16	1	1	7	1	0	42	41	62	1	1	1.83	35.85	0.51	3	2	234	56	2	2	1	1	2	2	2	2	2	2	127	64	10.2	8.74	0.703661327	21	178	2	1	1	1	2	1	1
1	2213	18710	31985.34949	19882.98539	34128.59394	21134.38001	1	15	1	0	0	0	0	226	225	70	2	3	3.56	26.87	0.26	3	2	243	71	2	1	2	2	2	2	2	2	2	1	130	75	5.5	5.38	1.143122677	83	172	2	0	1	0	1	2	2
1	2214	18711	13222.76062	7079.773307	16374.44475	8395.159146	1	14	1	1	5	0	1	178	176	71	2	1	0.92	25.1	0.77	2	1	199	80	2	2	1	2	2	2	2	2	2	2	144	83	5.5	6.84	0.899122807	41	119	2	1	0	0	1	2	1
1	2215	18715	24148.44707	13389.23075	25282.53271	14457.16111	1	21	1	1	7	1	0	48	47	76	1	3	1.89	22.97	0.05	3	2	184	33	1	1	2	1	2	2	1	1	2	2	157	59	6.9	5.81	1.058519793	37	151	1	1	0	0	2	2	1
1	2216	18716	29553.90796	16149.58589	30941.85073	17083.52089	2	27	1	0	0	0	0	212	212	67	1	2	3.88	26.12	0.06	1	2	173	36	1	1	1	2	2	2	2	2	2	2	141	66	5.2	7.13	0.862552595	65	137	2	1	0	0	1	2	2
1	2217	18718	8665.186448	4785.215734	9514.045747	5163.493478	2	25	1	1	1	0	0	157	156	76	1	3	1.64	27.47	0.05	3	2	167	39	1	2	2	2	2	2	2	2	2	2	147	81	6	6.3	0.976190476	38	128	2	1	0	0	1	2	1
1	2219	18728	19978.29016	12419.0624	22910.82149	15127.78615	2	21	1	1	1	0	0	122	122	79	2	1	1.15	21.33	0.26	1	2	278	42	2	2	1	2	2	2	2	2	2	2	176	71	5.1	6.37	0.965463108	43	236	2	1	1	0	1	2	2
1	2220	18741	8018.3874	4539.245862	9180.750815	5485.608236	2	23	1	1	6	0	0	154	154	80	1	1	1.09	28.41	0.22	1	2	217	75	1	1	1	2	2	2	2	2	2	1	123	68	5.1	7.63	0.806028834	32	142	2	1	0	0	1	2	1
1	2222	18746	5758.637426	2987.735786	7630.531771	3802.592123	2	27	1	0	0	0	0	212	211	62	2	2	0.09	40.72	0.79	2	1	245	66	1	2	1	1	2	2	2	2	2	1	133	70	5.2	7.68	0.80078125	55	179	2	1	1	1	1	2	2
1	2223	18752	45269.88997	24820.74712	60280.94583	30884.07917	2	23	1	0	0	0	0	206	205	61	2	1	5	28.68	0.43	2	2	207	58	2	2	2	2	2	2	2	2	2	2	143	65	5.5	9.56	0.643305439	36	149	2	1	0	0	1	1	1
1	2224	18781	8018.3874	4539.245862	8457.720059	6081.235602	2	23	1	1	1	1	0	78	77	81	1	1	1.24	33.84	0.59	1	2	119	44	1	1	1	2	2	1	1	1	2	1	110	57	5.6	7.79	0.789473684	31	75	1	1	0	1	1	1	1
1	2225	18782	14929.7382	7277.18583	18616.49975	10494.32423	2	21	1	1	1	0	1	13	13	85	2	2	2.03	30.82	0.68	1	2	232	63	1	1	1	2	2	2	2	2	2	1	165	75	6.4	7.2	0.854166667	42	169	2	1	1	1	1	2	2
1	2226	18790	48984.22446	26767.18561	57872.80257	31788.97434	2	27	1	0	0	0	0	212	212	66	1	1	5	26.42	0.09	3	2	155	40	1	1	2	2	2	2	2	1	2	2	115	72	5.6	4.26	1.443661972	38	115	1	0	0	0	1	2	1
1	2227	18799	23797.37322	11599.52739	26427.93684	15313.11681	2	16	1	1	4	0	0	7	6	84	2	2	1.35	21.78	0.14	2	2	170	62	2	2	1	2	2	2	2	2	1	2	147	55	4.8	9.8	0.62755102	23	108	1	1	0	0	1	1	1
1	2228	18804	4430.46795	2349.838177	4855.518008	2604.047939	1	15	1	1	10	0	0	166	164	76	1	3	1.96	33.83	0.28	1	2	174	42	2	2	1	1	2	2	2	2	2	2	146	71	6.3	7.16	0.858938547	60	132	2	1	0	1	1	2	2
1	2229	18811	14929.7382	7277.18583	17121.21328	10536.63167	2	21	1	1	10	0	0	117	116	82	2	1	1.51	29.64	0.16	3	1	196	75	2	1	1	1	2	2	2	1	2	2	155	75	5.8	8.32	0.739182692	6	121	1	1	0	0	1	1	1
1	2230	18823	25230.53432	13833.49313	28019.51969	14450.64174	1	16	1	0	0	0	0	207	206	64	2	2	0.68	20.85	0.09	1	1	273	76	1	1	2	2	2	2	2	2	2	2	125	72	5.4	6	1.025	78	197	2	0	1	0	1	2	2
1	2231	18827	51393.08644	28177.99652	57074.0825	29435.09126	2	23	1	0	0	0	0	207	206	67	2	2	1.93	32.85	0.71	3	2	128	70	2	2	2	2	2	2	2	2	2	2	163	82	5.4	5.22	1.17816092	72	58	2	1	0	1	1	2	2
1	2232	18848	12001.33755	6491.094274	12830.36354	6762.634821	2	18	1	1	1	0	0	206	205	69	1	3	5	28.77	0.39	3	2	180	56	2	1	2	1	2	2	2	2	2	2	115	58	6.5	6.94	0.886167147	37	124	2	0	0	0	1	2	1
1	2233	18852	19606.80355	9563.005538	24897.50982	14416.48716	2	14	1	1	10	0	0	152	151	83	2	2	1.31	23.37	0.19	1	2	197	54	1	2	2	2	2	2	2	2	2	2	172	71	5.5	7	0.878571429	51	143	2	1	0	0	1	2	2
1	2235	18884	3975.285942	2092.98005	4013.033444	2165.490012	2	17	1	1	10	0	0	65	65	75	1	3	5	28.92	0.12	3	2	179	57	2	1	2	2	2	2	2	2	2	2	113	67	6	5.46	1.126373626	43	122	2	0	0	0	1	2	2
1	2236	18885	6707.334483	3704.022146	7364.398619	3996.830081	2	26	1	1	1	0	0	103	102	71	1	2	0.68	28.99	0.44	1	2	200	49	2	2	1	2	2	2	2	2	2	1	130	74	5.3	7.7	0.798701299	53	151	2	1	0	0	1	1	2
1	2237	18889	5758.637426	2987.735786	6188.388679	2869.323078	2	27	1	1	7	1	0	209	208	74	2	2	5	35.82	0.18	3	2	207	62	2	2	1	2	2	2	2	2	2	2	147	82	5.7	6.44	0.954968944	40	145	2	1	0	1	1	2	1
1	2238	18894	39128.5253	21453.53639	43453.79575	22410.63522	2	21	1	0	0	0	0	210	209	61	2	3	5	31.84	0.08	3	2	187	61	2	1	1	2	2	2	2	2	2	2	132	77	5.4	5.05	1.217821782	84	126	2	1	0	1	1	2	2
1	2239	18919	8626.474429	4618.814872	10130.08788	5266.625728	1	20	1	0	0	0	0	226	225	60	2	2	2.15	28.44	0.21	3	2	219	65	1	1	2	2	2	2	2	2	2	2	124	66	5.5	6.86	0.896501458	50	154	2	0	0	0	1	2	2
1	2240	18928	29231.79182	16207.7174	32431.90708	17349.26724	1	18	1	1	2	0	0	88	86	71	1	1	2.19	20.58	0.05	2	2	208	46	1	1	2	2	2	2	2	2	2	2	119	75	5.6	5.67	1.084656085	41	162	2	0	1	0	1	2	1
1	2241	18932	35848.00086	22284.11722	43756.15939	27464.19838	2	24	1	0	0	0	0	213	212	71	2	3	5	22.34	0.33	3	2	215	97	2	1	1	2	2	2	2	2	2	2	134	64	5.3	5.56	1.106115108	77	118	2	1	0	0	1	2	2
1	2242	18946	30570.91939	16950.20358	32245.91994	17800.69997	1	27	1	1	2	0	0	117	116	75	1	3	3.49	25.13	8.1	1	1	134	40	1	1	1	1	2	2	2	2	1	1	129	58	7.7	6.16	0.998376623	39	94	1	1	0	0	2	2	1
1	2244	18958	16521.22185	9352.739419	19782.2929	11802.56911	2	14	1	1	1	0	0	129	128	82	1	3	2.88	26.95	2.46	2	1	181	47	2	1	1	2	2	2	2	2	2	2	113	45	5.8	10.02	0.613772455	47	134	2	1	0	0	1	1	2
1	2246	18962	7397.063905	4000.807325	7373.063503	3881.013984	2	26	1	1	10	0	0	18	17	65	1	1	2.44	20.17	0.76	3	2	215	58	2	1	1	2	2	2	2	2	2	2	151	0	5.1	6.81	0.9030837	43	157	2	1	0	0	1	2	2
1	2247	18973	37403.49781	20507.73177	39909.79649	20502.6165	1	23	1	0	0	0	0	224	224	69	2	3	5	23.34	0.59	1	2	225	72	2	2	2	2	2	2	2	2	2	2	116	65	5.5	4.9	1.255102041	73	153	2	0	0	0	1	2	2
1	2248	18985	7200.767575	3735.951646	7738.141029	3587.884955	2	23	1	0	0	0	0	207	206	66	2	2	0.9	24.77	0.1	2	2	184	49	2	2	1	2	2	2	2	2	2	2	147	69	6.7	7.5	0.82	50	135	2	1	0	0	2	2	2
1	2249	18988	16693.14464	8136.721086	20375.69404	11919.90211	1	24	1	1	3	0	0	88	88	80	2	3	1.75	29.25	3.64	2	1	226	26	1	1	2	1	2	2	2	2	2	2	109	59	7.9	6.72	0.915178571	30	200	2	0	1	0	2	2	1
1	2250	18994	7551.460565	3975.828794	8099.454041	3960.902523	2	24	1	0	0	0	0	214	213	62	1	3	3.69	35.02	0.1	3	2	207	52	1	1	2	2	2	2	2	2	2	2	105	75	5.7	5.99	1.026711185	67	155	2	0	0	1	1	2	2
1	2251	19015	2806.700359	1456.19154	3016.156677	1413.46718	2	17	1	0	0	0	0	210	208	60	2	1	2.09	28.12	0.8	1	1	233	61	2	2	2	2	2	2	2	2	2	2	120	81	6.3	5.76	1.067708333	27	172	2	0	1	0	1	2	1
1	2252	19036	27633.1686	17177.54835	29484.78618	18258.66827	2	28	1	1	2	0	1	72	71	77	2	3	3.84	19.42	0.22	3	2	207	82	1	1	1	2	2	2	2	2	2	1	136	58	5.3	5.06	1.21541502	54	125	2	1	0	0	1	2	2
1	2254	19045	7415.433688	4010.742884	7927.675536	4178.523426	1	21	1	0	0	0	0	205	204	71	1	2	3.26	27.04	0.01	1	2	177	54	1	1	1	1	2	2	2	2	2	2	127	63	6	10.26	0.599415205	39	123	2	1	0	0	1	1	1
1	2255	19055	11822.97557	6693.040663	13536.86061	8088.435856	2	25	1	1	2	0	0	2	0	85	1	1	3.49	18.32	9.74	3	2	209	93	2	2	2	2	2	2	2	2	2	1	117	58	8.5	6.41	0.959438378	34	116	2	0	0	0	2	2	1
1	2256	19056	9289.364195	5129.90828	9654.209022	5151.072343	1	25	1	1	5	0	0	26	24	63	1	1	2.07	22.79	0.19	2	1	222	74	1	1	1	2	2	2	2	1	2	1	168	55	5.7	11.46	0.536649215	22	148	1	1	0	0	1	1	1
1	2258	19068	12609.14415	7138.0943	14897.17389	9724.991193	1	19	1	1	6	0	1	18	17	85	1	3	3.45	27.95	0.09	1	2	155	40	2	1	2	2	2	2	2	1	2	1	99	64	5.9	6.79	0.905743741	15	115	1	0	0	0	1	2	1
1	2260	19096	7397.063905	4000.807325	8126.645575	4188.644479	2	26	1	1	1	0	0	74	73	84	1	1	3.76	27.21	0.67	3	2	184	38	2	2	2	1	2	2	2	2	2	1	176	54	7.3	9.3	0.661290323	31	146	2	1	0	0	2	1	1
1	2261	19097	9387.627487	5077.431978	11202.48152	5561.881841	1	27	1	1	9	0	0	124	123	67	1	1	1.98	36.14	0.15	1	1	200	37	1	2	1	1	2	2	2	1	2	2	109	41	7.6	8.8	0.698863636	22	163	1	1	1	1	2	1	1
1	2262	19099	9396.795092	5082.390408	10323.61275	5321.007685	1	24	1	0	0	0	0	211	210	62	1	2	4.91	29.06	0.92	1	2	165	38	2	2	1	1	2	2	2	2	2	2	118	72	6.1	5.74	1.071428571	38	127	2	1	0	0	1	2	1
1	2263	19115	30570.91939	16950.20358	36605.21523	20869.73348	1	27	1	1	3	0	0	134	133	73	1	1	1.3	29.12	0.18	3	1	220	36	1	1	1	2	1	2	2	2	2	2	124	0	5	8.07	0.762081784	20	184	1	1	1	0	1	1	1
1	2264	19116	32688.36572	18124.23259	38619.93032	21970.74757	2	20	1	1	10	0	0	59	58	76	1	3	5	24	0.05	1	1	185	70	2	1	2	2	2	2	2	2	2	2	153	85	5.5	8.51	0.722679201	33	115	2	1	0	0	1	1	1
1	2265	19120	6688.851251	3470.355706	7188.0218	3332.815359	2	15	1	1	2	0	0	130	130	81	2	3	4.51	25.45	0.64	3	2	186	45	2	2	1	2	2	2	2	2	2	2	112	55	5.7	4.2	1.464285714	47	141	2	1	0	0	1	2	2
1	2267	19126	16521.22185	9352.739419	17629.11676	11305.9584	2	14	1	1	2	0	1	25	24	84	1	3	2.18	22.99	0.09	2	2	183	77	2	2	1	2	2	2	2	2	2	1	134	72	5.6	24.23	0.253817582	39	106	2	1	0	0	1	1	1
1	2268	19132	62369.21959	34196.03247	76128.02521	39639.75442	2	16	1	0	0	0	0	205	204	64	2	2	3.35	30.83	2.96	3	2	245	52	1	1	2	2	2	2	2	2	2	2	106	66	5.6	6.48	0.949074074	77	193	2	0	1	1	1	2	2
1	2269	19134	3964.272949	2056.771295	4260.115722	1975.255433	1	15	1	0	0	0	0	223	221	66	2	3	2.93	26.51	0.45	1	1	225	53	2	2	1	1	2	2	2	2	2	2	145	69	9.2	7.38	0.833333333	64	172	2	1	1	0	2	2	2
1	2270	19142	29347.10226	18242.97732	35821.14631	22483.67047	1	22	1	1	3	0	0	80	79	72	2	3	5	21.23	0.07	1	2	275	79	1	1	2	2	2	2	2	2	2	2	174	87	5	4.87	1.262833676	48	196	2	1	1	0	1	2	2
1	2271	19154	10909.85801	6024.801025	11601.96131	6321.95185	2	24	1	0	0	0	0	214	213	60	1	3	1.32	27.85	0.08	1	2	302	42	1	2	1	2	2	2	2	2	2	2	144	90	5.4	5.24	1.173664122	71	260	2	1	1	0	1	2	2
1	2272	19160	30798.45969	19145.18158	34202.92399	21263.31749	1	23	1	1	1	0	0	106	105	77	2	3	1.26	29.09	0.52	1	1	217	37	1	1	1	1	2	2	2	2	2	2	150	65	6.6	8.47	0.72609209	53	180	2	1	1	0	2	1	2
1	2273	19162	37403.49781	20507.73177	41538.08358	21422.63576	1	23	1	0	0	0	0	225	224	61	2	3	3.01	40.05	0.33	1	2	213	45	2	2	2	2	2	2	2	2	2	1	126	80	5.6	5.76	1.067708333	59	168	2	0	1	1	1	2	2
1	2274	19178	49986.12399	27314.66862	52724.89622	28102.61255	2	24	1	1	1	0	0	45	45	69	1	2	2.82	24.33	0.02	3	2	163	68	1	1	1	2	2	1	1	1	1	1	125	75	5.7	6.92	0.888728324	37	95	1	1	0	0	1	2	1
1	2275	19180	49351.37698	26967.81427	51669.07001	28527.37041	1	16	1	1	10	0	0	50	49	67	1	3	3.77	31.47	0.16	3	1	139	37	1	2	1	2	2	2	2	2	2	1	113	74	5.6	4.9	1.255102041	54	102	2	1	0	1	1	2	2
1	2276	19220	10484.80495	5935.49614	10977.20376	7202.879507	1	22	1	1	6	0	1	125	124	82	1	2	2.79	21.07	0.03	3	1	190	70	1	1	2	2	2	2	2	2	2	2	155	74	4.9	5.29	1.162570888	40	120	2	1	0	0	1	2	1
1	2277	19226	37655.78082	20878.44146	39424.21256	22543.71424	2	16	1	1	1	0	0	143	141	74	1	2	2.85	27.17	0.11	1	2	231	56	1	1	1	2	2	2	2	2	1	2	158	80	5.2	5.94	1.035353535	53	175	1	1	1	0	1	2	2
1	2278	19244	49986.12399	27314.66862	59056.50476	32439.17058	2	24	1	0	0	0	0	212	212	68	1	3	5	25.23	3.77	2	2	179	46	1	2	2	2	1	2	2	2	2	2	119	88	5.6	10.32	0.595930233	63	133	1	0	0	0	1	1	2
1	2279	19254	23797.37322	11599.52739	25300.2919	14704.53208	2	16	1	1	2	0	0	47	46	84	2	1	1.13	21.08	0.1	1	2	208	66	2	2	1	2	2	2	2	2	2	2	164	77	6	9.3	0.661290323	33	142	2	1	0	0	1	1	1
1	2280	19256	14861.82681	7244.083855	15857.67423	9152.571999	1	21	1	1	10	0	0	70	70	84	2	2	4.05	36.98	0.45	1	2	266	42	2	1	2	1	2	2	1	2	2	2	152	58	7	8.1	0.759259259	32	224	1	1	1	1	2	1	1
1	2281	19257	12801.41114	7246.937523	15124.32926	9873.279986	1	17	1	1	2	0	0	117	115	81	1	3	5	24.91	0.44	3	2	186	45	1	1	2	2	2	2	2	2	2	1	123	57	5.5	7.36	0.835597826	51	141	2	0	0	0	1	2	2
1	2283	19291	14929.7382	7277.18583	18223.27574	10660.72461	2	21	1	1	1	0	0	63	63	85	2	2	2.51	20.9	0.37	3	1	246	64	1	1	1	2	2	2	2	2	2	2	164	80	5.4	33.25	0.184962406	14	182	2	1	1	0	1	1	1
1	2284	19292	30678.81734	16820.69843	37446.64107	19498.41273	2	20	1	1	2	1	0	150	150	61	2	1	1.2	33.26	0.5	1	2	171	45	2	1	1	1	2	2	2	2	2	2	136	77	8.9	5.7	1.078947368	53	126	2	1	0	1	2	2	2
1	2285	19320	3437.227227	1749.173351	3642.408988	1757.1445	2	17	1	0	0	0	0	211	210	75	2	3	2.33	27.27	0.36	1	2	225	66	2	2	2	2	2	2	2	2	2	2	137	69	5.4	5.73	1.073298429	53	159	2	0	0	0	1	2	2
1	2287	19337	50608.61195	27747.88187	61772.99815	32165.11226	2	18	1	1	2	0	0	75	74	62	2	3	5	29.33	0.17	1	2	243	79	1	1	1	2	2	2	2	2	2	2	137	75	5.2	5.56	1.106115108	58	164	2	1	1	0	1	2	2
1	2288	19340	8626.474429	4618.814872	10130.08788	5266.625728	1	20	1	0	0	0	0	225	224	70	2	1	1.26	35.8	0.59	1	2	221	69	1	2	1	2	2	2	2	2	2	2	146	80	6.1	6.82	0.901759531	45	152	2	1	0	1	1	2	2
1	2289	19343	14825.01055	7226.138546	18485.91056	10420.70968	2	26	1	1	5	0	0	33	32	85	2	3	4.66	28.42	3.56	1	1	199	82	2	2	1	2	2	2	2	2	2	2	195	50	5.5	24.08	0.255398671	33	117	2	1	0	0	1	1	1
1	2290	19359	2655.16886	1351.191034	3555.500934	1556.178571	1	17	1	0	0	0	0	217	217	68	2	1	1.44	28.2	1.12	3	2	250	43	2	2	1	2	2	2	2	2	2	2	144	64	5.6	7.22	0.851800554	14	207	2	1	1	0	1	2	1
1	2292	19364	16693.14464	8136.721086	17811.7033	10280.37873	2	15	1	1	10	0	0	83	82	80	2	2	3.01	25.1	0.23	1	1	238	50	2	2	1	2	1	1	2	1	1	2	187	55	5.8	8.31	0.740072202	45	188	1	1	1	0	1	1	2
1	2293	19370	14857.65136	8410.98454	15853.98907	10167.52815	2	19	1	1	6	0	0	81	80	80	1	3	3.45	22.69	0.35	3	2	216	45	2	2	2	2	2	2	2	2	2	1	139	76	5.4	6	1.025	39	171	2	0	1	0	1	2	1
1	2294	19376	40309.97108	22101.30396	43011.024	22095.7912	1	18	1	0	0	0	0	218	217	61	2	3	3.45	26.23	0.17	1	2	195	65	2	2	2	2	2	2	2	2	2	2	144	84	6	7.81	0.787451985	42	130	2	1	0	0	1	1	2
1	2296	19384	14826.29465	7938.342689	14749.8328	7745.259115	2	14	1	0	0	0	0	224	222	75	2	1	5	32.9	0.47	1	2	225	56	2	1	1	2	2	2	2	2	2	2	132	65	5.3	6.42	0.957943925	28	169	2	1	1	1	1	2	1
1	2297	19398	8520.603385	4705.371965	9355.299033	5077.337951	1	24	1	0	0	0	0	210	210	69	1	3	5	35.99	0.41	1	2	222	49	1	1	1	2	2	2	2	2	2	2	143	94	5	4.74	1.297468354	38	173	2	1	1	1	1	2	1
1	2298	19404	39110.10891	21443.43897	52078.64119	26681.74587	2	28	1	1	1	1	1	93	93	66	2	3	2.48	36.35	0.09	2	1	157	43	1	2	1	1	1	1	2	2	2	1	158	65	7.6	9.05	0.679558011	67	114	1	1	0	1	2	1	2
1	2299	19410	27351.79618	17002.63941	29184.55982	18072.75092	2	26	1	0	0	0	0	227	226	70	2	3	1.63	22.12	0.46	3	1	218	38	1	2	2	2	2	2	2	2	2	2	120	64	5.3	7.87	0.781448539	13	180	2	0	1	0	1	1	1
1	2301	19417	49351.37698	26967.81427	51669.07001	28527.37041	1	16	1	0	0	0	0	227	226	68	1	3	2.51	24.35	0.09	1	2	223	40	1	1	2	2	2	2	2	2	2	2	99	55	5.4	5.06	1.21541502	60	183	2	0	1	0	1	2	2
1	2302	19426	22701.71704	12446.98359	24135.43976	12485.53068	2	17	1	1	3	0	0	181	180	63	2	2	1.26	31.05	2.88	2	1	266	92	1	1	2	2	2	2	2	2	2	2	123	69	5.6	6.35	0.968503937	35	174	2	0	1	1	1	2	1
1	2305	19445	5758.637426	2987.735786	5824.480592	2979.916313	2	27	1	1	1	0	1	146	145	80	2	1	0.77	18.99	0.11	1	1	286	60	1	2	1	1	2	2	2	2	2	2	154	76	6.6	11.25	0.546666667	16	226	2	1	1	0	2	1	1
1	2306	19461	30514.95305	16674.74419	31821.4152	16814.12114	2	22	1	0	0	0	0	215	214	66	1	1	1.16	34.78	0.09	3	2	187	34	1	1	2	2	2	2	2	2	2	2	152	101	5.4	7.34	0.837874659	33	153	2	1	0	1	1	2	1
1	2307	19479	5758.637426	2987.735786	7630.531771	3802.592123	2	27	1	0	0	0	0	212	212	72	2	1	1.72	23.54	0.32	3	2	211	95	2	1	2	2	2	2	2	2	2	2	110	69	5.1	6.37	0.965463108	40	116	2	0	0	0	1	2	1
1	2308	19489	6104.86149	3455.990073	6391.564635	4193.934169	2	21	1	1	9	0	0	22	21	85	1	2	1.13	22.02	0.33	1	2	75	24	2	2	1	2	2	2	2	2	2	2	148	65	5.7	11.6	0.530172414	23	51	2	1	0	0	1	1	1
1	2309	19491	14857.65136	8410.98454	17553.69067	11459.18604	2	19	1	1	6	0	0	47	46	80	1	3	3.73	27.95	0.07	1	2	178	38	1	2	1	2	1	1	2	1	2	1	140	70	5.8	8	0.76875	34	140	1	1	0	0	1	1	1
1	2311	19502	2710.129015	1477.391424	2701.532999	1418.838081	1	17	1	1	2	0	0	126	126	63	2	1	1.4	29.96	1.7	3	2	137	81	2	2	1	1	2	2	2	2	2	2	115	60	6.5	5.69	1.080843585	15	56	2	1	0	0	1	2	1
1	2312	19521	8447.227587	4782.014257	10309.00084	6580.968951	2	20	1	1	4	0	0	78	77	82	1	2	1.72	32.58	0.34	1	2	317	37	1	2	2	2	2	2	2	2	2	2	140	65	5.6	7.04	0.873579545	45	280	2	1	1	1	1	2	2
1	2313	19554	17273.01503	8419.366671	21538.42724	12141.44667	1	15	1	1	6	0	0	91	90	85	2	2	5	23.56	9.92	2	1	211	70	2	2	1	2	2	2	2	2	2	1	170	44	5.3	9.61	0.639958377	26	141	2	1	0	0	1	1	1
1	2315	19560	50608.61195	27747.88187	53999.74659	27740.96068	2	18	1	0	0	0	0	213	212	60	2	3	5	26.38	0.08	2	2	241	80	1	1	2	2	2	2	2	2	2	2	199	95	6.2	4.82	1.27593361	57	161	2	1	1	0	1	2	2
1	2316	19563	41586.75493	25851.48681	46183.75829	28711.57787	2	19	1	1	2	0	0	161	159	79	2	3	1.03	31.56	0.42	1	1	200	53	1	2	1	2	2	2	2	2	2	1	157	41	5.7	6.34	0.970031546	60	147	2	1	0	1	1	2	2
1	2317	19570	60831.41964	33352.88168	67555.72983	34840.84168	2	22	1	1	10	0	1	103	101	67	2	2	2.03	27.71	0.86	3	2	226	64	1	1	2	2	2	2	1	1	2	2	152	61	5.2	5.59	1.100178891	49	162	1	1	1	0	1	2	2
1	2320	19582	10735.59216	5928.565393	10916.05321	5751.050558	2	14	1	1	1	0	0	26	26	65	1	1	4.72	28.91	0.1	3	2	284	65	2	1	2	2	2	2	2	2	2	2	102	84	6.1	8.45	0.727810651	14	219	2	0	1	0	1	1	1
1	2321	19584	13222.76062	7079.773307	14499.06348	7632.000559	1	14	1	1	1	0	1	150	149	73	2	1	2.35	37.17	0.9	2	2	179	42	1	2	1	1	2	2	1	2	2	2	141	26	8.6	12.88	0.477484472	38	137	1	1	0	1	2	1	1
1	2322	19595	26883.20492	14905.53131	29826.21146	15955.36494	1	14	1	0	0	0	0	215	214	73	1	3	2.85	34.04	0.26	3	2	138	32	2	2	1	2	2	2	2	2	2	2	140	61	7.3	5.13	1.198830409	50	106	2	1	0	1	2	2	2
1	2325	19618	27646.18067	17185.63702	29498.67015	18267.26602	2	21	1	0	0	0	0	209	209	78	2	2	2.82	19.05	0.06	1	1	216	65	1	1	2	2	2	2	2	2	2	2	135	76	5.6	4.63	1.328293737	63	151	2	0	0	0	1	2	2
1	2327	19639	42760.54341	23366.28608	52184.98892	25974.44766	1	21	1	0	0	0	0	205	204	60	1	2	1.29	31.15	0.17	3	1	163	42	1	1	2	1	2	2	2	2	2	2	121	81	8.1	5.54	1.110108303	33	121	2	0	0	1	2	2	1
1	2328	19645	6117.209039	3220.698251	6493.282269	3470.782683	2	27	1	0	0	0	0	212	211	74	1	3	5	32.93	0.02	3	2	229	47	1	1	1	2	2	2	2	2	2	2	111	76	5.5	6.2	0.991935484	63	182	2	1	1	1	1	2	2
1	2329	19658	19049.73322	9285.390457	23285.33326	13567.78776	2	14	1	1	1	0	0	114	113	85	2	1	1.3	29.32	1.55	3	2	220	49	1	1	2	2	2	1	2	1	2	2	116	40	5.3	10	0.615	46	171	1	0	1	0	1	1	2
1	2331	19669	2437.667838	1283.427212	2903.565062	1443.835769	1	25	1	1	10	0	0	196	194	67	1	1	2.68	26.95	0.46	1	1	188	59	1	1	2	2	2	2	2	2	1	2	174	0	5.2	6.37	0.965463108	19	129	1	1	0	0	1	2	1
1	2332	19674	9859.996659	5279.271338	13039.05138	6826.221641	2	26	1	1	2	0	0	47	46	63	2	3	0.7	16.37	0.05	3	2	198	54	1	2	1	2	2	2	2	2	2	1	164	88	5.3	9.22	0.6670282	33	144	2	1	0	0	1	1	1
1	2334	19686	38036.58256	20784.90119	39822.89792	21986.89776	1	23	1	0	0	0	0	225	225	67	1	2	1.29	26.54	0.1	3	2	190	42	2	1	2	2	2	2	2	2	2	2	107	67	5	7.16	0.858938547	32	148	2	0	0	0	1	2	1
1	2335	19688	12218.98996	6774.881863	12792.83146	7315.249131	2	23	1	1	2	0	0	63	63	73	1	3	0.9	22.79	0.27	1	1	139	43	1	1	1	2	2	2	2	1	2	2	161	84	5.5	7.63	0.806028834	36	96	1	1	0	0	1	2	1
1	2336	19698	29553.90796	16149.58589	30941.85073	17083.52089	1	20	1	0	0	0	0	225	225	62	1	3	3.49	31.41	0.95	2	2	214	60	2	2	2	2	2	2	2	2	2	2	151	93	5.6	5.88	1.045918367	49	154	2	1	0	1	1	2	2
1	2337	19702	39471.00054	21568.73175	45192.80527	22721.26784	2	17	1	1	2	0	0	203	202	62	1	2	2.88	28.22	0.13	3	2	158	42	1	1	2	2	2	2	2	2	2	2	147	74	5.4	6.86	0.896501458	42	116	2	1	0	0	1	2	2
1	2338	19707	3107.103472	1581.176405	4117.094028	2012.41655	1	15	1	0	0	0	0	226	225	61	2	1	1	31.63	0.46	1	2	238	36	2	2	2	2	2	2	2	2	2	2	131	70	6.2	6.72	0.915178571	12	202	2	0	1	1	1	2	1
1	2339	19714	23624.07583	13098.49042	27910.85276	15878.38961	2	21	1	1	1	0	0	72	72	75	1	1	1.76	29.48	0.09	2	1	187	29	1	1	1	1	2	2	1	2	2	2	132	72	6.9	9.44	0.651483051	67	158	1	1	0	0	2	1	2
1	2341	19753	27331.96064	15154.34623	29164.81176	16299.86568	1	15	1	0	0	0	0	226	226	75	1	3	3.56	25.09	0.07	1	2	203	55	2	1	1	2	2	2	2	2	2	1	117	67	5.3	6.25	0.984	36	148	2	1	0	0	1	2	1
1	2343	19776	19129.3247	9324.185648	20411.12464	11780.68645	1	19	1	1	4	0	1	117	116	85	2	2	2.21	28.88	0.45	1	1	235	55	2	1	2	2	2	2	2	2	2	2	167	65	5.5	5.78	1.064013841	50	180	2	1	1	0	1	2	2
1	2344	19785	35275.39191	21928.16752	43057.23147	27025.50597	2	14	1	1	1	0	0	80	79	78	2	3	5	26.02	0.39	1	1	220	117	1	1	2	1	2	2	2	2	2	2	147	35	5.4	5.3	1.160377358	30	103	2	1	0	0	1	2	1
1	2345	19789	16693.14464	8136.721086	22228.42928	12794.91078	1	23	1	1	2	0	0	92	92	80	2	1	3.45	27.71	1.12	3	1	262	61	1	1	1	2	2	2	2	2	2	2	123	70	5.4	8.31	0.740072202	37	201	2	1	1	0	1	1	1
1	2346	19810	30798.45969	19145.18158	34202.92399	21263.31749	1	23	1	0	0	0	0	225	224	74	2	3	5	30.15	0.26	1	2	295	67	1	1	1	2	2	2	2	2	2	1	139	72	5.6	5.93	1.037099494	53	228	2	1	1	1	1	2	2
1	2347	19815	18814.44832	9170.705798	20894.199	12106.70783	1	27	1	1	8	0	0	47	46	82	2	3	2.51	25.83	6.69	1	1	167	36	2	2	1	2	2	2	2	2	2	2	150	69	4.6	8.81	0.698070375	45	131	2	1	0	0	1	1	2
1	2348	19823	7415.433688	4010.742884	7927.675536	4178.523426	1	21	1	0	0	0	0	205	204	66	1	3	1.72	21.51	0.05	3	2	202	72	2	1	2	1	2	2	2	2	2	2	142	69	9.7	6.72	0.915178571	40	130	2	1	0	0	2	2	1
1	2349	19824	49986.12399	27314.66862	52333.62671	28894.28344	2	24	1	0	0	0	0	213	213	66	1	3	5	30.23	0.35	1	2	157	49	2	2	1	2	2	2	2	2	2	1	120	81	5	4.93	1.247464503	51	108	2	1	0	1	1	2	2
1	2350	19826	29231.79182	16207.7174	30833.42069	17020.95868	1	18	1	1	1	0	0	91	91	76	1	2	2.58	25.31	0.41	3	2	185	44	1	1	1	2	2	2	2	2	2	2	146	69	4.4	6.42	0.957943925	29	141	2	1	0	0	1	2	1
1	2351	19836	43587.60163	23818.22793	52191.21867	26200.76876	1	19	1	0	0	0	0	218	217	60	1	1	5	29.04	1.37	2	2	130	26	1	1	1	2	1	1	2	1	2	2	108	63	5.4	5.52	1.114130435	45	104	1	1	0	0	1	2	2
1	2352	19838	17916.11484	10142.39474	18897.75042	11970.83374	2	20	1	1	1	0	0	159	158	82	1	3	5	31.73	0.31	3	2	194	62	1	1	2	2	2	1	2	1	2	2	176	76	5.2	6.58	0.934650456	54	132	1	1	0	1	1	2	2
1	2353	19871	23539.10514	12862.82682	24644.5742	13606.68765	1	23	1	0	0	0	0	225	224	63	1	1	1.29	27.43	0.21	3	2	258	45	1	1	1	2	1	2	2	2	2	1	147	90	6.1	5.43	1.132596685	55	213	1	1	1	0	1	2	2
1	2354	19876	7789.552712	4409.701496	9506.374092	6068.595171	2	14	1	1	10	0	0	44	43	85	1	2	1.13	27.34	0.18	1	1	230	39	1	1	1	2	2	2	2	2	2	1	89	59	5.6	6.17	0.996758509	35	191	2	1	1	0	1	2	1
1	2355	19878	28822.9742	15981.04637	34512.24874	17944.08017	2	15	1	1	1	0	0	151	151	73	1	3	5	32	0.19	1	1	118	35	2	1	1	1	1	1	2	2	2	2	93	57	5.7	5.62	1.09430605	42	83	1	1	0	1	1	2	2
1	2356	19880	5758.637426	3139.245955	5855.865355	3310.011361	2	27	1	0	0	0	0	212	211	72	2	1	0.14	21.94	0.38	3	2	176	60	2	2	2	1	2	2	2	2	2	2	166	68	8.3	7.42	0.82884097	34	116	2	1	0	0	2	2	1
1	2357	19883	18064.68499	9672.252129	21213.39927	11028.83171	2	22	1	1	10	0	1	153	152	65	2	1	0.79	28.77	0.31	1	1	183	68	2	2	1	2	2	2	2	2	1	2	195	102	5.2	6.48	0.949074074	35	115	1	1	0	0	1	2	1
1	2358	19887	11870.27536	6581.535259	14024.23147	7177.74506	2	14	1	0	0	0	0	224	223	74	1	1	0.9	28.38	0.26	3	1	286	42	2	2	1	2	2	2	2	2	2	2	152	74	5.6	8.6	0.715116279	15	244	2	1	1	0	1	1	1
1	2359	19890	35293.15467	21939.20935	44008.47464	26617.06827	1	19	1	1	6	0	0	199	197	77	2	3	1.72	27.46	0.22	3	2	244	62	2	1	1	2	2	2	2	2	2	2	135	84	5.7	6.4	0.9609375	52	182	2	1	1	0	1	2	2
1	2360	19891	15797.5385	8943.058956	16856.904	10810.72058	2	15	1	1	1	0	0	21	20	81	1	3	5	28.08	0.29	1	2	200	40	2	1	1	2	2	2	2	2	2	2	153	63	5.9	5.71	1.077057793	65	160	2	1	1	0	1	2	2
1	2361	19896	35293.15467	21939.20935	39194.46293	24366.4638	1	19	1	1	3	0	0	171	170	79	2	2	2.33	28.44	0.28	3	2	208	81	2	2	1	2	2	2	2	2	2	2	123	55	5.6	5.57	1.104129264	48	127	2	1	0	0	1	2	2
1	2362	19916	1893.023622	1004.024682	2530.064678	1199.544277	1	17	1	0	0	0	0	217	216	63	1	1	1.4	35.05	0.15	2	1	151	36	2	1	2	2	2	2	2	2	2	2	184	68	5.8	6.08	1.011513158	10	115	2	1	0	1	1	2	1
1	2363	19920	19129.3247	9324.185648	21937.23987	13500.48111	1	19	1	1	5	0	1	62	61	83	2	1	4.31	18.69	0.27	1	1	187	50	2	2	1	2	2	2	2	2	2	2	137	53	5.6	8.87	0.693348365	42	137	2	1	0	0	1	1	2
1	2364	19927	50736.82422	27818.17858	54136.54999	27811.23986	2	24	1	0	0	0	0	213	213	66	2	3	5	25.93	0.47	3	2	231	90	2	1	2	2	2	2	2	2	2	2	124	83	5.4	4.08	1.507352941	94	141	2	0	0	0	1	2	2
1	2365	19943	38036.58256	20784.90119	45544.50174	25071.39773	1	23	1	1	9	0	0	152	152	64	1	1	3.73	35.39	0.28	3	2	288	47	1	1	1	1	2	2	2	2	2	2	111	70	8.3	4.56	1.348684211	55	241	2	1	1	1	2	2	2
1	2366	19959	5758.637426	2987.735786	6188.388679	2869.323078	2	27	1	0	0	0	0	219	219	68	2	3	5	28.84	0.1	3	1	217	44	1	2	1	1	2	2	2	2	2	2	129	71	7	5.86	1.049488055	70	173	2	1	1	0	2	2	2
1	2367	19972	49926.39242	27373.83196	53271.81353	27367.00407	2	14	1	0	0	0	0	224	223	64	2	3	5	26.89	0.59	1	2	210	67	1	2	2	2	2	2	2	2	2	2	113	58	5.3	5.73	1.073298429	54	143	2	0	0	0	1	2	2
1	2368	19975	47739.45374	26174.76892	50938.33451	26168.24011	2	15	1	1	2	0	1	162	161	60	2	2	5	25.2	0.74	1	2	223	99	1	1	1	2	2	2	2	1	2	1	173	80	5.1	5.37	1.145251397	64	124	1	1	0	0	1	2	2
1	2369	19977	4260.898784	2210.668746	4309.61709	2204.883005	1	22	1	0	0	0	0	220	219	62	2	3	5	32.05	0.36	1	1	214	60	2	1	1	2	2	2	2	2	2	2	130	104	5.1	4.82	1.27593361	36	154	2	1	0	1	1	2	1
1	2370	19990	26240.34474	16311.73019	30092.0574	19869.48435	2	23	1	1	5	0	0	117	116	70	2	1	1.24	23.39	0.22	1	2	210	48	1	2	2	2	1	1	1	2	2	2	96	46	5.2	7.16	0.858938547	45	162	1	0	1	0	1	2	2
1	2371	19993	30798.45969	19145.18158	32862.17414	20350.14033	1	23	1	0	0	0	0	225	223	77	2	2	1.28	29.93	0.41	3	1	145	68	2	1	2	2	2	2	2	2	2	2	177	60	5.8	5.62	1.09430605	41	77	2	1	0	0	1	2	1
1	2373	20013	51393.08644	28177.99652	54836.78642	28170.96805	2	18	1	0	0	0	0	212	211	61	2	2	2.6	24.67	0.22	3	2	205	85	1	1	2	2	2	2	2	2	2	2	107	70	5.3	5.61	1.096256684	58	120	2	0	0	0	1	2	2
1	2374	20018	26240.34474	16311.73019	29140.95464	18116.38592	2	23	1	0	0	0	0	207	206	76	2	2	1.17	30.94	0.45	3	2	264	65	2	2	2	2	2	2	2	2	2	2	108	58	5.4	5.84	1.053082192	52	199	2	0	1	1	1	2	2
1	2375	20025	4260.898784	2210.668746	4578.877926	2409.198587	1	22	1	0	0	0	0	220	219	65	2	1	3.27	25.36	0.84	1	2	283	80	2	1	1	2	2	2	1	2	2	2	136	72	5.6	6.06	1.014851485	44	203	1	1	1	0	1	2	2
1	2376	20041	27333.0144	16990.96413	29164.51953	18060.34082	1	17	1	0	0	0	0	218	217	71	2	3	4.23	28.71	0.36	1	2	190	51	1	2	2	2	2	2	2	2	2	1	115	65	5.2	6.63	0.92760181	59	139	2	0	0	0	1	2	2
1	2377	20042	17916.11484	10142.39474	18757.51092	12308.06077	2	20	1	1	2	0	0	160	159	80	1	2	4.61	42.69	0.65	3	1	184	51	2	1	1	2	2	2	2	2	2	2	125	59	5.5	8.48	0.725235849	55	133	2	1	0	1	1	1	2
1	2378	20045	5758.637426	3139.245955	7711.31398	3615.497114	2	27	1	0	0	0	0	212	211	69	2	1	1.4	24.12	0.18	2	2	207	62	2	2	2	2	2	2	2	2	2	1	150	74	5.3	5.63	1.092362345	50	145	2	1	0	0	1	2	2
1	2380	20058	11619.72691	6221.471806	13645.07084	7094.062955	2	21	1	1	10	0	0	187	185	82	2	3	2.82	21.73	0.08	3	2	218	52	2	1	2	2	2	2	2	2	2	2	143	60	5.4	7.32	0.840163934	88	166	2	1	1	0	1	2	2
1	2381	20064	7948.099218	4215.524678	7907.706286	4199.698528	2	20	1	0	0	0	0	222	221	60	1	1	3.66	27.19	0.05	1	1	197	45	2	1	1	1	2	2	2	2	2	2	142	70	6.9	5.32	1.156015038	27	152	2	1	0	0	2	2	1
1	2382	20096	27646.18067	17185.63702	30702.19178	19086.97782	2	21	1	0	0	0	0	210	209	70	2	3	2.37	38.59	0.3	3	2	248	58	2	1	1	2	2	2	2	2	2	1	115	57	6.5	6.63	0.92760181	59	190	2	1	1	1	1	2	2
1	2383	20101	4260.898784	2210.668746	4578.877926	2145.80818	1	22	1	1	10	0	0	131	130	81	2	1	1.28	25.41	0.08	1	2	199	50	2	2	2	2	2	2	2	2	2	2	186	69	5.8	8.91	0.69023569	22	149	2	1	0	0	1	1	1
1	2384	20102	5758.637426	2987.735786	6188.388679	3256.050391	2	27	1	0	0	0	0	212	211	80	2	1	0.81	20.65	0.18	3	2	153	41	2	2	2	2	2	2	2	2	2	2	173	60	5.5	10	0.615	25	112	2	1	0	0	1	1	1
1	2386	20113	39128.5253	21453.53639	48790.95478	24480.5899	2	21	1	0	0	0	0	210	209	62	2	3	5	31.97	0.07	3	2	154	41	2	1	1	2	2	1	1	2	2	1	92	61	5.7	3.74	1.644385027	57	113	1	1	0	1	1	2	2
1	2388	20137	50736.82422	27818.17858	54136.54999	27811.23986	2	24	1	0	0	0	0	214	213	69	2	2	2.82	29.96	0.32	1	2	209	37	2	2	1	1	2	2	2	2	2	2	113	72	7.7	5.44	1.130514706	46	172	2	1	1	0	2	2	2
1	2391	20145	12948.08249	7329.968846	13816.36661	8860.753959	2	21	1	1	1	0	0	184	184	80	1	3	5	28.12	0.09	3	2	164	33	2	1	2	2	2	2	2	2	2	2	109	59	5.8	5.91	1.040609137	50	131	2	0	0	0	1	2	2
1	2392	20153	30798.45969	19145.18158	32862.17414	20350.14033	1	23	1	0	0	0	0	225	224	79	2	2	1.08	29.36	0.07	1	2	253	59	1	2	2	2	2	2	2	2	2	2	119	58	5.3	6.3	0.976190476	61	194	2	0	1	0	1	2	2
1	2393	20171	30798.45969	19145.18158	34202.92399	21263.31749	1	23	1	1	1	0	1	145	144	78	2	2	2.15	30.28	0.22	3	2	247	48	2	1	1	2	2	2	2	2	2	2	113	62	5.4	6.37	0.965463108	53	199	2	1	1	1	1	2	2
1	2394	20196	39128.5253	21453.53639	41668.65628	21069.57467	2	23	1	0	0	0	0	207	205	61	2	1	2.01	31.16	0.18	3	2	192	52	1	1	1	2	2	2	2	2	2	2	168	76	5.1	4.94	1.244939271	64	140	2	1	0	1	1	2	2
1	2396	20200	30798.45969	19145.18158	32743.53068	20418.25567	1	23	1	0	0	0	0	225	224	70	2	2	2.19	25.36	0.47	1	2	239	64	1	1	2	2	2	2	2	2	2	2	147	65	5.3	4.41	1.394557823	54	175	2	1	1	0	1	2	2
1	2398	20224	15906.49103	7753.283383	19415.50268	11358.18446	1	22	1	1	10	0	1	90	88	81	2	2	1.32	19.73	0.1	2	2	233	48	2	1	1	2	2	2	2	2	2	2	173	45	5.8	6.52	0.943251534	33	185	2	1	1	0	1	2	1
1	2401	20264	36727.32512	20363.65441	38452.1537	21987.86758	2	22	1	1	10	0	0	87	86	73	1	1	2.35	26.41	0.06	1	2	154	48	1	2	2	2	2	2	2	2	2	2	117	50	4.9	4.45	1.382022472	46	106	2	0	0	0	1	2	2
1	2403	20295	31082.55069	17233.88018	32542.28324	18608.46131	1	19	1	1	1	1	1	177	176	75	1	2	2.2	25.06	0.54	1	2	197	38	1	1	1	2	2	2	2	2	2	1	131	52	6.2	5.5	1.118181818	71	159	2	1	0	0	1	2	2
1	2404	20303	30678.81734	16820.69843	40851.61523	20929.73993	2	20	1	1	1	0	1	85	84	62	2	1	1.02	19.58	0.15	2	2	226	69	1	1	2	2	2	2	2	2	2	2	176	104	5.5	7.32	0.840163934	62	157	2	1	0	0	1	2	2
1	2406	20308	12839.17402	6944.25006	13726.07592	7234.747375	2	20	1	1	2	0	0	51	50	71	1	1	0.84	27.74	0.19	1	2	256	63	1	1	1	2	2	2	2	2	2	2	140	72	5.7	7.98	0.770676692	10	193	2	1	1	0	1	1	1
1	2407	20316	40309.97108	22101.30396	53676.36601	27500.31729	1	18	1	0	0	0	0	217	215	65	2	3	0.38	38.17	0.25	2	1	248	63	2	2	1	2	2	2	2	2	2	2	131	79	6	18.16	0.338656388	18	185	2	1	1	1	1	1	1
1	2408	20326	9396.795092	5082.390408	10045.90503	5295.000949	1	24	1	0	0	0	0	214	213	65	1	3	4.31	28.77	0.77	1	2	238	41	2	1	1	2	2	2	2	2	2	2	139	95	6	6.26	0.982428115	34	197	2	1	1	0	1	2	1
1	2410	20354	1977.306392	994.798324	2051.177879	1175.825085	2	28	1	0	0	0	0	214	212	68	1	1	0.61	33.45	0.46	2	1	158	37	1	1	1	2	2	2	2	2	2	2	123	67	6.1	7.08	0.868644068	45	121	2	1	0	1	1	2	2
1	2411	20387	3508.375448	1820.239425	4648.802892	2316.68012	2	17	1	1	7	1	1	159	159	63	2	1	0.72	35.42	0.4	1	2	345	46	2	2	1	1	2	2	2	2	2	2	139	61	7	5.05	1.217821782	28	299	2	1	1	1	2	2	1
1	2412	20394	6471.663716	3500.291458	6918.712011	3646.718396	1	20	1	0	0	0	0	227	226	68	1	1	1.51	26.93	0.03	3	2	236	29	2	1	2	2	2	2	2	2	2	2	137	79	5.4	6.15	1	30	207	2	0	1	0	1	2	1
1	2413	20407	14875.63567	7964.761018	17468.49165	9081.85681	1	16	1	1	10	0	0	137	136	75	2	1	1.83	33.96	0.93	3	1	239	69	2	2	2	2	2	2	2	2	2	2	145	64	5.8	5.21	1.180422265	21	170	2	1	1	1	1	2	1
1	2415	20425	25230.53432	13833.49313	30840.40041	15994.57498	1	16	1	1	2	0	0	65	63	67	2	3	1.26	33.92	0.2	3	1	217	33	2	2	1	1	1	2	2	1	2	2	149	26	9.3	6.82	0.901759531	36	184	1	1	1	1	2	2	1
1	2416	20437	8626.474429	4618.814872	10130.08788	5266.625728	1	20	1	0	0	0	0	226	226	76	2	1	1.03	26.47	0.21	1	1	177	62	2	1	1	2	2	2	1	2	2	2	132	78	5.9	7.42	0.82884097	31	115	1	1	0	0	1	2	1
1	2417	20440	43587.60163	23818.22793	45634.60998	25195.64261	1	19	1	0	0	0	0	219	217	63	1	3	5	25.82	0.05	1	2	178	82	2	1	2	2	2	2	2	2	2	2	147	74	5.2	4.49	1.369710468	72	96	2	1	0	0	1	2	2
1	2418	20470	33300.15516	18257.93548	35531.50088	18253.38138	1	21	1	1	1	0	0	196	195	64	2	2	3.45	42.56	0.44	2	2	190	43	1	1	2	2	2	2	2	1	2	2	115	73	5.5	6.91	0.890014472	58	147	1	0	0	1	1	2	2
1	2419	20472	44600.07831	24371.49077	49482.61826	25558.18293	1	15	1	0	0	0	0	226	225	67	1	3	2.76	35.27	0.06	1	2	212	42	2	2	2	2	2	2	2	2	2	2	122	74	5.8	4.76	1.292016807	53	170	2	0	1	1	1	2	2
1	2420	20490	9730.891821	5508.702464	10187.88455	6684.95424	2	16	1	1	1	0	0	77	76	84	1	3	1.17	28.78	0.21	1	1	202	39	1	1	1	2	2	2	2	2	1	1	156	74	5.2	7.93	0.775535939	38	163	1	1	1	0	1	1	1
1	2421	20496	30243.66647	16768.75651	36213.3669	18828.54879	1	16	1	1	2	0	0	62	61	77	1	3	4.36	27.7	0.04	3	1	145	45	1	1	1	2	1	2	1	1	1	1	128	0	5.3	10.03	0.613160518	27	100	1	1	0	0	1	1	1
1	2422	20499	10909.85801	6024.801025	10874.46005	5844.404674	2	24	1	1	2	0	0	32	32	72	1	3	4.63	27.05	0.96	1	2	202	38	2	1	1	1	2	2	2	2	1	1	176	102	5.8	6.38	0.963949843	39	164	1	1	1	0	1	2	1
1	2424	20504	33863.78748	18504.69809	35454.1355	19574.82988	1	21	1	0	0	0	0	205	203	60	1	2	5	38.79	0.24	3	2	216	48	1	1	2	2	2	1	2	2	2	2	129	64	6.3	6.25	0.984	66	168	1	0	1	1	1	2	2
1	2425	20520	57732.31265	35888.01582	76875.78684	47477.24542	2	20	1	1	3	0	0	7	6	71	2	2	1.22	33.08	0.73	2	2	240	62	2	2	1	2	2	2	2	2	2	2	128	50	5.4	8.08	0.761138614	33	178	2	1	1	1	1	1	1
1	2426	20526	20129.82174	11395.58436	21479.70537	13775.42952	2	22	1	1	2	0	0	9	8	85	1	2	1.81	24.04	0.53	1	2	194	53	1	1	2	2	2	2	2	2	2	1	100	64	5.4	10.06	0.611332008	19	141	2	0	0	0	1	1	1
1	2427	20531	33215.5044	20647.68399	40542.92763	25447.36611	2	28	1	1	6	0	0	174	173	75	2	1	0.69	21.76	0.06	2	1	237	63	2	2	2	2	2	2	2	2	2	2	123	68	5.6	15.79	0.389487017	17	174	2	0	1	0	1	1	1
1	2428	20541	42862.12515	23500.60869	57074.78959	29241.45094	1	19	1	1	2	0	0	162	161	60	2	1	2.45	44.72	0.86	2	1	200	31	1	1	1	1	2	2	2	2	1	1	148	73	6.8	7.5	0.82	27	169	1	1	1	1	2	2	1
1	2429	20547	36727.32512	20363.65441	38739.63914	21385.42472	2	22	1	1	5	0	0	112	112	72	1	3	2.81	33.29	0.21	2	2	163	40	1	1	1	2	2	2	2	2	2	2	100	63	5.3	6.87	0.895196507	44	123	2	1	0	1	1	2	2
1	2430	20549	41586.75493	25851.48681	51856.22161	31363.51809	2	19	1	0	0	0	0	223	222	79	2	1	0.7	29.36	0.51	3	1	199	51	2	2	1	2	2	2	2	2	1	2	158	74	5.8	9.5	0.647368421	25	148	1	1	0	0	1	1	1
1	2431	20554	27419.72131	17044.86356	36511.83461	22549.11987	1	21	1	1	2	0	0	52	52	72	2	1	1.74	30.45	0.29	1	1	213	40	1	2	2	2	2	2	1	2	2	2	140	73	5.8	6.53	0.941807044	39	173	1	1	1	1	1	2	1
1	2432	20582	36244.13328	19805.42621	37946.26969	20950.77947	1	22	1	0	0	0	0	211	210	68	1	3	2.58	32.4	0.17	1	2	258	46	1	1	1	2	2	2	2	2	2	2	139	59	5.5	5.67	1.084656085	54	212	2	1	1	1	1	2	2
1	2433	20583	49351.37698	26967.81427	52055.371	27745.75252	1	14	1	1	1	0	0	56	56	65	1	2	2.43	35.39	0.67	1	2	222	41	2	2	1	1	1	1	1	1	2	2	118	64	8.1	6.22	0.988745981	40	181	1	1	1	1	2	2	1
1	2434	20596	19129.3247	9324.185648	20411.12464	11780.68645	1	19	1	1	1	0	0	143	142	84	2	3	3.45	25.9	0.07	1	2	205	38	2	2	2	2	2	2	2	2	2	2	155	70	5.5	7.14	0.861344538	47	167	2	1	1	0	1	2	2
1	2435	20601	23929.98481	14875.54602	31864.93538	19679.26989	1	20	1	1	2	1	0	133	133	77	2	2	1.29	20.7	0.04	1	1	188	56	1	2	2	2	2	2	1	2	2	2	121	68	5.8	7.71	0.79766537	24	132	1	0	0	0	1	1	1
1	2436	20606	12218.98996	6774.881863	12888.47636	8075.847723	2	21	1	1	3	0	0	150	149	75	1	1	0.68	24.62	0.23	1	1	196	71	1	2	1	2	2	2	2	2	2	2	117	58	5.4	6.79	0.905743741	22	125	2	1	0	0	1	2	1
1	2437	20621	33191.68238	20632.87555	35346.4076	21544.32515	1	26	1	1	10	0	0	179	179	77	2	1	0.06	28.5	0.15	3	2	206	42	2	1	2	2	2	2	2	2	2	2	159	56	5.7	5.04	1.220238095	47	164	2	1	1	0	1	2	2
1	2439	20668	14734.37341	8341.196327	15722.44423	10083.16542	1	14	1	1	2	0	0	129	129	81	1	2	5	22.21	0.12	1	2	149	54	2	1	1	2	2	1	2	2	2	2	150	94	4.9	8	0.76875	39	95	1	1	0	0	1	1	1
1	2440	20670	39662.83406	24655.52394	52814.64464	32617.47227	2	27	1	1	10	0	0	125	124	77	2	2	0.34	25.95	0.49	3	1	207	45	2	2	1	2	1	2	1	2	1	2	175	87	5.4	7.1	0.866197183	27	162	1	1	1	0	1	2	1
1	2441	20673	15028.88866	8046.816228	17648.45697	9175.420654	2	18	1	1	1	0	1	182	181	70	2	3	5	28.34	0.28	1	2	275	59	1	1	2	2	2	2	2	2	2	2	150	86	5.7	8.98	0.684855234	47	216	2	1	1	0	1	1	2
1	2442	20682	6306.454265	3172.826505	8428.704743	3160.914909	2	16	1	1	10	0	0	148	146	65	1	1	0.49	32.83	0.1	3	2	175	65	1	2	2	2	1	1	2	1	2	2	118	54	6.2	6.48	0.949074074	18	110	1	0	0	1	1	2	1
1	2443	20684	31460.1911	19556.53228	33447.05362	20856.95947	1	14	1	0	0	0	0	215	214	70	2	2	2.85	30.05	0.37	1	2	215	59	2	1	2	2	2	2	2	1	2	2	130	65	5.4	4.75	1.294736842	56	156	1	0	0	1	1	2	2
1	2444	20689	42760.54341	23366.28608	45103.42138	24040.33135	1	26	1	1	1	1	0	168	167	64	1	2	3.1	31.23	0.27	1	2	189	38	1	2	1	1	2	2	2	2	2	1	114	74	5.6	5.15	1.194174757	46	151	2	1	0	1	1	2	2
1	2445	20694	2739.889969	1421.528515	3630.514636	1809.227295	1	28	1	0	0	0	0	208	207	62	2	1	2.51	37.34	0.47	3	2	180	75	2	2	1	2	2	2	2	2	2	2	118	69	5.7	4.74	1.297468354	24	105	2	1	0	1	1	2	1
1	2446	20696	22708.80041	12409.11094	27191.21777	13650.39613	1	15	1	1	1	0	1	39	39	65	1	1	1.02	30.23	0.18	3	2	101	33	1	2	1	2	2	2	2	1	2	2	114	61	5.7	6.53	0.941807044	23	68	1	1	0	1	1	2	1
1	2447	20698	25845.88433	14330.38357	27059.68686	15473.38066	1	22	1	0	0	0	0	220	218	76	1	3	5	25.69	0.21	1	2	218	53	1	1	2	2	2	2	2	2	2	2	166	97	5.2	5.09	1.208251473	61	165	2	1	1	0	1	2	2
1	2448	20709	35848.00086	22284.11722	47734.8498	29480.27295	2	24	1	1	10	0	0	209	208	73	2	3	1.13	35.44	0.41	2	1	206	60	2	2	1	2	2	2	1	1	2	2	159	91	5.3	10.68	0.575842697	43	146	1	1	0	1	1	1	2
1	2449	20754	13655.66309	7311.559347	16035.87517	8337.040482	1	25	1	0	0	0	0	208	207	74	2	1	1.12	33.33	0.19	1	2	164	73	2	1	1	2	2	2	1	2	2	2	126	54	12.1	5.88	1.045918367	17	91	1	1	0	1	2	2	1
1	2450	20757	47033.1025	25701.00473	56316.81593	28271.88001	2	15	1	1	1	0	0	149	148	62	1	3	5	33.13	0.14	3	1	276	48	1	1	2	2	2	1	1	1	1	2	113	77	5.1	5.2	1.182692308	75	228	1	0	1	1	1	2	2
1	2451	20761	36727.32512	20363.65441	43391.79111	24685.44301	2	22	1	1	1	0	0	33	33	75	1	3	2.26	29.39	0.36	1	1	151	43	1	1	1	2	2	1	2	1	2	2	116	72	5.7	6.13	1.003262643	37	108	1	1	0	0	1	2	1
1	2452	20765	50505.45102	27691.32041	51611.34182	28545.00068	1	23	1	0	0	0	0	224	223	61	2	1	3.34	26.79	0.28	1	1	215	37	1	2	1	2	2	2	2	2	2	2	153	82	5.9	3.76	1.635638298	78	178	2	1	1	0	1	2	2
1	2453	20775	41021.67083	22416.08782	45512.46893	23507.56786	2	28	1	0	0	0	0	214	212	60	1	3	5	26.75	0.09	1	2	218	42	1	1	2	2	2	2	2	2	2	2	126	82	5.5	4.8	1.28125	67	176	2	0	1	0	1	2	2
1	2455	20796	9884.482861	5292.38182	11607.36994	6034.663659	1	27	1	0	0	0	0	222	220	74	2	2	5	29.25	0.3	1	2	195	39	2	2	1	1	2	2	2	2	1	2	154	59	7.1	12.58	0.488871224	16	156	1	1	0	0	2	1	1
1	2456	20799	50505.45102	27691.32041	61647.07966	32099.54668	2	19	1	0	0	0	0	223	222	66	2	3	5	26.27	0.17	2	2	234	83	2	2	1	2	2	2	2	2	2	2	165	95	5.2	4.75	1.294736842	60	151	2	1	0	0	1	2	2
1	2457	20807	9884.482861	5292.38182	11607.36994	6034.663659	1	21	1	0	0	0	0	205	204	66	2	3	1.72	42.03	0.63	3	2	348	57	2	2	2	2	2	2	2	2	2	2	174	92	6.3	5.73	1.073298429	34	291	2	1	1	1	1	2	1
1	2458	20820	27124.08945	15039.09098	28397.92044	16238.61485	1	23	1	0	0	0	0	225	225	70	1	3	5	22.39	0.1	1	2	220	53	2	2	2	2	2	2	2	2	2	2	112	67	5.6	4.38	1.404109589	52	167	2	0	1	0	1	2	2
1	2459	20826	27159.17758	14840.99739	30132.3959	15563.63252	2	20	1	1	5	0	1	74	74	64	1	2	1.2	24.57	0.2	3	2	251	39	1	1	2	2	2	2	2	2	2	2	147	93	5.5	5.67	1.084656085	40	212	2	1	1	0	1	2	1
1	2460	20830	14861.82681	7244.083855	17043.33345	10488.70335	1	21	1	1	5	0	0	80	79	85	2	1	2.84	25.13	0.43	1	2	194	60	2	2	2	2	1	2	2	2	2	2	151	35	5	8.94	0.687919463	9	134	1	1	0	0	1	1	1
1	2461	20834	39471.00054	21568.73175	41324.68059	22816.05746	2	17	1	0	0	0	0	211	210	66	1	3	5	29.96	0.08	3	2	190	30	2	1	2	2	2	2	2	2	2	2	129	77	5.2	5.83	1.054888508	60	160	2	0	1	0	1	2	2
1	2462	20840	12801.41114	7246.937523	13502.80877	8553.392612	1	17	1	1	1	0	0	125	125	80	1	3	3.77	29.72	0.34	1	2	183	42	1	1	2	1	2	2	2	2	2	2	141	79	7	6.16	0.998376623	38	141	2	1	0	0	2	2	1
1	2463	20850	6707.334483	3704.022146	7107.203044	3758.447676	2	26	1	0	0	0	0	228	228	61	1	1	5	25.96	0.58	3	2	152	31	1	1	1	2	2	2	2	2	2	2	125	63	5.3	5.19	1.184971098	46	121	2	1	0	0	1	2	2
1	2464	20851	33300.15516	18257.93548	35403.22027	18314.47852	1	21	1	0	0	0	0	205	204	63	2	2	3.73	22.63	1.09	1	1	196	58	2	2	1	2	2	1	2	2	2	2	127	74	6.1	4.16	1.478365385	66	138	1	1	0	0	1	2	2
1	2465	20870	12369.89042	7002.651666	14614.50567	9540.463171	1	26	1	1	10	0	0	68	67	85	1	1	1.72	22.58	0.18	1	2	215	46	1	1	1	2	2	1	2	2	2	2	203	0	5.7	7.27	0.845942228	11	169	1	1	1	0	1	2	1
1	2466	20872	42862.12515	23500.60869	45734.19044	23494.7469	1	19	1	0	0	0	0	219	218	66	2	3	5	23.09	0.12	3	2	255	95	1	1	2	2	2	2	2	2	2	2	140	83	5.5	4.47	1.375838926	58	160	2	1	1	0	1	2	2
1	2467	20884	19129.3247	9324.185648	20411.12464	11780.68645	1	19	1	1	6	0	0	176	175	82	2	3	5	25.16	2.03	3	2	208	93	2	1	2	2	2	2	2	2	2	2	155	66	4.1	6.37	0.965463108	50	115	2	1	0	0	1	2	2
1	2468	20889	27159.17758	14840.99739	28321.96612	17152.55416	2	20	1	1	10	0	1	50	49	61	1	1	0.61	32.67	1.26	2	1	145	28	2	2	1	1	2	2	1	2	1	2	113	75	7.1	4.8	1.28125	42	117	1	1	0	1	2	2	2
1	2469	20896	23624.07583	13098.49042	26210.29313	14021.04967	2	21	1	1	1	0	0	190	190	71	1	3	5	24.45	0.24	3	2	148	39	2	1	2	1	2	2	1	2	2	2	125	54	7.3	5.8	1.060344828	69	109	1	0	0	0	2	2	2
1	2471	20904	42156.59731	23113.7792	48344.59145	26481.41996	1	27	1	1	10	0	0	58	57	64	2	3	1.98	31.2	2.87	1	2	185	44	1	2	1	2	2	2	2	2	2	2	154	75	5.5	4.76	1.292016807	69	141	2	1	0	1	1	2	2
1	2472	20907	47974.04836	26303.39335	58640.8057	30412.53522	1	27	1	0	0	0	0	222	222	67	2	2	1.21	44.02	0.26	2	2	193	46	2	2	1	2	2	2	2	2	2	2	124	57	5.8	8.88	0.692567568	30	147	2	1	0	1	1	1	1
1	2473	20917	9387.627487	5077.431978	9983.163005	5327.857361	1	21	1	1	1	0	0	166	165	66	1	1	0.6	25.76	1.39	2	2	281	44	1	1	1	2	2	2	2	2	2	2	134	100	5.4	7.7	0.798701299	13	237	2	1	1	0	1	1	1
[truncated: 7 more rows]
[truncated: 6 more columns]
